# Supplementary material for: Proteome allocations change linearly with the specific growth rate of Saccharomyces cerevisiae under glucose limitation
Source: Nat Commun. 2022 May 20;13:2819. doi: 10.1038/s41467-022-30513-2 (PMC9122918; doi:10.1038/s41467-022-30513-2)
Supplement: Supplementary file 8 — Supplementary Software [file 41467_2022_30513_MOESM8_ESM.zip]

Archive with 52 entries (41 files):
- NCOMMS-21-15807B_supp-soft/Code_01-Proteome data processing/
- NCOMMS-21-15807B_supp-soft/Code_01-Proteome data processing/IS-S288C.csv
- NCOMMS-21-15807B_supp-soft/Code_01-Proteome data processing/processRawToGenerateProteomeData.R
- NCOMMS-21-15807B_supp-soft/Code_01-Proteome data processing/ProteinGroupsS288C.csv
- NCOMMS-21-15807B_supp-soft/Code_01-Proteome data processing/ReadMe.docx
- NCOMMS-21-15807B_supp-soft/Code_01-Proteome data processing/TotalProteinMeasured.csv
- NCOMMS-21-15807B_supp-soft/Code_02_Correlation_analysis_between_prteins_and_mRNAs/
- NCOMMS-21-15807B_supp-soft/Code_02_Correlation_analysis_between_prteins_and_mRNAs/corrected_pvsm_correlation_new20210925.csv
- NCOMMS-21-15807B_supp-soft/Code_02_Correlation_analysis_between_prteins_and_mRNAs/Correlation_between_protein_and_mRNA.ipynb
- NCOMMS-21-15807B_supp-soft/Code_02_Correlation_analysis_between_prteins_and_mRNAs/package-list.txt
- NCOMMS-21-15807B_supp-soft/Code_02_Correlation_analysis_between_prteins_and_mRNAs/pvsm_new.xlsx
- NCOMMS-21-15807B_supp-soft/Code_02_Correlation_analysis_between_prteins_and_mRNAs/ReadMe.docx
- NCOMMS-21-15807B_supp-soft/Code_03_Prteome_and_Transcriptome_normality_check/
- NCOMMS-21-15807B_supp-soft/Code_03_Prteome_and_Transcriptome_normality_check/protein_mRNA_normality_check.ipynb
- NCOMMS-21-15807B_supp-soft/Code_03_Prteome_and_Transcriptome_normality_check/proteome_data_20201007.csv
- NCOMMS-21-15807B_supp-soft/Code_03_Prteome_and_Transcriptome_normality_check/ReadMe.docx
- NCOMMS-21-15807B_supp-soft/Code_03_Prteome_and_Transcriptome_normality_check/Transcripteome20210906.csv
- NCOMMS-21-15807B_supp-soft/Code_04_Leave-one-out-testing/
- NCOMMS-21-15807B_supp-soft/Code_04_Leave-one-out-testing/eLIFE-ProteinCategoriesModify20200527.xlsx
- NCOMMS-21-15807B_supp-soft/Code_04_Leave-one-out-testing/Leave_one_out_test.py
- NCOMMS-21-15807B_supp-soft/Code_04_Leave-one-out-testing/ProteinAbsConcentration20210924.xlsx
- NCOMMS-21-15807B_supp-soft/Code_04_Leave-one-out-testing/ReadMe.docx
- NCOMMS-21-15807B_supp-soft/Code_05_Correlation_between_individual_protein_and_specific_growth_rate/
- NCOMMS-21-15807B_supp-soft/Code_05_Correlation_between_individual_protein_and_specific_growth_rate/Correlation for individual protein vs growth rate.ipynb
- NCOMMS-21-15807B_supp-soft/Code_05_Correlation_between_individual_protein_and_specific_growth_rate/pvsm_new.xlsx
- NCOMMS-21-15807B_supp-soft/Code_05_Correlation_between_individual_protein_and_specific_growth_rate/ReadMe.docx
- NCOMMS-21-15807B_supp-soft/Code_06_CorrelationBetweenFluxAndProteinAndmRNA/
- NCOMMS-21-15807B_supp-soft/Code_06_CorrelationBetweenFluxAndProteinAndmRNA/doCorrelationAnalysisFlux_mRNA_Protein.py
- NCOMMS-21-15807B_supp-soft/Code_06_CorrelationBetweenFluxAndProteinAndmRNA/FluxTranscriptomeAndProteomeCorrelationData.xlsx
- NCOMMS-21-15807B_supp-soft/Code_06_CorrelationBetweenFluxAndProteinAndmRNA/ReadMe.docx
- NCOMMS-21-15807B_supp-soft/Code_07_Lysine_and_Arginine_pathway_enzymes_correlation_with_ribosome_proteins/
- NCOMMS-21-15807B_supp-soft/Code_07_Lysine_and_Arginine_pathway_enzymes_correlation_with_ribosome_proteins/eLIFE-ProteinCategoriesModify20200527.xlsx
- NCOMMS-21-15807B_supp-soft/Code_07_Lysine_and_Arginine_pathway_enzymes_correlation_with_ribosome_proteins/Lysine_Arginine_pathway_analysis.py
- NCOMMS-21-15807B_supp-soft/Code_07_Lysine_and_Arginine_pathway_enzymes_correlation_with_ribosome_proteins/pvsm_new.xlsx
- NCOMMS-21-15807B_supp-soft/Code_07_Lysine_and_Arginine_pathway_enzymes_correlation_with_ribosome_proteins/ReadMe.docx
- NCOMMS-21-15807B_supp-soft/Code_08_Ribosome_amino_acid_statistics/
- NCOMMS-21-15807B_supp-soft/Code_08_Ribosome_amino_acid_statistics/Readme.docx
- NCOMMS-21-15807B_supp-soft/Code_08_Ribosome_amino_acid_statistics/ribosomeProtSeqStatistics.py
- NCOMMS-21-15807B_supp-soft/Code_08_Ribosome_amino_acid_statistics/sgd.fasta.gz
- NCOMMS-21-15807B_supp-soft/Code_08_Ribosome_amino_acid_statistics/sgdSystemID2SWISSPROT.xlsx
- NCOMMS-21-15807B_supp-soft/Code_09_Correlation_between_protein_and_aminotacyl-tRNA_biosynthesis/
- NCOMMS-21-15807B_supp-soft/Code_09_Correlation_between_protein_and_aminotacyl-tRNA_biosynthesis/Correlation_between_protein_and_tRNAsynthesis.py
- NCOMMS-21-15807B_supp-soft/Code_09_Correlation_between_protein_and_aminotacyl-tRNA_biosynthesis/ReadMe.docx
- NCOMMS-21-15807B_supp-soft/Code_09_Correlation_between_protein_and_aminotacyl-tRNA_biosynthesis/tRNA_Fluxes_proteome.xlsx
- NCOMMS-21-15807B_supp-soft/Code_10_Pearson correlation analysis functional groups level/
- NCOMMS-21-15807B_supp-soft/Code_10_Pearson correlation analysis functional groups level/Correlation_analysis_between_proteome_and_transcriptome_group_fractions.py
- NCOMMS-21-15807B_supp-soft/Code_10_Pearson correlation analysis functional groups level/Group_comparison_between_proeome_and_transcriptome.xlsx
- NCOMMS-21-15807B_supp-soft/Code_10_Pearson correlation analysis functional groups level/ReadMe.docx
- NCOMMS-21-15807B_supp-soft/Code_11-BayesianInferenceScript/
- NCOMMS-21-15807B_supp-soft/Code_11-BayesianInferenceScript/CChemostatsBayesModelData-withmacro.xlsm
- NCOMMS-21-15807B_supp-soft/Code_11-BayesianInferenceScript/LogLinearKineticsModelBayesInference.py
- NCOMMS-21-15807B_supp-soft/Code_11-BayesianInferenceScript/ReadMe.docx
