# Supplementary material for: Proteome allocations change linearly with the specific growth rate of Saccharomyces cerevisiae under glucose limitation
Source: Nat Commun. 2022 May 20;13:2819. doi: 10.1038/s41467-022-30513-2 (PMC9122918; doi:10.1038/s41467-022-30513-2)
Supplement: Supplementary file 8 — Supplementary Software [file 41467_2022_30513_MOESM8_ESM.zip › NCOMMS-21-15807B_supp-soft/Code_01-Proteome data processing/IS-S288C.csv]

Protein IDs;Majority protein IDs;Peptide counts (all);Peptide counts (razor+unique);Peptide counts (unique);Protein names;Gene names;Fasta headers;Number of proteins;Peptides;Razor + unique peptides;Unique peptides;Sequence coverage [%];Unique + razor sequence coverage [%];Unique sequence coverage [%];Mol. weight [kDa];Sequence length;Sequence lengths;PEP;Ratio H/L;Ratio H/L normalized;Ratio H/L …
P19097;P19097;98;98;98;Fatty acid synthase subunit alpha:Acyl carrier:3-oxoacyl-[acyl-carrier-protein] reductase:3-oxoacyl-[acyl-carrier-protein] synthase;FAS2;>sp|P19097|FAS2_YEAST Fatty acid synthase subunit alpha OS=Saccharomyces cerevisiae (strain ATCC 204508 / S288c) GN=FAS2 PE=1 SV=2;1;98;98;98;66;66;66;206.94;1887;1887;0;92.1;1.4974;101.46;11;88203000000;177790000;88025000000;200.56;1.4583…
Q00955;Q00955;85;85;83;Acetyl-CoA carboxylase:Biotin carboxylase;ACC1;>sp|Q00955|ACAC_YEAST Acetyl-CoA carboxylase OS=Saccharomyces cerevisiae (strain ATCC 204508 / S288c) GN=ACC1 PE=1 SV=2;1;85;85;83;52.5;52.5;51.9;250.35;2233;2233;0;56.593;0.93151;78.223;12;51095000000;163670000;50932000000;127.84;1.3386;126.5;;;;2557;169:351:405:633:2339:3375:4990:5220:5420:5683:5984:7279:7461:8012:8193:8472:8…
P07259;P07259;83;83;82;Protein URA2:Glutamine-dependent carbamoyl-phosphate synthase:Aspartate carbamoyltransferase;URA2;>sp|P07259|PYR1_YEAST Protein URA2 OS=Saccharomyces cerevisiae (strain ATCC 204508 / S288c) GN=URA2 PE=1 SV=5;1;83;83;82;57;57;56.5;245.04;2214;2214;0;55.792;0.92341;147.77;14;52582000000;221230000;52361000000;142.41;1.8476;140.56;;;;211;114:548:643:773:1087:1925:1931:2932:3548…
P07149;P07149;74;74;74;Fatty acid synthase subunit beta:3-hydroxyacyl-[acyl-carrier-protein] dehydratase:Enoyl-[acyl-carrier-protein] reductase [NADH]:[Acyl-carrier-protein] acetyltransferase:[Acyl-carrier-protein] malonyltransferase:S-acyl fatty acid synthase thioesterase;FAS1;>sp|P07149|FAS1_YEAST Fatty acid synthase subunit beta OS=Saccharomyces cerevisiae (strain ATCC 204508 / S288c) GN=FAS1 …
P06105;P06105;74;74;74;Protein SCP160;SCP160;>sp|P06105|SC160_YEAST Protein SCP160 OS=Saccharomyces cerevisiae (strain ATCC 204508 / S288c) GN=SCP160 PE=1 SV=3;1;74;74;74;75.3;75.3;75.3;134.81;1222;1222;0;59.088;1.0192;16.88;7;26928000000;71109000;26857000000;91.742;0.82518;90.917;;;;162;498:1099:1347:1498:1499:1540:1793:3237:3404:3970:5297:6390:6599:6600:6941:7441:7442:7967:8618:9168:10632:11209…
P47169;P47169;73;73;73;Sulfite reductase [NADPH] subunit beta;MET5;>sp|P47169|MET5_YEAST Sulfite reductase [NADPH] subunit beta OS=Saccharomyces cerevisiae (strain ATCC 204508 / S288c) GN=MET5 PE=1 SV=1;1;73;73;73;70.4;70.4;70.4;161.22;1442;1442;0;63.566;1.0606;28.872;10;47400000000;114430000;47286000000;147.2;1.2336;145.96;;;;2109;52:294:295:1081:1427:1428:1465:2697:3080:3629:3972:4286:6940:7179…
P02768ups;P02768ups;73;73;73;;;>P02768ups|ALBU_HUMAN_UPS Serum albumin (Chain 26-609) - Homo sapiens (Human);1;73;73;73;98.1;98.1;98.1;66.356;584;584;0;NaN;NaN;NaN;0;1.077E+12;1.077E+12;0;2733.2;2733.2;0;;;;95;17:18:19:60:209:210:302:303:628:629:1236:2113:2203:2204:2205:2325:2330:2332:2334:2672:2673:3309:4002:4029:4425:4593:5786:5960:6173:6174:6849:6850:7464:7465:10026:13510:13784:14193:14194:143…
P05694;P05694;65;65;65;5-methyltetrahydropteroyltriglutamate--homocysteine methyltransferase;MET6;>sp|P05694|METE_YEAST 5-methyltetrahydropteroyltriglutamate--homocysteine methyltransferase OS=Saccharomyces cerevisiae (strain ATCC 204508 / S288c) GN=MET6 PE=1 SV=4;1;65;65;65;79.4;79.4;79.4;85.859;767;767;0;49.491;0.77996;96.997;128;4.4364E+11;6293200000;4.3735E+11;1297.3;43.52;1253.8;;;;142;951:9…
P38249;P38249;62;62;62;Eukaryotic translation initiation factor 3 subunit A;RPG1;>sp|P38249|EIF3A_YEAST Eukaryotic translation initiation factor 3 subunit A OS=Saccharomyces cerevisiae (strain ATCC 204508 / S288c) GN=RPG1 PE=1 SV=1;1;62;62;62;68.4;68.4;68.4;110.34;964;964;0;61.88;0.95526;3.711;3;23140000000;36545000;23103000000;94.264;0.56542;93.699;;;;1372;74:75:360:887:1489:1673:2870:2871:3616:…
Q05022;Q05022;60;60;60;rRNA biogenesis protein RRP5;RRP5;>sp|Q05022|RRP5_YEAST rRNA biogenesis protein RRP5 OS=Saccharomyces cerevisiae (strain ATCC 204508 / S288c) GN=RRP5 PE=1 SV=1;1;60;60;60;48.4;48.4;48.4;193.13;1729;1729;0;NaN;NaN;NaN;0;8368400000;0;8368400000;31.169;0;31.169;;;;2858;859:1654:1765:1876:1881:1914:1915:2724:3792:3964:4084:6662:6663:7021:7242:7783:7902:8065:8405:8406:8640:9019:…
Q03690;Q03690;59;59;59;Clustered mitochondria protein 1;CLU1;>sp|Q03690|CLU_YEAST Clustered mitochondria protein 1 OS=Saccharomyces cerevisiae (strain ATCC 204508 / S288c) GN=CLU1 PE=1 SV=1;1;59;59;59;59.1;59.1;59.1;145.16;1277;1277;0;85.944;2.1589;NaN;1;17376000000;4716800;17371000000;80.974;0.12075;80.853;;;;2721;2058:2234:2586:2682:2731:3469:3565:3829:4770:5165:5441:5685:6062:6351:6502:6503:68…
P08566;P08566;59;59;58;Pentafunctional AROM polypeptide:3-dehydroquinate synthase:3-phosphoshikimate 1-carboxyvinyltransferase:Shikimate kinase:3-dehydroquinate dehydratase:Shikimate dehydrogenase;ARO1;>sp|P08566|ARO1_YEAST Pentafunctional AROM polypeptide OS=Saccharomyces cerevisiae (strain ATCC 204508 / S288c) GN=ARO1 PE=1 SV=1;1;59;59;58;47.9;47.9;47.5;174.75;1588;1588;0;NaN;NaN;NaN;0;16861000…
P40825-2:P40825;P40825-2:P40825;56:56:00;56:56:00;56:56:00;Alanine--tRNA ligase	mitochondrial;ALA1;>sp|P40825-2|SYA_YEAST Isoform Cytoplasmic of Alanine--tRNA ligase	mitochondrial OS=Saccharomyces cerevisiae (strain ATCC 204508 / S288c) GN=ALA1:>sp|P40825|SYA_YEAST Alanine--tRNA ligase	mitochondrial OS=Saccharomyces cerevisiae (strain ATCC 204508 / S2;2;56;56;56;56.9;56.9;56.9;107.28;958;958:983;0;42.519;0.65585;NaN;1;25398000000;9560900;25389000000;109.43;0.21137;109.22;;;;1874;832:907:2160:2161:2627:3663:3734:3735:3893:4309:4959:5615:5633:6214:6215:6992:8386:8473:8887:8888:9158:9989:9990:10938:12648:12693:12730:14112:14220:14329:15072:15115:15116:15172:15173:16262:16263:16538…
P10964;P10964;55;55;55;DNA-directed RNA polymerase I subunit RPA190;RPA190;>sp|P10964|RPA1_YEAST DNA-directed RNA polymerase I subunit RPA190 OS=Saccharomyces cerevisiae (strain ATCC 204508 / S288c) GN=RPA190 PE=1 SV=2;1;55;55;55;45.7;45.7;45.7;186.43;1664;1664;0;51.596;2.4548;NaN;1;7552400000;4665200;7547700000;30.048;0.085868;29.962;;;;331;256:939:940:1552:1818:2101:2341:2489:2813:3133:4986:573…
P32589;P32589;54;54;48;Heat shock protein homolog SSE1;SSE1;>sp|P32589|HSP7F_YEAST Heat shock protein homolog SSE1 OS=Saccharomyces cerevisiae (strain ATCC 204508 / S288c) GN=SSE1 PE=1 SV=4;1;54;54;48;63.9;63.9;63.3;77.365;693;693;0;58.61;0.9287;127.15;38;1.136E+11;1128200000;1.1247E+11;528.95;13.444;515.51;;;;946;301:2276:2671:4501:5578:5579:7929:7931:9668:10192:10509:12673:12697:13402:13403:137…
Q12680;Q12680;52;52;52;Glutamate synthase [NADH];GLT1;>sp|Q12680|GLT1_YEAST Glutamate synthase [NADH] OS=Saccharomyces cerevisiae (strain ATCC 204508 / S288c) GN=GLT1 PE=1 SV=2;1;52;52;52;38.4;38.4;38.4;238.1;2145;2145;0;0.8788;0.49152;NaN;1;9345500000;44946000;9300600000;37.508;0.54049;36.968;;;;3375;781:782:848:856:1983:2323:3502:3591:4578:4638:4834:7228:7342:8748:8981:9987:10206:10207:10388:11…
P33416;P33416;52;52;52;Heat shock protein 78	mitochondrial;HSP78;>sp|P33416|HSP78_YEAST Heat shock protein 78	mitochondrial OS=Saccharomyces cerevisiae (strain ATCC 204508 / S288c) GN=HSP78 PE=1 SV=2;1;52;52;52;77.7;77.7;77.7;91.335;811;811;0;5.7301;3.7898;127.25;4;19535000000;62582000;19472000000;99.43;1.0412;98.388;;;;1071;687:688:1385:1764:2444:2821:3170:3283:3472:3612:3728:5998:6002:6179:8054:8976:9504:10175:10524:10525:10966:11744:11745:12404:14163:14173:14575:14581:14582:14762:15003:16991:17394:182…
P07806-2:P07806;P07806-2:P07806;51:50:00;51:50:00;51:50:00;Valine--tRNA ligase	mitochondrial;VAS1;>sp|P07806-2|SYV_YEAST Isoform Cytoplasmic of Valine--tRNA ligase	mitochondrial OS=Saccharomyces cerevisiae (strain ATCC 204508 / S288c) GN=VAS1:>sp|P07806|SYV_YEAST Valine--tRNA ligase	mitochondrial OS=Saccharomyces cerevisiae (strain ATCC 204508 / S288;2;51;51;51;62;62;62;120.12;1058;1058:1104;0;47.706;1.102;98.048;8;24222000000;95884000;24126000000;113.79;1.4072;112.38;;;;235;682:1885:2274:3822:3940:4368:4369:4402:4529:6317:6639:7063:7064:12169:12525:13068:13907:14151:15000:15344:15348:15890:16251:17023:18328:18747:18748:21830:23048:23076:23245:24042:24057:24203:24204:24937:2…
P22147;P22147;50;50;50;5-3 exoribonuclease 1;XRN1;>sp|P22147|XRN1_YEAST 5-3 exoribonuclease 1 OS=Saccharomyces cerevisiae (strain ATCC 204508 / S288c) GN=XRN1 PE=1 SV=1;1;50;50;50;42.4;42.4;42.4;175.46;1528;1528;0;NaN;NaN;NaN;0;4226900000;0;4226900000;20.02;0;20.02;;;;586;3263:4323:4533:5855:5856:5893:5937:6526:6561:6855:7950:8103:9830:9831:10831:11529:12769:12789:13033:13309:13352:14373:15331:15…
P15108;P15108;50;50;14;ATP-dependent molecular chaperone HSC82;HSC82;>sp|P15108|HSC82_YEAST ATP-dependent molecular chaperone HSC82 OS=Saccharomyces cerevisiae (strain ATCC 204508 / S288c) GN=HSC82 PE=1 SV=4;1;50;50;14;71.2;71.2;19.9;80.899;705;705;0;64.948;1.0149;88.003;49;2.2715E+11;2209400000;2.2494E+11;849.11;21.233;827.88;;;;415;321:504:1520:1521:2675:2716:2717:2718:3073:4881:6347:6404:6405:…
P16521;P16521;50;50;43;Elongation factor 3A;YEF3;>sp|P16521|EF3A_YEAST Elongation factor 3A OS=Saccharomyces cerevisiae (strain ATCC 204508 / S288c) GN=YEF3 PE=1 SV=4;1;50;50;43;70.4;70.4;60.9;115.94;1044;1044;0;61.652;0.96133;63.12;52;2.0996E+11;1925700000;2.0804E+11;778.6;18.597;760;;;;450;14:864:1111:1112:2232:2233:2698:2899:3070:3180:3210:3666:4313:4549:4866:7130:8846:8847:10334:10335:10575:1…
P31539;P31539;49;49;49;Heat shock protein 104;HSP104;>sp|P31539|HS104_YEAST Heat shock protein 104 OS=Saccharomyces cerevisiae (strain ATCC 204508 / S288c) GN=HSP104 PE=1 SV=2;1;49;49;49;83.3;83.3;83.3;102.03;908;908;0;36.442;0.67252;160.11;32;43241000000;424700000;42817000000;188.44;4.7481;183.7;;;;837;641:954:955:1011:2159:2812:3188:3189:4364:4365:4375:4867:5961:6273:6274:9095:9096:9406:9714:97…
P10591;P10591;48;48;11;Heat shock protein SSA1;SSA1;>sp|P10591|HSP71_YEAST Heat shock protein SSA1 OS=Saccharomyces cerevisiae (strain ATCC 204508 / S288c) GN=SSA1 PE=1 SV=4;1;48;48;11;77.3;77.3;23.8;69.656;642;642;0;54.622;0.84016;136.77;48;2.911E+11;3463200000;2.8764E+11;1291.3;37.778;1253.5;;;;316;299:1887:2540:2541:3452:3587:3588:4456:5368:5717:6109:6110:6165:7108:7109:9055:9056:9253:12146:12…
P07702;P07702;48;48;48;L-aminoadipate-semialdehyde dehydrogenase;LYS2;>sp|P07702|LYS2_YEAST L-2-aminoadipate reductase OS=Saccharomyces cerevisiae (strain ATCC 204508 / S288c) GN=LYS2 PE=1 SV=2;1;48;48;48;50.6;50.6;50.6;155.34;1392;1392;0;NaN;NaN;NaN;0;18974000000;0;18974000000;80.162;0;80.162;;;;233;361:479:535:2991:3118:3836:3963:4066:4204:5575:6312:7481:7482:7799:8663:8664:9226:9401:11423:1178…
P36775;P36775;48;48;48;Lon protease homolog	mitochondrial;PIM1;>sp|P36775|LONM_YEAST Lon protease homolog	mitochondrial OS=Saccharomyces cerevisiae (strain ATCC 204508 / S288c) GN=PIM1 PE=1 SV=2;1;48;48;48;53.3;53.3;53.3;127.11;1133;1133;0;NaN;NaN;NaN;0;7493000000;0;7493000000;37.828;0;37.828;;;;1267;102:305:1792:2193:3581:3713:4721:4733:5334:5512:5850:6128:6152:6817:7397:8362:8426:8427:10046:10309:10310:10940:11224:11225:11636:12335:13055:13056:13479:13906:16761:18317:19670:20075:20735:22487:22787:2…
P17255;P17255;48;48;48;V-type proton ATPase catalytic subunit A:Endonuclease PI-SceI;VMA1;>sp|P17255|VATA_YEAST V-type proton ATPase catalytic subunit A OS=Saccharomyces cerevisiae (strain ATCC 204508 / S288c) GN=VMA1 PE=1 SV=3;1;48;48;48;62.9;62.9;62.9;118.64;1071;1071;0;59.589;0.91245;156.85;11;40219000000;153620000;40065000000;164.13;1.9737;162.16;;;;471;469:755:1446:2008:2023:2238:2900:2901:3…
P39692;P39692;47;47;47;Sulfite reductase [NADPH] flavoprotein component;MET10;>sp|P39692|MET10_YEAST Sulfite reductase [NADPH] flavoprotein component OS=Saccharomyces cerevisiae (strain ATCC 204508 / S288c) GN=MET10 PE=1 SV=2;1;47;47;47;59.1;59.1;59.1;114.83;1035;1035;0;64.934;0.9926;12.704;5;26277000000;58267000;26219000000;109.33;0.85696;108.47;;;;1633;1196:2516:2535:3261:3562:4382:4414:5620:57…
P10592;P10592;46;9;9;Heat shock protein SSA2;SSA2;>sp|P10592|HSP72_YEAST Heat shock protein SSA2 OS=Saccharomyces cerevisiae (strain ATCC 204508 / S288c) GN=SSA2 PE=1 SV=3;1;46;9;9;77.2;23.5;23.5;69.469;639;639;0;64.124;0.9851;163.87;8;51259000000;380440000;50878000000;314.33;6.3634;307.97;;;;317;1887:2540:2541:3452:3587:3588:4456:5374:5717:6109:6110:6165:7108:7109:9055:9056:9253:12146:12147:1255…
P26637;P26637;46;46;44;Leucine--tRNA ligase	cytoplasmic;CDC60;>sp|P26637|SYLC_YEAST Leucine--tRNA ligase	cytoplasmic OS=Saccharomyces cerevisiae (strain ATCC 204508 / S288c) GN=CDC60 PE=1 SV=1;1;46;46;44;56.8;56.8;56.1;124.14;1090;1090;0;54.383;1.0173;95.765;5;23618000000;76635000;23541000000;107.54;1.1375;106.4;;;;743;3041:3368:6460:6851:7315:7414:8466:9256:9394:9395:10303:10453:10563:10879:10954:11155:12274:12402:14202:14957:14958:15572:16604:17047:18354:18618:18619:19167:19168:19843:20012:20355:2…
P02829;P02829;45;9;9;ATP-dependent molecular chaperone HSP82;HSP82;>sp|P02829|HSP82_YEAST ATP-dependent molecular chaperone HSP82 OS=Saccharomyces cerevisiae (strain ATCC 204508 / S288c) GN=HSP82 PE=1 SV=1;1;45;9;9;66.9;15.8;15.8;81.405;709;709;0;62.294;1.0031;7.9477;4;12858000000;50535000;12808000000;88.662;1.0903;87.571;;;;97;321:1520:1521:1767:2675:2716:2717:2718:4881:4922:6348:6404:6405:6494:…
P09436;P09436;45;45;45;Isoleucine--tRNA ligase	cytoplasmic;ILS1;>sp|P09436|SYIC_YEAST Isoleucine--tRNA ligase	cytoplasmic OS=Saccharomyces cerevisiae (strain ATCC 204508 / S288c) GN=ILS1 PE=1 SV=1;1;45;45;45;57.7;57.7;57.7;122.98;1072;1072;0;56.977;1.0392;NaN;1;13758000000;11275000;13747000000;74.934;0.26775;74.666;;;;263;2014:2015:2508:2574:2905:3150:3222:4068:4080:4797:5185:5186:6498:6499:7110:7162:8059:9007:12440:13322:18185:18798:18987:19926:20056:20078:23324:23389:23776:25915:25916:25917:25959:26377…
P00815;P00815;44;44;44;Histidine biosynthesis trifunctional protein:Phosphoribosyl-AMP cyclohydrolase:Phosphoribosyl-ATP pyrophosphohydrolase:Histidinol dehydrogenase;HIS4;>sp|P00815|HIS2_YEAST Histidine biosynthesis trifunctional protein OS=Saccharomyces cerevisiae (strain ATCC 204508 / S288c) GN=HIS4 PE=1 SV=3;1;44;44;44;59.7;59.7;59.7;87.72;799;799;0;60.32;1.0316;125.81;19;57622000000;39673000…
P38972;P38972;44;44;44;Phosphoribosylformylglycinamidine synthase;ADE6;>sp|P38972|PUR4_YEAST Phosphoribosylformylglycinamidine synthase OS=Saccharomyces cerevisiae (strain ATCC 204508 / S288c) GN=ADE6 PE=1 SV=2;1;44;44;44;50.7;50.7;50.7;148.9;1358;1358;0;55.189;0.87022;61.384;10;25095000000;152710000;24942000000;121.83;2.1112;119.71;;;;1577;1203:1960:2497:2866:3091:3596:4500:5909:5910:6438:6523:6…
P07264;P07264;43;43;43;3-isopropylmalate dehydratase;LEU1;>sp|P07264|LEUC_YEAST 3-isopropylmalate dehydratase OS=Saccharomyces cerevisiae (strain ATCC 204508 / S288c) GN=LEU1 PE=1 SV=3;1;43;43;43;54;54;54;85.793;779;779;0;71.551;1.4526;100.5;4;43360000000;85633000;43274000000;231.45;1.6559;229.79;;;;215;1425:2178:3639:4530:5206:6719:8259:8641:8933:9070:9616:9617:11245:12902:13710:13933:14521:1452…
P19414;P19414;43;43;40;Aconitate hydratase	mitochondrial;ACO1;>sp|P19414|ACON_YEAST Aconitate hydratase	mitochondrial OS=Saccharomyces cerevisiae (strain ATCC 204508 / S288c) GN=ACO1 PE=1 SV=2;1;43;43;40;58;58;55.9;85.367;778;778;0;54.394;0.85845;19.166;17;1.0615E+11;552410000;1.056E+11;473.19;7.254;465.94;;;;507;2073:2504:3377:3528:4564:4565:6287:6455:9428:11292:11502:11602:13746:13747:14468:17015:18039:18758:19433:20009:20010:20144:20315:20565:20566:20988:21466:21467:22203:22407:23434:23435:24439…
P07245;P07245;43;43;43;C-1-tetrahydrofolate synthase	cytoplasmic:Methylenetetrahydrofolate dehydrogenase:Methenyltetrahydrofolate cyclohydrolase:Formyltetrahydrofolate synthetase;ADE3;>sp|P07245|C1TC_YEAST C-1-tetrahydrofolate synthase	cytoplasmic OS=Saccharomyces cerevisiae (strain ATCC 204508 / S288c) GN=ADE3 PE=1 SV=1;1;43;43;43;63.8;63.8;63.8;102.2;946;946;0;56.157;0.88902;112.35;11;42517000000;268080000;42249000000;188.63;3.3611;185.27;;;;203;90:181:1433:2086:2087:2452:2481:4008:4009:5758:6667:7708:8112:8417:13599:15391:15968:17103:17204:17205:18311:18312:18479:18480:18743:20502:22002:22475:22876:23722:23916:24295:25406:25…
P46655;P46655;43;43;43;Glutamate--tRNA ligase	cytoplasmic;GUS1;>sp|P46655|SYEC_YEAST Glutamate--tRNA ligase	cytoplasmic OS=Saccharomyces cerevisiae (strain ATCC 204508 / S288c) GN=GUS1 PE=1 SV=3;1;43;43;43;68.6;68.6;68.6;80.842;708;708;0;63.567;1.0066;93.505;9;33343000000;166180000;33177000000;188.97;2.8003;186.17;;;;1998;93:1350:1435:1471:2228:2860:3723:4130:5053:6591:6592:8558:9560:9857:9861:9862:10751:10895:10896:12610:13577:14148:14693:15360:16161:16162:16475:16871:17120:17121:17151:17784:18137:184…
P14126;P14126;42;42;42;60S ribosomal protein L3;RPL3;>sp|P14126|RL3_YEAST 60S ribosomal protein L3 OS=Saccharomyces cerevisiae (strain ATCC 204508 / S288c) GN=RPL3 PE=1 SV=4;1;42;42;42;81.1;81.1;81.1;43.757;387;387;0;63.838;0.98907;69.534;47;2.5639E+11;1740400000;2.5465E+11;1331.9;25.145;1306.8;;;;395;419:558:559:630:631:990:991:2678:8022:8036:8339:9024:9570:9571:12500:12501:12583:12584:14036:140…
P16474;P16474;42;41;41;78 kDa glucose-regulated protein homolog;KAR2;>sp|P16474|GRP78_YEAST 78 kDa glucose-regulated protein homolog OS=Saccharomyces cerevisiae (strain ATCC 204508 / S288c) GN=KAR2 PE=1 SV=1;1;42;41;41;51.2;50.1;50.1;74.467;682;682;0;70.813;5.4384;88.118;3;27615000000;9417700;27605000000;174.3;0.31136;173.99;;;;449;919:2542:2543:2854:2855:3587:4004:6745:9058:9059:9252:9718:9929:1…
P22137;P22137;42;42;42;Clathrin heavy chain;CHC1;>sp|P22137|CLH_YEAST Clathrin heavy chain OS=Saccharomyces cerevisiae (strain ATCC 204508 / S288c) GN=CHC1 PE=1 SV=1;1;42;42;42;33;33;33;187.23;1653;1653;0;NaN;NaN;NaN;0;10171000000;0;10171000000;41.107;0;41.107;;;;580;135:556:1122:1157:2890:2929:3260:3589:5564:5715:6958:7011:7574:8559:8983:9003:10496:10885:10886:11054:12459:12919:13130:14745:14819…
P32324;P32324;42;42;42;Elongation factor 2;EFT1;>sp|P32324|EF2_YEAST Elongation factor 2 OS=Saccharomyces cerevisiae (strain ATCC 204508 / S288c) GN=EFT1 PE=1 SV=1;1;42;42;42;50.7;50.7;50.7;93.288;842;842;0;61.093;0.95441;72.465;60;2.0172E+11;2786800000;1.9893E+11;837.53;27.524;810;;;;854;237:493:494:495:804:1634:2137:2138:2688:2692:3891:4528:7672:7673:9028:10013:11729:11730:12029:12403:12672:138…
Q05050;Q05050;41;41;41;Eisosome protein 1;EIS1;>sp|Q05050|EIS1_YEAST Eisosome protein 1 OS=Saccharomyces cerevisiae (strain ATCC 204508 / S288c) GN=EIS1 PE=1 SV=1;1;41;41;41;60.9;60.9;60.9;93.344;843;843;0;94.969;79.224;NaN;1;6659300000;1318400;6658000000;39.847;0.046286;39.801;;;;2864;110:162:163:873:1565:1683:1770:3512:4001:4388:5000:6000:6064:10410:11594:11961:12563:12658:13351:14002:14972:153…
P15705;P15705;41;41;41;Heat shock protein STI1;STI1;>sp|P15705|STI1_YEAST Heat shock protein STI1 OS=Saccharomyces cerevisiae (strain ATCC 204508 / S288c) GN=STI1 PE=1 SV=1;1;41;41;41;70.1;70.1;70.1;66.264;589;589;0;66.584;1.0312;80.562;9;48697000000;205430000;48492000000;275.47;3.5813;271.89;;;;433;277:278:289:699:700:716:717:996:1705:1896:2295:2522:3138:3621:3624:4719:6030:6031:6481:8113:9530:9…
P00560;P00560;41;41;41;Phosphoglycerate kinase;PGK1;>sp|P00560|PGK_YEAST Phosphoglycerate kinase OS=Saccharomyces cerevisiae (strain ATCC 204508 / S288c) GN=PGK1 PE=1 SV=2;1;41;41;41;83.9;83.9;83.9;44.738;416;416;0;56.745;0.87636;88.932;50;3.6457E+11;3680000000;3.6089E+11;1768.2;45.512;1722.7;;;;54;465:1005:1098:1750:1751:3232:3233:4117:4709:5356:5357:5384:5385:9358:11752:11965:12199:13136:14164:…
Q03612:Q12414:P0C2I5:P0C2I9:P0C2I3:Q07793;Q03612:Q12414:P0C2I5:P0C2I9:P0C2I3:Q07793;41:39:39:38:35:33;41:39:39:38:35:33;0:0:0:0:0:0;Transposon Ty1-ER1 Gag-Pol polyprotein:Capsid protein:Ty1 protease:Integrase:Reverse transcriptase/ribonuclease H:Transposon Ty1-PL Gag-Pol polyprotein:Capsid protein:Ty1 protease:Integrase:Reverse transcriptase/ribonuclease H:Transposon Ty1-LR2 Gag-Pol polyprotein:C…
Q03434:P0C2I7:P47098:P0C2I6:O13527;Q03434:P0C2I7:P47098:P0C2I6:O13527;41:37:36:33:21;1:0:1:1:0;0:0:0:0:0;Transposon Ty1-ML2 Gag-Pol polyprotein:Capsid protein:Ty1 protease:Integrase:Reverse transcriptase/ribonuclease H:Transposon Ty1-LR4 Gag-Pol polyprotein:Capsid protein:Ty1 protease:Integrase:Reverse transcriptase/ribonuclease H:Transposon Ty1-JR1 Gag-Pol polyprotein:Capsid protein:Ty1 protease…
Q12273;Q12273;41;2;0;Transposon Ty1-OL Gag-Pol polyprotein:Capsid protein:Ty1 protease:Integrase:Reverse transcriptase/ribonuclease H;TY1B-OL;>sp|Q12273|YO11B_YEAST Transposon Ty1-OL Gag-Pol polyprotein OS=Saccharomyces cerevisiae (strain ATCC 204508 / S288c) GN=TY1B-OL PE=3 SV=1;1;41;2;0;33.5;2.4;0;198.61;1755;1755;0;NaN;NaN;NaN;0;101490000;0;101490000;1.1827;0;1.1827;;;;3263;2164:2777:3079:6333…
P09624;P09624;40;40;39;Dihydrolipoyl dehydrogenase	mitochondrial;LPD1;>sp|P09624|DLDH_YEAST Dihydrolipoyl dehydrogenase	mitochondrial OS=Saccharomyces cerevisiae (strain ATCC 204508 / S288c) GN=LPD1 PE=1 SV=1;1;40;40;39;78;78;78;54.009;499;499;0;54.625;0.9315;122.87;18;42213000000;541090000;41672000000;263.33;8.1643;255.16;;;;268;129:291:1110:4292:4293:4350:7398:8848:10796:10806:10807:10808:11632:11897:11898:12376:13612:13744:13745:15039:18910:19067:19068:19996:20905:20906:21752:21782:21783:22254:22314:23712:26189…
P39730;P39730;40;40;40;Eukaryotic translation initiation factor 5B;FUN12;>sp|P39730|IF2P_YEAST Eukaryotic translation initiation factor 5B OS=Saccharomyces cerevisiae (strain ATCC 204508 / S288c) GN=FUN12 PE=1 SV=2;1;40;40;40;40.1;40.1;40.1;112.27;1002;1002;0;63.567;7.8976;311.36;2;10224000000;10833000;10213000000;71.74;0.31403;71.426;;;;1647;431:432:791:1460:1870:2857:3429:3516:3517:4276:5962:10…
P38088;P38088;40;40;2;Glycine--tRNA ligase 1	mitochondrial;GRS1;>sp|P38088|SYG_YEAST Glycine--tRNA ligase 1	mitochondrial OS=Saccharomyces cerevisiae (strain ATCC 204508 / S288c) GN=GRS1 PE=1 SV=3;1;40;40;2;65.8;65.8;3.6;78.183;690;690;0;55.988;0.85272;15.577;9;28970000000;221540000;28749000000;178.61;3.7014;174.91;;;;1308;805:1361:2097:2098:2590:2591:2985:3464:3479:7339:7578:8067:8068:8069:9527:10487:10499:10866:14739:14740:15663:15664:16542:16722:17398:18167:21343:22306:22909:24767:26159:26160:27005:…
P16861;P16861;39;39;39;6-phosphofructokinase subunit alpha;PFK1;>sp|P16861|PFKA1_YEAST ATP-dependent 6-phosphofructokinase subunit alpha OS=Saccharomyces cerevisiae (strain ATCC 204508 / S288c) GN=PFK1 PE=1 SV=1;1;39;39;39;53.1;53.1;53.1;107.97;987;987;0;52.585;0.82685;99.373;13;35494000000;257510000;35236000000;189.88;3.7763;186.11;;;;460;2104:2527:2568:3620:3771:4527:5434:5588:5589:6924:7007:71…
P09440;P09440;39;39;39;C-1-tetrahydrofolate synthase	mitochondrial:Methylenetetrahydrofolate dehydrogenase:Methenyltetrahydrofolate cyclohydrolase:Formyltetrahydrofolate synthetase;MIS1;>sp|P09440|C1TM_YEAST C-1-tetrahydrofolate synthase	mitochondrial OS=Saccharomyces cerevisiae (strain ATCC 204508 / S288c) GN=MIS1 PE=1 SV=1;1;39;39;39;57.8;57.8;57.8;106.22;975;975;2.61E-287;NaN;NaN;NaN;0;6298200000;0;6298200000;40.227;0;40.227;;;;264;96:1331:2453:3853:4010:4011:6568:7707:8003:9456:10042:11067:12026:13004:13104:13741:14567:15535:15655:15656:16281:16319:17193:18448:18531:18896:20546:21272:21644:22084:22114:22456:22457:23723:25405:…
P03965;P03965;39;38;38;Carbamoyl-phosphate synthase arginine-specific large chain;CPA2;>sp|P03965|CARB_YEAST Carbamoyl-phosphate synthase arginine-specific large chain OS=Saccharomyces cerevisiae (strain ATCC 204508 / S288c) GN=CPA2 PE=1 SV=1;1;39;38;38;46.8;45.7;45.7;123.91;1118;1118;0;50.594;0.7785;19.271;12;42182000000;276880000;41905000000;212.57;3.9088;208.66;;;;105;410:411:894:1086:1925:206…
P00925;P00925;39;39;26;Enolase 2;ENO2;>sp|P00925|ENO2_YEAST Enolase 2 OS=Saccharomyces cerevisiae (strain ATCC 204508 / S288c) GN=ENO2 PE=1 SV=2;1;39;39;26;96.3;96.3;61.6;46.914;437;437;0;52.719;0.82233;77.972;84;6.0997E+11;10653000000;5.9931E+11;3169;124.92;3044.1;;;;69;20:126:1380:1381:2039:2040:2198:2199:2861:2862:3651:9366:9367:9417:10801:10802:12527:13901:14996:16212:16213:19953:22921:22946:…
P13188;P13188;39;39;39;Glutamine--tRNA ligase;GLN4;>sp|P13188|SYQ_YEAST Glutamine--tRNA ligase OS=Saccharomyces cerevisiae (strain ATCC 204508 / S288c) GN=GLN4 PE=1 SV=2;1;39;39;39;59.2;59.2;59.2;93.132;809;809;0;NaN;NaN;NaN;0;11957000000;0;11957000000;66.853;0;66.853;;;;377;776:2308:3088:3089:4352:4563:4811:5908:6147:6242:6288:7896:7897:10077:10392:11068:14205:15740:15741:17291:17799:19671:19737…
P0CS90:P39987;P0CS90;39:02:00;39:02:00;39:02:00;Heat shock protein SSC1	mitochondrial;SSC1;>sp|P0CS90|HSP77_YEAST Heat shock protein SSC1	mitochondrial OS=Saccharomyces cerevisiae (strain ATCC 204508 / S288c) GN=SSC1 PE=1 SV=1;2;39;39;39;76.5;76.5;76.5;70.627;654;654:644;0;65.013;1.0267;124.16;32;1.2209E+11;957510000;1.2114E+11;573.76;12.127;561.63;;;;286;249:879:1962:2536:2538:3870:4550:4551:4679:5457:6163:7138:7646:9433:10125:10969:13963:14887:15328:17898:17899:18449:20356:20357:22157:22158:22443:22760:22761:24179:24714:24760:253…
P39533;P39533;39;36;36;Probable aconitate hydratase 2;ACO2;>sp|P39533|ACON2_YEAST Homocitrate dehydratase	mitochondrial OS=Saccharomyces cerevisiae (strain ATCC 204508 / S288c) GN=ACO2 PE=1 SV=1;1;39;36;36;58.2;56.1;56.1;86.582;789;789;0;72.141;8.0707;177.45;5;15668000000;17019000;15651000000;121.55;0.54259;121;;;;1622;546:572:2229:2478:2743:2884:3406:3649:6189:7345:7346:7469:8350:8351:10160:11182:11292:11503:12054:12152:13749:15965:16128:17014:20256:20586:20693:21740:22935:23222:23434:23435:26981:28…
P0C2J0:Q04711:Q92393:P0C2I2:Q04670:Q12316:Q12193:O13535:Q12088:Q03619:Q03855;P0C2J0:Q04711:Q92393:P0C2I2:Q04670:Q12316:Q12193:O13535:Q12088:Q03619:Q03855;39:38:37:37:36:36:35:35:34:34:34;3:2:3:3:3:3:3:3:3:3:2;0:0:0:0:0:0:0:0:0:0:0;Transposon Ty1-PR2 Gag-Pol polyprotein:Capsid protein:Ty1 protease:Integrase:Reverse transcriptase/ribonuclease H:Transposon Ty1-ML1 Gag-Pol polyprotein:Capsid protein:…
P00931;P00931;39;39;39;Tryptophan synthase;TRP5;>sp|P00931|TRP_YEAST Tryptophan synthase OS=Saccharomyces cerevisiae (strain ATCC 204508 / S288c) GN=TRP5 PE=1 SV=1;1;39;39;39;76;76;76;76.625;707;707;0;68.293;1.1482;102.75;9;36044000000;90625000;35953000000;222.48;1.9253;220.55;;;;71;339:472:2685:3950:3983:4091:4915:4916:5675:5676:5752:6581:6886:6961:8123:10036:10871:11595:12381:12731:13640:15748:…
P38088-2;P38088-2;39;1;1;;;>sp|P38088-2|SYG_YEAST Isoform Cytoplasmic of Glycine--tRNA ligase 1	mitochondrial OS=Saccharomyces cerevisiae (strain ATCC 204508 / S288c) GN=GRS1;1;39;1;1;65.4;1;1;75.338;667;667;0;NaN;NaN;NaN;0;866130000;0;866130000;11.2;0;11.2;;;;1309;805:1361:2097:2098:2590:2591:2985:3464:3479:7339:7578:8067:8068:8069:9527:10487:10499:10866:14739:14740:15663:15664:16542:16722:17398:21343:22909:24767:25448:26159:26160:27005:27276:27380:27381:27993:28096:28782:30279;False:False…
Q08972;Q08972;38;38;37;[NU+] prion formation protein 1;NEW1;>sp|Q08972|NEW1_YEAST [NU+] prion formation protein 1 OS=Saccharomyces cerevisiae (strain ATCC 204508 / S288c) GN=NEW1 PE=1 SV=1;1;38;38;37;47.1;47.1;46.5;134.33;1196;1196;0;65.786;1.0095;NaN;1;7897600000;20156000;7877500000;40.298;0.35286;39.945;;;;3153;212:230:1143:1826:2635:3066:3390:4732:4850:5852:6116:6741:7601:8365:8859:9101:9660:1…
P32582;P32582;38;38;38;Cystathionine beta-synthase;CYS4;>sp|P32582|CBS_YEAST Cystathionine beta-synthase OS=Saccharomyces cerevisiae (strain ATCC 204508 / S288c) GN=CYS4 PE=1 SV=1;1;38;38;38;80.9;80.9;80.9;56.021;507;507;0;NaN;NaN;NaN;0;25931000000;7180000;25924000000;206.35;0.31258;206.04;;;;942;1039:1047:1048:3328:3329:3556:3557:5793:6166:7036:7741:7742:9538:11323:11324:11748:12781:13413:13619:…
P19882;P19882;38;38;38;Heat shock protein 60	mitochondrial;HSP60;>sp|P19882|HSP60_YEAST Heat shock protein 60	mitochondrial OS=Saccharomyces cerevisiae (strain ATCC 204508 / S288c) GN=HSP60 PE=1 SV=1;1;38;38;38;76.9;76.9;76.9;60.751;572;572;0;74.863;1.1673;147.08;18;85451000000;505100000;84946000000;443.42;7.5114;435.9;;;;517;838:1461:1845:1846:3192:3776:4306:4479:4773:5009:5079:6919:9066:9067:9136:9355:9499:12148:12694:13119:15144:15264:15607:15887:15888:16358:16733:19875:20216:20217:20655:23425:25051:2…
P11484;P11484;38;38;1;Heat shock protein SSB1;SSB1;>sp|P11484|HSP75_YEAST Heat shock protein SSB1 OS=Saccharomyces cerevisiae (strain ATCC 204508 / S288c) GN=SSB1 PE=1 SV=3;1;38;38;1;79.9;79.9;4.4;66.601;613;613;0;62.197;0.97023;28.412;46;2.1468E+11;2141700000;2.1253E+11;1162;29.639;1132.4;;;;338;21:2092:2533:2534:5688:5902:10559:10560:11978:12950:13200:14020:15930:17896:18274:18275:18944:19505:2…
P40150;P40150;38;1;1;Heat shock protein SSB2;SSB2;>sp|P40150|HSP76_YEAST Heat shock protein SSB2 OS=Saccharomyces cerevisiae (strain ATCC 204508 / S288c) GN=SSB2 PE=1 SV=2;1;38;1;1;79.9;4.4;4.4;66.594;613;613;0;NaN;NaN;NaN;0;2205000000;0;2205000000;30.33;0;30.33;;;;1748;21:2092:2533:2534:5688:5902:10559:10560:11978:12950:13200:14020:15930:17896:18274:18275:18944:19505:22155:22156:22577:22724:2390…
P07213;P07213;38;38;38;Mitochondrial import receptor subunit TOM70;TOM70;>sp|P07213|TOM70_YEAST Mitochondrial import receptor subunit TOM70 OS=Saccharomyces cerevisiae (strain ATCC 204508 / S288c) GN=TOM70 PE=1 SV=2;1;38;38;38;55.1;55.1;55.1;70.122;617;617;0;82.048;1.54;239.72;5;21852000000;81612000;21771000000;138.36;1.6346;136.73;;;;200;136:137:999:1088:1089:1355:1796:1945:3196:5063:6844:7210:8…
P38934;P38934;38;38;38;Nuclear segregation protein BFR1;BFR1;>sp|P38934|BFR1_YEAST Nuclear segregation protein BFR1 OS=Saccharomyces cerevisiae (strain ATCC 204508 / S288c) GN=BFR1 PE=1 SV=1;1;38;38;38;67.9;67.9;67.9;54.639;470;470;0;76.716;1.3671;155.4;4;26349000000;28703000;26321000000;163.83;0.73298;163.1;;;;1570;3476:4013:4105:4509:4899:5526:5929:7135:7661:11610:12670:12951:13003:13174:13259:…
Q02207;Q02207;38;38;38;Peroxisomal hydratase-dehydrogenase-epimerase:2-enoyl-CoA hydratase:(3R)-3-hydroxyacyl-CoA dehydrogenase;FOX2;>sp|Q02207|FOX2_YEAST Peroxisomal hydratase-dehydrogenase-epimerase OS=Saccharomyces cerevisiae (strain ATCC 204508 / S288c) GN=FOX2 PE=2 SV=1;1;38;38;38;64.6;64.6;64.6;98.702;900;900;0;29.956;2.2988;49.339;2;5123200000;22087000;5101100000;32.096;0.42445;31.672;;;;2…
P11154;P11154;38;38;18;Pyruvate carboxylase 1;PYC1;>sp|P11154|PYC1_YEAST Pyruvate carboxylase 1 OS=Saccharomyces cerevisiae (strain ATCC 204508 / S288c) GN=PYC1 PE=1 SV=2;1;38;38;18;46;46;23.9;130.1;1178;1178;0;51.128;0.80936;140.92;11;37884000000;507550000;37377000000;216.77;6.956;209.82;;;;333;240:533:534:2457:3497:3498:3560:6622:6623:8972:9805:10071:11482:11813:11890:11891:12206:12348:14017:15…
P22515;P22515;38;38;38;Ubiquitin-activating enzyme E1 1;UBA1;>sp|P22515|UBA1_YEAST Ubiquitin-activating enzyme E1 1 OS=Saccharomyces cerevisiae (strain ATCC 204508 / S288c) GN=UBA1 PE=1 SV=2;1;38;38;38;52.2;52.2;52.2;114.26;1024;1024;0;51.561;0.8341;NaN;1;16507000000;16415000;16491000000;86.609;0.36059;86.248;;;;603;195:5931:6727:8245:8246:8883:9399:10502:12410:12411:12798:12878:15274:15275:16077…
P32454;P32454;37;37;36;Aminopeptidase 2	mitochondrial;APE2;>sp|P32454|APE2_YEAST Aminopeptidase 2	mitochondrial OS=Saccharomyces cerevisiae (strain ATCC 204508 / S288c) GN=APE2 PE=1 SV=4;1;37;37;36;55.6;55.6;54.6;107.75;952;952;0;NaN;NaN;NaN;0;7468800000;0;7468800000;40.75;0;40.75;;;;892;1623:1769:4099:4305:6245:7991:8126:8828:9745:10757:11599:12127:12469:12540:14235:14412:17771:18687:18795:20013:22207:24988:25417:25418:25985:26067:26082:26358:26523:26559:26769:27032:29511:29777:30016:30314:3…
P32327;P32327;37;17;17;Pyruvate carboxylase 2;PYC2;>sp|P32327|PYC2_YEAST Pyruvate carboxylase 2 OS=Saccharomyces cerevisiae (strain ATCC 204508 / S288c) GN=PYC2 PE=1 SV=2;1;37;17;17;48;24.2;24.2;130.17;1180;1180;0;NaN;NaN;NaN;0;5761700000;0;5761700000;45.38;0;45.38;;;;855;265:533:2457:3497:3498:3560:8934:8972:9805:9870:11812:11822:12207:12348:12575:13212:14023:14359:15760:16330:16331:16619:16976:…
P53278;P53278;37;37;37;Uncharacterized protein YGR130C;YGR130C;>sp|P53278|YG3A_YEAST Uncharacterized protein YGR130C OS=Saccharomyces cerevisiae (strain ATCC 204508 / S288c) GN=YGR130C PE=1 SV=1;1;37;37;37;48.5;48.5;48.5;92.697;816;816;0;6.2697;5.7228;NaN;1;6172400000;11257000;6161200000;43.084;0.2895;42.795;;;;2340;697:1307:1308:1475:3113:5078:5178:5985:8533:10908:10956:10957:11608:13045:13161:1…
P20967;P20967;36;36;36;2-oxoglutarate dehydrogenase	mitochondrial;KGD1;>sp|P20967|ODO1_YEAST 2-oxoglutarate dehydrogenase	mitochondrial OS=Saccharomyces cerevisiae (strain ATCC 204508 / S288c) GN=KGD1 PE=1 SV=2;1;36;36;36;48.9;48.9;48.9;114.41;1014;1014;0;45.701;0.73001;187.6;13;28310000000;169450000;28140000000;184.79;3.1612;181.63;;;;544;422:626:2346:3630:4233:4948:5011:5134:6966:9196:9627:9716:9717:14293:15443:15444:17463:19320:19386:19387:20192:20712:20847:21666:22265:22467:22468:23843:24210:25492:28864:29149:29…
P38009;P38009;36;36;33;Bifunctional purine biosynthesis protein ADE17:Phosphoribosylaminoimidazolecarboxamide formyltransferase:IMP cyclohydrolase;ADE17;>sp|P38009|PUR92_YEAST Bifunctional purine biosynthesis protein ADE17 OS=Saccharomyces cerevisiae (strain ATCC 204508 / S288c) GN=ADE17 PE=1 SV=2;1;36;36;33;84.8;84.8;79.7;65.262;592;592;0;53.785;0.83851;12.308;21;72935000000;617350000;7231700000…
P39935;P39935;36;36;35;Eukaryotic initiation factor 4F subunit p150;TIF4631;>sp|P39935|IF4F1_YEAST Eukaryotic initiation factor 4F subunit p150 OS=Saccharomyces cerevisiae (strain ATCC 204508 / S288c) GN=TIF4631 PE=1 SV=2;1;36;36;35;43.7;43.7;42.5;107.1;952;952;0;NaN;NaN;NaN;0;8881200000;0;8881200000;59.681;0;59.681;;;;1661;204:891:1848:2088:2623:3213:5349:5350:5613:5782:6251:6408:7122:8973:9110:…
P04147;P04147;36;36;36;Polyadenylate-binding protein	cytoplasmic and nuclear;PAB1;>sp|P04147|PABP_YEAST Polyadenylate-binding protein	cytoplasmic and nuclear OS=Saccharomyces cerevisiae (strain ATCC 204508 / S288c) GN=PAB1 PE=1 SV=4;1;36;36;36;65.2;65.2;65.2;64.343;577;577;0;70.787;1.191;142.82;25;66711000000;361890000;66349000000;327.6;5.1883;322.41;;;;113;231:661:707:1245:2049:4299:4372:5870:6889:8150:8151:8152:8153:9045:9046:9124:13590:13591:13797:17570:17571:18586:18587:18769:18938:19097:19148:19544:20235:21126:21127:21383:…
P40413;P40413;36;36;36;T-complex protein 1 subunit epsilon;CCT5;>sp|P40413|TCPE_YEAST T-complex protein 1 subunit epsilon OS=Saccharomyces cerevisiae (strain ATCC 204508 / S288c) GN=CCT5 PE=1 SV=3;1;36;36;36;67.3;67.3;67.3;61.913;562;562;0;NaN;NaN;NaN;0;10671000000;0;10671000000;86.702;0;86.702;;;;1802;143:2784:2950:3209:3718:3738:4006:5238:5239:5501:5502:7112:9858:10360:10531:11318:12009:12369:1…
P04801;P04801;36;36;36;Threonine--tRNA ligase	cytoplasmic;THS1;>sp|P04801|SYTC_YEAST Threonine--tRNA ligase	cytoplasmic OS=Saccharomyces cerevisiae (strain ATCC 204508 / S288c) GN=THS1 PE=1 SV=2;1;36;36;36;59.1;59.1;59.1;84.519;734;734;0;72.538;1.115;4.8897;3;24896000000;65205000;24830000000;153.11;1.3683;151.74;;;;121;3121:4397:5640:5641:6186:7143:14203:14283:15171:15269:16011:17431:17698:18436:19751:19752:20720:20887:21071:21731:21802:24068:24098:25532:27759:27760:27911:28972:28973:29073:29247:30073:…
P33892;P33892;36;36;36;Translational activator GCN1;GCN1;>sp|P33892|GCN1_YEAST eIF-2-alpha kinase activator GCN1 OS=Saccharomyces cerevisiae (strain ATCC 204508 / S288c) GN=GCN1 PE=1 SV=1;1;36;36;36;17.3;17.3;17.3;296.69;2672;2672;8.59E-235;NaN;NaN;NaN;0;2518500000;0;2518500000;11.027;0;11.027;;;;1089;771:772:1040:1104:2257:2505:3338:4202:4787:6011:6452:6497:6626:6792:7277:7850:9515:10748:11313:1…
P29453;P29453;35;35;11;60S ribosomal protein L8-B;RPL8B;>sp|P29453|RL8B_YEAST 60S ribosomal protein L8-B OS=Saccharomyces cerevisiae (strain ATCC 204508 / S288c) GN=RPL8B PE=1 SV=3;1;35;35;11;87.9;87.9;25;28.111;256;256;0;63.566;1.0311;110.05;36;1.5684E+11;1200500000;1.5564E+11;1120.6;23.239;1097.4;;;;802;898:1687:4242:10242:11438:11439:11440:12977:13064:13065:13553:14933:17242:17243:17355:17356:…
P53852;P53852;35;35;35;Cysteine--tRNA ligase;;>sp|P53852|SYC_YEAST Cysteine--tRNA ligase OS=Saccharomyces cerevisiae (strain ATCC 204508 / S288c) GN=YNL247W PE=1 SV=1;1;35;35;35;51.2;51.2;51.2;87.529;767;767;0;NaN;NaN;NaN;0;5946000000;0;5946000000;44.408;0;44.408;;;;2421;499:1555:4119:4124:5255:5302:6072:7274:7275:7326:8978:9593:10594:11022:11425:12827:12828:13332:13796:15182:16527:17531:18472:18…
P04050;P04050;35;35;35;DNA-directed RNA polymerase II subunit RPB1;RPO21;>sp|P04050|RPB1_YEAST DNA-directed RNA polymerase II subunit RPB1 OS=Saccharomyces cerevisiae (strain ATCC 204508 / S288c) GN=RPO21 PE=1 SV=2;1;35;35;35;32.7;32.7;32.7;191.61;1733;1733;0;NaN;NaN;NaN;0;4218900000;0;4218900000;25.917;0;25.917;;;;110;570:984:4359:4748:6411:8212:8534:9119:9739:10779:11824:14075:14239:14891:15359…
P00359;P00359;35;35;12;Glyceraldehyde-3-phosphate dehydrogenase 3;TDH3;>sp|P00359|G3P3_YEAST Glyceraldehyde-3-phosphate dehydrogenase 3 OS=Saccharomyces cerevisiae (strain ATCC 204508 / S288c) GN=TDH3 PE=1 SV=3;1;35;35;12;82.2;82.2;39.5;35.746;332;332;0;54.514;0.85421;32.748;93;6.0683E+11;7060300000;5.9977E+11;3657.7;105.17;3552.5;;;;42;4152:5168:5169:6266:6267:7788:9402:9820:9821:10434:10435:123…
P54115;P54115;35;35;35;Magnesium-activated aldehyde dehydrogenase	cytosolic;ALD6;>sp|P54115|ALDH6_YEAST Magnesium-activated aldehyde dehydrogenase	cytosolic OS=Saccharomyces cerevisiae (strain ATCC 204508 / S288c) GN=ALD6 PE=1 SV=4;1;35;35;35;75.8;75.8;75.8;54.414;500;500;0;58.144;0.89012;34.849;35;1.6789E+11;1510900000;1.6638E+11;920.6;21.665;898.94;;;;2490;587:1351:1352:1353:2260:2261:4495:9510:9511:10370:10371:10372:11463:12159:12160:13134:14043:14138:14428:14463:15187:15188:18363:20108:21179:23031:23032:25431:25432:26512:26568:26606:267…
P38205;P38205;35;35;35;Multisite-specific tRNA:(cytosine-C(5))-methyltransferase;NCL1;>sp|P38205|NCL1_YEAST Multisite-specific tRNA:(cytosine-C(5))-methyltransferase OS=Saccharomyces cerevisiae (strain ATCC 204508 / S288c) GN=NCL1 PE=1 SV=1;1;35;35;35;71.8;71.8;71.8;77.878;684;684;0;NaN;NaN;NaN;0;7358400000;64397000;7294000000;54.685;1.2592;53.426;;;;1354;1509:3910:4045:4146:5056:5623:5624:5900:5…
P17076;P17076;34;10;10;60S ribosomal protein L8-A;RPL8A;>sp|P17076|RL8A_YEAST 60S ribosomal protein L8-A OS=Saccharomyces cerevisiae (strain ATCC 204508 / S288c) GN=RPL8A PE=1 SV=4;1;34;10;10;87.9;25;25;28.124;256;256;0;66.09;1.04;NaN;1;19389000000;35544000;19353000000;211.78;1.4288;210.35;;;;465;1687:4244:10242:11438:11439:11440:12977:13064:13065:13554:14933:17242:17243:17355:17356:17357:17812:1…
P02994;P02994;34;34;34;Elongation factor 1-alpha;TEF1;>sp|P02994|EF1A_YEAST Elongation factor 1-alpha OS=Saccharomyces cerevisiae (strain ATCC 204508 / S288c) GN=TEF1 PE=1 SV=1;1;34;34;34;74.5;74.5;74.5;50.032;458;458;0;64.739;1.0073;52.385;60;7.4665E+11;4669000000;7.4198E+11;3360.7;59.496;3301.2;;;;99;2893:2894:4989:6255:6256:7212:7814:9122:10776:10777:13267:14144:17671:17672:18524:19296:20156:2…
P32558;P32558;34;34;34;FACT complex subunit SPT16;SPT16;>sp|P32558|SPT16_YEAST FACT complex subunit SPT16 OS=Saccharomyces cerevisiae (strain ATCC 204508 / S288c) GN=SPT16 PE=1 SV=1;1;34;34;34;46.2;46.2;46.2;118.63;1035;1035;4.60E-280;1.1525;0.037389;NaN;1;4300400000;130490000;4169900000;34.89;2.106;32.784;;;;928;132:931:932:2760:2823:3859:4069:5025:7293:7317:9109:11776:12535:13306:13334:14115:14…
Q06685;Q06685;34;34;34;Inositol hexakisphosphate and diphosphoinositol-pentakisphosphate kinase;VIP1;>sp|Q06685|VIP1_YEAST Inositol hexakisphosphate and diphosphoinositol-pentakisphosphate kinase OS=Saccharomyces cerevisiae (strain ATCC 204508 / S288c) GN=VIP1 PE=1 SV=1;1;34;34;34;39.5;39.5;39.5;129.75;1146;1146;4.88E-159;NaN;NaN;NaN;0;1981200000;0;1981200000;12.993;0;12.993;;;;3002;441:1304:2298…
P12945;P12945;34;34;34;N-terminal acetyltransferase A complex subunit NAT1;NAT1;>sp|P12945|NAT1_YEAST N-terminal acetyltransferase A complex subunit NAT1 OS=Saccharomyces cerevisiae (strain ATCC 204508 / S288c) GN=NAT1 PE=1 SV=2;1;34;34;34;52.5;52.5;52.5;98.904;854;854;9.56E-296;NaN;NaN;NaN;0;3175600000;0;3175600000;23.381;0;23.381;;;;370;146:1256:1542:2060:2061:2613:2910:5503:5563:5671:6310:7055…
P38708;P38708;34;34;34;Putative proline--tRNA ligase YHR020W;YHR020W;>sp|P38708|YHI0_YEAST Putative proline--tRNA ligase YHR020W OS=Saccharomyces cerevisiae (strain ATCC 204508 / S288c) GN=YHR020W PE=1 SV=1;1;34;34;34;64.1;64.1;64.1;77.385;688;688;0;56.677;0.94364;111.73;3;18430000000;74131000;18356000000;117.94;1.4771;116.47;;;;1457;735:960:2352:5225:5226:6621:7645:8098:8453:8454:8776:8777:9810:…
Q99337;Q99337;34;1;0;Transposon Ty1-NL2 Gag-Pol polyprotein:Capsid protein:Ty1 protease:Integrase:Reverse transcriptase/ribonuclease H;TY1B-NL2;>sp|Q99337|YN12B_YEAST Transposon Ty1-NL2 Gag-Pol polyprotein OS=Saccharomyces cerevisiae (strain ATCC 204508 / S288c) GN=TY1B-NL2 PE=3 SV=1;1;34;1;0;27.5;1.1;0;198.2;1749;1749;0;NaN;NaN;NaN;0;0;0;0;0;0;0;;;;3453;2164:3079:6333:6334:6395:7525:8704:13835:1…
P06103;P06103;33;33;33;Eukaryotic translation initiation factor 3 subunit B;PRT1;>sp|P06103|EIF3B_YEAST Eukaryotic translation initiation factor 3 subunit B OS=Saccharomyces cerevisiae (strain ATCC 204508 / S288c) GN=PRT1 PE=1 SV=1;1;33;33;33;67.4;67.4;67.4;88.129;763;763;0;14.92;0.91464;NaN;1;13022000000;24000000;12998000000;99.163;0.67183;98.491;;;;161;1092:1223:3996:4023:5107:8174:8175:9871:10…
Q01217;Q01217;33;33;33;Protein ARG5	6	mitochondrial:N-acetyl-gamma-glutamyl-phosphate reductase:Acetylglutamate kinase;ARG5	6;>sp|Q01217|ARG56_YEAST Protein ARG5	6	mitochondrial OS=Saccharomyces cerevisiae (strain ATCC 204508 / S288c) GN=ARG5	6 PE=1 SV=1;1;33;33;33;56.4;56.4;56.4;94.868;863;863;0;73.5;1.1898;17.281;3;26427000000;47735000;26380000000;148.95;0.99327;147.96;;;;2561;471:1168:2357:3946:5237:5307:5712:6143:7936:8248:9157:10366:10950:12001:12400:12699:16072:17216:17367:17368:17369:17552:19273:21634:22663:23162:23163:24745:25582:27953:28709:30381:30570;True:True:True:True:True:True:True:True:True:True:True:True:True:True:True…
P17967;P17967;33;33;33;Protein disulfide-isomerase;PDI1;>sp|P17967|PDI_YEAST Protein disulfide-isomerase OS=Saccharomyces cerevisiae (strain ATCC 204508 / S288c) GN=PDI1 PE=1 SV=2;1;33;33;33;63;63;63;58.226;522;522;0;70.397;1.093;10.25;13;37130000000;422780000;36707000000;252.41;7.1367;245.27;;;;486;33:49:226:710:1246:1247:2749:4064:5593:5754:6899:6900:8035:9682:9683:12543:13633:13925:13926:14714…
P32565;P32565;32;32;32;26S proteasome regulatory subunit RPN2;RPN2;>sp|P32565|RPN2_YEAST 26S proteasome regulatory subunit RPN2 OS=Saccharomyces cerevisiae (strain ATCC 204508 / S288c) GN=RPN2 PE=1 SV=4;1;32;32;32;45.8;45.8;45.8;104.23;945;945;0;NaN;NaN;NaN;0;4961000000;0;4961000000;36.044;0;36.044;;;;932;1392:2693:3055:4067:4444:5559:6206:6837:7118:7543:7615:8303:8425:8861:14176:14499:16203:1708…
P32316;P32316;32;32;32;Acetyl-CoA hydrolase;ACH1;>sp|P32316|ACH1_YEAST Acetyl-CoA hydrolase OS=Saccharomyces cerevisiae (strain ATCC 204508 / S288c) GN=ACH1 PE=1 SV=2;1;32;32;32;72.8;72.8;72.8;58.711;526;526;0;26.09;0.40993;128.37;31;63767000000;1298600000;62468000000;466.8;20.724;446.08;;;;851;784:2123:2124:2317:2318:2376:4297:4298:4451:5859:6969:8128:9273:9750:9946:9947:9988:11249:12966:16540:1…
P25694;P25694;32;32;32;Cell division control protein 48;CDC48;>sp|P25694|CDC48_YEAST Cell division control protein 48 OS=Saccharomyces cerevisiae (strain ATCC 204508 / S288c) GN=CDC48 PE=1 SV=3;1;32;32;32;58.2;58.2;58.2;91.995;835;835;0;69.299;1.1633;36.027;11;33969000000;215660000;33754000000;213.62;3.8269;209.79;;;;735;328:378:733:1630:1662:1663:1977:2032:3585:3815:4796:6271:6366:6884:8046:8088…
P53622;P53622;32;32;32;Coatomer subunit alpha;COP1;>sp|P53622|COPA_YEAST Coatomer subunit alpha OS=Saccharomyces cerevisiae (strain ATCC 204508 / S288c) GN=COP1 PE=1 SV=2;1;32;32;32;40;40;40;135.61;1201;1201;0;2.8777;2.3922;82.289;3;5951200000;34976000;5916300000;47.138;0.79491;46.343;;;;2384;2209:3198:3850:4269:4734:5979:6720:7038:8411:10154:10736:11086:11264:13289:14214:16723:16724:16843:17450:…
P39522;P39522;32;32;32;Dihydroxy-acid dehydratase	mitochondrial;ILV3;>sp|P39522|ILV3_YEAST Dihydroxy-acid dehydratase	mitochondrial OS=Saccharomyces cerevisiae (strain ATCC 204508 / S288c) GN=ILV3 PE=1 SV=2;1;32;32;32;74.4;74.4;74.4;62.86;585;585;0;55.692;0.87606;NaN;1;29018000000;14614000;29004000000;253.57;0.61658;252.95;;;;1618;1303:1359:1503:4282:4450:5073:8818:8964:8965:8966:9013:9014:9015:12129:12617:12618:14047:14439:14440:16837:17346:18853:19313:20286:21214:26839:27682:27683:30794:31082:31083:31170;True:…
P32590;P32590;32;26;26;Heat shock protein homolog SSE2;SSE2;>sp|P32590|HSP79_YEAST Heat shock protein homolog SSE2 OS=Saccharomyces cerevisiae (strain ATCC 204508 / S288c) GN=SSE2 PE=1 SV=3;1;32;26;26;53.1;48.1;48.1;77.62;693;693;0;65.511;39.508;NaN;1;3178500000;1262500;3177300000;28.374;0.057181;28.317;;;;947;2202:2275:3638:5577:7104:7929:7930:9669:10510:14694:15470:17116:17117:17137:18026:18381…
P49367;P49367;32;32;32;Homoaconitase	mitochondrial;LYS4;>sp|P49367|LYS4_YEAST Homoaconitase	mitochondrial OS=Saccharomyces cerevisiae (strain ATCC 204508 / S288c) GN=LYS4 PE=1 SV=1;1;32;32;32;58.6;58.6;58.6;75.15;693;693;0;NaN;NaN;NaN;0;15194000000;0;15194000000;114.71;0;114.71;;;;2158;483:881:2268:2563:5447:5448:7299:8266:8980:11166:11167:12058:12059:12349:13354:15140:17601:18866:18867:19217:19484:19485:26000:26656:27884:28362:29360:29657:29765:29766:29918:31129;True:True:True:True:Tru…
P33734;P33734;32;32;32;Imidazole glycerol phosphate synthase hisHF:Glutamine amidotransferase:Cyclase;HIS7;>sp|P33734|HIS5_YEAST Imidazole glycerol phosphate synthase hisHF OS=Saccharomyces cerevisiae (strain ATCC 204508 / S288c) GN=HIS7 PE=1 SV=2;1;32;32;32;83.2;83.2;83.2;61.067;552;552;0;61.53;1.0202;41.66;3;11281000000;22753000;11258000000;86.103;0.62635;85.476;;;;1077;551:927:2243:2631:2759:2…
P19524;P19524;32;32;31;Myosin-2;MYO2;>sp|P19524|MYO2_YEAST Myosin-2 OS=Saccharomyces cerevisiae (strain ATCC 204508 / S288c) GN=MYO2 PE=1 SV=1;1;32;32;31;25;25;24.3;180.68;1574;1574;6.87E-203;NaN;NaN;NaN;0;1503400000;0;1503400000;8.4343;0;8.4343;;;;510;780:2601:3986:4812:5394:5536:6246:11197:11198:11217:12215:12372:12701:13099:13287:13751:14422:15055:17548:20595:20661:21968:23447:23999:24238:2630…
P46367;P46367;32;32;32;Potassium-activated aldehyde dehydrogenase	mitochondrial;ALD4;>sp|P46367|ALDH4_YEAST Potassium-activated aldehyde dehydrogenase	mitochondrial OS=Saccharomyces cerevisiae (strain ATCC 204508 / S288c) GN=ALD4 PE=1 SV=2;1;32;32;32;65.3;65.3;65.3;56.723;519;519;0;120.89;1.8687;30.156;13;1.2624E+11;409310000;1.2583E+11;702.92;7.431;695.49;;;;1996;149:828:1251:1252:2139:4042:4469:4496:9508:9509:10373:10498:12294:14084:14085:14234:16297:16298:18559:22480:22995:24670:24671:24967:24968:25749:27836:27837:28235:29503:30582:31139;Tru…
Q07653;Q07653;32;32;32;Protein HBT1;HBT1;>sp|Q07653|HBT1_YEAST Protein HBT1 OS=Saccharomyces cerevisiae (strain ATCC 204508 / S288c) GN=HBT1 PE=1 SV=1;1;32;32;32;51;51;51;113.61;1046;1046;0;NaN;NaN;NaN;0;1566600000;0;1566600000;11.452;0;11.452;;;;3044;161:166:579:1420:2280:2791:5060:6728:7357:8033:9542:11664:18920:18948:19216:19794:21170:22575:23567:23656:24076:24622:24718:25132:26955:27331:27422…
P38720;P38720;31;31;28;6-phosphogluconate dehydrogenase	decarboxylating 1;GND1;>sp|P38720|6PGD1_YEAST 6-phosphogluconate dehydrogenase	decarboxylating 1 OS=Saccharomyces cerevisiae (strain ATCC 204508 / S288c) GN=GND1 PE=1 SV=1;1;31;31;28;78.7;78.7;70.1;53.543;489;489;0;86.616;1.3352;8.773;18;85604000000;447510000;85157000000;537;8.2613;528.73;;;;1465;476:477:1605:2285:2630:3051:3694:4994:6711:6764:8050:8051:8428:9254:11092:11513:12893:13168:16186:18264:18881:18882:22124:22125:22997:23215:23861:27994:28803:28804:30117;True:True:…
P04802;P04802;31;31;31;Aspartate--tRNA ligase	cytoplasmic;DPS1;>sp|P04802|SYDC_YEAST Aspartate--tRNA ligase	cytoplasmic OS=Saccharomyces cerevisiae (strain ATCC 204508 / S288c) GN=DPS1 PE=1 SV=3;1;31;31;31;59.2;59.2;59.2;63.515;557;557;0;52.597;0.81471;7.9039;3;26893000000;65370000;26828000000;230.26;1.9403;228.32;;;;122;624:2051:2052:2258:3609:3788:4516:4698:4699:4882:7411:7749:7750:12524:12717:12833:14097:15723:16291:17318:17319:18283:18284:18285:18957:21113:21410:21642:23141:24715:31049;True:True:Tr…
P40215;P40215;31;31;31;External NADH-ubiquinone oxidoreductase 1	mitochondrial;NDE1;>sp|P40215|NDH1_YEAST External NADH-ubiquinone oxidoreductase 1	mitochondrial OS=Saccharomyces cerevisiae (strain ATCC 204508 / S288c) GN=NDE1 PE=1 SV=1;1;31;31;31;67.5;67.5;67.5;62.773;560;560;0;NaN;NaN;NaN;0;13693000000;0;13693000000;112.28;0;112.28;;;;1768;663:1120:2256:2679:4991:7966:9138:9139:10534:11542:12652:14093:14800:14801:16405:18219:19192:19193:19331:22703:23970:26149:26816:27105:27888:29509:29831:30049:30776:30777:30963;True:True:True:True:True:T…
P00358;P00358;31;8;7;Glyceraldehyde-3-phosphate dehydrogenase 2;TDH2;>sp|P00358|G3P2_YEAST Glyceraldehyde-3-phosphate dehydrogenase 2 OS=Saccharomyces cerevisiae (strain ATCC 204508 / S288c) GN=TDH2 PE=1 SV=3;1;31;8;7;95.2;47.9;40.7;35.846;332;332;0;41.653;0.65641;37.174;11;38130000000;621360000;37508000000;369.15;13.791;355.35;;;;41;4152:5168:5169:6266:6267:7788:9403:9819:10424:12371:14253:14254…
P04806;P04806;31;31;27;Hexokinase-1;HXK1;>sp|P04806|HXKA_YEAST Hexokinase-1 OS=Saccharomyces cerevisiae (strain ATCC 204508 / S288c) GN=HXK1 PE=1 SV=2;1;31;31;27;82.5;82.5;76.1;53.738;485;485;0;82.037;1.3608;29.742;17;59554000000;450830000;59103000000;377.25;7.7563;369.5;;;;124;2757:2758:3619:3938:5329:6045:8125:8281:8708:8736:8737:9163:9670:10055:11560:12881:13690:14426:15432:15568:16287:16740:1…
P30624;P30624;31;31;30;Long-chain-fatty-acid--CoA ligase 1;FAA1;>sp|P30624|LCF1_YEAST Long-chain-fatty-acid--CoA ligase 1 OS=Saccharomyces cerevisiae (strain ATCC 204508 / S288c) GN=FAA1 PE=1 SV=1;1;31;31;30;57.6;57.6;56.6;77.865;700;700;4.33E-260;NaN;NaN;NaN;0;6282300000;0;6282300000;45.363;0;45.363;;;;814;108:729:2201:3076:3238:3868:6421:8433:8434:8665:10815:12496:13320:14102:14854:16176:16177:…
Q00402;Q00402;31;31;31;Nuclear migration protein NUM1;NUM1;>sp|Q00402|NUM1_YEAST Nuclear migration protein NUM1 OS=Saccharomyces cerevisiae (strain ATCC 204508 / S288c) GN=NUM1 PE=1 SV=2;1;31;31;31;20.4;20.4;20.4;313.03;2748;2748;2.43E-288;NaN;NaN;NaN;0;3431100000;483280000;2947800000;10.699;2.0612;8.6375;;;;2544;140:1747:1901:2397:2405:4627:6309:6563:7619:8951:10688:11376:11491:12914:13295:13650…
Q02892;Q02892;31;31;31;Nucleolar GTP-binding protein 1;NOG1;>sp|Q02892|NOG1_YEAST Nucleolar GTP-binding protein 1 OS=Saccharomyces cerevisiae (strain ATCC 204508 / S288c) GN=NOG1 PE=1 SV=1;1;31;31;31;65.8;65.8;65.8;74.409;647;647;5.42E-282;103.31;93.201;4.1443;2;7900100000;962220;7899100000;55.66;0.04401;55.616;;;;2636;173:3101:6896:8187:10921:11981:12182:14312:14902:15609:16501:16602:17711:18115…
P37012;P37012;31;31;29;Phosphoglucomutase-2;PGM2;>sp|P37012|PGM2_YEAST Phosphoglucomutase 2 OS=Saccharomyces cerevisiae (strain ATCC 204508 / S288c) GN=PGM2 PE=1 SV=1;1;31;31;29;70.5;70.5;68.9;63.088;569;569;0;31.682;17.493;45.187;4;6903100000;17029000;6886100000;58.399;0.49784;57.901;;;;1268;623:730:2470:4231:4878:4879:6769:6996:7998:9772:10277:10278:11014:12261:12777:13478:13516:14334:15716:172…
P06169;P06169;31;31;26;Pyruvate decarboxylase isozyme 1;PDC1;>sp|P06169|PDC1_YEAST Pyruvate decarboxylase isozyme 1 OS=Saccharomyces cerevisiae (strain ATCC 204508 / S288c) GN=PDC1 PE=1 SV=7;1;31;31;26;58.8;58.8;51.3;61.495;563;563;0;52.407;0.79895;46.313;55;3.3176E+11;4119900000;3.2764E+11;1585.9;47.971;1537.9;;;;166;1629:2558:2559:4175:4176:4403:6340:6341:9135:9522:11851:11857:12449:13345:15271…
P31688;P31688;31;31;31;Trehalose-phosphatase;TPS2;>sp|P31688|TPS2_YEAST Trehalose-phosphatase OS=Saccharomyces cerevisiae (strain ATCC 204508 / S288c) GN=TPS2 PE=1 SV=3;1;31;31;31;46.1;46.1;46.1;102.98;896;896;7.65E-206;2.7248;2.4396;NaN;1;3808800000;2211500;3806600000;31.273;0.085101;31.188;;;;838;1369:2557:3611:4100:5089:5119:5733:5771:6406:7337:11751:13047:13867:16306:18224:19557:19568:19569:2…
P53254;P53254;31;31;31;U3 small nucleolar RNA-associated protein 22;UTP22;>sp|P53254|UTP22_YEAST U3 small nucleolar RNA-associated protein 22 OS=Saccharomyces cerevisiae (strain ATCC 204508 / S288c) GN=UTP22 PE=1 SV=1;1;31;31;31;32.4;32.4;32.4;140.48;1237;1237;2.54E-192;NaN;NaN;NaN;0;1112300000;0;1112300000;7.7786;0;7.7786;;;;2323;1559:2750:6954:7089:7555:8902:10202:10984:11343:12168:12378:12621:…
P21576;P21576;31;31;31;Vacuolar protein sorting-associated protein 1;VPS1;>sp|P21576|VPS1_YEAST Vacuolar protein sorting-associated protein 1 OS=Saccharomyces cerevisiae (strain ATCC 204508 / S288c) GN=VPS1 PE=1 SV=2;1;31;31;31;58.4;58.4;58.4;78.736;704;704;3.17E-175;69.799;1.1446;30.824;2;7559300000;21523000;7537800000;58.089;0.55439;57.534;;;;561;658:878:1512:1923:2620:5561:6779:7904:9183:12854…
Q01163;Q01163;30;30;30;37S ribosomal protein S23	mitochondrial;RSM23;>sp|Q01163|RT23_YEAST 37S ribosomal protein S23	mitochondrial OS=Saccharomyces cerevisiae (strain ATCC 204508 / S288c) GN=RSM23 PE=1 SV=3;1;30;30;30;77.8;77.8;77.8;50.866;450;450;1.32E-303;NaN;NaN;NaN;0;3320800000;0;3320800000;30.049;0;30.049;;;;2560;742:743:6647:7033:7763:8893:12780:13523:13970:14275:14909:14910:16032:16157:17341:18429:19871:20035:20657:20709:22869:24209:24407:24739:25158:26735:27594:28879:29094:30358;True:True:True:True:True…
P47047;P47047;30;30;30;ATP-dependent RNA helicase DOB1;MTR4;>sp|P47047|MTR4_YEAST ATP-dependent RNA helicase DOB1 OS=Saccharomyces cerevisiae (strain ATCC 204508 / S288c) GN=MTR4 PE=1 SV=1;1;30;30;30;34.9;34.9;34.9;122.05;1073;1073;1.08E-288;NaN;NaN;NaN;0;1522200000;0;1522200000;12.362;0;12.362;;;;2053;1263:1264:3825:4357:5459:6342:6514:8299:8760:9629:9733:9734:9824:11947:15346:16913:18175:18176:…
P39976;P39976;30;30;29;D-lactate dehydrogenase [cytochrome] 3;DLD3;>sp|P39976|DLD3_YEAST D-lactate dehydrogenase [cytochrome] 3 OS=Saccharomyces cerevisiae (strain ATCC 204508 / S288c) GN=DLD3 PE=1 SV=1;1;30;30;29;71.4;71.4;69.8;55.224;496;496;0;5.8315;0.31195;164.58;2;25679000000;103390000;25575000000;242.01;3.0331;238.97;;;;1680;1128:3396:3397:3495:3598:3976:8555:9145:9146:12923:12924:13222:143…
P22138;P22138;30;30;29;DNA-directed RNA polymerase I subunit RPA135;RPA135;>sp|P22138|RPA2_YEAST DNA-directed RNA polymerase I subunit RPA135 OS=Saccharomyces cerevisiae (strain ATCC 204508 / S288c) GN=RPA135 PE=1 SV=1;1;30;30;29;42.6;42.6;42;135.74;1203;1203;0;NaN;NaN;NaN;0;2800400000;0;2800400000;26.253;0;26.253;;;;581;470:2916:3800:3801:7494:7561:7660:7777:10650:10928:10929:10999:11574:13903:1…
P08518;P08518;30;30;30;DNA-directed RNA polymerase II subunit RPB2;RPB2;>sp|P08518|RPB2_YEAST DNA-directed RNA polymerase II subunit RPB2 OS=Saccharomyces cerevisiae (strain ATCC 204508 / S288c) GN=RPB2 PE=1 SV=2;1;30;30;30;38.3;38.3;38.3;138.75;1224;1224;2.43E-226;NaN;NaN;NaN;0;3822900000;0;3822900000;28.151;0;28.151;;;;249;121:1313:1947:3039:4585:6678:8052:9189:9756:10712:11684:12520:13848:1433…
P14540;P14540;30;30;30;Fructose-bisphosphate aldolase;FBA1;>sp|P14540|ALF_YEAST Fructose-bisphosphate aldolase OS=Saccharomyces cerevisiae (strain ATCC 204508 / S288c) GN=FBA1 PE=1 SV=3;1;30;30;30;89.7;89.7;89.7;39.62;359;359;0;59.857;0.9473;41.561;61;3.921E+11;4011200000;3.8808E+11;2323.9;60.446;2263.5;;;;399;1071:4192:4193:4194:4466:4502:4801:6628:6629:6773:6774:7958:7959:8483:9353:12153:12704:…
P11412;P11412;30;30;30;Glucose-6-phosphate 1-dehydrogenase;ZWF1;>sp|P11412|G6PD_YEAST Glucose-6-phosphate 1-dehydrogenase OS=Saccharomyces cerevisiae (strain ATCC 204508 / S288c) GN=ZWF1 PE=1 SV=4;1;30;30;30;72.7;72.7;72.7;57.521;505;505;0;48.066;21.533;NaN;1;22245000000;21451000;22223000000;183.11;0.74405;182.37;;;;336;1131:2024:2028:2029:2494:3096:9803:9874:10050:10051:10641:13199:13656:14014:1…
Q12460;Q12460;30;30;28;Nucleolar protein 56;NOP56;>sp|Q12460|NOP56_YEAST Nucleolar protein 56 OS=Saccharomyces cerevisiae (strain ATCC 204508 / S288c) GN=NOP56 PE=1 SV=1;1;30;30;28;71.6;71.6;67.9;56.863;504;504;0;58.455;0.95818;38.907;8;24703000000;129770000;24573000000;193.64;2.9906;190.65;;;;3338;761:1036:1466:2460:2461:3092:3220:3221:6410:6478:7671:7928:8732:9040:13611:13793:13843:15299:16425:…
P33338;P33338;30;30;30;Protein SLA2;SLA2;>sp|P33338|SLA2_YEAST Protein SLA2 OS=Saccharomyces cerevisiae (strain ATCC 204508 / S288c) GN=SLA2 PE=1 SV=5;1;30;30;30;47;47;47;108.91;968;968;0;NaN;NaN;NaN;0;2078800000;0;2078800000;20.232;0;20.232;;;;1066;196:1531:2019:2068:2227:3415:3635:3684:4114:6237:7091:10217:11910:12538:14838:15427:15475:16355:17558:19748:20762:22123:24536:24874:25737:25738:26729…
P38999;P38999;30;30;30;Saccharopine dehydrogenase [NADP(+)	L-glutamate-forming];LYS9;>sp|P38999|LYS9_YEAST Saccharopine dehydrogenase [NADP(+)	L-glutamate-forming] OS=Saccharomyces cerevisiae (strain ATCC 204508 / S288c) GN=LYS9 PE=1 SV=1;1;30;30;30;85.9;85.9;85.9;48.917;446;446;0;146.2;1.8189;72.068;5;1.4112E+11;184200000;1.4094E+11;889.86;4.5922;885.26;;;;1585;532:821:1230:1231:1232:2005:2659:2850:2851:3239:3489:4463:6874:7674:7792:8911:10610:10611:12172:15580:20171:20320:23047:23494:25380:25975:26345:28261:28618:31211;True:True:True:…
P37291;P37291;30;30;29;Serine hydroxymethyltransferase	cytosolic;SHM2;>sp|P37291|GLYC_YEAST Serine hydroxymethyltransferase	cytosolic OS=Saccharomyces cerevisiae (strain ATCC 204508 / S288c) GN=SHM2 PE=1 SV=2;1;30;30;29;89.3;89.3;89.3;52.218;469;469;0;60.503;0.94512;126.23;45;1.8379E+11;1803100000;1.8198E+11;955.76;24.061;931.7;;;;1273;399:917:1017:2053:2687:5030:6384:6554:9342:10115:11580:11581:11916:11917:15476:15477:18374:19142:19695:20163:20329:20338:22304:23071:24351:26207:27984:28886:29958:31004;True:True:True:T…
P07284;P07284;30;30;30;Serine--tRNA ligase	cytoplasmic;SES1;>sp|P07284|SYSC_YEAST Serine--tRNA ligase	cytoplasmic OS=Saccharomyces cerevisiae (strain ATCC 204508 / S288c) GN=SES1 PE=1 SV=2;1;30;30;30;61.5;61.5;61.5;53.309;462;462;0;NaN;NaN;NaN;0;19223000000;0;19223000000;168.67;0;168.67;;;;228;1697:1698:2640:2641:4446:5080:5443:5444:5468:5469:5806:5807:8282:9519:10597:14308:14393:16323:17880:17928:17929:19005:24241:25612:25847:25848:27141:27142:30577:30578;True:True:True:True:True:True:True:True:…
P80210;P80210;29;29;29;Adenylosuccinate synthetase;ADE12;>sp|P80210|PURA_YEAST Adenylosuccinate synthetase OS=Saccharomyces cerevisiae (strain ATCC 204508 / S288c) GN=ADE12 PE=1 SV=3;1;29;29;29;70.4;70.4;70.4;48.279;433;433;0;51.122;0.78977;9.1218;6;27818000000;132330000;27686000000;228.47;3.2642;225.21;;;;2526;1844:2305:4965:5215:8409:8560:12154:12155:13249:13250:13456:14782:14783:16452:16521:16…
Q06440;Q06440;29;29;29;Coronin-like protein;CRN1;>sp|Q06440|CORO_YEAST Coronin-like protein OS=Saccharomyces cerevisiae (strain ATCC 204508 / S288c) GN=CRN1 PE=1 SV=1;1;29;29;29;60.8;60.8;60.8;72.552;651;651;2.23E-272;NaN;NaN;NaN;0;5528800000;0;5528800000;50.028;0;50.028;;;;2962;1378:1379:3762:5299:5801:6364:6935:7271:8044:8057:10794:10795:12367:13465:16688:16934:16935:17445:17446:19554:22417:224…
P32481;P32481;29;29;29;Eukaryotic translation initiation factor 2 subunit gamma;GCD11;>sp|P32481|IF2G_YEAST Eukaryotic translation initiation factor 2 subunit gamma OS=Saccharomyces cerevisiae (strain ATCC 204508 / S288c) GN=GCD11 PE=1 SV=1;1;29;29;29;64.3;64.3;64.3;57.865;527;527;0;74.257;1.1825;14.764;3;12157000000;27436000;12130000000;102.81;0.81715;102;;;;907;2445:6684:6685:7072:8314:8315:831…
P32191;P32191;29;29;29;Glycerol-3-phosphate dehydrogenase	mitochondrial;GUT2;>sp|P32191|GPDM_YEAST Glycerol-3-phosphate dehydrogenase	mitochondrial OS=Saccharomyces cerevisiae (strain ATCC 204508 / S288c) GN=GUT2 PE=1 SV=2;1;29;29;29;71.5;71.5;71.5;72.388;649;649;0;30.504;2.1639;88.136;3;16808000000;69103000;16739000000;129.27;1.647;127.63;;;;846;459:1484:1568:1811:2495:3509:4324:5379:5656:6090:7879:7880:8040:13868:14465:15363:17857:18187:18266:21333:21607:21608:25261:28446:28624:28920:29624:30129:31044;True:True:True:True:True…
Q06704;Q06704;29;29;29;Golgin IMH1;IMH1;>sp|Q06704|IMH1_YEAST Golgin IMH1 OS=Saccharomyces cerevisiae (strain ATCC 204508 / S288c) GN=IMH1 PE=1 SV=1;1;29;29;29;35;35;35;105.22;911;911;7.95E-94;NaN;NaN;NaN;0;3402500000;0;3402500000;19.122;0;19.122;;;;3007;819:820:2645:5197:5216:5451:5631:8590:11883:12015:12119:12230:13546:14649:15577:15832:18433:18625:19028:19369:19940:20089:20749:22445:23410:2458…
P40069;P40069;29;29;29;Importin subunit beta-4;KAP123;>sp|P40069|IMB4_YEAST Importin subunit beta-4 OS=Saccharomyces cerevisiae (strain ATCC 204508 / S288c) GN=KAP123 PE=1 SV=1;1;29;29;29;36.3;36.3;36.3;122.6;1113;1113;0;64.468;1.0326;NaN;1;14034000000;11665000;14023000000;84.169;0.30413;83.865;;;;1730;929:1248:2385:3920:4799:5565:5797:6137:6285:10245:11043:11044:14989:17662:20521:20760:20761:226…
P00817;P00817;29;29;29;Inorganic pyrophosphatase;IPP1;>sp|P00817|IPYR_YEAST Inorganic pyrophosphatase OS=Saccharomyces cerevisiae (strain ATCC 204508 / S288c) GN=IPP1 PE=1 SV=4;1;29;29;29;93;93;93;32.299;287;287;0;59.204;0.93603;33.385;23;72630000000;649380000;71981000000;609.92;14.281;595.63;;;;61;144:145:205:1050:2070:2858:2859:5647:5648:5649:6193:8389:11653:14299:14300:14812:14813:16079:16543:…
P21954;P21954;29;29;28;Isocitrate dehydrogenase [NADP]	mitochondrial;IDP1;>sp|P21954|IDHP_YEAST Isocitrate dehydrogenase [NADP]	mitochondrial OS=Saccharomyces cerevisiae (strain ATCC 204508 / S288c) GN=IDP1 PE=1 SV=1;1;29;29;28;72.9;72.9;72.9;48.19;428;428;0;45.444;0.74163;33.022;2;21979000000;39315000;21940000000;204.11;1.3507;202.76;;;;569;1904:2328:3038:3249:6648:8091:8238:9131:12178:12179:13182:13356:13409:14306:14307:14336:15372:16163:20175:21739:24020:24026:26059:28605:29819:30916:31222:31223:31224;True:True:True:Tr…
P28240;P28240;29;29;29;Isocitrate lyase;ICL1;>sp|P28240|ACEA_YEAST Isocitrate lyase OS=Saccharomyces cerevisiae (strain ATCC 204508 / S288c) GN=ICL1 PE=1 SV=1;1;29;29;29;51.5;51.5;51.5;62.408;557;557;0;121.59;1.8974;13.237;4;60278000000;53787000;60224000000;472.87;1.8072;471.07;;;;775;913:1572:2226:4532:5064:7394:9768:14555:14556:14686:14898:14899:14900:17738:17739:18488:18489:20182:20183:20184:2…
P33327;P33327;29;29;29;NAD-specific glutamate dehydrogenase;GDH2;>sp|P33327|DHE2_YEAST NAD-specific glutamate dehydrogenase OS=Saccharomyces cerevisiae (strain ATCC 204508 / S288c) GN=GDH2 PE=1 SV=1;1;29;29;29;37.2;37.2;37.2;124.33;1092;1092;2.11E-268;NaN;NaN;NaN;0;5023000000;0;5023000000;30.758;0;30.758;;;;1058;2398:2611:6672:6673:7019:7057:7175:7350:7746:8324:8612:10272:11312:16075:16580:16585:…
P05030;P05030;29;29;8;Plasma membrane ATPase 1;PMA1;>sp|P05030|PMA1_YEAST Plasma membrane ATPase 1 OS=Saccharomyces cerevisiae (strain ATCC 204508 / S288c) GN=PMA1 PE=1 SV=2;1;29;29;8;35;35;15;99.618;918;918;0;60.101;0.92933;155.48;14;65584000000;425260000;65158000000;590.07;10.747;579.32;;;;131;7984:8607:10260:12901:13712:13984:13985:14223:14331:16655:16656:16791:16792:17994:19036:19037:21735:21…
Q01574;Q01574;28;28;28;Acetyl-coenzyme A synthetase 1;ACS1;>sp|Q01574|ACS1_YEAST Acetyl-coenzyme A synthetase 1 OS=Saccharomyces cerevisiae (strain ATCC 204508 / S288c) GN=ACS1 PE=1 SV=2;1;28;28;28;54.4;54.4;54.4;79.14;713;713;0;56.803;0.87861;NaN;1;26159000000;15183000;26144000000;182.2;0.49566;181.71;;;;2571;174:745:1975:1976:3049:4795:6052:9957:11205:11540:12343:12589:12725:15356:18191:18807:2…
P40047;P40047;28;28;28;Aldehyde dehydrogenase 5	mitochondrial;ALD5;>sp|P40047|ALDH5_YEAST Aldehyde dehydrogenase 5	mitochondrial OS=Saccharomyces cerevisiae (strain ATCC 204508 / S288c) GN=ALD5 PE=1 SV=4;1;28;28;28;59.4;59.4;59.4;56.692;520;520;0;55.052;0.94611;43.2;5;10868000000;38481000;10829000000;97.402;1.1035;96.298;;;;1719;385:588:1034:1269:1270:4224:4225:4470:7668:9513:10058:10318:11250:11251:12453:12981:14010:14233:15520:23318:24175:24669:25561:26047:28234:29502:30114:30754;True:True:True:True:True:Tr…
Q04728;Q04728;28;28;28;Arginine biosynthesis bifunctional protein ArgJ	mitochondrial:Glutamate N-acetyltransferase:Amino-acid acetyltransferase:Arginine biosynthesis bifunctional protein ArgJ alpha chain:Arginine biosynthesis bifunctional protein ArgJ beta chain;ARG7;>sp|Q04728|ARGJ_YEAST Arginine biosynthesis bifunctional protein ArgJ	mitochondrial OS=Saccharomyces cerevisiae (strain ATCC 204508 / S288c) GN=ARG7 PE=1 SV=1;1;28;28;28;62.6;62.6;62.6;47.848;441;441;0;77.938;1.1974;NaN;1;13036000000;15472000;13020000000;115.81;0.55447;115.26;;;;2836;123:124:2604:2605:4945:6905:7843:8139:8140:10932:11635:12072:13602:14166:16309:16471:16472:17386:17387:18382:18782:18931:19768:23796:24915:25826:28699:30212;True:True:True:True:True:Tr…
P28274;P28274;28;28;25;CTP synthase 1;URA7;>sp|P28274|URA7_YEAST CTP synthase 1 OS=Saccharomyces cerevisiae (strain ATCC 204508 / S288c) GN=URA7 PE=1 SV=2;1;28;28;25;61;61;55.1;64.71;579;579;0;5.0427;10.651;NaN;1;4592200000;14651000;4577500000;49.186;0.51339;48.673;;;;780;1993:2973:3814:5584:5917:8740:9397:10355:10357:12508:14700:17496:17845:17846:17847:18253:18254:18255:18822:18830:21100:21554:2…
P00175;P00175;28;28;28;Cytochrome b2	mitochondrial;CYB2;>sp|P00175|CYB2_YEAST Cytochrome b2	mitochondrial OS=Saccharomyces cerevisiae (strain ATCC 204508 / S288c) GN=CYB2 PE=1 SV=1;1;28;28;28;63.3;63.3;63.3;65.539;591;591;1.76E-275;38.982;1.2194;182.48;9;12470000000;113240000;12357000000;102.78;2.436;100.34;;;;38;37:1038:3011:3207:3998:3999:4113:6997:6998:7324:9372:9439:10007:11484:12020:12097:13323:14039:14050:15096:20419:20684:20685:20729:26514:26978:29105:30520;True:True:True:True:Tr…
P00924;P00924;28;15;15;Enolase 1;ENO1;>sp|P00924|ENO1_YEAST Enolase 1 OS=Saccharomyces cerevisiae (strain ATCC 204508 / S288c) GN=ENO1 PE=1 SV=3;1;28;15;15;79.2;44.2;44.2;46.816;437;437;0;59.238;0.91978;12.179;19;82896000000;806630000;82090000000;617.55;15.448;602.1;;;;68;20:2861:2863:9368:9405:9875:10801:10802:11159:12527:13901:14995:16214:19947:21852:21853:22921:22946:24045:24080:24087:25764:26…
P12385;P12385;28;28;28;Eukaryotic peptide chain release factor subunit 1;SUP45;>sp|P12385|ERF1_YEAST Eukaryotic peptide chain release factor subunit 1 OS=Saccharomyces cerevisiae (strain ATCC 204508 / S288c) GN=SUP45 PE=1 SV=2;1;28;28;28;62.5;62.5;62.5;49.005;437;437;0;63.994;60.291;NaN;1;8624600000;1112500;8623500000;69.258;0.057308;69.201;;;;353;965:1665:2513:2514:2515:6612:6613:6704:7725:8668:…
P00360;P00360;28;18;18;Glyceraldehyde-3-phosphate dehydrogenase 1;TDH1;>sp|P00360|G3P1_YEAST Glyceraldehyde-3-phosphate dehydrogenase 1 OS=Saccharomyces cerevisiae (strain ATCC 204508 / S288c) GN=TDH1 PE=1 SV=3;1;28;18;18;79.8;57.2;57.2;35.75;332;332;0;85.003;1.3825;49.144;8;22911000000;90391000;22821000000;211.8;2.6125;209.18;;;;43;3028:4152:4399:4400:5168:5169:9322:9404:9814:10432:10433:10553:1…
Q03104;Q03104;28;28;28;Meiotic sister chromatid recombination protein 1;MSC1;>sp|Q03104|MSC1_YEAST Meiotic sister chromatid recombination protein 1 OS=Saccharomyces cerevisiae (strain ATCC 204508 / S288c) GN=MSC1 PE=1 SV=1;1;28;28;28;58.3;58.3;58.3;59.588;513;513;0;43.509;3.0032;120.94;7;7778400000;150050000;7628300000;71.513;3.0445;68.469;;;;2658;332:333:2135:2668:3416:5610:5678:5679:7513:12949:…
P00958;P00958;28;28;28;Methionine--tRNA ligase	cytoplasmic;MES1;>sp|P00958|SYMC_YEAST Methionine--tRNA ligase	cytoplasmic OS=Saccharomyces cerevisiae (strain ATCC 204508 / S288c) GN=MES1 PE=1 SV=4;1;28;28;28;48.9;48.9;48.9;85.677;751;751;7.85E-257;NaN;NaN;NaN;0;6061700000;0;6061700000;39.778;0;39.778;;;;75;988:2873:3084:3607:5362:7395:9069:10023:10486:10917:11709:12968:12976:12995:14212:14851:16242:17965:21229:21376:23194:23489:26467:28361:29362:29937:30835:30909;True:True:True:True:True:True:True:True:T…
P16547;P16547;28;28;28;Mitochondrial outer membrane protein OM45;OM45;>sp|P16547|OM45_YEAST Mitochondrial outer membrane protein OM45 OS=Saccharomyces cerevisiae (strain ATCC 204508 / S288c) GN=OM45 PE=1 SV=2;1;28;28;28;68.4;68.4;68.4;44.58;393;393;0;25.707;0.42166;184.35;32;28309000000;752490000;27556000000;268.15;14.62;253.53;;;;451;89:667:668:867:1647:2569:3875:4445:5325:5326:6472:7116:7872:89…
P32898;P32898;28;28;28;Mitochondrial presequence protease;CYM1;>sp|P32898|CYM1_YEAST Mitochondrial presequence protease OS=Saccharomyces cerevisiae (strain ATCC 204508 / S288c) GN=CYM1 PE=1 SV=2;1;28;28;28;33;33;33;112.18;989;989;2.30E-147;76.107;65.222;70.714;3;1784300000;5045600;1779300000;13.879;0.13175;13.747;;;;1021;1819:2907:3099:7400:7473:7474:9907:10157:11338:12092:12108:15744:15805:17029…
P40010;P40010;28;28;28;Nuclear GTP-binding protein NUG1;NUG1;>sp|P40010|NUG1_YEAST Nuclear GTP-binding protein NUG1 OS=Saccharomyces cerevisiae (strain ATCC 204508 / S288c) GN=NUG1 PE=1 SV=1;1;28;28;28;67.9;67.9;67.9;57.708;520;520;3.30E-210;NaN;NaN;NaN;0;4063900000;0;4063900000;39.2;0;39.2;;;;1697;191:678:3272:4543:8251:9676:9849:11246:11247:11256:11295:12690:12703:13531:13882:15526:17487:20390:…
P15625;P15625;28;28;28;Phenylalanine--tRNA ligase alpha subunit;FRS2;>sp|P15625|SYFA_YEAST Phenylalanine--tRNA ligase alpha subunit OS=Saccharomyces cerevisiae (strain ATCC 204508 / S288c) GN=FRS2 PE=1 SV=3;1;28;28;28;66.2;66.2;66.2;57.511;503;503;0;72.958;1.2187;NaN;1;13090000000;6285200;13084000000;108.56;0.2542;108.31;;;;429;638:639:2081:3431:4666:7133:8906:11365:12103:12104:13235:14808:15109:…
P38968;P38968;28;28;28;Protein transport protein SEC31;SEC31;>sp|P38968|SEC31_YEAST Protein transport protein SEC31 OS=Saccharomyces cerevisiae (strain ATCC 204508 / S288c) GN=SEC31 PE=1 SV=3;1;28;28;28;35;35;35;138.72;1273;1273;0;46.5;0.7754;32.571;2;8362600000;25556000;8337100000;58.638;0.59168;58.046;;;;1574;803:1334:2747:4342:4505:5092:5594:6346:7325:7333:9453:10933:11279:11957:16804:17304:19…
P25375;P25375;28;28;28;Saccharolysin;PRD1;>sp|P25375|PRTD_YEAST Saccharolysin OS=Saccharomyces cerevisiae (strain ATCC 204508 / S288c) GN=PRD1 PE=1 SV=1;1;28;28;28;47.3;47.3;47.3;81.933;712;712;1.47E-272;NaN;NaN;NaN;0;3662500000;0;3662500000;30.951;0;30.951;;;;694;259:260:3211:3224:4189:5392:5393:5783:6756:7010:9996:10208:11660:12086:13122:13416:14611:15400:16496:18568:18753:20350:20630:20631:246…
P15019;P15019;28;28;27;Transaldolase;TAL1;>sp|P15019|TAL1_YEAST Transaldolase OS=Saccharomyces cerevisiae (strain ATCC 204508 / S288c) GN=TAL1 PE=1 SV=4;1;28;28;27;88.7;88.7;86.6;37.036;335;335;0;39.337;0.62355;125.39;5;34266000000;197170000;34069000000;319.13;5.2931;313.84;;;;414;1780:2844:4195:4196:4290:7470:7471:7509:7565:7566:9730:10420:10421:12337:12705:12958:13150:13151:14886:15278:15279:16…
Q03195;Q03195;28;28;28;Translation initiation factor RLI1;RLI1;>sp|Q03195|RLI1_YEAST Translation initiation factor RLI1 OS=Saccharomyces cerevisiae (strain ATCC 204508 / S288c) GN=RLI1 PE=1 SV=1;1;28;28;28;56.6;56.6;56.6;68.34;608;608;1.01E-170;NaN;NaN;NaN;0;10561000000;0;10561000000;94.4;0;94.4;;;;2666;748:749:2434:7404:7405:10377:10378:11407:11408:12663:14659:15228:15594:16270:16732:17932:18364…
Q03640;Q03640;28;28;28;Tricalbin-3;TCB3;>sp|Q03640|TCB3_YEAST Tricalbin-3 OS=Saccharomyces cerevisiae (strain ATCC 204508 / S288c) GN=TCB3 PE=1 SV=1;1;28;28;28;28.3;28.3;28.3;171.07;1545;1545;8.12E-161;NaN;NaN;NaN;0;941900000;0;941900000;6.3926;0;6.3926;;;;2709;1397:1618:1835:3700:4302:8254:8430:10409:10619:11985:11996:12747:12748:13203:16233:16379:16794:18907:19478:23984:25681:26598:26599:27770:…
P32527;P32527;28;28;28;Zuotin;ZUO1;>sp|P32527|ZUO1_YEAST Zuotin OS=Saccharomyces cerevisiae (strain ATCC 204508 / S288c) GN=ZUO1 PE=1 SV=1;1;28;28;28;77.6;77.6;77.6;49.019;433;433;0;59.642;0.97775;11.791;14;33597000000;332100000;33265000000;289.3;7.3258;281.97;;;;925;386:1994:4262:5966:6308:6800:9242:12931:12932:13990:14053:16541:17184:17743:17744:17767:17768:21155:21359:21522:21523:25722:25723:2…
P40053;P40053;27;27;27;Altered inheritance of mitochondria protein 9	mitochondrial;AIM9;>sp|P40053|AIM9_YEAST Altered inheritance of mitochondria protein 9	mitochondrial OS=Saccharomyces cerevisiae (strain ATCC 204508 / S288c) GN=AIM9 PE=1 SV=1;1;27;27;27;59;59;59;72.413;627;627;0;NaN;NaN;NaN;0;4187500000;0;4187500000;31.514;0;31.514;;;;1723;400:790:4140:4360:4457:4649:9779:10833:11391:12441:12807:14311:15054:15465:15923:16062:16063:17054:18887:19264:19808:20939:21346:22740:23738:28032:29181;True:True:True:True:True:True:True:True:True:True:True:Tru…
P07257;P07257;27;27;27;Cytochrome b-c1 complex subunit 2	mitochondrial;QCR2;>sp|P07257|QCR2_YEAST Cytochrome b-c1 complex subunit 2	mitochondrial OS=Saccharomyces cerevisiae (strain ATCC 204508 / S288c) GN=QCR2 PE=1 SV=1;1;27;27;27;83.4;83.4;83.4;40.478;368;368;0;61.519;1.0033;81.265;33;91482000000;956310000;90525000000;668.31;17.678;650.63;;;;209;1917:2670:2933:3447:5622:6798:7388:7684:7685:8529:8648:8649:8650:12073:12225:13137:13138:15548:17321:18444:18445:21710:23004:24411:25313:25756:28341;True:True:True:True:True:True:Tr…
P54861;P54861;27;27;27;Dynamin-related protein DNM1;DNM1;>sp|P54861|DNM1_YEAST Dynamin-related protein DNM1 OS=Saccharomyces cerevisiae (strain ATCC 204508 / S288c) GN=DNM1 PE=1 SV=1;1;27;27;27;47.7;47.7;47.7;84.971;757;757;4.73E-303;NaN;NaN;NaN;0;4180100000;0;4180100000;36.06;0;36.06;;;;2505;160:1799:2373:3888:5947:6212:7240:8480:8988:10049:11954:14579:14730:15032:15785:15843:15844:16256:17518:1…
P34216;P34216;27;27;27;EH domain-containing and endocytosis protein 1;EDE1;>sp|P34216|EDE1_YEAST EH domain-containing and endocytosis protein 1 OS=Saccharomyces cerevisiae (strain ATCC 204508 / S288c) GN=EDE1 PE=1 SV=2;1;27;27;27;28.1;28.1;28.1;150.78;1381;1381;0;NaN;NaN;NaN;0;3730500000;12454000;3718000000;27.299;0.29529;27.004;;;;1102;1794:3911:4396:4847:5338:5583:5948:5949:7643:7771:8919:13773…
P05453;P05453;27;27;27;Eukaryotic peptide chain release factor GTP-binding subunit;SUP35;>sp|P05453|ERF3_YEAST Eukaryotic peptide chain release factor GTP-binding subunit OS=Saccharomyces cerevisiae (strain ATCC 204508 / S288c) GN=SUP35 PE=1 SV=1;1;27;27;27;47.6;47.6;47.6;76.55;685;685;1.04E-200;NaN;NaN;NaN;0;7878300000;0;7878300000;74.84;0;74.84;;;;140;2237:2539:3318:3319:4503:6001:7736:9350:106…
Q08911:P0CF35:P0CF36;Q08911:P0CF35;27:21:04;27:21:04;27:21:04;Formate dehydrogenase 1:Putative formate dehydrogenase 2;FDH1:FDH2;>sp|Q08911|FDH1_YEAST Formate dehydrogenase 1 OS=Saccharomyces cerevisiae (strain ATCC 204508 / S288c) GN=FDH1 PE=1 SV=1:>sp|P0CF35|FDH2_YEAST Truncated formate dehydrogenase 2 OS=Saccharomyces cerevisiae (strain ATCC 204508 / S288c) GN=FDH2 PE=5 SV=1;3;27;27;27;72.1;72…
P38625;P38625;27;27;27;GMP synthase [glutamine-hydrolyzing];GUA1;>sp|P38625|GUAA_YEAST GMP synthase [glutamine-hydrolyzing] OS=Saccharomyces cerevisiae (strain ATCC 204508 / S288c) GN=GUA1 PE=1 SV=4;1;27;27;27;61.5;61.5;61.5;58.482;525;525;0;53.779;0.8881;9.9785;3;21106000000;58633000;21047000000;164.58;1.5406;163.04;;;;1433;241:2848:4971:5837:5838:8815:8816:8935:9461:10996:11940:12579:14088:1519…
P15180;P15180;27;27;27;Lysine--tRNA ligase	cytoplasmic;KRS1;>sp|P15180|SYKC_YEAST Lysine--tRNA ligase	cytoplasmic OS=Saccharomyces cerevisiae (strain ATCC 204508 / S288c) GN=KRS1 PE=1 SV=2;1;27;27;27;54;54;54;67.958;591;591;0;60.201;0.99271;125.87;9;33240000000;144590000;33095000000;229;3.0497;225.95;;;;417;3642:4844:5006:5194:6970:7014:7417:7418:8233:12867:12875:13197:13998:17195:20142:21730:21919:22932:25946:26299:28186:28187:29322:29323:30508:30509:31057;True:True:True:True:True:True:True:True…
Q12019;Q12019;27;27;27;Midasin;MDN1;>sp|Q12019|MDN1_YEAST Midasin OS=Saccharomyces cerevisiae (strain ATCC 204508 / S288c) GN=MDN1 PE=1 SV=1;1;27;27;27;6.8;6.8;6.8;559.3;4910;4910;3.95E-115;NaN;NaN;NaN;0;891260000;0;891260000;2.5206;0;2.5206;;;;3166;485:4775:5129:6515:7433:9965:10898:11240:12167:13143:13873:15466:15725:16844:17086:17441:18834:19302:19856:21693:21900:23559:23675:24132:25819:27904:…
P49723;P49723;27;27;27;Ribonucleoside-diphosphate reductase small chain 2;RNR4;>sp|P49723|RIR4_YEAST Ribonucleoside-diphosphate reductase small chain 2 OS=Saccharomyces cerevisiae (strain ATCC 204508 / S288c) GN=RNR4 PE=1 SV=1;1;27;27;27;90.1;90.1;90.1;40.054;345;345;0;105.29;1.628;12.522;3;33166000000;48335000;33118000000;323.8;1.8229;321.97;;;;2163;55:3915:3916:4266:4702:4703:4836:4947:5899:658…
Q08965;Q08965;27;27;27;Ribosome biogenesis protein BMS1;BMS1;>sp|Q08965|BMS1_YEAST Ribosome biogenesis protein BMS1 OS=Saccharomyces cerevisiae (strain ATCC 204508 / S288c) GN=BMS1 PE=1 SV=1;1;27;27;27;32.4;32.4;32.4;135.57;1183;1183;3.04E-124;NaN;NaN;NaN;0;1517200000;0;1517200000;11.912;0;11.912;;;;3149;367:578:1357:3461:4730:5888:7410:7815:11362:13339:14695:15243:15501:17196:17604:18677:20789:2…
P38788;P38788;27;27;27;Ribosome-associated complex subunit SSZ1;SSZ1;>sp|P38788|SSZ1_YEAST Ribosome-associated complex subunit SSZ1 OS=Saccharomyces cerevisiae (strain ATCC 204508 / S288c) GN=SSZ1 PE=1 SV=2;1;27;27;27;63.2;63.2;63.2;58.237;538;538;0;61.252;0.96267;50.631;8;27401000000;133930000;27267000000;210.1;3.0662;207.03;;;;1495;2322:2814:4406:8042:8092:10816:13662:13663:14045:14372:14404:16…
P39015;P39015;27;27;27;Suppressor protein STM1;STM1;>sp|P39015|STM1_YEAST Suppressor protein STM1 OS=Saccharomyces cerevisiae (strain ATCC 204508 / S288c) GN=STM1 PE=1 SV=3;1;27;27;27;91.6;91.6;91.6;29.995;273;273;0;64.979;1.1391;127.1;14;43236000000;315930000;42920000000;424.65;8.4925;416.16;;;;1596;269:4115:4116:4358:4419:5409:6529:8869:12547:13952:14119:14185:14186:18635:18636:19618:19623:2457…
P23615;P23615;27;27;27;Transcription elongation factor SPT6;SPT6;>sp|P23615|SPT6_YEAST Transcription elongation factor SPT6 OS=Saccharomyces cerevisiae (strain ATCC 204508 / S288c) GN=SPT6 PE=1 SV=1;1;27;27;27;23.4;23.4;23.4;168.29;1451;1451;2.25E-161;NaN;NaN;NaN;0;2221900000;0;2221900000;13.459;0;13.459;;;;635;683:1902:3305:4234:7003:9161:10690:11839:11992:13109:14481:17566:18259:18614:19191:196…
Q08977;Q08977;27;27;27;UPF0662 protein YPL260W;YPL260W;>sp|Q08977|YP260_YEAST UPF0662 protein YPL260W OS=Saccharomyces cerevisiae (strain ATCC 204508 / S288c) GN=YPL260W PE=1 SV=1;1;27;27;27;70.6;70.6;70.6;62.779;551;551;2.22E-245;NaN;NaN;NaN;0;7491400000;0;7491400000;74.379;0;74.379;;;;3154;4092:5923:8996:8999:9615:9962:13399:14948:14949:15701:16951:16952:17727:18571:18572:19021:19659:19756:1975…
P00918ups;P00918ups;27;27;27;;;>P00918ups|CAH2_HUMAN_UPS Carbonic anhydrase 2 (Chain 2-260) - Homo sapiens (Human);1;27;27;27;81.9;81.9;81.9;29.114;259;259;0;NaN;NaN;NaN;0;2.8075E+11;2.8075E+11;0;3033.2;3033.2;0;;;;67;2133:2134:2767:2768:5714:7520:8106:8107:8289:8290:8291:9999:13206:14294:14295:16110:16111:19626:23730:23731:28314:29605:29606:30167:30168:30289:30399;True:True:True:True:True:True:T…
P04173;P04173;26;26;26;3-isopropylmalate dehydrogenase;LEU2;>sp|P04173|LEU3_YEAST 3-isopropylmalate dehydrogenase OS=Saccharomyces cerevisiae (strain ATCC 204508 / S288c) GN=LEU2 PE=1 SV=4;1;26;26;26;71.4;71.4;71.4;38.952;364;364;0;64.54;1.0074;13.332;4;36229000000;100200000;36129000000;348.21;3.2481;344.96;;;;115;206:693:694:814:815:1429:5380:6715:9240:12389:12539:13149:14159:14160:16795:16796:1…
P33442;P33442;26;26;7;40S ribosomal protein S1-A;RPS1A;>sp|P33442|RS3A1_YEAST 40S ribosomal protein S1-A OS=Saccharomyces cerevisiae (strain ATCC 204508 / S288c) GN=RPS1A PE=1 SV=2;1;26;26;7;85.9;85.9;21.2;28.743;255;255;0;65.68;1.009;31.725;45;1.7427E+11;1718400000;1.7255E+11;1164.4;29.43;1135;;;;1075;1504:2072:3037:4874:6412:6467:6733:9092:13898:14230:15393:15394:15395:15780:16621:16622:16640:1…
P0CX36:P0CX35;P0CX36:P0CX35;26:26:00;26:26:00;26:26:00;40S ribosomal protein S4-B:40S ribosomal protein S4-A;RPS4B:RPS4A;>sp|P0CX36|RS4B_YEAST 40S ribosomal protein S4-B OS=Saccharomyces cerevisiae (strain ATCC 204508 / S288c) GN=RPS4B PE=1 SV=1:>sp|P0CX35|RS4A_YEAST 40S ribosomal protein S4-A OS=Saccharomyces cerevisiae (strain ATCC 204508 / S288c) GN=RPS4A PE=1 SV=1;2;26;26;26;95.4;95.4;95.4;29…
P52910;P52910;26;26;26;Acetyl-coenzyme A synthetase 2;ACS2;>sp|P52910|ACS2_YEAST Acetyl-coenzyme A synthetase 2 OS=Saccharomyces cerevisiae (strain ATCC 204508 / S288c) GN=ACS2 PE=1 SV=1;1;26;26;26;58.1;58.1;58.1;75.491;683;683;0;70.415;1.1092;76.421;15;45147000000;304450000;44843000000;336.34;6.3169;330.02;;;;2216;568:1493:1927:2945:3773:4808:6531:9554:9555:11098:11541:12242:13140:16066:21144:22…
P22855;P22855;26;26;26;Alpha-mannosidase;AMS1;>sp|P22855|MAN1_YEAST Alpha-mannosidase OS=Saccharomyces cerevisiae (strain ATCC 204508 / S288c) GN=AMS1 PE=1 SV=2;1;26;26;26;39.2;39.2;39.2;124.5;1083;1083;7.19E-175;NaN;NaN;NaN;0;1801100000;0;1801100000;13.203;0;13.203;;;;611;239:1444:2447:6607:7213:8043:10052:10732:11990:12364:13393:13839:14476:14997:15175:16587:21871:22428:23860:26285:27630:28062:…
P49089;P49089;26;26;23;Asparagine synthetase [glutamine-hydrolyzing] 1;ASN1;>sp|P49089|ASNS1_YEAST Asparagine synthetase [glutamine-hydrolyzing] 1 OS=Saccharomyces cerevisiae (strain ATCC 204508 / S288c) GN=ASN1 PE=1 SV=2;1;26;26;23;64.2;64.2;55.8;64.47;572;572;0;71.651;1.1739;58.08;7;32163000000;131840000;32032000000;238.24;3.0283;235.21;;;;2152;272:359:376:1667:1668:1955:2370:3900:3901:4289:575…
P13663;P13663;26;26;26;Aspartate-semialdehyde dehydrogenase;HOM2;>sp|P13663|DHAS_YEAST Aspartate-semialdehyde dehydrogenase OS=Saccharomyces cerevisiae (strain ATCC 204508 / S288c) GN=HOM2 PE=1 SV=1;1;26;26;26;65.5;65.5;65.5;39.543;365;365;0;73.81;1.195;124.84;9;38250000000;128400000;38121000000;383;4.161;378.84;;;;387;1550:4427:4591:6572:6573:10325:11211:11212:12982:13054:14391:14392:15001:15966…
P15424;P15424;26;26;26;ATP-dependent RNA helicase MSS116	mitochondrial;MSS116;>sp|P15424|MS116_YEAST ATP-dependent RNA helicase MSS116	mitochondrial OS=Saccharomyces cerevisiae (strain ATCC 204508 / S288c) GN=MSS116 PE=1 SV=1;1;26;26;26;50.2;50.2;50.2;76.268;664;664;0;NaN;NaN;NaN;0;9012900000;0;9012900000;67.977;0;67.977;;;;421;744:837:1280:2093:2094:3399:4435:4757:6440:6441:6559:6653:6729:6818:7718:11705:13038:14532:15084:16589:18983:19429:25642:26393:26691:26692;True:True:True:True:True:True:True:True:True:True:True:True:True:…
P36008;P36008;26;26;24;Elongation factor 1-gamma 2;TEF4;>sp|P36008|EF1G2_YEAST Elongation factor 1-gamma 2 OS=Saccharomyces cerevisiae (strain ATCC 204508 / S288c) GN=TEF4 PE=1 SV=1;1;26;26;24;63.8;63.8;61.7;46.52;412;412;0;61.924;0.96144;11.977;9;42625000000;260720000;42364000000;362.78;6.3124;356.47;;;;1168;1224:1225:2684:4003:4650:4651:5861:8675:10035:10038:12251:13666:14754:14781:16993:20109:…
P39676;P39676;26;26;26;Flavohemoprotein;YHB1;>sp|P39676|FHP_YEAST Flavohemoprotein OS=Saccharomyces cerevisiae (strain ATCC 204508 / S288c) GN=YHB1 PE=1 SV=2;1;26;26;26;81.2;81.2;81.2;44.646;399;399;0;99.279;1.5286;16.542;21;1.2247E+11;632270000;1.2183E+11;874.75;13.327;861.42;;;;1627;2002:2430:2561:2562:5106:5191:5276:6372:6571:10072:10180:10181:11114:12974:12975:13574:16663:17677:18310:18764:18…
P12709;P12709;26;26;26;Glucose-6-phosphate isomerase;PGI1;>sp|P12709|G6PI_YEAST Glucose-6-phosphate isomerase OS=Saccharomyces cerevisiae (strain ATCC 204508 / S288c) GN=PGI1 PE=1 SV=3;1;26;26;26;67.9;67.9;67.9;61.298;554;554;0;59.22;0.91828;79.853;16;67961000000;489620000;67471000000;465.38;9.2047;456.18;;;;364;306:4351:4623:5159:8093:9652:9653:10254:11271:12113:12446:13129:14615:15403:15404:179…
P14742;P14742;26;26;26;Glutamine--fructose-6-phosphate aminotransferase [isomerizing];GFA1;>sp|P14742|GFA1_YEAST Glutamine--fructose-6-phosphate aminotransferase [isomerizing] OS=Saccharomyces cerevisiae (strain ATCC 204508 / S288c) GN=GFA1 PE=1 SV=4;1;26;26;26;40.6;40.6;40.6;80.046;717;717;2.36E-301;74.376;1.1367;NaN;1;8722000000;16105000;8705900000;94.234;0.6394;93.594;;;;403;5001:5031:8357:839…
P29952;P29952;26;26;26;Mannose-6-phosphate isomerase;PMI40;>sp|P29952|MPI_YEAST Mannose-6-phosphate isomerase OS=Saccharomyces cerevisiae (strain ATCC 204508 / S288c) GN=PMI40 PE=1 SV=4;1;26;26;26;72.5;72.5;72.5;48.188;429;429;0;72.613;1.1226;65.488;3;18174000000;45406000;18128000000;151.12;1.3013;149.82;;;;812;3054:3617:6079:6080:6081:6933:8849:10853:11160:11296:11714:13384:14950:15118:15119:158…
Q08179;Q08179;26;26;26;Mitochondrial distribution and morphology protein 38;MDM38;>sp|Q08179|MDM38_YEAST Mitochondrial distribution and morphology protein 38 OS=Saccharomyces cerevisiae (strain ATCC 204508 / S288c) GN=MDM38 PE=1 SV=1;1;26;26;26;54.6;54.6;54.6;65.004;573;573;0;NaN;NaN;NaN;0;4261200000;0;4261200000;40.7;0;40.7;;;;3075;349:440:2250:5547:5743:6146:7312:11191:11543:11544:14065:15296:1…
P07262;P07262;26;26;20;NADP-specific glutamate dehydrogenase 1;GDH1;>sp|P07262|DHE4_YEAST NADP-specific glutamate dehydrogenase 1 OS=Saccharomyces cerevisiae (strain ATCC 204508 / S288c) GN=GDH1 PE=1 SV=2;1;26;26;20;84.8;84.8;74.7;49.569;454;454;0;165.5;2.5447;70.008;9;1.1567E+11;151470000;1.1552E+11;793.38;4.1049;789.27;;;;213;112:1228:6977:7193:7194:7976:8021:8265:8272:8715:8946:19713:19714:197…
P47035;P47035;26;26;26;Nucleolar protein NET1;NET1;>sp|P47035|NET1_YEAST Nucleolar protein NET1 OS=Saccharomyces cerevisiae (strain ATCC 204508 / S288c) GN=NET1 PE=1 SV=1;1;26;26;26;27.5;27.5;27.5;128.53;1189;1189;2.81E-126;NaN;NaN;NaN;0;1001300000;0;1001300000;7.9098;0;7.9098;;;;2048;895:1748:1749:1808:4031:4735:4737:4932:6264:6293:6294:7218:9310:11658:11945:13962:16182:18563:18591:19730:21433:2…
Q02455;Q02455;26;26;26;Protein MLP1;MLP1;>sp|Q02455|MLP1_YEAST Protein MLP1 OS=Saccharomyces cerevisiae (strain ATCC 204508 / S288c) GN=MLP1 PE=1 SV=2;1;26;26;26;18;18;18;218.45;1875;1875;5.27E-130;50.922;0.78164;NaN;1;2686300000;43456000;2642800000;10.081;0.3745;9.707;;;;2597;3873:4814:4873:5196:5407:6247:7373:10602:10974:11252:11592:12993:14276:16776:16855:17166:18908:19934:21734:21952:22011:22…
P00549;P00549;26;26;26;Pyruvate kinase 1;CDC19;>sp|P00549|KPYK1_YEAST Pyruvate kinase 1 OS=Saccharomyces cerevisiae (strain ATCC 204508 / S288c) GN=CDC19 PE=1 SV=2;1;26;26;26;72.2;72.2;72.2;54.544;500;500;0;52.7;0.82654;57.251;27;2.0289E+11;1971500000;2.0092E+11;1255.1;31.362;1223.8;;;;53;182:467:550:753:3174:5724:8907:9424:9425:10593:11115:11550:11551:12860:18796:18797:23307:24890:25490:25491:26…
P37292;P37292;26;26;26;Serine hydroxymethyltransferase	mitochondrial;SHM1;>sp|P37292|GLYM_YEAST Serine hydroxymethyltransferase	mitochondrial OS=Saccharomyces cerevisiae (strain ATCC 204508 / S288c) GN=SHM1 PE=1 SV=2;1;26;26;26;71.2;71.2;71.2;53.686;490;490;0;NaN;NaN;NaN;0;16007000000;0;16007000000;140.62;0;140.62;;;;1274;2114:2115:4966:4996:10119:11573:13072:13226:14661:14688:14689:17340:20378:23056:23388:23690:24350:26623:26624:28549:29922:30138:30369:30533:31005:31006;True:True:True:True:True:True:True:True:True:True:T…
P23254;P23254;26;26;26;Transketolase 1;TKL1;>sp|P23254|TKT1_YEAST Transketolase 1 OS=Saccharomyces cerevisiae (strain ATCC 204508 / S288c) GN=TKL1 PE=1 SV=4;1;26;26;26;51.3;51.3;51.3;73.805;680;680;0;66.739;1.0261;35.133;9;40920000000;196370000;40724000000;335.83;4.831;331;;;;619;1738:3225:6783:6857:8328:10164:12139:12805:14643:14959:15093:15094:15460:16716:18235:18236:19708:22918:23547:24021:263…
P36421;P36421;26;26;26;Tyrosine--tRNA ligase	cytoplasmic;TYS1;>sp|P36421|SYYC_YEAST Tyrosine--tRNA ligase	cytoplasmic OS=Saccharomyces cerevisiae (strain ATCC 204508 / S288c) GN=TYS1 PE=1 SV=3;1;26;26;26;70.1;70.1;70.1;44.019;394;394;0;23.684;1.5729;98.64;6;13920000000;135490000;13784000000;132.92;3.3258;129.6;;;;1252;481:770:1477:4057:4607:6862:6914:7847:9535:10523:10728:10729:13802:14462:16845:17577:18155:18156:19016:19218:19219:21457:21464:24963:26889:31228;True:True:True:True:True:True:True:True:…
Q12496;Q12496;26;26;26;Uncharacterized protein YOL098C;;>sp|Q12496|YO098_YEAST Uncharacterized protein YOL098C OS=Saccharomyces cerevisiae (strain ATCC 204508 / S288c) GN=YOL098C PE=1 SV=1;1;26;26;26;36.5;36.5;36.5;118.39;1037;1037;3.17E-136;NaN;NaN;NaN;0;1449900000;0;1449900000;12.562;0;12.562;;;;3354;3434:4150:4931:6946:9106:13517:13858:14655:15579:16351:16412:16754:17339:18729:19241:20885:2109…
P18759;P18759;26;26;26;Vesicular-fusion protein SEC18;SEC18;>sp|P18759|SEC18_YEAST Vesicular-fusion protein SEC18 OS=Saccharomyces cerevisiae (strain ATCC 204508 / S288c) GN=SEC18 PE=1 SV=2;1;26;26;26;50.7;50.7;50.7;84.055;758;758;9.72E-236;NaN;NaN;NaN;0;3603200000;0;3603200000;31.285;0;31.285;;;;493;7:2166:2510:8692:9051:9052:10450:10703:10861:11864:12328:15586:17639:17745:18714:21102:21258:2312…
P38764;P38764;25;25;25;26S proteasome regulatory subunit RPN1;RPN1;>sp|P38764|RPN1_YEAST 26S proteasome regulatory subunit RPN1 OS=Saccharomyces cerevisiae (strain ATCC 204508 / S288c) GN=RPN1 PE=1 SV=3;1;25;25;25;35.4;35.4;35.4;109.49;993;993;3.76E-282;62.209;0.95408;NaN;1;8072900000;19659000;8053300000;58.279;0.49179;57.787;;;;1482;5345:5346:7037:9274:9776:13162:13598:13621:15481:15581:16701:19…
Q12250;Q12250;25;25;25;26S proteasome regulatory subunit RPN5;RPN5;>sp|Q12250|RPN5_YEAST 26S proteasome regulatory subunit RPN5 OS=Saccharomyces cerevisiae (strain ATCC 204508 / S288c) GN=RPN5 PE=1 SV=3;1;25;25;25;62.5;62.5;62.5;51.768;445;445;4.53E-194;12.255;27.183;NaN;1;4713800000;10335000;4703500000;53.698;0.41717;53.28;;;;3252;4221:4222:4485:4498:8083:9786:10724:11737:11759:11986:12253:12254…
P23248;P23248;25;6;6;40S ribosomal protein S1-B;RPS1B;>sp|P23248|RS3A2_YEAST 40S ribosomal protein S1-B OS=Saccharomyces cerevisiae (strain ATCC 204508 / S288c) GN=RPS1B PE=1 SV=3;1;25;6;6;86.7;22;22;28.812;255;255;0;62.148;1.1327;73.352;4;15308000000;172340000;15136000000;178.12;4.9918;173.13;;;;618;1504:3037:4874:6467:6733:9092:13205:14209:14244:15393:15394:15395:15780:16621:16622:16640:19188:1…
P05737;P05737;25;25;4;60S ribosomal protein L7-A;RPL7A;>sp|P05737|RL7A_YEAST 60S ribosomal protein L7-A OS=Saccharomyces cerevisiae (strain ATCC 204508 / S288c) GN=RPL7A PE=1 SV=3;1;25;25;4;91.4;91.4;9.4;27.638;244;244;0;61.694;0.98921;88.211;33;1.3761E+11;1614400000;1.3599E+11;1128.8;32.668;1096.2;;;;143;67:1597:1939:5098:6495:6496:8446:9671:9672:11470:11471:11681:15304:16828:16829:17190:17191:2…
Q05506;Q05506;25;25;25;Arginine--tRNA ligase	cytoplasmic;;>sp|Q05506|SYRC_YEAST Arginine--tRNA ligase	cytoplasmic OS=Saccharomyces cerevisiae (strain ATCC 204508 / S288c) GN=YDR341C PE=1 SV=1;1;25;25;25;55;55;55;69.524;607;607;2.26E-277;NaN;NaN;NaN;0;11078000000;0;11078000000;82.157;0;82.157;;;;2872;1861:3009:3255:3413:7391:8004:9325:9326:11960:13476:15148:15774:17224:17817:20140:20935:21698:22279:23224:26300:29983:29984:30231:30308:30537;True:True:True:True:True:True:True:True:True:True:True:Tru…
P07251;P07251;25;25;25;ATP synthase subunit alpha	mitochondrial;ATP1;>sp|P07251|ATPA_YEAST ATP synthase subunit alpha	mitochondrial OS=Saccharomyces cerevisiae (strain ATCC 204508 / S288c) GN=ATP1 PE=1 SV=5;1;25;25;25;69;69;69;58.607;545;545;0;68.874;1.066;20.826;44;1.7371E+11;1906800000;1.7181E+11;1022.5;28.097;994.43;;;;205;1462:1596:2035:5305:8470:8799:8800:8912:9449:9583:13530:14914:17464:20414:21248:21274:22671:22704:22705:22897:22898:23130:24522:24523:25883;True:True:True:True:True:True:True:True:True:True…
P20449;P20449;25;25;25;ATP-dependent RNA helicase DBP5;DBP5;>sp|P20449|DBP5_YEAST ATP-dependent RNA helicase DBP5 OS=Saccharomyces cerevisiae (strain ATCC 204508 / S288c) GN=DBP5 PE=1 SV=2;1;25;25;25;63.7;63.7;63.7;53.873;482;482;0;NaN;NaN;NaN;0;3436700000;0;3436700000;50.969;0;50.969;;;;534;3952:3953:9335:10528:10529:10730:11732:12200:12341:13146:13991:14040:14431:15576:17293:17294:19677:20456:2…
P53235;P53235;25;25;25;Eukaryotic translation initiation factor 2A;YGR054W;>sp|P53235|EIF2A_YEAST Eukaryotic translation initiation factor 2A OS=Saccharomyces cerevisiae (strain ATCC 204508 / S288c) GN=YGR054W PE=1 SV=1;1;25;25;25;52.3;52.3;52.3;71.304;642;642;0;NaN;NaN;NaN;0;5890800000;0;5890800000;57.549;0;57.549;;;;2315;2493:2658:2770:5958:6708:8260:12419:13453:14035:14746:14747:16693:24815:24…
P38431:P38431-2;P38431:P38431-2;25:24:00;25:24:00;25:24:00;Eukaryotic translation initiation factor 5;TIF5;>sp|P38431|IF5_YEAST Eukaryotic translation initiation factor 5 OS=Saccharomyces cerevisiae (strain ATCC 204508 / S288c) GN=TIF5 PE=1 SV=1:>sp|P38431-2|IF5_YEAST Isoform Short of Eukaryotic translation initiation factor 5 OS=Saccharomyces cerevisiae (strai;2;25;25;25;71.9;71.9;71.9;45.261;40…
P22202;P22202;25;16;14;Heat shock protein SSA4;SSA4;>sp|P22202|HSP74_YEAST Heat shock protein SSA4 OS=Saccharomyces cerevisiae (strain ATCC 204508 / S288c) GN=SSA4 PE=1 SV=3;1;25;16;14;47.4;37.9;33.5;69.65;642;642;0;NaN;NaN;NaN;0;6126800000;0;6126800000;63.423;0;63.423;;;;587;1889:2540:2541:2638:3468:3587:5189:7101:9053:9054:9253:12146:13928:15401:15402:17900:18243:19507:19533:19781:22151:24537:2…
P54839;P54839;25;25;25;Hydroxymethylglutaryl-CoA synthase;ERG13;>sp|P54839|HMCS_YEAST Hydroxymethylglutaryl-CoA synthase OS=Saccharomyces cerevisiae (strain ATCC 204508 / S288c) GN=ERG13 PE=1 SV=1;1;25;25;25;53.2;53.2;53.2;55.013;491;491;0;70.027;1.1348;5.1581;2;25418000000;26093000;25392000000;211.2;0.90163;210.3;;;;2501;973:4165:4166:5152:6718:7539:7540:8464:8465:8784:10845:12293:13596:18657:21…
P38144;P38144;25;25;25;ISWI chromatin-remodeling complex ATPase ISW1;ISW1;>sp|P38144|ISW1_YEAST ISWI chromatin-remodeling complex ATPase ISW1 OS=Saccharomyces cerevisiae (strain ATCC 204508 / S288c) GN=ISW1 PE=1 SV=2;1;25;25;25;25.7;25.7;25.7;131.1;1129;1129;3.13E-151;NaN;NaN;NaN;0;1034800000;0;1034800000;7.7661;0;7.7661;;;;1328;178:179:460:2570:5694:5695:5709:7537:10054:10323:10565:10970:11663:1…
P06168;P06168;25;25;25;Ketol-acid reductoisomerase	mitochondrial;ILV5;>sp|P06168|ILV5_YEAST Ketol-acid reductoisomerase	mitochondrial OS=Saccharomyces cerevisiae (strain ATCC 204508 / S288c) GN=ILV5 PE=1 SV=1;1;25;25;25;63.8;63.8;63.8;44.368;395;395;0;65.07;1.0287;67.755;40;1.791E+11;1891800000;1.772E+11;1249.5;33.322;1216.2;;;;165;76:77:3268:3459:3460:4746:4747:5170:5171:9127:15649:18383:18384:18535:19133:19134:20303:20304:20675:21794:21795:22627:22628:26826:30450;True:True:True:True:True:True:True:True:True:True…
Q01852;Q01852;25;25;25;Mitochondrial import inner membrane translocase subunit TIM44;TIM44;>sp|Q01852|TIM44_YEAST Mitochondrial import inner membrane translocase subunit TIM44 OS=Saccharomyces cerevisiae (strain ATCC 204508 / S288c) GN=TIM44 PE=1 SV=1;1;25;25;25;63.6;63.6;63.6;48.854;431;431;0;NaN;NaN;NaN;0;7065400000;0;7065400000;79.322;0;79.322;;;;2576;1601:5823:6427:10657:11258:12465:13238:140…
P47068;P47068;25;25;25;Myosin tail region-interacting protein MTI1;BBC1;>sp|P47068|BBC1_YEAST Myosin tail region-interacting protein MTI1 OS=Saccharomyces cerevisiae (strain ATCC 204508 / S288c) GN=BBC1 PE=1 SV=2;1;25;25;25;34.4;34.4;34.4;128.29;1157;1157;1.58E-204;50.151;4.1664;176.83;2;2298700000;7721400;2291000000;18.25;0.19836;18.051;;;;2061;876:4279:5052:5903:7554:9997:10123:10798:11175:1314…
Q07551;Q07551;25;25;25;NADPH-dependent alpha-keto amide reductase;;>sp|Q07551|KAR_YEAST NADPH-dependent alpha-keto amide reductase OS=Saccharomyces cerevisiae (strain ATCC 204508 / S288c) GN=YDL124W PE=1 SV=1;1;25;25;25;85.6;85.6;85.6;35.56;312;312;0;NaN;NaN;NaN;0;6291500000;0;6291500000;75.357;0;75.357;;;;3037;1198:1199:3505:6391:6392:6700:6701:11647:12120:13552:13992:16286:17805:18161:18162:185…
P39683;P39683;25;25;25;Nicotinate phosphoribosyltransferase;NPT1;>sp|P39683|NPT1_YEAST Nicotinate phosphoribosyltransferase OS=Saccharomyces cerevisiae (strain ATCC 204508 / S288c) GN=NPT1 PE=1 SV=3;1;25;25;25;73;73;73;49.018;429;429;7.53E-259;NaN;NaN;NaN;0;4125000000;0;4125000000;38.578;0;38.578;;;;1631;840:4304:4508:7747:10942:11932:12162:12564:13105:13106:14337:15213:15712:18359:18391:20463:22…
P33330;P33330;25;25;25;Phosphoserine aminotransferase;SER1;>sp|P33330|SERC_YEAST Phosphoserine aminotransferase OS=Saccharomyces cerevisiae (strain ATCC 204508 / S288c) GN=SER1 PE=1 SV=1;1;25;25;25;76.5;76.5;76.5;43.415;395;395;0;47.796;0.76666;178.9;7;19714000000;494380000;19219000000;201.04;10.481;190.56;;;;1061;444:2132:2417:2621:2867:3337:4207:4243:6880:6881:8317:8364:10369:10557:11499:12685:…
P06106;P06106;25;25;25;Protein MET17:O-acetylhomoserine sulfhydrylase:O-acetylserine sulfhydrylase;MET17;>sp|P06106|MET17_YEAST Protein MET17 OS=Saccharomyces cerevisiae (strain ATCC 204508 / S288c) GN=MET17 PE=1 SV=3;1;25;25;25;61.9;61.9;61.9;48.671;444;444;0;75.255;1.1565;62.194;32;1.6631E+11;1389400000;1.6492E+11;1236.6;27.462;1209.2;;;;163;2200:3341:3400:3401:3402:6178:7428:9723:9724:12229:14…
Q08245;Q08245;25;25;25;Protein ZEO1;ZEO1;>sp|Q08245|ZEO1_YEAST Protein ZEO1 OS=Saccharomyces cerevisiae (strain ATCC 204508 / S288c) GN=ZEO1 PE=1 SV=3;1;25;25;25;90.3;90.3;90.3;12.589;113;113;0;29.92;9.5359;252.71;3;25527000000;109230000;25417000000;575.48;7.5659;567.92;;;;3090;346:347:348:4687:5726:5727:6076:6077:6209:8962:8963:12716:12721:12722:13715:14001:14802:18545:18546:18547:20402:20403:23…
P19358;P19358;25;25;16;S-adenosylmethionine synthase 2;SAM2;>sp|P19358|METK2_YEAST S-adenosylmethionine synthase 2 OS=Saccharomyces cerevisiae (strain ATCC 204508 / S288c) GN=SAM2 PE=1 SV=3;1;25;25;16;90.9;90.9;68;42.255;384;384;0;67.686;1.0426;63.234;28;1.5871E+11;983170000;1.5773E+11;985.15;17.313;967.84;;;;506;1684:1685:3518:5155:5156:10458:10873:11108:13037:13595:16174:18616:21866:22846:22847…
P53312;P53312;25;25;25;Succinyl-CoA ligase [ADP-forming] subunit beta	mitochondrial;LSC2;>sp|P53312|SUCB_YEAST Succinyl-CoA ligase [ADP-forming] subunit beta	mitochondrial OS=Saccharomyces cerevisiae (strain ATCC 204508 / S288c) GN=LSC2 PE=1 SV=1;1;25;25;25;67.4;67.4;67.4;46.9;427;427;0;NaN;NaN;NaN;0;16293000000;0;16293000000;133.1;0;133.1;;;;2353;1522:5513:6853:7607:8335:8750:8855:10671:11507:12505:12506:12514:12826:13686:13687:14247:14309:16117:16118:20545:21234:22784:23696:24192:28053;True:True:True:True:True:True:True:True:True:True:True:True:True…
P39077;P39077;25;25;25;T-complex protein 1 subunit gamma;CCT3;>sp|P39077|TCPG_YEAST T-complex protein 1 subunit gamma OS=Saccharomyces cerevisiae (strain ATCC 204508 / S288c) GN=CCT3 PE=1 SV=2;1;25;25;25;54.1;54.1;54.1;58.814;534;534;2.65E-190;49.509;8.4099;254.36;2;11698000000;22756000;11675000000;106.47;0.75272;105.72;;;;1599;198:1215:2012:3316:8225:8226:9450:9598:9599:11662:12256:12597:13358:1…
P16120;P16120;25;25;25;Threonine synthase;THR4;>sp|P16120|THRC_YEAST Threonine synthase OS=Saccharomyces cerevisiae (strain ATCC 204508 / S288c) GN=THR4 PE=1 SV=1;1;25;25;25;53.7;53.7;53.7;57.474;514;514;0;56.2;0.89665;79.44;6;21251000000;135450000;21115000000;192.32;3.4561;188.86;;;;443;496:2792:2793:4061:4062:5626:6601:7008:7851:10263:12447:13493:13754:13755:14480:17794:18370:20240:20696:22681:…
Q12112;Q12112;25;1;0;Transposon Ty1-NL1 Gag-Pol polyprotein:Capsid protein:Ty1 protease:Integrase:Reverse transcriptase/ribonuclease H;TY1B-NL1;>sp|Q12112|YN11B_YEAST Transposon Ty1-NL1 Gag-Pol polyprotein OS=Saccharomyces cerevisiae (strain ATCC 204508 / S288c) GN=TY1B-NL1 PE=3 SV=1;1;25;1;0;18.2;0.7;0;199;1755;1755;1.91E-237;NaN;NaN;NaN;0;1907600;0;1907600;0.050726;0;0.050726;+;;;3199;2164:6333…
Q12211;Q12211;25;25;25;tRNA pseudouridine synthase 1;PUS1;>sp|Q12211|PUS1_YEAST tRNA pseudouridine synthase 1 OS=Saccharomyces cerevisiae (strain ATCC 204508 / S288c) GN=PUS1 PE=1 SV=1;1;25;25;25;63.1;63.1;63.1;62.142;544;544;1.58E-250;18.202;1.2059;79.631;3;4276000000;34053000;4241900000;38.229;0.81776;37.412;;;;3240;1440:1679:2742:4656:7501:8451:9798:10890:11562:12560:16282:17858:18288:20796:22…
P53914;P53914;25;25;25;UPF0202 protein KRE33;KRE33;>sp|P53914|NAT10_YEAST RNA cytidine acetyltransferase OS=Saccharomyces cerevisiae (strain ATCC 204508 / S288c) GN=NAT10 PE=1 SV=1;1;25;25;25;37.6;37.6;37.6;119.35;1056;1056;0;NaN;NaN;NaN;0;2618600000;0;2618600000;20.859;0;20.859;;;;2453;284:1532:3811:5285:5344:5449:7682:8122:12619:14982:15420:15731:16922:18000:18192:19731:20793:21681:21798:24153:…
P05739;P05739;24;24;18;60S ribosomal protein L6-B;RPL6B;>sp|P05739|RL6B_YEAST 60S ribosomal protein L6-B OS=Saccharomyces cerevisiae (strain ATCC 204508 / S288c) GN=RPL6B PE=1 SV=4;1;24;24;18;93.2;93.2;77.3;19.986;176;176;9.02E-252;66.627;1.0265;11.208;17;1.1351E+11;904390000;1.126E+11;1167.6;24.986;1142.6;;;;145;1094:1095:1096:2147:2148:4348:4910:4911:7383:9886:9887:12707:16488:16489:18717:18718…
P22768;P22768;24;24;24;Argininosuccinate synthase;ARG1;>sp|P22768|ASSY_YEAST Argininosuccinate synthase OS=Saccharomyces cerevisiae (strain ATCC 204508 / S288c) GN=ARG1 PE=1 SV=3;1;24;24;24;72.9;72.9;72.9;46.927;420;420;0;83.309;1.4532;62.236;9;56203000000;331220000;55872000000;551;9.3118;541.69;;;;608;655:904:905:1554:2391:3072:3363:6434:7737:8459:8836:8891:8892:14038:15482:15483:15484:17126:171…
P23542;P23542;24;24;24;Aspartate aminotransferase	cytoplasmic;AAT2;>sp|P23542|AATC_YEAST Aspartate aminotransferase	cytoplasmic OS=Saccharomyces cerevisiae (strain ATCC 204508 / S288c) GN=AAT2 PE=1 SV=3;1;24;24;24;92.1;92.1;92.1;46.057;418;418;0;77.725;2.1023;142.45;6;23242000000;38997000;23203000000;213.3;1.342;211.95;;;;632;1453:2642:3536:6810:10982:11072:15141:15340:15706:16943:17410:18141:18362:18814:20121:20298:21154:22104:23137:24126:25882:26391:28001:28002;True:True:True:True:True:True:True:True:True:Tr…
P10869;P10869;24;24;24;Aspartokinase;HOM3;>sp|P10869|AK_YEAST Aspartokinase OS=Saccharomyces cerevisiae (strain ATCC 204508 / S288c) GN=HOM3 PE=1 SV=2;1;24;24;24;56.4;56.4;56.4;58.109;527;527;0;79.94;3.3558;201.55;6;18587000000;54186000;18533000000;159.48;1.5506;157.93;;;;327;310:1156:6863:7426:10269:12866:13481:14044:14540:15936:16558:16670:16777:17152:17153:18499:19967:20237:21725:22039:24357:2…
Q07478;Q07478;24;24;24;ATP-dependent RNA helicase SUB2;SUB2;>sp|Q07478|SUB2_YEAST ATP-dependent RNA helicase SUB2 OS=Saccharomyces cerevisiae (strain ATCC 204508 / S288c) GN=SUB2 PE=1 SV=1;1;24;24;24;55.2;55.2;55.2;50.308;446;446;0;0.45851;0.0071396;2.4222;2;16774000000;754960000;16019000000;187.93;15.337;172.59;;;;3027;28:29:30:404:3907:8594:8595:9231:10302:11733:12930:15811:15812:17042:17043:18…
P32796-2:P32796;P32796-2:P32796;24:23:00;24:23:00;24:23:00;Carnitine O-acetyltransferase	mitochondrial;CAT2;>sp|P32796-2|CACP_YEAST Isoform Peroxisomal of Carnitine O-acetyltransferase	mitochondrial OS=Saccharomyces cerevisiae (strain ATCC 204508 / S288c) GN=CAT2:>sp|P32796|CACP_YEAST Carnitine O-acetyltransferase	mitochondrial OS=Saccharomyces cerevisiae (str;2;24;24;24;56.8;56.8;56.8;74.69;648;648:670;6.43E-232;31.698;17.542;NaN;1;6156300000;3450900;6152900000;49.115;0.12998;48.985;;;;991;708:1544:1892:2782:3618:4826:6203:7001:7912:9086:14779:16054:17638:17828:18332:21024:21817:22412:22472:24330:24905:28546:30080:30746;True:True:True:True:True:True:True:True:True:True:True:True:True:True:True:True:True:T…
P28777;P28777;24;24;24;Chorismate synthase;ARO2;>sp|P28777|AROC_YEAST Chorismate synthase OS=Saccharomyces cerevisiae (strain ATCC 204508 / S288c) GN=ARO2 PE=1 SV=1;1;24;24;24;89.4;89.4;89.4;40.838;376;376;0;50.674;0.82164;184.97;3;14238000000;29758000;14208000000;144.78;1.0832;143.7;;;;791;1640:1849:3767:3817:6238:7416:8134:9035:9992:14791:14956:16937:16938:18059:18551:18552:25430:25473:25881:26…
P32891;P32891;24;24;24;D-lactate dehydrogenase [cytochrome] 1	mitochondrial;DLD1;>sp|P32891|DLD1_YEAST D-lactate dehydrogenase [cytochrome] 1	mitochondrial OS=Saccharomyces cerevisiae (strain ATCC 204508 / S288c) GN=DLD1 PE=1 SV=2;1;24;24;24;65.9;65.9;65.9;65.292;587;587;0;NaN;NaN;NaN;0;9190200000;19450000;9170700000;94.548;0.71436;93.834;;;;1016;353:2025:2503:5604:10466:10514:10662:10782:12433:12999:14820:15378:15380:16909:16910:16911:19284:19285:19286:21318:21486:21914:23244:27871;True:True:True:True:True:True:True:True:True:True:Tru…
P06786;P06786;24;24;24;DNA topoisomerase 2;TOP2;>sp|P06786|TOP2_YEAST DNA topoisomerase 2 OS=Saccharomyces cerevisiae (strain ATCC 204508 / S288c) GN=TOP2 PE=1 SV=2;1;24;24;24;22.8;22.8;22.8;164.21;1428;1428;2.51E-101;0.97327;0.87447;6.6835;2;446350000;26297000;420050000;3.9429;0.39485;3.5481;;;;191;387:2502:2971:3503:4957:5455:5689:6533:8653:10621:10645:10647:12039:14231:15459:17150:18349:18626:…
P25039;P25039;24;24;24;Elongation factor G	mitochondrial;MEF1;>sp|P25039|EFGM_YEAST Elongation factor G	mitochondrial OS=Saccharomyces cerevisiae (strain ATCC 204508 / S288c) GN=MEF1 PE=1 SV=2;1;24;24;24;39.8;39.8;39.8;84.573;761;761;1.79E-175;NaN;NaN;NaN;0;4420100000;1478000;4418600000;37.748;0.066386;37.681;;;;660;738:739:1140:4473:5290:8132:8498:8854:8899:8922:11646:13781:16332:16582:17664:17668:17952:21176:21177:27418:28887:29005:29006:30459;True:True:True:True:True:True:True:True:True:True:Tru…
P36112;P36112;24;24;24;Formation of crista junctions protein 1;FCJ1;>sp|P36112|MIC60_YEAST MICOS complex subunit MIC60 OS=Saccharomyces cerevisiae (strain ATCC 204508 / S288c) GN=MIC60 PE=1 SV=1;1;24;24;24;63;63;63;61.081;540;540;0;NaN;NaN;NaN;0;5679400000;0;5679400000;59.724;0;59.724;;;;1215;1342:4331:4332:4897:5946:9594:11441:11445:13066:13067:13951:15508:15943:18543:19178:19179:20714:24481:245…
P48570;P48570;24;24;11;Homocitrate synthase	cytosolic isozyme;LYS20;>sp|P48570|HOSC_YEAST Homocitrate synthase	cytosolic isozyme OS=Saccharomyces cerevisiae (strain ATCC 204508 / S288c) GN=LYS20 PE=1 SV=1;1;24;24;11;63.3;63.3;25.7;47.098;428;428;0;114.68;1.7652;15.215;8;51797000000;191670000;51606000000;463.01;5.4305;457.58;;;;2144;760:1735:2644:3527:7258:7259:10580:10868:11466:11806:13012:13013:13315:13581:15011:18526:18643:18644:19025:22926:23143:25705:27527:27930;True:True:True:True:True:True:True:True…
P06101;P06101;24;24;24;Hsp90 co-chaperone Cdc37;CDC37;>sp|P06101|CDC37_YEAST Hsp90 co-chaperone Cdc37 OS=Saccharomyces cerevisiae (strain ATCC 204508 / S288c) GN=CDC37 PE=1 SV=2;1;24;24;24;56.9;56.9;56.9;58.384;506;506;3.25E-299;NaN;NaN;NaN;0;6536300000;0;6536300000;58.795;0;58.795;;;;159;389:762:6036:6181:7217:7230:8219:10548:11412:11971:13179:13236:14489:15709:18108:18365:19125:21070:22783:2411…
P04840;P04840;24;24;24;Mitochondrial outer membrane protein porin 1;POR1;>sp|P04840|VDAC1_YEAST Mitochondrial outer membrane protein porin 1 OS=Saccharomyces cerevisiae (strain ATCC 204508 / S288c) GN=POR1 PE=1 SV=4;1;24;24;24;84.8;84.8;84.8;30.428;283;283;0;60.148;0.9458;127.9;20;64377000000;736150000;63641000000;698.4;19.812;678.59;;;;129;909:923:1951:2807:2808:2887:4220:14805:14806:15151:16081…
P53883;P53883;24;24;24;Nucleolar protein 13;NOP13;>sp|P53883|NOP13_YEAST Nucleolar protein 13 OS=Saccharomyces cerevisiae (strain ATCC 204508 / S288c) GN=NOP13 PE=1 SV=2;1;24;24;24;67.7;67.7;67.7;45.609;403;403;2.70E-303;NaN;NaN;NaN;0;3667100000;0;3667100000;39.53;0;39.53;;;;2438;1100:2107:2596:2597:3796:8115:8116:8121:9506:9689:10324:14122:21981:22180:22181:22635:23401:23820:24951:25038:25039:25…
P38219;P38219;24;24;24;Obg-like ATPase 1;OLA1;>sp|P38219|OLA1_YEAST Obg-like ATPase 1 OS=Saccharomyces cerevisiae (strain ATCC 204508 / S288c) GN=OLA1 PE=1 SV=1;1;24;24;24;72.8;72.8;72.8;44.174;394;394;0;45.802;1.0894;87.45;13;28270000000;499650000;27770000000;291.64;11.603;280.04;;;;1360;536:1490:1491:2349:3012:4513:6306:8532:11104:11105:13448:13994:14171:14728:15696:16453:20124:20125:20730:2174…
Q12451;Q12451;24;24;24;Oxysterol-binding protein homolog 2;OSH2;>sp|Q12451|OSH2_YEAST Oxysterol-binding protein homolog 2 OS=Saccharomyces cerevisiae (strain ATCC 204508 / S288c) GN=OSH2 PE=1 SV=1;1;24;24;24;24.2;24.2;24.2;145.79;1283;1283;6.50E-106;NaN;NaN;NaN;0;631820000;93453000;538370000;5.7008;1.139;4.5618;;;;3331;646:1628:3022:3177:3178:3664:4762:5010:9597:11999:15697:15711:16108:16648:1891…
Q12176;Q12176;24;24;24;Ribosome biogenesis protein MAK21;MAK21;>sp|Q12176|MAK21_YEAST Ribosome biogenesis protein MAK21 OS=Saccharomyces cerevisiae (strain ATCC 204508 / S288c) GN=MAK21 PE=1 SV=1;1;24;24;24;31.6;31.6;31.6;116.68;1025;1025;5.16E-194;NaN;NaN;NaN;0;578650000;0;578650000;5.7442;0;5.7442;;;;3227;1756:2839:3301:4786:6061:6484:6835:6836:7313:7314:8171:11918:14182:14835:15357:19909:21254…
P10659;P10659;24;15;15;S-adenosylmethionine synthase 1;SAM1;>sp|P10659|METK1_YEAST S-adenosylmethionine synthase 1 OS=Saccharomyces cerevisiae (strain ATCC 204508 / S288c) GN=SAM1 PE=1 SV=2;1;24;15;15;92.7;66.8;66.8;41.818;382;382;0;60.491;0.94198;8.3735;7;36855000000;275840000;36579000000;310.34;6.3239;304.01;;;;321;580:581:1571:2666:3269:5153:5154:10457:10873:11108:12353:13037:16173:18616:22846…
P39078;P39078;24;24;24;T-complex protein 1 subunit delta;CCT4;>sp|P39078|TCPD_YEAST T-complex protein 1 subunit delta OS=Saccharomyces cerevisiae (strain ATCC 204508 / S288c) GN=CCT4 PE=1 SV=2;1;24;24;24;60.8;60.8;60.8;57.603;528;528;0;NaN;NaN;NaN;0;10009000000;0;10009000000;96.931;0;96.931;;;;1600;1370:2432:3025:4517:5090:5892:8415:8643:10814:11325:12375:14136:16139:19009:19886:19887:22674:23050…
P47079;P47079;24;24;24;T-complex protein 1 subunit theta;CCT8;>sp|P47079|TCPQ_YEAST T-complex protein 1 subunit theta OS=Saccharomyces cerevisiae (strain ATCC 204508 / S288c) GN=CCT8 PE=1 SV=1;1;24;24;24;51.9;51.9;51.9;61.662;568;568;0;NaN;NaN;NaN;0;10164000000;0;10164000000;101.8;0;101.8;;;;2065;516:3110:3111:5147:8706:8825:9320:9321:9343:11012:11118:12574:15455:15456:15854:15855:20591:20633:237…
P00915ups;P00915ups;24;24;24;;;>P00915ups|CAH1_HUMAN_UPS Carbonic anhydrase 1 (Chain 2-261) - Homo sapiens (Human);1;24;24;24;83.5;83.5;83.5;28.739;260;260;0;0.17185;0.11673;225.13;9;4.9258E+11;4.9219E+11;387470000;3689.8;3677.1;12.765;;;;66;221:222:1833:1834:4902:6059:8286:9088:9635:16396:17535:17536:18774:18775:20185:27264:27265:28240:28643:28644:30995:31067:31068:31069;True:True:True:True:True…
P12081ups;P12081ups;24;24;23;;;>P12081ups|SYHC_HUMAN_UPS Histidyl-tRNA synthetase	cytoplasmic (Chain 1-509	C terminal His tag) - Homo sapiens (Human);1;24;24;23;50.5;50.5;50.5;58.233;515;515;1.06E-237;0.39922;0.0065112;4.8153;3;12069000000;11474000000;594840000;118.36;108.01;10.351;;;;351;1573:1746:3645:6222:7546:7547:8599:8600:9291:11887:11888:13369:15660:16372:16630:17335:17336:17337:21815:28127:28949:29433:29434:30408;True:True:True:True:True:True:True:True:True:True:True:True:True:True:True:True:T…
P26786;P26786;23;23;12;40S ribosomal protein S7-A;RPS7A;>sp|P26786|RS7A_YEAST 40S ribosomal protein S7-A OS=Saccharomyces cerevisiae (strain ATCC 204508 / S288c) GN=RPS7A PE=1 SV=4;1;23;23;12;96.3;96.3;68.9;21.622;190;190;0;65.113;1.0061;92.518;27;1.262E+11;1331600000;1.2487E+11;1052.5;28.045;1024.5;;;;749;323:934:4088:4089:4090:11253:11449:11450:12595:12812:12813:17080:20285:20699:22421:22422:22…
P41805;P41805;23;23;23;60S ribosomal protein L10;RPL10;>sp|P41805|RL10_YEAST 60S ribosomal protein L10 OS=Saccharomyces cerevisiae (strain ATCC 204508 / S288c) GN=RPL10 PE=1 SV=1;1;23;23;23;92.8;92.8;92.8;25.361;221;221;0;77.061;1.2453;116.66;11;89094000000;312720000;88781000000;957.26;10.771;946.49;;;;1904;1714:2000:2665:3848:3849:4133:4134:9153:11835:11836:12642:12927:13156:13815:14281:14282:17…
P26784;P26784;23;14;14;60S ribosomal protein L16-A;RPL16A;>sp|P26784|RL16A_YEAST 60S ribosomal protein L16-A OS=Saccharomyces cerevisiae (strain ATCC 204508 / S288c) GN=RPL16A PE=1 SV=3;1;23;14;14;84.4;64.8;64.8;22.201;199;199;2.77E-193;64.987;1.0621;41.991;13;35790000000;310590000;35479000000;366.26;8.3784;357.88;;;;747;91:1181:8352:12396:13899:14087:16939:16940:16941:20750:20845:22886:22887:228…
P26785;P26785;23;23;14;60S ribosomal protein L16-B;RPL16B;>sp|P26785|RL16B_YEAST 60S ribosomal protein L16-B OS=Saccharomyces cerevisiae (strain ATCC 204508 / S288c) GN=RPL16B PE=1 SV=3;1;23;23;14;84.8;84.8;65.2;22.249;198;198;2.65E-187;64.584;0.99182;124.61;19;77947000000;620080000;77327000000;678;14.491;663.51;;;;748;91:2965:10626:10627:12395:13899:14219:16939:16940:16942:20768:21322:22886:2288…
P16862;P16862;23;23;23;6-phosphofructokinase subunit beta;PFK2;>sp|P16862|PFKA2_YEAST ATP-dependent 6-phosphofructokinase subunit beta OS=Saccharomyces cerevisiae (strain ATCC 204508 / S288c) GN=PFK2 PE=1 SV=4;1;23;23;23;41.9;41.9;41.9;104.62;959;959;0;56.335;0.90549;71.412;7;27067000000;141240000;26926000000;183.34;2.8165;180.52;;;;461;72:308:675:2016:4571:5352:7262:8023:9134:9927:12358:12359:18…
P32521;P32521;23;23;22;Actin cytoskeleton-regulatory complex protein PAN1;PAN1;>sp|P32521|PAN1_YEAST Actin cytoskeleton-regulatory complex protein PAN1 OS=Saccharomyces cerevisiae (strain ATCC 204508 / S288c) GN=PAN1 PE=1 SV=2;1;23;23;22;24.4;24.4;23.9;160.27;1480;1480;0;NaN;NaN;NaN;0;1235600000;0;1235600000;13.084;0;13.084;;;;921;3117:5091:6763:11361:13626:16121:18555:18842:18969:19326:19486:195…
Q05911;Q05911;23;23;23;Adenylosuccinate lyase;ADE13;>sp|Q05911|PUR8_YEAST Adenylosuccinate lyase OS=Saccharomyces cerevisiae (strain ATCC 204508 / S288c) GN=ADE13 PE=1 SV=1;1;23;23;23;63.7;63.7;63.7;54.51;482;482;0;57.258;0.89107;42.747;15;45765000000;337790000;45427000000;327.97;6.6108;321.36;;;;2902;3407:4073:4488:5251:5531:6302:9304:9305:10187:10503:17283:17440:17609:17610:18428:20127:21535:24…
P17555;P17555;23;23;23;Adenylyl cyclase-associated protein;SRV2;>sp|P17555|CAP_YEAST Adenylyl cyclase-associated protein OS=Saccharomyces cerevisiae (strain ATCC 204508 / S288c) GN=SRV2 PE=1 SV=1;1;23;23;23;57.6;57.6;57.6;57.521;526;526;9.12E-241;NaN;NaN;NaN;0;4708600000;0;4708600000;49.774;0;49.774;;;;476;2462:2506:2878:6516:6557:6558:6878:6879:7146:8239:8247:10552:12788:19363:19441:20126:22099:…
P54114;P54114;23;23;12;Aldehyde dehydrogenase [NAD(P)+] 2;ALD3;>sp|P54114|ALDH3_YEAST Aldehyde dehydrogenase [NAD(P)+] 2 OS=Saccharomyces cerevisiae (strain ATCC 204508 / S288c) GN=ALD3 PE=1 SV=1;1;23;23;12;66.8;66.8;40.5;55.385;506;506;4.00E-220;NaN;NaN;NaN;0;1830700000;0;1830700000;18.746;0;18.746;;;;2489;131:586:1060:3136:6464:7115:7704:12585:14525:14733:15289:15911:18110:18171:20294:24634:254…
Q12018;Q12018;23;23;23;Cell division control protein 53;CDC53;>sp|Q12018|CDC53_YEAST Cell division control protein 53 OS=Saccharomyces cerevisiae (strain ATCC 204508 / S288c) GN=CDC53 PE=1 SV=1;1;23;23;23;39.9;39.9;39.9;93.943;815;815;3.03E-176;NaN;NaN;NaN;0;939420000;0;939420000;8.5845;0;8.5845;;;;3165;972:1316:2526:4059:5464:9526:14016:15421:15528:15710:17759:20057:21468:21708:21821:22159:22248…
P41811;P41811;23;23;23;Coatomer subunit beta;SEC27;>sp|P41811|COPB2_YEAST Coatomer subunit beta OS=Saccharomyces cerevisiae (strain ATCC 204508 / S288c) GN=SEC27 PE=1 SV=1;1;23;23;23;47.8;47.8;47.8;99.444;889;889;4.41E-265;NaN;NaN;NaN;0;6072900000;0;6072900000;49.715;0;49.715;;;;1907;3631:4726:5544:6446:10399:12414:12426:14015:14627:17407:18327:20053:23188:23216:24805:26108:26723:27767:28304:2958…
P04051;P04051;23;23;23;DNA-directed RNA polymerase III subunit RPC1;RPO31;>sp|P04051|RPC1_YEAST DNA-directed RNA polymerase III subunit RPC1 OS=Saccharomyces cerevisiae (strain ATCC 204508 / S288c) GN=RPO31 PE=1 SV=1;1;23;23;23;23.9;23.9;23.9;162.3;1460;1460;7.65E-89;NaN;NaN;NaN;0;585900000;60666000;525230000;4.9361;0.75582;4.1803;;;;111;1686:1894:3153:3710:5378:6367:7177:9219:10140:11000:14512:1…
P54885;P54885;23;23;23;Gamma-glutamyl phosphate reductase;PRO2;>sp|P54885|PROA_YEAST Gamma-glutamyl phosphate reductase OS=Saccharomyces cerevisiae (strain ATCC 204508 / S288c) GN=PRO2 PE=1 SV=1;1;23;23;23;54.2;54.2;54.2;49.74;456;456;5.13E-287;NaN;NaN;NaN;0;8836000000;0;8836000000;107.72;0;107.72;;;;2507;1323:1324:3994:4589:6148:6190:7842:8055:8056:8256:10519:10880:11137:11701:16094:16992:22087:…
P49095;P49095;23;23;23;Glycine dehydrogenase [decarboxylating]	mitochondrial;GCV2;>sp|P49095|GCSP_YEAST Glycine dehydrogenase (decarboxylating)	mitochondrial OS=Saccharomyces cerevisiae (strain ATCC 204508 / S288c) GN=GCV2 PE=1 SV=1;1;23;23;23;35.5;35.5;35.5;114.45;1034;1034;1.87E-245;NaN;NaN;NaN;0;6254200000;0;6254200000;55.162;0;55.162;;;;2154;1986:2046:3256:5294:8120:9349:9610:9638:11278:15091:16248:18858:20890:22558:23740:23741:23812:25712:25823:25824:26106:27696:29715;True:True:True:True:True:True:True:True:True:True:True:True:True:…
P46672;P46672;23;23;23;GU4 nucleic-binding protein 1;ARC1;>sp|P46672|ARC1_YEAST tRNA-aminoacylation cofactor ARC1 OS=Saccharomyces cerevisiae (strain ATCC 204508 / S288c) GN=ARC1 PE=1 SV=2;1;23;23;23;64.4;64.4;64.4;42.083;376;376;0;29.913;18.768;NaN;1;12025000000;42373000;11982000000;117.31;1.324;115.98;;;;2001;486:756:1437:1438:1454:2978:5826:6761:9685:10024:12415:12416:12611:12612:13155:13721:1…
P38011;P38011;23;23;23;Guanine nucleotide-binding protein subunit beta-like protein;ASC1;>sp|P38011|GBLP_YEAST Guanine nucleotide-binding protein subunit beta-like protein OS=Saccharomyces cerevisiae (strain ATCC 204508 / S288c) GN=ASC1 PE=1 SV=4;1;23;23;23;85;85;85;34.805;319;319;0;58.54;0.92907;45.529;19;1.1332E+11;918480000;1.124E+11;1257.8;27.278;1230.5;;;;1287;207:1319:1817:1824:2217:2826:28…
Q12122;Q12122;23;10;10;Homocitrate synthase	mitochondrial;LYS21;>sp|Q12122|HOSM_YEAST Homocitrate synthase	mitochondrial OS=Saccharomyces cerevisiae (strain ATCC 204508 / S288c) GN=LYS21 PE=1 SV=1;1;23;10;10;67.7;31.1;31.1;48.594;440;440;0;40.882;0.6331;NaN;1;6851700000;30866000;6820900000;103.75;1.4203;102.33;;;;3203;760:2644:2728:2729:3527:7258:7259:9237:9238:10580:10868:11467:11806:13012:13013:13314:15010:22926:23143:23359:24946:24947:27527;False:False:True:True:False:False:False:True:True:False:Fa…
P36013;P36013;23;23;23;NAD-dependent malic enzyme	mitochondrial;MAE1;>sp|P36013|MAOM_YEAST NAD-dependent malic enzyme	mitochondrial OS=Saccharomyces cerevisiae (strain ATCC 204508 / S288c) GN=MAE1 PE=1 SV=1;1;23;23;23;46;46;46;74.375;669;669;0;NaN;NaN;NaN;0;10717000000;0;10717000000;98.778;0;98.778;;;;1171;1583:1997:1998:1999:3965:3966:7649:9099:10011:10625:10664:13030:13218:14267:14510:14511:14574:18420:18493:21381:27019:29136:29859;True:True:True:True:True:True:True:True:True:True:True:True:True:True:True:True…
Q08208;Q08208;23;23;23;Nucleolar protein 12;NOP12;>sp|Q08208|NOP12_YEAST Nucleolar protein 12 OS=Saccharomyces cerevisiae (strain ATCC 204508 / S288c) GN=NOP12 PE=1 SV=1;1;23;23;23;59.9;59.9;59.9;51.941;459;459;1.14E-156;NaN;NaN;NaN;0;1677100000;0;1677100000;20.616;0;20.616;;;;3079;250:340:341:1108:1109:4374:8119:9663:10475:12863:13059:13779:13821:13879:14100:14966:15820:15821:22316:22615:24069:2…
P14907;P14907;23;23;23;Nucleoporin NSP1;NSP1;>sp|P14907|NSP1_YEAST Nucleoporin NSP1 OS=Saccharomyces cerevisiae (strain ATCC 204508 / S288c) GN=NSP1 PE=1 SV=1;1;23;23;23;43.9;43.9;43.9;86.515;823;823;6.31E-255;NaN;NaN;NaN;0;3077600000;0;3077600000;24.69;0;24.69;;;;411;82:480:1754:2817:2818:3790:11381:11625:12674:13076:13578:16239:19376:20110:20431:20676:23022:24488:24992:26586:27449:27450:30127;T…
P15624;P15624;23;23;23;Phenylalanine--tRNA ligase beta subunit;FRS1;>sp|P15624|SYFB_YEAST Phenylalanine--tRNA ligase beta subunit OS=Saccharomyces cerevisiae (strain ATCC 204508 / S288c) GN=FRS1 PE=1 SV=3;1;23;23;23;53.4;53.4;53.4;67.364;595;595;3.86E-293;63.587;0.9749;NaN;1;11220000000;22846000;11197000000;110.73;0.81152;109.92;;;;428;2271:3766:7257:7808:7809:12087:13566:14723:15163:16782:16814:…
P00950;P00950;23;23;23;Phosphoglycerate mutase 1;GPM1;>sp|P00950|PMG1_YEAST Phosphoglycerate mutase 1 OS=Saccharomyces cerevisiae (strain ATCC 204508 / S288c) GN=GPM1 PE=1 SV=3;1;23;23;23;94.3;94.3;94.3;27.608;247;247;0;58.992;0.90976;31.691;39;2.0636E+11;2688300000;2.0368E+11;1761.1;55.291;1705.8;;;;74;252:253:3164:3165:7381:7382:8989:9891:14266:16143:16144:16145:16877:17258:19131:19132:20188:20…
P27616;P27616;23;23;23;Phosphoribosylaminoimidazole-succinocarboxamide synthase;ADE1;>sp|P27616|PUR7_YEAST Phosphoribosylaminoimidazole-succinocarboxamide synthase OS=Saccharomyces cerevisiae (strain ATCC 204508 / S288c) GN=ADE1 PE=1 SV=2;1;23;23;23;79.7;79.7;79.7;34.603;306;306;2.66E-266;53.708;0.84879;48.678;5;26398000000;105910000;26292000000;271.55;3.3941;268.16;;;;759;331:6102:7264:8419:9859…
P19657;P19657;23;2;2;Plasma membrane ATPase 2;PMA2;>sp|P19657|PMA2_YEAST Plasma membrane ATPase 2 OS=Saccharomyces cerevisiae (strain ATCC 204508 / S288c) GN=PMA2 PE=1 SV=3;1;23;2;2;25.2;3.6;3.6;102.17;947;947;0;NaN;NaN;NaN;0;94516000;0;94516000;3.1013;0;3.1013;;;;511;3450:7984:8607:10259:12901:13712:13984:14223:16655:16656:16791:16792:17994:19036:19037:25366:27535:27821:28674:28675:29448:30990:3…
Q12754;Q12754;23;23;23;Ribosomal RNA-processing protein 12;RRP12;>sp|Q12754|RRP12_YEAST Ribosomal RNA-processing protein 12 OS=Saccharomyces cerevisiae (strain ATCC 204508 / S288c) GN=RRP12 PE=1 SV=1;1;23;23;23;32.3;32.3;32.3;137.51;1228;1228;1.28E-162;NaN;NaN;NaN;0;1064400000;30373000;1034000000;9.8282;0.56592;9.2623;;;;3382;3108:3863:7562:7583:8821:8987:9788:10374:11882:14941:19541:19717:20506:…
Q04660;Q04660;23;23;23;Ribosome biogenesis protein ERB1;ERB1;>sp|Q04660|ERB1_YEAST Ribosome biogenesis protein ERB1 OS=Saccharomyces cerevisiae (strain ATCC 204508 / S288c) GN=ERB1 PE=1 SV=1;1;23;23;23;37.8;37.8;37.8;91.704;807;807;3.88E-217;NaN;NaN;NaN;0;2897800000;0;2897800000;26.974;0;26.974;;;;2831;2152:3428:8422:9953:10504:12350:13381:13424:13496:13949:15856:16131:16454:19033:19463:19686:212…
P25087;P25087;23;23;23;Sterol 24-C-methyltransferase;ERG6;>sp|P25087|ERG6_YEAST Sterol 24-C-methyltransferase OS=Saccharomyces cerevisiae (strain ATCC 204508 / S288c) GN=ERG6 PE=1 SV=4;1;23;23;23;75.7;75.7;75.7;43.43;383;383;0;84.328;1.3012;3.43;2;27621000000;29567000;27591000000;254.91;1.1248;253.78;;;;665;528:6437:8109:10449:14021:14360:14361:14811:14973:15067:15068:17634:17737:22441:22442:2340…
P27692;P27692;23;23;23;Transcription elongation factor SPT5;SPT5;>sp|P27692|SPT5_YEAST Transcription elongation factor SPT5 OS=Saccharomyces cerevisiae (strain ATCC 204508 / S288c) GN=SPT5 PE=1 SV=1;1;23;23;23;35.7;35.7;35.7;115.65;1063;1063;1.04E-155;4.1851;2.9235;NaN;1;2546700000;18498000;2528200000;20.698;0.41201;20.286;;;;761;3586:4071:4669:5400:6699:7360:8513:11626:12344:12799:13142:15772:16…
Q06523;Q06523;23;23;23;Uncharacterized protein YPR148C;YPR148C;>sp|Q06523|YP148_YEAST Uncharacterized protein YPR148C OS=Saccharomyces cerevisiae (strain ATCC 204508 / S288c) GN=YPR148C PE=1 SV=1;1;23;23;23;69;69;69;49.279;435;435;9.01E-283;NaN;NaN;NaN;0;3189800000;0;3189800000;36.559;0;36.559;;;;2977;164:869:2942:4343:6732:9165:12111:12553:13172:13302:13303:14116:14145:14943:18848:21908:24538:24…
P04040ups;P04040ups;23;23;23;;;>P04040ups|CATA_HUMAN_UPS Catalase (Chain 2-527) - Homo sapiens (Human);1;23;23;23;57.8;57.8;57.8;59.624;526;526;0;NaN;NaN;NaN;0;41855000000;41855000000;0;407.95;407.95;0;;;;108;258:267:2599:2600:4211:5817:6973:7951:7952:14052:16265:17249:17262:18373:18694:18695:19254:22077:22358:27015:28135:29788:30818;True:True:True:True:True:True:True:True:True:True:True:True:Tru…
P63165ups;P63165ups;23;23;23;;;>P63165ups|SUMO1_HUMAN_UPS Small ubiquitin-related modifier 1 (Chain 1-97	N-terminal GST tag) - Homo sapiens (Human);1;23;23;23;70.8;70.8;70.8;38.814;336;336;0;0.22922;0.0073517;223.91;9;71166000000;69859000000;1307200000;638.36;612.2;26.166;;;;2519;2720:2721:5252:5854:6160:6752:8781:8782:8783:10008:12759:13833:17075:17076:17730:18188:18234:21867:24654:27990:28455:30318:30522;True:True:True:True:True:True:True:True:True:True:True:True:True:True:True:True:True:True:True…
P0CX38:P0CX37;P0CX38:P0CX37;22:22;22:22;22:22;40S ribosomal protein S6-B:40S ribosomal protein S6-A;RPS6B:RPS6A;>sp|P0CX38|RS6B_YEAST 40S ribosomal protein S6-B OS=Saccharomyces cerevisiae (strain ATCC 204508 / S288c) GN=RPS6B PE=1 SV=1:>sp|P0CX37|RS6A_YEAST 40S ribosomal protein S6-A OS=Saccharomyces cerevisiae (strain ATCC 204508 / S288c) GN=RPS6A PE=1 SV=1;2;22;22;22;88.1;88.1;88.1;26.996;236;…
Q12213;Q12213;22;1;1;60S ribosomal protein L7-B;RPL7B;>sp|Q12213|RL7B_YEAST 60S ribosomal protein L7-B OS=Saccharomyces cerevisiae (strain ATCC 204508 / S288c) GN=RPL7B PE=1 SV=3;1;22;1;1;88.1;5.3;5.3;27.696;244;244;0;60.314;0.92808;5.76;4;9958400000;134900000;9823500000;141.2;4.57;136.63;;;;3241;67:1939:5098:6495:6496:8446:9671:9672:11470:11471:11681:15304:16828:16829:17190:17191:20381:21147:214…
P32790;P32790;22;22;22;Actin cytoskeleton-regulatory complex protein SLA1;SLA1;>sp|P32790|SLA1_YEAST Actin cytoskeleton-regulatory complex protein SLA1 OS=Saccharomyces cerevisiae (strain ATCC 204508 / S288c) GN=SLA1 PE=1 SV=1;1;22;22;22;24.8;24.8;24.8;135.85;1244;1244;2.85E-97;NaN;NaN;NaN;0;725690000;9754100;715930000;9.2047;0.29612;8.9086;;;;987;13:1657:5742:5874:7993:8551:9279:10436:12128:1252…
P15891;P15891;22;22;22;Actin-binding protein;ABP1;>sp|P15891|ABP1_YEAST Actin-binding protein OS=Saccharomyces cerevisiae (strain ATCC 204508 / S288c) GN=ABP1 PE=1 SV=4;1;22;22;22;56.2;56.2;56.2;65.575;592;592;1.15E-285;62.544;0.98399;4.8444;3;8752600000;30355000;8722200000;68.743;0.76621;67.977;;;;439;280:288:870:1009:5668:5867:8633:11005:12004:12063:12354:12355:13922:13930:15571:18481:20982:240…
P00330;P00330;22;22;15;Alcohol dehydrogenase 1;ADH1;>sp|P00330|ADH1_YEAST Alcohol dehydrogenase 1 OS=Saccharomyces cerevisiae (strain ATCC 204508 / S288c) GN=ADH1 PE=1 SV=5;1;22;22;15;77.9;77.9;62.4;36.849;348;348;0;51.458;0.81042;60.274;40;2.0327E+11;2707000000;2.0056E+11;1540.5;49.203;1491.3;;;;39;1285:1286:1344:1900:2333:3105:3142:4507:5042:8977:9380:9381:9484:10758:16294:23082:23908:23948:296…
P00899;P00899;22;22;22;Anthranilate synthase component 1;TRP2;>sp|P00899|TRPE_YEAST Anthranilate synthase component 1 OS=Saccharomyces cerevisiae (strain ATCC 204508 / S288c) GN=TRP2 PE=1 SV=4;1;22;22;22;58.4;58.4;58.4;56.767;507;507;0;70.652;1.1445;NaN;1;10199000000;9959800;10189000000;110.87;0.45503;110.41;;;;64;3674:4778:4779:6035:11766:14560:14561:16220:16221:16222:16731:16981:19641:20881:217…
P00937;P00937;22;22;22;Anthranilate synthase component 2:Glutamine amidotransferase:Indole-3-glycerol phosphate synthase;TRP3;>sp|P00937|TRPG_YEAST Multifunctional tryptophan biosynthesis protein OS=Saccharomyces cerevisiae (strain ATCC 204508 / S288c) GN=TRP3 PE=1 SV=2;1;22;22;22;69.6;69.6;69.6;53.489;484;484;0;NaN;NaN;NaN;0;6192900000;0;6192900000;68.746;0;68.746;;;;72;2010:3389:4060:4511:4772:…
P38707;P38707;22;22;22;Asparagine--tRNA ligase	cytoplasmic;DED81;>sp|P38707|SYNC_YEAST Asparagine--tRNA ligase	cytoplasmic OS=Saccharomyces cerevisiae (strain ATCC 204508 / S288c) GN=DED81 PE=1 SV=1;1;22;22;22;52.5;52.5;52.5;62.206;554;554;0;74.539;1.1487;18.56;3;13945000000;124690000;13820000000;132.98;3.1138;129.87;;;;1456;1459:2556:4389:4390:6843:10304:14979:14980:18076:18208:20717:20862:20889:25555:25566:25986:25987:26992:27164:29188:29318:29319;True:True:True:True:True:True:True:True:True:True:True:T…
P20447;P20447;22;22;22;ATP-dependent RNA helicase DBP3;DBP3;>sp|P20447|DBP3_YEAST ATP-dependent RNA helicase DBP3 OS=Saccharomyces cerevisiae (strain ATCC 204508 / S288c) GN=DBP3 PE=1 SV=2;1;22;22;22;57.6;57.6;57.6;58.826;523;523;2.20E-213;59.318;16.622;107.38;2;3753800000;4446800;3749300000;48.242;0.23062;48.012;;;;532;2694:4128:4253:4824:6315:6418:8131:9876:13828:18909:21964:22056:22498:24544:2…
P41810;P41810;22;22;21;Coatomer subunit beta;SEC26;>sp|P41810|COPB_YEAST Coatomer subunit beta OS=Saccharomyces cerevisiae (strain ATCC 204508 / S288c) GN=SEC26 PE=1 SV=2;1;22;22;21;35.5;35.5;35.5;109.02;973;973;1.16E-150;NaN;NaN;NaN;0;2155800000;0;2155800000;20.337;0;20.337;;;;1906;964:1305:2286:5391:9107:9276:9841:13388:13504:15268:16000:16508:16551:17244:18870:19149:22465:22466:24777:26886:269…
P43616;P43616;22;22;22;Cys-Gly metallodipeptidase DUG1;DUG1;>sp|P43616|DUG1_YEAST Cys-Gly metallodipeptidase DUG1 OS=Saccharomyces cerevisiae (strain ATCC 204508 / S288c) GN=DUG1 PE=1 SV=1;1;22;22;22;64;64;64;52.871;481;481;0;NaN;NaN;NaN;0;12657000000;0;12657000000;131.12;0;131.12;;;;1984;799:1250:2454:3013:4345:7080:7610:7611:9034:9341:10545:11311:14077:14724:17091:17218:18257:18258:23763:26829:…
P38791;P38791;22;22;22;Deoxyhypusine synthase;DYS1;>sp|P38791|DHYS_YEAST Deoxyhypusine synthase OS=Saccharomyces cerevisiae (strain ATCC 204508 / S288c) GN=DYS1 PE=1 SV=1;1;22;22;22;77.8;77.8;77.8;42.892;387;387;0;64.08;1.0035;4.2469;2;8563500000;28699000;8534800000;89.612;0.97227;88.64;;;;1498;1880:2403:4944:6747:8016:9700:9792:9793:11623:12857:12952:17843:17936:17937:18251:19023:20888:23231:243…
P54838;P54838;22;22;22;Dihydroxyacetone kinase 1;DAK1;>sp|P54838|DAK1_YEAST Dihydroxyacetone kinase 1 OS=Saccharomyces cerevisiae (strain ATCC 204508 / S288c) GN=DAK1 PE=1 SV=1;1;22;22;22;54.6;54.6;54.6;62.206;584;584;7.76E-239;NaN;NaN;NaN;0;5072800000;0;5072800000;49.556;0;49.556;;;;2500;1169:2078:2079:6898:8117:8277:8497:8812:9206:10344:11028:11277:20666:20932:23364:23448:23556:24196:25224:2724…
P35191;P35191;22;22;22;DnaJ homolog 1	mitochondrial;MDJ1;>sp|P35191|MDJ1_YEAST DnaJ homolog 1	mitochondrial OS=Saccharomyces cerevisiae (strain ATCC 204508 / S288c) GN=MDJ1 PE=1 SV=1;1;22;22;22;48.9;48.9;48.9;55.56;511;511;3.22E-251;NaN;NaN;NaN;0;3929100000;0;3929100000;49.827;0;49.827;;;;1139;2379:2419:2629:4958:9579:12388:12773:13692:13909:14048:14049:14343:16881:19069:22110:23133:26470:26471:26863:26864:27361:27883;True:True:True:True:True:True:True:True:True:True:True:True:True:True:T…
P32266;P32266;22;22;22;Dynamin-like GTPase MGM1	mitochondrial:Dynamin-like GTPase MGM1 large isoform:Dynamin-like GTPase MGM1 small isoform;MGM1;>sp|P32266|MGM1_YEAST Dynamin-like GTPase MGM1	mitochondrial OS=Saccharomyces cerevisiae (strain ATCC 204508 / S288c) GN=MGM1 PE=1 SV=3;1;22;22;22;37.3;37.3;37.3;99.177;881;881;1.60E-157;NaN;NaN;NaN;0;885280000;0;885280000;7.9066;0;7.9066;;;;849;1718:3483:5158:5309:8742:8969:9170:10543:10544:11069:13214:13286:14369:17790:20705:20938:22295:23885:25127:25186:27045:30379;True:True:True:True:True:True:True:True:True:True:True:True:True:True:True:…
Q07457;Q07457;22;22;22;E3 ubiquitin-protein ligase BRE1;BRE1;>sp|Q07457|BRE1_YEAST E3 ubiquitin-protein ligase BRE1 OS=Saccharomyces cerevisiae (strain ATCC 204508 / S288c) GN=BRE1 PE=1 SV=1;1;22;22;22;42.6;42.6;42.6;80.691;700;700;7.87E-132;NaN;NaN;NaN;0;882780000;0;882780000;7.8889;0;7.8889;;;;3024;1784:3286:3789:4319:5397:6588:7576:8194:10949:11742:13052:14382:15181:22798:24003:24077:24498:251…
P39936;P39936;22;21;21;Eukaryotic initiation factor 4F subunit p130;TIF4632;>sp|P39936|IF4F2_YEAST Eukaryotic initiation factor 4F subunit p130 OS=Saccharomyces cerevisiae (strain ATCC 204508 / S288c) GN=TIF4632 PE=1 SV=1;1;22;21;21;38.3;37.1;37.1;103.9;914;914;5.65E-147;NaN;NaN;NaN;0;12796000000;0;12796000000;76.367;0;76.367;;;;1662;105:1595:3266:4354:4394:7530:9473:10247:12305:13738:17241:18003…
P25655;P25655;22;22;22;General negative regulator of transcription subunit 1;CDC39;>sp|P25655|NOT1_YEAST General negative regulator of transcription subunit 1 OS=Saccharomyces cerevisiae (strain ATCC 204508 / S288c) GN=CDC39 PE=1 SV=3;1;22;22;22;14.6;14.6;14.6;240.28;2108;2108;1.69E-109;NaN;NaN;NaN;0;866840000;0;866840000;5.0657;0;5.0657;;;;733;2705:3376:5524:5964:5978:6768:9388:10659:11008:15373…
P41921-2:P41921;P41921-2:P41921;22:22;22:22;22:22;Glutathione reductase;GLR1;>sp|P41921-2|GSHR_YEAST Isoform 2 of Glutathione reductase OS=Saccharomyces cerevisiae (strain ATCC 204508 / S288c) GN=GLR1:>sp|P41921|GSHR_YEAST Glutathione reductase OS=Saccharomyces cerevisiae (strain ATCC 204508 / S288c) GN=GLR1 PE=1 SV=2;2;22;22;22;72.4;72.4;72.4;51.577;467;467:483;0;23.23;0.38252;NaN;1;7929600000;2…
P07263-2:P07263;P07263-2:P07263;22:21;22:21;22:21;Histidine--tRNA ligase	mitochondrial;HTS1;>sp|P07263-2|SYH_YEAST Isoform Cytoplasmic of Histidine--tRNA ligase	mitochondrial OS=Saccharomyces cerevisiae (strain ATCC 204508 / S288c) GN=HTS1:>sp|P07263|SYH_YEAST Histidine--tRNA ligase	mitochondrial OS=Saccharomyces cerevisiae (strain ATCC 204508 ;2;22;22;22;63.9;63.9;63.9;57.75;526;526:546;2.69E-299;57.018;0.89984;18.47;2;11052000000;31719000;11021000000;113.91;1.094;112.82;;;;214;482:908:4155:5534:5535:8994:9712:9713:11164:11231:12049:13983:15502:16860:20561:20920:21111:22134:23002:24701:24979:29870;True:True:True:True:True:True:True:True:True:True:True:True:True:True:True:Tr…
P40495;P40495;22;22;22;Homoisocitrate dehydrogenase	mitochondrial;LYS12;>sp|P40495|LYS12_YEAST Homoisocitrate dehydrogenase	mitochondrial OS=Saccharomyces cerevisiae (strain ATCC 204508 / S288c) GN=LYS12 PE=1 SV=1;1;22;22;22;70.9;70.9;70.9;40.068;371;371;0;97.655;1.5212;14.007;8;42020000000;275060000;41745000000;358.92;6.586;352.34;;;;1832;1149:1872:1924:2036:2037:3240:5736:6350:6457:6458:8383:8567:8568:9737:21316:21948:22221:24387:24388:24616:24617:28071;True:True:True:True:True:True:True:True:True:True:True:True:Tru…
P31116;P31116;22;22;22;Homoserine dehydrogenase;HOM6;>sp|P31116|DHOM_YEAST Homoserine dehydrogenase OS=Saccharomyces cerevisiae (strain ATCC 204508 / S288c) GN=HOM6 PE=1 SV=1;1;22;22;22;70.8;70.8;70.8;38.502;359;359;0;60.003;0.94773;40.238;15;44103000000;388630000;43714000000;374.1;8.6608;365.44;;;;825;88:442:2787:7765:7766:9111:12570:13331:15159:22958:22992:25302:25577:25578:26730:27327:28832:28…
P41939;P41939;22;22;22;Isocitrate dehydrogenase [NADP] cytoplasmic;IDP2;>sp|P41939|IDHC_YEAST Isocitrate dehydrogenase [NADP] cytoplasmic OS=Saccharomyces cerevisiae (strain ATCC 204508 / S288c) GN=IDP2 PE=1 SV=2;1;22;22;22;72.8;72.8;72.8;46.562;412;412;0;43.74;1.4423;154.07;4;15155000000;73964000;15081000000;146.79;2.1398;144.65;;;;1922;1771:1905:2326:2327:3250:4027:4548:5062:6894:7106:8326:1474…
P39002;P39002;22;22;20;Long-chain-fatty-acid--CoA ligase 3;FAA3;>sp|P39002|LCF3_YEAST Long-chain-fatty-acid--CoA ligase 3 OS=Saccharomyces cerevisiae (strain ATCC 204508 / S288c) GN=FAA3 PE=1 SV=1;1;22;22;20;39.8;39.8;36.7;77.946;694;694;8.73E-92;NaN;NaN;NaN;0;1111400000;0;1111400000;12.03;0;12.03;;;;1587;107:6943:7205:7986:10733:10790:12507:12861:13860:14204:14855:15214:18018:18845:19388:23369:2…
Q08818;Q08818;22;22;22;Meiotic sister-chromatid recombination protein 6	mitochondrial;MSC6;>sp|Q08818|MSC6_YEAST Meiotic sister-chromatid recombination protein 6	mitochondrial OS=Saccharomyces cerevisiae (strain ATCC 204508 / S288c) GN=MSC6 PE=1 SV=1;1;22;22;22;54;54;54;79.946;692;692;1.17E-181;NaN;NaN;NaN;0;1301700000;0;1301700000;14.672;0;14.672;;;;3128;402:1449:2650:3869:4284:4426:4655:5074:6993:7430:10103:10224:11275:14590:16584:17802:19130:19863:22376:28771:30290:30719;True:True:True:True:True:True:True:True:True:True:True:True:True:True:True:True:Tr…
Q12031;Q12031;22;22;22;Mitochondrial 2-methylisocitrate lyase;ICL2;>sp|Q12031|ACEB_YEAST Mitochondrial 2-methylisocitrate lyase OS=Saccharomyces cerevisiae (strain ATCC 204508 / S288c) GN=ICL2 PE=1 SV=1;1;22;22;22;51.1;51.1;51.1;64.975;575;575;3.46E-168;NaN;NaN;NaN;0;3210000000;0;3210000000;32.517;0;32.517;;;;3172;407:2800:5071:6232:6479:7934:10082:10980:13046:13084:14934:15122:15300:15603:15604:…
Q02776;Q02776;22;22;22;Mitochondrial import inner membrane translocase subunit TIM50;TIM50;>sp|Q02776|TIM50_YEAST Mitochondrial import inner membrane translocase subunit TIM50 OS=Saccharomyces cerevisiae (strain ATCC 204508 / S288c) GN=TIM50 PE=1 SV=1;1;22;22;22;55.7;55.7;55.7;55.098;476;476;1.65E-151;NaN;NaN;NaN;0;3063300000;0;3063300000;40.907;0;40.907;;;;2619;589:3008:4095:4230:4789:8967:9760:…
Q06106;Q06106;22;22;22;Multiple RNA-binding domain-containing protein 1;MRD1;>sp|Q06106|MRD1_YEAST Multiple RNA-binding domain-containing protein 1 OS=Saccharomyces cerevisiae (strain ATCC 204508 / S288c) GN=MRD1 PE=1 SV=1;1;22;22;22;36.1;36.1;36.1;101.12;887;887;3.09E-70;NaN;NaN;NaN;0;1077200000;0;1077200000;9.2366;0;9.2366;;;;2921;4028:4272:8118:8727:10113:10126:11612:13260:13937:14964:15884:17…
P36060;P36060;22;22;22;NADH-cytochrome b5 reductase 2:NADH-cytochrome b5 reductase p34 form:NADH-cytochrome b5 reductase p32 form;MCR1;>sp|P36060|MCR1_YEAST NADH-cytochrome b5 reductase 2 OS=Saccharomyces cerevisiae (strain ATCC 204508 / S288c) GN=MCR1 PE=1 SV=1;1;22;22;22;90.4;90.4;90.4;34.137;302;302;0;47.522;0.74876;83.602;15;31658000000;407080000;31251000000;302.49;9.4013;293.09;;;;1194;1150:…
P53742;P53742;22;22;22;Nucleolar GTP-binding protein 2;NOG2;>sp|P53742|NOG2_YEAST Nucleolar GTP-binding protein 2 OS=Saccharomyces cerevisiae (strain ATCC 204508 / S288c) GN=NOG2 PE=1 SV=1;1;22;22;22;48.1;48.1;48.1;55.488;486;486;4.54E-118;117.43;103.54;NaN;1;2127000000;1570700;2125400000;22.28;0.07332;22.207;;;;2408;1675:1956:2618:2881:2882:3990:3991:8100:9155:9894:9914:14092:21313:21975:22419:2…
Q12499;Q12499;22;20;20;Nucleolar protein 58;NOP58;>sp|Q12499|NOP58_YEAST Nucleolar protein 58 OS=Saccharomyces cerevisiae (strain ATCC 204508 / S288c) GN=NOP58 PE=1 SV=1;1;22;20;20;60.9;57.1;57.1;56.956;511;511;0;66.825;1.1277;91.557;5;17097000000;53436000;17044000000;139.37;1.4314;137.94;;;;3355;171:671:1036:1766:2310:5353:6478:6535:7375:7376:12380:13979:14120:14523:15079:18180:24637:25140:25326…
P32499;P32499;22;22;22;Nucleoporin NUP2;NUP2;>sp|P32499|NUP2_YEAST Nucleoporin NUP2 OS=Saccharomyces cerevisiae (strain ATCC 204508 / S288c) GN=NUP2 PE=1 SV=2;1;22;22;22;48.8;48.8;48.8;77.88;720;720;7.24E-206;NaN;NaN;NaN;0;2874300000;0;2874300000;20.824;0;20.824;;;;916;916:1137:1507:4378:4393:7617:8835:9562:14008:16204:17390:18598:19848:20405:20716:22550:23828:24058:24990:25641:27393:27916;True:T…
P21264;P21264;22;22;22;Phosphoribosylaminoimidazole carboxylase;ADE2;>sp|P21264|PUR6_YEAST Phosphoribosylaminoimidazole carboxylase OS=Saccharomyces cerevisiae (strain ATCC 204508 / S288c) GN=ADE2 PE=1 SV=1;1;22;22;22;67.3;67.3;67.3;62.339;571;571;0;21.567;0.36016;NaN;1;12358000000;24192000;12334000000;115.19;0.81844;114.37;;;;550;1564:2345:2727:3182:3564:3747:4813:5139:5212:5504:12486:14859:1559…
Q08822;Q08822;22;22;22;Probable electron transfer flavoprotein-ubiquinone oxidoreductase	mitochondrial;CIR2;>sp|Q08822|ETFD_YEAST Probable electron transfer flavoprotein-ubiquinone oxidoreductase	mitochondrial OS=Saccharomyces cerevisiae (strain ATCC 204508 / S288c) GN=CIR2 PE=1 SV=1;1;22;22;22;45.8;45.8;45.8;69.633;631;631;5.98E-298;NaN;NaN;NaN;0;2828000000;0;2828000000;27.132;0;27.132;;;;3129;1395:1496:2383:5135:5234:5235:5479:6454:6712:9068:9354:11158:15041:16112:18494:20776:23228:23633:24696:25187:29899:30181;True:True:True:True:True:True:True:True:True:True:True:True:True:True:True:T…
P43535;P43535;22;22;22;Protein GCN20;GCN20;>sp|P43535|GCN20_YEAST Protein GCN20 OS=Saccharomyces cerevisiae (strain ATCC 204508 / S288c) GN=GCN20 PE=1 SV=1;1;22;22;22;44.5;44.5;44.5;85.026;752;752;0;NaN;NaN;NaN;0;3347800000;0;3347800000;32.696;0;32.696;;;;1949;1174:1791:5029:5495:5568:7790:8215:9934:10221:11528:15383:17724:18415:18675:20851:20910:21652:22172:24723:24945:25328:26346;True:True:True…
Q04373;Q04373;22;22;22;Pumilio homology domain family member 6;PUF6;>sp|Q04373|PUF6_YEAST Pumilio homology domain family member 6 OS=Saccharomyces cerevisiae (strain ATCC 204508 / S288c) GN=PUF6 PE=1 SV=1;1;22;22;22;44.2;44.2;44.2;75.105;656;656;1.28E-109;NaN;NaN;NaN;0;4025300000;0;4025300000;35.89;0;35.89;;;;2802;1985:3424:3754:4657:6902:9186:9216:9622:12204:12691:15370:15759:16043:16821:18570:1…
P16387;P16387;22;22;22;Pyruvate dehydrogenase E1 component subunit alpha	mitochondrial;PDA1;>sp|P16387|ODPA_YEAST Pyruvate dehydrogenase E1 component subunit alpha	mitochondrial OS=Saccharomyces cerevisiae (strain ATCC 204508 / S288c) GN=PDA1 PE=1 SV=2;1;22;22;22;77.9;77.9;77.9;46.343;420;420;6.43E-238;NaN;NaN;NaN;0;17334000000;0;17334000000;168.23;0;168.23;;;;446;1944:2099:3534:4137:8304:9245:9246:11826:12614:13097:14767:16765:17442:17443:17820:18516:18548:21780:23109:28971:30451:31138;True:True:True:True:True:True:True:True:True:True:True:True:True:True:T…
P22336;P22336;22;22;22;Replication factor A protein 1;RFA1;>sp|P22336|RFA1_YEAST Replication factor A protein 1 OS=Saccharomyces cerevisiae (strain ATCC 204508 / S288c) GN=RFA1 PE=1 SV=1;1;22;22;22;52.7;52.7;52.7;70.347;621;621;3.84E-222;NaN;NaN;NaN;0;2007200000;0;2007200000;26.195;0;26.195;;;;598;1114:1737:6646:6982:6983:7340:7484:7485:8041:9062:9447:14687:14937:20470:20840:21151:21152:24371:251…
P21524:P21672;P21524;22:04;22:04;22:04;Ribonucleoside-diphosphate reductase large chain 1;RNR1;>sp|P21524|RIR1_YEAST Ribonucleoside-diphosphate reductase large chain 1 OS=Saccharomyces cerevisiae (strain ATCC 204508 / S288c) GN=RNR1 PE=1 SV=2;2;22;22;22;40.1;40.1;40.1;99.56;888;888:869;0;NaN;NaN;NaN;0;3888000000;0;3888000000;40.138;0;40.138;;;;558;118:2888:4424:5723:8796:10296:12094:13333:16231:1…
P35732;P35732;22;22;22;RNA polymerase II degradation factor 1;DEF1;>sp|P35732|DEF1_YEAST RNA polymerase II degradation factor 1 OS=Saccharomyces cerevisiae (strain ATCC 204508 / S288c) GN=DEF1 PE=1 SV=1;1;22;22;22;27.5;27.5;27.5;83.972;738;738;0;79.467;17.795;155.8;5;5707300000;16276000;5691000000;80.522;0.76947;79.753;;;;1157;5746:5809:9636:10016:10017:12192:12728:12733:13204:13414:13568:13569:1…
P89105;P89105;22;22;22;RNA polymerase-associated protein CTR9;CTR9;>sp|P89105|CTR9_YEAST RNA polymerase-associated protein CTR9 OS=Saccharomyces cerevisiae (strain ATCC 204508 / S288c) GN=CTR9 PE=1 SV=3;1;22;22;22;26.8;26.8;26.8;124.71;1077;1077;1.29E-146;NaN;NaN;NaN;0;858800000;0;858800000;6.2532;0;6.2532;;;;2537;705:1023:3832:3833:4600:4720:4794:5825:5980:6665:7355:8082:13588:15073:15631:18190:…
P36049;P36049;22;22;22;rRNA-processing protein EBP2;EBP2;>sp|P36049|EBP2_YEAST rRNA-processing protein EBP2 OS=Saccharomyces cerevisiae (strain ATCC 204508 / S288c) GN=EBP2 PE=1 SV=1;1;22;22;22;49.4;49.4;49.4;49.734;427;427;8.72E-175;60.304;50.61;NaN;1;4035900000;1183100;4034800000;49.033;0.077706;48.956;;;;1190;317:1648:1649:3154:4871:5322:6279:8556:8557:9580:10105:10106:13561:14826:17118:21184:…
Q03940;Q03940;22;22;22;RuvB-like protein 1;RVB1;>sp|Q03940|RUVB1_YEAST RuvB-like protein 1 OS=Saccharomyces cerevisiae (strain ATCC 204508 / S288c) GN=RVB1 PE=1 SV=1;1;22;22;22;72.4;72.4;72.4;50.452;463;463;0;66.779;56.34;NaN;1;5853900000;632560;5853200000;77.78;0.055938;77.724;;;;2751;5022:5026:5660:6207:6456:8646:11265:13565:14003:14007:15717:16592:16593:18172:22789:22808:25803:25804:26445:2675…
Q00711;Q00711;22;22;21;Succinate dehydrogenase [ubiquinone] flavoprotein subunit	mitochondrial;SDH1;>sp|Q00711|SDHA_YEAST Succinate dehydrogenase [ubiquinone] flavoprotein subunit	mitochondrial OS=Saccharomyces cerevisiae (strain ATCC 204508 / S288c) GN=SDH1 PE=1 SV=1;1;22;22;21;50.8;50.8;49.7;70.229;640;640;0;42.024;0.67263;11.216;20;39833000000;504400000;39329000000;332.19;10.202;321.98;;;;2550;2972:3244:3608:3992:4110:4439:5713:5934:6051:6114:9112:10159:12495:13160:14939:16577:23857:29961:29962:30059:30497:30984;True:True:True:True:True:True:True:True:True:True:True:Tru…
P00927;P00927;22;22;22;Threonine dehydratase	mitochondrial;ILV1;>sp|P00927|THDH_YEAST Threonine dehydratase	mitochondrial OS=Saccharomyces cerevisiae (strain ATCC 204508 / S288c) GN=ILV1 PE=1 SV=2;1;22;22;22;61.3;61.3;61.3;63.83;576;576;0;1.7659;0.072552;213.46;5;8576900000;386510000;8190400000;93.425;7.6318;85.793;;;;70;2255:3031:3032:6320:6321:7171:10741:11002:11648:14349:14445:14698:16546:19874:21329:21605:22770:23726:28623:30604:30921:30922;True:True:True:True:True:True:True:True:True:True:True:Tru…
P16140;P16140;22;22;22;V-type proton ATPase subunit B;VMA2;>sp|P16140|VATB_YEAST V-type proton ATPase subunit B OS=Saccharomyces cerevisiae (strain ATCC 204508 / S288c) GN=VMA2 PE=1 SV=2;1;22;22;22;47.6;47.6;47.6;57.749;517;517;0;68.441;1.1216;11.169;6;16748000000;63834000;16684000000;210.41;2.526;207.89;;;;444;2059:2190:2191:2616:2956:5221:5222:5514:8521:11226:11666:12646:13157:14071:16784:16785…
P06732ups;P06732ups;22;22;22;;;>P06732ups|KCRM_HUMAN_UPS Creatine kinase M-type (Chain 1-381) - Homo sapiens (Human);1;22;22;22;68.2;68.2;68.2;43.101;381;381;2.71E-215;NaN;NaN;NaN;0;6897800000;6897800000;0;92.881;92.881;0;;;;179;520:5224:6322:6323:6324:6743:7124:8228:8995:9549:9869:10037:10570:16056:16275:16947:20138:21797:23498:25947:28874:28875;True:True:True:True:True:True:True:True:True:True:…
Q01939;Q01939;21;21;21;26S protease regulatory subunit 8 homolog;RPT6;>sp|Q01939|PRS8_YEAST 26S protease regulatory subunit 8 homolog OS=Saccharomyces cerevisiae (strain ATCC 204508 / S288c) GN=RPT6 PE=1 SV=4;1;21;21;21;59.3;59.3;59.3;45.271;405;405;0;69.262;1.1243;273.6;3;13000000000;211850000;12789000000;137.33;5.1304;132.2;;;;2579;245:1838:4908:6343:6344:7078:9340:10027:11881:18034:18047:19515…
Q12377;Q12377;21;21;21;26S proteasome regulatory subunit RPN6;RPN6;>sp|Q12377|RPN6_YEAST 26S proteasome regulatory subunit RPN6 OS=Saccharomyces cerevisiae (strain ATCC 204508 / S288c) GN=RPN6 PE=1 SV=3;1;21;21;21;65.7;65.7;65.7;49.773;434;434;0;0.79733;0.72196;NaN;1;9579300000;21236000;9558000000;105.79;0.82907;104.96;;;;3300;1810:2017:3215:3827:3828:5332:6277:10972:10994:11527:13230:14696:16516…
P32179;P32179;21;21;21;3(2)	5-bisphosphate nucleotidase;MET22;>sp|P32179|MET22_YEAST 3(2)	5-bisphosphate nucleotidase OS=Saccharomyces cerevisiae (strain ATCC 204508 / S288c) GN=MET22 PE=1 SV=1;1;21;21;21;72.8;72.8;72.8;39.149;357;357;3.62E-232;54.115;1.0964;24.845;4;8519400000;29727000;8489600000;105.54;1.182;104.36;;;;844;1014:1332:2664:3515:8333:8370:9027:9377:10924:12407:12669:19034:20064:21936:21937:24143:24211:24508:24509:24510:29641;True:True:True:True:True:True:True:True:True:…
P48164;P48164;21;10;10;40S ribosomal protein S7-B;RPS7B;>sp|P48164|RS7B_YEAST 40S ribosomal protein S7-B OS=Saccharomyces cerevisiae (strain ATCC 204508 / S288c) GN=RPS7B PE=1 SV=1;1;21;10;10;86.8;47.4;47.4;21.634;190;190;0;69.867;1.0877;49.848;6;20243000000;162040000;20081000000;232.97;5.0034;227.96;;;;2120;238:1235:4088:4089:4090:11448:12598:17080:20285:20700:22421:22852:22853:23928:23929:26070…
P0CX40:P0CX39;P0CX40:P0CX39;21:21;21:21;21:21;40S ribosomal protein S8-B:40S ribosomal protein S8-A;RPS8B:RPS8A;>sp|P0CX40|RS8B_YEAST 40S ribosomal protein S8-B OS=Saccharomyces cerevisiae (strain ATCC 204508 / S288c) GN=RPS8B PE=1 SV=1:>sp|P0CX39|RS8A_YEAST 40S ribosomal protein S8-A OS=Saccharomyces cerevisiae (strain ATCC 204508 / S288c) GN=RPS8A PE=1 SV=1;2;21;21;21;73;73;73;22.489;200;200:20…
P17649;P17649;21;21;21;4-aminobutyrate aminotransferase;UGA1;>sp|P17649|GABAT_YEAST 4-aminobutyrate aminotransferase OS=Saccharomyces cerevisiae (strain ATCC 204508 / S288c) GN=UGA1 PE=1 SV=2;1;21;21;21;68.2;68.2;68.2;52.946;471;471;7.19E-223;NaN;NaN;NaN;0;2749800000;0;2749800000;34.821;0;34.821;;;;479;57:130:5243:5635:8956:9032:9033:9565:12815:13278:13279:13498:14367:16114:17418:21104:21453:2379…
P07170;P07170;21;21;21;Adenylate kinase;ADK1;>sp|P07170|KAD2_YEAST Adenylate kinase OS=Saccharomyces cerevisiae (strain ATCC 204508 / S288c) GN=ADK1 PE=1 SV=2;1;21;21;21;97.7;97.7;97.7;24.254;222;222;0;63.255;0.9798;NaN;1;38613000000;26815000;38586000000;490.59;1.538;489.05;;;;198;701:4467:4468:5761:9284:9285:9286:10687:11510:13069:13070:13846:13847:14019:18732:18733:22064:22065:25129:26205:27978…
P00331;P00331;21;15;15;Alcohol dehydrogenase 2;ADH2;>sp|P00331|ADH2_YEAST Alcohol dehydrogenase 2 OS=Saccharomyces cerevisiae (strain ATCC 204508 / S288c) GN=ADH2 PE=1 SV=3;1;21;15;15;69.8;50.6;50.6;36.731;348;348;4.05E-301;74.791;1.1481;135.69;8;54974000000;285200000;54689000000;540.85;8.2711;532.58;;;;40;746:747:1287:1288:1957:2464:3105:3106:3151:5043:8971:9484:10758:16294:20189:20243:23908:239…
P40563;P40563;21;21;21;Altered inheritance of mitochondria protein 21;AIM21;>sp|P40563|AIM21_YEAST Altered inheritance of mitochondria protein 21 OS=Saccharomyces cerevisiae (strain ATCC 204508 / S288c) GN=AIM21 PE=1 SV=1;1;21;21;21;42.3;42.3;42.3;74.762;679;679;3.99E-97;NaN;NaN;NaN;0;686190000;0;686190000;7.5174;0;7.5174;;;;1865;1414:2715:5184:7699:10001:10002:11688:11689:12680:12971:13489:13697…
P15274;P15274;21;21;21;AMP deaminase;AMD1;>sp|P15274|AMPD_YEAST AMP deaminase OS=Saccharomyces cerevisiae (strain ATCC 204508 / S288c) GN=AMD1 PE=1 SV=2;1;21;21;21;41.9;41.9;41.9;93.3;810;810;4.72E-146;40.388;3.0173;NaN;1;1741800000;3139300;1738700000;17.266;0.11494;17.151;;;;419;3925:9329:17655:17798:17879:19046:19129:19446:21302:22357:23428:23694:26204:27677:27815:28031:28445:28527:30863:30919:…
P53090;P53090;21;21;21;Aromatic/aminoadipate aminotransferase 1;ARO8;>sp|P53090|ARO8_YEAST Aromatic/aminoadipate aminotransferase 1 OS=Saccharomyces cerevisiae (strain ATCC 204508 / S288c) GN=ARO8 PE=1 SV=1;1;21;21;21;71.6;71.6;71.6;56.177;500;500;0;88.205;1.3614;NaN;1;37946000000;9451700;37936000000;327.07;0.45564;326.61;;;;2250;1609:3349:4179:4180:6428:6429:9525:10390:11332:16005:21577:22122:23…
P00830;P00830;21;21;21;ATP synthase subunit beta	mitochondrial;ATP2;>sp|P00830|ATPB_YEAST ATP synthase subunit beta	mitochondrial OS=Saccharomyces cerevisiae (strain ATCC 204508 / S288c) GN=ATP2 PE=1 SV=2;1;21;21;21;55.8;55.8;55.8;54.793;511;511;0;65.571;1.0158;53.245;39;1.8494E+11;1986700000;1.8295E+11;1167.8;31.554;1136.2;;;;62;619:620:2105:2106:3982:6192:10809:11774:11775:16561:17114:17238:20173:24323:24324:24893:24894:27549:28661:29129:29595;True:True:True:True:True:True:True:True:True:True:True:True:True:…
Q06218;Q06218;21;21;21;ATP-dependent RNA helicase DBP9;DBP9;>sp|Q06218|DBP9_YEAST ATP-dependent RNA helicase DBP9 OS=Saccharomyces cerevisiae (strain ATCC 204508 / S288c) GN=DBP9 PE=1 SV=1;1;21;21;21;46.1;46.1;46.1;68.059;594;594;2.84E-118;NaN;NaN;NaN;0;1377700000;0;1377700000;14.263;0;14.263;;;;2943;5261:5301:5387:7214:7331:7332:9865:10767:17259:18760:18885:19228:19878:21284:21814:22839:23172:24…
P32457;P32457;21;21;21;Cell division control protein 3;CDC3;>sp|P32457|CDC3_YEAST Cell division control protein 3 OS=Saccharomyces cerevisiae (strain ATCC 204508 / S288c) GN=CDC3 PE=1 SV=3;1;21;21;21;55.8;55.8;55.8;60.054;520;520;7.08E-193;NaN;NaN;NaN;0;4608200000;0;4608200000;47.374;0;47.374;;;;893;2427:4167:4859:7076:7307:9005:11501:11616:14490:15053:16170:18739:20795:21365:21886:23230:23399:25…
P00890;P00890;21;21;19;Citrate synthase	mitochondrial;CIT1;>sp|P00890|CISY1_YEAST Citrate synthase	mitochondrial OS=Saccharomyces cerevisiae (strain ATCC 204508 / S288c) GN=CIT1 PE=1 SV=2;1;21;21;19;55.5;55.5;51.4;53.359;479;479;0;43.738;0.70499;58.551;21;60712000000;706110000;60006000000;483.61;13.901;469.71;;;;63;309:1193:2852:3330:5882:5883:5884:6582:8788:9684:12202:12498:12499:16318:16513:17358:19085:25961:27567:30783:30784;True:True:True:True:True:True:True:True:True:True:True:True:True:T…
P07256;P07256;21;21;21;Cytochrome b-c1 complex subunit 1	mitochondrial;COR1;>sp|P07256|QCR1_YEAST Cytochrome b-c1 complex subunit 1	mitochondrial OS=Saccharomyces cerevisiae (strain ATCC 204508 / S288c) GN=COR1 PE=1 SV=1;1;21;21;21;58.2;58.2;58.2;50.227;457;457;0;54.13;0.83337;55.738;12;43900000000;455020000;43445000000;373.47;9.8137;363.66;;;;208;58:1390:1391:2212:3805:4717:9642:10477:12530:12989:14416:15635:16400:16789:16790:18879:19251:19252:21372:21373:24118;True:True:True:True:True:True:True:True:True:True:True:True:True…
P12695;P12695;21;21;21;Dihydrolipoyllysine-residue acetyltransferase component of pyruvate dehydrogenase complex	mitochondrial;LAT1;>sp|P12695|ODP2_YEAST Dihydrolipoyllysine-residue acetyltransferase component of pyruvate dehydrogenase complex	mitochondrial OS=Saccharomyces cerevisiae (strain ATCC 204508 / S288c) GN=LAT1 PE=1 SV=1;1;21;21;21;37.3;37.3;37.3;51.817;482;482;2.23E-186;65.774;2.1662;46.007;3;15487000000;20707000;15466000000;154.51;0.81267;153.69;;;;363;227:268:1593:1594:2744:2745:3102:3103:4037:4038:8752:13726:13917:16599:16600:16767:19892:22838:23280:27563:30633;True:True:True:True:True:True:True:True:True:True:True:True:T…
P20459;P20459;21;21;21;Eukaryotic translation initiation factor 2 subunit alpha;SUI2;>sp|P20459|IF2A_YEAST Eukaryotic translation initiation factor 2 subunit alpha OS=Saccharomyces cerevisiae (strain ATCC 204508 / S288c) GN=SUI2 PE=1 SV=1;1;21;21;21;81.6;81.6;81.6;34.717;304;304;5.26E-199;7.763;0.88708;60.162;2;13545000000;48707000;13497000000;128.93;1.4785;127.45;;;;536;2168:4053:6869:7455:8400:…
P08524;P08524;21;21;21;Farnesyl pyrophosphate synthase;ERG20;>sp|P08524|FPPS_YEAST Farnesyl pyrophosphate synthase OS=Saccharomyces cerevisiae (strain ATCC 204508 / S288c) GN=ERG20 PE=1 SV=2;1;21;21;21;64.5;64.5;64.5;40.483;352;352;9.26E-299;66.747;1.1338;140.93;12;30716000000;211890000;30504000000;268.4;5.1312;263.27;;;;250;266:995:2468:4257:4988:10104:10856:12044:12045:12970:13031:16226:17170:2…
P33322;P33322;21;21;21;H/ACA ribonucleoprotein complex subunit 4;CBF5;>sp|P33322|CBF5_YEAST H/ACA ribonucleoprotein complex subunit 4 OS=Saccharomyces cerevisiae (strain ATCC 204508 / S288c) GN=CBF5 PE=1 SV=1;1;21;21;21;55.1;55.1;55.1;54.704;483;483;0;NaN;NaN;NaN;0;11316000000;0;11316000000;119.99;0;119.99;;;;1056;871:3317:3783:6313:6574:6576:6577:6578:12593:15989:15990:21563:21564:21909:22473:24…
P09435;P09435;21;13;13;Heat shock protein SSA3;SSA3;>sp|P09435|HSP73_YEAST Heat shock protein SSA3 OS=Saccharomyces cerevisiae (strain ATCC 204508 / S288c) GN=SSA3 PE=1 SV=3;1;21;13;13;45.1;35.7;35.7;70.546;649;649;2.92E-245;NaN;NaN;NaN;0;2906700000;0;2906700000;35.128;0;35.128;;;;262;1888:2544:2545:3130:3587:9253:12146:15401:15402:17332:19504:19533:19821:22115:22116:22152:24537:24756:26120:28537…
P04807;P04807;21;17;17;Hexokinase-2;HXK2;>sp|P04807|HXKB_YEAST Hexokinase-2 OS=Saccharomyces cerevisiae (strain ATCC 204508 / S288c) GN=HXK2 PE=1 SV=4;1;21;17;17;63.8;57.4;57.4;53.942;486;486;0;70.112;1.1027;7.1754;12;34844000000;290010000;34554000000;274.52;6.0783;268.44;;;;125;3159:5335:6041:8124:8280:9163:9673:10723:11560:12334:12880:13690:15034:15433:17808:18195:25478:26193:28352:30280:30966;…
P11986;P11986;21;21;21;Inositol-3-phosphate synthase;INO1;>sp|P11986|INO1_YEAST Inositol-3-phosphate synthase OS=Saccharomyces cerevisiae (strain ATCC 204508 / S288c) GN=INO1 PE=1 SV=3;1;21;21;21;46;46;46;59.641;533;533;5.87E-251;NaN;NaN;NaN;0;14994000000;0;14994000000;156.52;0;156.52;;;;350;1483:2479:3549:4774:8894:10019:14104:14729:18182:18214:21006:25182:25183:25508:25869:25988:29742:29743:301…
P30952;P30952;21;21;19;Malate synthase 1	glyoxysomal;MLS1;>sp|P30952|MASY_YEAST Malate synthase 1	glyoxysomal OS=Saccharomyces cerevisiae (strain ATCC 204508 / S288c) GN=MLS1 PE=1 SV=1;1;21;21;19;41.5;41.5;40.1;62.79;554;554;0;26.324;0.42122;54.105;37;64984000000;1473100000;63510000000;516.21;24.895;491.32;;;;822;1973:2566:3929:5839:7582:8944:8945:15062:15063:15977:16124:17690:19012:20835:22161:22227:25668:28613:29341:29522:30356;True:True:True:True:True:True:True:True:True:True:True:True:Tru…
P41940;P41940;21;21;21;Mannose-1-phosphate guanyltransferase;PSA1;>sp|P41940|MPG1_YEAST Mannose-1-phosphate guanyltransferase OS=Saccharomyces cerevisiae (strain ATCC 204508 / S288c) GN=PSA1 PE=1 SV=2;1;21;21;21;77.6;77.6;77.6;39.565;361;361;0;62.532;1.1785;68.059;6;29207000000;100810000;29106000000;309.35;3.435;305.91;;;;1923;621:622:2753:3594:4648:6187:6513:8671:9261:9262:10827:12687:13220:1444…
P47008;P47008;21;21;21;Phosphatidylinositol transfer protein SFH5;SFH5;>sp|P47008|SFH5_YEAST Phosphatidylinositol transfer protein SFH5 OS=Saccharomyces cerevisiae (strain ATCC 204508 / S288c) GN=SFH5 PE=1 SV=1;1;21;21;21;66;66;66;34.388;294;294;1.48E-293;NaN;NaN;NaN;0;2326300000;0;2326300000;34.256;0;34.256;;;;2038;789:2180:2652:6332:7744:7745:7826:7849:8749:9458:10297:12650:12842:12843:12852:16…
P39986;P39986;21;21;21;Probable cation-transporting ATPase 1;SPF1;>sp|P39986|ATC6_YEAST Manganese-transporting ATPase 1 OS=Saccharomyces cerevisiae (strain ATCC 204508 / S288c) GN=SPF1 PE=1 SV=1;1;21;21;21;26.7;26.7;26.7;135.27;1215;1215;3.43E-174;NaN;NaN;NaN;0;2559000000;0;2559000000;16.895;0;16.895;;;;1684;1176:2050:3511:7387:7980:8366:9319:10442:13317:13649:13825:14719:15002:16590:17966:20041:…
P14065;P14065;21;21;20;Protein GCY;GCY1;>sp|P14065|GCY1_YEAST Glycerol 2-dehydrogenase (NADP(+)) OS=Saccharomyces cerevisiae (strain ATCC 204508 / S288c) GN=GCY1 PE=1 SV=1;1;21;21;20;92.6;92.6;89.4;35.079;312;312;2.33E-277;NaN;NaN;NaN;0;5611000000;0;5611000000;68.823;0;68.823;;;;393;2080:2110:2918:2946:3356:3357:3809:5722:8515:8516:10718:11444:17067:17420:19422:20119:22127:22128:22883:25535:27694…
P35844;P35844;21;21;21;Protein KES1;KES1;>sp|P35844|KES1_YEAST Oxysterol-binding protein homolog 4 OS=Saccharomyces cerevisiae (strain ATCC 204508 / S288c) GN=KES1 PE=1 SV=1;1;21;21;21;68.4;68.4;68.4;49.491;434;434;8.82E-201;NaN;NaN;NaN;0;7270000000;0;7270000000;75.235;0;75.235;;;;1160;1255:1678:2225:2714:4788:4821:8491:13673:14596:15005:16381:18411:20195:24277:24838:24839:25664:25665:26547:26548…
Q99287;Q99287;21;21;20;Protein SEY1;SEY1;>sp|Q99287|SEY1_YEAST Protein SEY1 OS=Saccharomyces cerevisiae (strain ATCC 204508 / S288c) GN=SEY1 PE=1 SV=1;1;21;21;20;38.4;38.4;37.5;89.431;776;776;2.07E-163;NaN;NaN;NaN;0;820650000;0;820650000;9.2459;0;9.2459;;;;3446;254:2989:3262:3569:7571:8860:10818:13312:14263:15883:16237:16594:16595:17579:18955:20252:21604:25327:25989:28770:30275;True:True:True:Tru…
P24276;P24276;21;21;21;Protein SSD1;SSD1;>sp|P24276|SSD1_YEAST Protein SSD1 OS=Saccharomyces cerevisiae (strain ATCC 204508 / S288c) GN=SSD1 PE=1 SV=1;1;21;21;21;26.1;26.1;26.1;139.95;1250;1250;2.56E-252;NaN;NaN;NaN;0;1369300000;0;1369300000;12.479;0;12.479;;;;647;2089:2797:4277:5412:7084:7544:10074:10448:11762:12191:14192:14977:17276:19728:22658:22667:25420:25680:27356:27357:28611;True:True:True…
P40991;P40991;21;21;21;Putative ribosomal RNA methyltransferase Nop2;NOP2;>sp|P40991|NOP2_YEAST 25S rRNA (cytosine(2870)-C(5))-methyltransferase OS=Saccharomyces cerevisiae (strain ATCC 204508 / S288c) GN=NOP2 PE=1 SV=1;1;21;21;21;45.3;45.3;45.3;69.811;618;618;7.44E-155;5.7461;0.806;184.13;2;6391900000;27180000;6364700000;71.184;0.93127;70.253;;;;1892;2739:2999:4288:4316:8578:8579:10832:12607:127…
P39958;P39958;21;21;21;Rab GDP-dissociation inhibitor;GDI1;>sp|P39958|GDI1_YEAST Rab GDP-dissociation inhibitor OS=Saccharomyces cerevisiae (strain ATCC 204508 / S288c) GN=GDI1 PE=1 SV=1;1;21;21;21;76.9;76.9;76.9;51.206;451;451;2.45E-291;79.201;1.3123;NaN;1;6115800000;7266300;6108600000;77.208;0.36994;76.839;;;;1672;3157:3158:3571:3687:3930:7134:7187:7227:7298:8377:12467:15139:15739:17661:19834:2…
P09938;P09938;21;21;21;Ribonucleoside-diphosphate reductase small chain 1;RNR2;>sp|P09938|RIR2_YEAST Ribonucleoside-diphosphate reductase small chain 1 OS=Saccharomyces cerevisiae (strain ATCC 204508 / S288c) GN=RNR2 PE=1 SV=2;1;21;21;21;47.6;47.6;47.6;46.147;399;399;1.66E-269;NaN;NaN;NaN;0;14346000000;0;14346000000;195.61;0;195.61;;;;273;2:3:2262:4514:5217:5218:5496:5497:5989:6023:13829:14398:15…
P32340;P32340;21;21;21;Rotenone-insensitive NADH-ubiquinone oxidoreductase	mitochondrial;NDI1;>sp|P32340|NDI1_YEAST Rotenone-insensitive NADH-ubiquinone oxidoreductase	mitochondrial OS=Saccharomyces cerevisiae (strain ATCC 204508 / S288c) GN=NDI1 PE=1 SV=1;1;21;21;21;57.5;57.5;57.5;57.249;513;513;0;55.487;6.0769;NaN;1;15184000000;17647000;15167000000;152.05;0.71596;151.33;;;;864;1704:4963:8066:8895:9171:12116:12908:13170:13492:14365:16924:17599:21759:23858:23859:26507:28142:28354:28407:30825:30879;True:True:True:True:True:True:True:True:True:True:True:True:True…
Q12263;Q12263;21;21;21;Serine/threonine-protein kinase GIN4;GIN4;>sp|Q12263|GIN4_YEAST Serine/threonine-protein kinase GIN4 OS=Saccharomyces cerevisiae (strain ATCC 204508 / S288c) GN=GIN4 PE=1 SV=1;1;21;21;21;24.1;24.1;24.1;129.86;1142;1142;2.51E-132;NaN;NaN;NaN;0;704250000;0;704250000;5.9851;0;5.9851;;;;3257;1650:2067:3880:5054:6038:7681:11478:15019:16105:16896:16932:17268:21527:21530:22697:226…
P10080;P10080;21;21;21;Single-stranded nucleic acid-binding protein;SBP1;>sp|P10080|SSBP1_YEAST Single-stranded nucleic acid-binding protein OS=Saccharomyces cerevisiae (strain ATCC 204508 / S288c) GN=SBP1 PE=1 SV=2;1;21;21;21;78.6;78.6;78.6;32.989;294;294;0;70.277;4.2887;117.22;3;13439000000;445210000;12994000000;258.73;16.706;242.03;;;;310;1938:3690:3941:3942:4526:4827:7422:7423:9588:9589:10493…
P12612;P12612;21;21;21;T-complex protein 1 subunit alpha;TCP1;>sp|P12612|TCPA_YEAST T-complex protein 1 subunit alpha OS=Saccharomyces cerevisiae (strain ATCC 204508 / S288c) GN=TCP1 PE=1 SV=2;1;21;21;21;52.8;52.8;52.8;60.48;559;559;2.37E-259;67.951;7.7854;NaN;1;10352000000;3002100;10349000000;96.237;0.15121;96.086;;;;355;1695:3867:6218:7570:10135:10287:10944:10987:11518:11519:11952:12243:13043:1…
P39076;P39076;21;21;21;T-complex protein 1 subunit beta;CCT2;>sp|P39076|TCPB_YEAST T-complex protein 1 subunit beta OS=Saccharomyces cerevisiae (strain ATCC 204508 / S288c) GN=CCT2 PE=1 SV=1;1;21;21;21;63;63;63;57.203;527;527;0;NaN;NaN;NaN;0;7613200000;0;7613200000;105.71;0;105.71;;;;1598;491:2044:2045:2400:2953:6249:9223:11309:11310:11451:12771:15902:16625:16689:21546:23910:25551:26845:28897:288…
P00942;P00942;21;21;21;Triosephosphate isomerase;TPI1;>sp|P00942|TPIS_YEAST Triosephosphate isomerase OS=Saccharomyces cerevisiae (strain ATCC 204508 / S288c) GN=TPI1 PE=1 SV=2;1;21;21;21;98;98;98;26.795;248;248;0;56.767;0.87445;47.542;26;1.3408E+11;1197900000;1.3288E+11;1564;36.601;1527.4;;;;73;147:148:264:1726:1727:1775:1776:3163:4033:4156:5013:6634:6635:6636:6975:7147:13693:26602:30140:30141:3…
P53981;P53981;21;21;21;Uncharacterized phosphatase YNL010W;;>sp|P53981|YNB0_YEAST Uncharacterized phosphatase YNL010W OS=Saccharomyces cerevisiae (strain ATCC 204508 / S288c) GN=YNL010W PE=1 SV=1;1;21;21;21;79.3;79.3;79.3;27.48;241;241;4.54E-240;NaN;NaN;NaN;0;8184800000;0;8184800000;106.37;0;106.37;;;;2483;500:501:3069:3484:3924:4428:10512:11125:13100:13768:13769:20989:20990:21311:23527:24925:249…
P02144ups;P02144ups;21;21;21;;;>P02144ups|MYG_HUMAN_UPS Myoglobin (Chain 2-154) - Homo sapiens (Human);1;21;21;21;90.8;90.8;90.8;17.052;153;153;6.58E-250;NaN;NaN;NaN;0;36587000000;36587000000;0;505.65;505.65;0;;;;85;998:3499:8345:8355:8356:8744:9701:9702:9915:9916:10032:12887:12888:12953:12954:13167:20193:23297:23298:28041:30679;True:True:True:True:True:True:True:True:True:True:True:True:True:Tru…
P41277;P41277;20;20;14;(DL)-glycerol-3-phosphatase 1;RHR2;>sp|P41277|GPP1_YEAST Glycerol-1-phosphate phosphohydrolase 1 OS=Saccharomyces cerevisiae (strain ATCC 204508 / S288c) GN=GPP1 PE=1 SV=3;1;20;20;14;84;84;65.2;27.947;250;250;6.96E-294;52.748;0.83025;50.728;10;34835000000;253540000;34582000000;377.93;7.5347;370.39;;;;1897;3227:5066:5113:6655:6656:8013:9063:11187:12295:14278:14660:14809:1880…
P25582;P25582;20;20;20;27S pre-rRNA (guanosine(2922)-2-O)-methyltransferase;SPB1;>sp|P25582|SPB1_YEAST 27S pre-rRNA (guanosine(2922)-2-O)-methyltransferase OS=Saccharomyces cerevisiae (strain ATCC 204508 / S288c) GN=SPB1 PE=1 SV=2;1;20;20;20;32;32;32;96.484;841;841;2.62E-128;NaN;NaN;NaN;0;927710000;0;927710000;9.1664;0;9.1664;;;;716;545:1301:1696:3172:3411:5383:6066:8591:9047:9537:10130:11586:125…
Q12166;Q12166;20;20;16;2-isopropylmalate synthase 2	mitochondrial;LEU9;>sp|Q12166|LEU9_YEAST 2-isopropylmalate synthase 2	mitochondrial OS=Saccharomyces cerevisiae (strain ATCC 204508 / S288c) GN=LEU9 PE=1 SV=1;1;20;20;16;54.8;54.8;43.7;67.199;604;604;2.01E-211;NaN;NaN;NaN;0;5643300000;0;5643300000;66.383;0;66.383;;;;3225;1497:2062:2674:3050:3087:6276:8217:13415:13714:15390:16611:16958:17034:18337:18338:19304:20393:21534:22762:30938;True:True:True:True:True:True:True:True:True:True:True:True:True:True:True:True:True…
P27929;P27929;20;20;20;37S ribosomal protein NAM9	mitochondrial;NAM9;>sp|P27929|NAM9_YEAST 37S ribosomal protein NAM9	mitochondrial OS=Saccharomyces cerevisiae (strain ATCC 204508 / S288c) GN=NAM9 PE=1 SV=2;1;20;20;20;42.4;42.4;42.4;56.355;486;486;3.05E-92;60.663;0.96906;14.998;2;3038800000;28432000;3010400000;30.804;0.74731;30.057;;;;769;6241:8027:10045:13439:14772:14773:16706:19124:20100:20480:21890:22901:23580:24562:27180:28663:28664:30118:30491:30852;True:True:True:True:True:True:True:True:True:True:True:Tru…
Q06678;Q06678;20;20;20;54S ribosomal protein L35	mitochondrial;MRPL35;>sp|Q06678|RM35_YEAST 54S ribosomal protein L35	mitochondrial OS=Saccharomyces cerevisiae (strain ATCC 204508 / S288c) GN=MRPL35 PE=1 SV=1;1;20;20;20;76.6;76.6;76.6;42.825;367;367;1.03E-235;NaN;NaN;NaN;0;2310900000;0;2310900000;34.077;0;34.077;;;;2999;314:5425:5426:6964:11736:12628:14362:16193:20067:20241:20575:20926:21098:21099:25806:26525:29973:30446:30856:31051;True:True:True:True:True:True:True:True:True:True:True:True:True:True:True:True:…
P0CX44:P0CX43;P0CX44:P0CX43;20:20;20:20;20:20;60S ribosomal protein L1-B:60S ribosomal protein L1-A;RPL1B:RPL1A;>sp|P0CX44|RL1B_YEAST 60S ribosomal protein L1-B OS=Saccharomyces cerevisiae (strain ATCC 204508 / S288c) GN=RPL1B PE=1 SV=1:>sp|P0CX43|RL1A_YEAST 60S ribosomal protein L1-A OS=Saccharomyces cerevisiae (strain ATCC 204508 / S288c) GN=RPL1A PE=1 SV=1;2;20;20;20;83.9;83.9;83.9;24.485;217;…
P10664;P10664;20;20;3;60S ribosomal protein L4-A;RPL4A;>sp|P10664|RL4A_YEAST 60S ribosomal protein L4-A OS=Saccharomyces cerevisiae (strain ATCC 204508 / S288c) GN=RPL4A PE=1 SV=4;1;20;20;3;76.5;76.5;4.4;39.092;362;362;0;65.597;1.0192;32.101;23;1.1571E+11;902720000;1.1481E+11;1389.5;29.25;1360.3;;;;324;1187:2069:4401:8588:11657:14761:19049:19052:20107:21320:22444:22711:22910:22911:24914:26272:262…
P49626;P49626;20;3;3;60S ribosomal protein L4-B;RPL4B;>sp|P49626|RL4B_YEAST 60S ribosomal protein L4-B OS=Saccharomyces cerevisiae (strain ATCC 204508 / S288c) GN=RPL4B PE=1 SV=2;1;20;3;3;76.5;4.4;4.4;39.062;362;362;0;NaN;NaN;NaN;0;5970100000;0;5970100000;130.68;0;130.68;;;;2161;1187:2069:4401:8588:11657:14761:19049:19052:20106:21320:22444:22711:22910:22911:24914:26270:26271:28332:30068:30972;Fal…
P40024;P40024;20;20;20;ABC transporter ATP-binding protein ARB1;ARB1;>sp|P40024|ARB1_YEAST ABC transporter ATP-binding protein ARB1 OS=Saccharomyces cerevisiae (strain ATCC 204508 / S288c) GN=ARB1 PE=1 SV=1;1;20;20;20;41.5;41.5;41.5;68.376;610;610;0;50.167;1.1142;46.786;2;10883000000;20536000;10862000000;112.31;0.77518;111.53;;;;1707;2875:4240:6985:10386:11235:11545:12776:15147:16426:16923:16974:…
P47143;P47143;20;20;20;Adenosine kinase;ADO1;>sp|P47143|ADK_YEAST Adenosine kinase OS=Saccharomyces cerevisiae (strain ATCC 204508 / S288c) GN=ADO1 PE=1 SV=1;1;20;20;20;70;70;70;36.372;340;340;0;74.313;1.2047;48.211;12;41175000000;151830000;41024000000;455.05;5.3225;449.72;;;;2099;2314:2315:3194:5556:5680:7587:9300:9301:10241:12263:14988:17141:17142:17591:20150:24464:25841:27564:27565:31036;True:…
P07278;P07278;20;20;20;cAMP-dependent protein kinase regulatory subunit;BCY1;>sp|P07278|KAPR_YEAST cAMP-dependent protein kinase regulatory subunit OS=Saccharomyces cerevisiae (strain ATCC 204508 / S288c) GN=BCY1 PE=1 SV=4;1;20;20;20;59.9;59.9;59.9;47.218;416;416;4.85E-179;19.658;0.89964;70.367;6;4847300000;101850000;4745500000;63.139;2.8717;60.267;;;;224;2951:9314:11341:11342:12494:12916:14425:1…
P40564;P40564;20;20;20;DnaJ-like protein 1;DJP1;>sp|P40564|DJP1_YEAST DnaJ-like protein 1 OS=Saccharomyces cerevisiae (strain ATCC 204508 / S288c) GN=DJP1 PE=1 SV=1;1;20;20;20;59.5;59.5;59.5;48.574;432;432;1.31E-182;NaN;NaN;NaN;0;1480600000;0;1480600000;19.9;0;19.9;;;;1866;312:1732:1733:8319:12750:13939:14162:15726:17712:22782:25993:26102:26511:26658:26669:26908:28090:28665:28846:29603;True:True:…
P29547;P29547;20;18;18;Elongation factor 1-gamma 1;CAM1;>sp|P29547|EF1G1_YEAST Elongation factor 1-gamma 1 OS=Saccharomyces cerevisiae (strain ATCC 204508 / S288c) GN=CAM1 PE=1 SV=2;1;20;18;18;48.9;46.3;46.3;47.087;415;415;7.57E-160;78.628;1.2157;NaN;1;6263000000;15071000;6247900000;82.539;0.69002;81.849;;;;809;1090:4577:6606:9521:10039:12248:12609:13667:14188:14755:16994:20105:24746:25265:25266:…
P32497;P32497;20;20;20;Eukaryotic translation initiation factor 3 subunit C;NIP1;>sp|P32497|EIF3C_YEAST Eukaryotic translation initiation factor 3 subunit C OS=Saccharomyces cerevisiae (strain ATCC 204508 / S288c) GN=NIP1 PE=1 SV=2;1;20;20;20;27.6;27.6;27.6;93.203;812;812;5.37E-208;NaN;NaN;NaN;0;5351600000;0;5351600000;44.975;0;44.975;;;;915;2027:5932:8037:8898:11515:14216:14453:15625:16725:20973…
P30822;P30822;20;20;20;Exportin-1;CRM1;>sp|P30822|XPO1_YEAST Exportin-1 OS=Saccharomyces cerevisiae (strain ATCC 204508 / S288c) GN=CRM1 PE=1 SV=1;1;20;20;20;24.2;24.2;24.2;124.1;1084;1084;1.23E-85;NaN;NaN;NaN;0;962990000;0;962990000;9.8331;0;9.8331;;;;820;248:657:2182:2789:3362:6019:6979:7320:7435:9271:10936:14882:14978:15453:15864:17186:18872:19158:21715:27387;True:True:True:True:True:True:True…
P32599;P32599;20;20;20;Fimbrin;SAC6;>sp|P32599|FIMB_YEAST Fimbrin OS=Saccharomyces cerevisiae (strain ATCC 204508 / S288c) GN=SAC6 PE=1 SV=1;1;20;20;20;40.7;40.7;40.7;71.772;642;642;0;NaN;NaN;NaN;0;7146400000;0;7146400000;71.651;0;71.651;;;;951;1006:1481:1482:2820:2872:4102:7409:7499:7500:10209:11107:15384:15385:16434:20386:21021:22389:26140:26778:30772;True:True:True:True:True:True:True:True:Tru…
P06738;P06738;20;20;20;Glycogen phosphorylase;GPH1;>sp|P06738|PHSG_YEAST Glycogen phosphorylase OS=Saccharomyces cerevisiae (strain ATCC 204508 / S288c) GN=GPH1 PE=1 SV=4;1;20;20;20;32.2;32.2;32.2;103.27;902;902;1.05E-256;NaN;NaN;NaN;0;2224700000;0;2224700000;24.319;0;24.319;;;;180;313:5560:7804:8573:11847:11848:14785:15381:15447:17074:18715:19774:20382:21083:22484:23096:26041:27323:29327:29634;T…
Q12449;Q12449;20;20;20;Hsp90 co-chaperone AHA1;AHA1;>sp|Q12449|AHA1_YEAST Hsp90 co-chaperone AHA1 OS=Saccharomyces cerevisiae (strain ATCC 204508 / S288c) GN=AHA1 PE=1 SV=1;1;20;20;20;70;70;70;39.435;350;350;1.34E-301;NaN;NaN;NaN;0;7199100000;0;7199100000;87.519;0;87.519;;;;3329;3358:4154:5061:6252:8584:12219:16596:17006:17206:18386:18459:20209:21109:25015:25016:25576:28530:28531:29702:30121;True…
P50095:O42831;P50095;20:03;20:03;11:00;Inosine-5-monophosphate dehydrogenase 3;IMD3;>sp|P50095|IMDH3_YEAST Inosine-5-monophosphate dehydrogenase 3 OS=Saccharomyces cerevisiae (strain ATCC 204508 / S288c) GN=IMD3 PE=1 SV=1;2;20;20;11;59.8;59.8;30.8;56.584;523;523:157;0;48.482;0.75127;3.789;7;16409000000;178600000;16230000000;188.11;5.1349;182.97;;;;2178;168:935:2287:5886:5887:7059:8831:8832:12784:…
P47018;P47018;20;20;20;Maintenance of telomere capping protein 1;MTC1;>sp|P47018|MTC1_YEAST Maintenance of telomere capping protein 1 OS=Saccharomyces cerevisiae (strain ATCC 204508 / S288c) GN=MTC1 PE=1 SV=1;1;20;20;20;42.1;42.1;42.1;53.477;478;478;2.29E-143;NaN;NaN;NaN;0;2015300000;0;2015300000;24.598;0;24.598;;;;2043;1528:3137:4258:9185:11629:11930:12858:13437:13438:13699:13700:14936:16369:182…
Q02046;Q02046;20;20;20;Methylenetetrahydrofolate dehydrogenase [NAD(+)];MTD1;>sp|Q02046|MTD1_YEAST Methylenetetrahydrofolate dehydrogenase [NAD(+)] OS=Saccharomyces cerevisiae (strain ATCC 204508 / S288c) GN=MTD1 PE=1 SV=1;1;20;20;20;69.7;69.7;69.7;36.239;320;320;0;48.843;0.75437;NaN;1;11238000000;18716000;11219000000;137.42;0.85955;136.56;;;;2581;1813:2392:2459:4019:4668:5048:7420:7714:9784:9785…
P37838;P37838;20;20;20;Nucleolar protein 4;NOP4;>sp|P37838|NOP4_YEAST Nucleolar protein 4 OS=Saccharomyces cerevisiae (strain ATCC 204508 / S288c) GN=NOP4 PE=1 SV=1;1;20;20;20;38;38;38;77.824;685;685;7.77E-199;NaN;NaN;NaN;0;1040000000;0;1040000000;11.414;0;11.414;;;;1284;1587:2185:3671:3757:4321:4497:5901:9212:9234:9609:12005:12134:13625:14066:14657:15361:17689:19645:22563:27928;True:True:True:Tr…
P38755;P38755;20;20;20;Oxysterol-binding protein homolog 7;OSH7;>sp|P38755|OSH7_YEAST Oxysterol-binding protein homolog 7 OS=Saccharomyces cerevisiae (strain ATCC 204508 / S288c) GN=OSH7 PE=1 SV=1;1;20;20;20;61.3;61.3;61.3;49.804;437;437;3.46E-165;NaN;NaN;NaN;0;3931600000;0;3931600000;44.626;0;44.626;;;;1478;2874:6585:7452:7609:8166:9832:13674:13799:14224:14953:18143:24444:27586:29250:29251:29449…
P10963;P10963;20;20;20;Phosphoenolpyruvate carboxykinase [ATP];PCK1;>sp|P10963|PCKA_YEAST Phosphoenolpyruvate carboxykinase [ATP] OS=Saccharomyces cerevisiae (strain ATCC 204508 / S288c) GN=PCK1 PE=1 SV=2;1;20;20;20;60.7;60.7;60.7;60.983;549;549;0;NaN;NaN;NaN;0;8601300000;0;8601300000;96.547;0;96.547;;;;330;1273:1274:1329:2387:6908:11652:11868:12489:17068:17586:18024:18905:20033:23774:23775:25289…
Q12428;Q12428;20;20;20;Probable 2-methylcitrate dehydratase;PDH1;>sp|Q12428|PRPD_YEAST Probable 2-methylcitrate dehydratase OS=Saccharomyces cerevisiae (strain ATCC 204508 / S288c) GN=PDH1 PE=1 SV=1;1;20;20;20;52.3;52.3;52.3;57.683;516;516;6.18E-234;24.803;0.42228;31.591;4;12916000000;108810000;12807000000;116.36;2.6009;113.76;;;;3318;612:4055:7475:7538:8564:8565:11291:11951:17945:18307:20397:205…
P24280;P24280;20;20;20;SEC14 cytosolic factor;SEC14;>sp|P24280|SEC14_YEAST SEC14 cytosolic factor OS=Saccharomyces cerevisiae (strain ATCC 204508 / S288c) GN=SEC14 PE=1 SV=3;1;20;20;20;83.9;83.9;83.9;34.9;304;304;5.97E-233;87.21;1.4453;NaN;1;11977000000;5746500;11971000000;137.34;0.3214;137.02;;;;649;2902:4184:4185:4581:5500:6736:6860:7909:7910:8273:8274:8479:10654:15650:15651:19277:20677:25940:2…
Q12118;Q12118;20;20;20;Small glutamine-rich tetratricopeptide repeat-containing protein 2;SGT2;>sp|Q12118|SGT2_YEAST Small glutamine-rich tetratricopeptide repeat-containing protein 2 OS=Saccharomyces cerevisiae (strain ATCC 204508 / S288c) GN=SGT2 PE=1 SV=1;1;20;20;20;50.3;50.3;50.3;37.218;346;346;1.50E-269;71.708;1.113;18.384;2;23464000000;63468000;23400000000;309.95;2.8412;307.11;;;;3202;857:1…
P53598;P53598;20;20;20;Succinyl-CoA ligase [ADP-forming] subunit alpha	mitochondrial;LSC1;>sp|P53598|SUCA_YEAST Succinyl-CoA ligase [ADP-forming] subunit alpha	mitochondrial OS=Saccharomyces cerevisiae (strain ATCC 204508 / S288c) GN=LSC1 PE=1 SV=1;1;20;20;20;70.5;70.5;70.5;35.032;329;329;0;113.57;3.7318;120.39;3;13829000000;29867000;13799000000;162.14;1.2448;160.9;;;;2378;311:566:2553:6188:6541:6542:9443:9444:10789:12581:13713:14916:14917:19177:20238:20376:20581:27175:28444:29229;True:True:True:True:True:True:True:True:True:True:True:True:True:True:Tru…
P42943;P42943;20;20;20;T-complex protein 1 subunit eta;CCT7;>sp|P42943|TCPH_YEAST T-complex protein 1 subunit eta OS=Saccharomyces cerevisiae (strain ATCC 204508 / S288c) GN=CCT7 PE=1 SV=1;1;20;20;20;48.4;48.4;48.4;59.735;550;550;4.80E-188;74.81;1.3218;0.70051;2;7075400000;20041000;7055300000;59.592;0.56642;59.026;;;;1942;1024:2156:2412:4311:7853:9116:13081:15342:15480:15648:16563:16564:17623:180…
Q12109;Q12109;20;20;20;Tryptophan--tRNA ligase	cytoplasmic;WRS1;>sp|Q12109|SYWC_YEAST Tryptophan--tRNA ligase	cytoplasmic OS=Saccharomyces cerevisiae (strain ATCC 204508 / S288c) GN=WRS1 PE=1 SV=1;1;20;20;20;59.5;59.5;59.5;49.35;432;432;4.57E-181;NaN;NaN;NaN;0;5175300000;0;5175300000;57.473;0;57.473;;;;3198;424:2064:3053:5846:5940:8631:9860:11242:13225:14658:18154:18609:20112:20501:21355:23583:23584:26994:29533:31031;True:True:True:True:True:True:True:True:True:True:True:True:True:True:True:True:True:Tru…
P43593;P43593;20;20;20;Ubiquitin carboxyl-terminal hydrolase 6;UBP6;>sp|P43593|UBP6_YEAST Ubiquitin carboxyl-terminal hydrolase 6 OS=Saccharomyces cerevisiae (strain ATCC 204508 / S288c) GN=UBP6 PE=1 SV=1;1;20;20;20;50.9;50.9;50.9;57.11;499;499;6.46E-273;NaN;NaN;NaN;0;3070400000;0;3070400000;36.686;0;36.686;;;;1972;3904:3905:5069:7276:7330:7579:8101:13118:16333:16334:19345:22595:22596:23589:23992…
P43123;P43123;20;20;20;UDP-N-acetylglucosamine pyrophosphorylase;QRI1;>sp|P43123|UAP1_YEAST UDP-N-acetylglucosamine pyrophosphorylase OS=Saccharomyces cerevisiae (strain ATCC 204508 / S288c) GN=QRI1 PE=1 SV=1;1;20;20;20;53.7;53.7;53.7;53.475;477;477;2.18E-108;NaN;NaN;NaN;0;2854300000;0;2854300000;28.815;0;28.815;;;;1946;2141:2937:3169:5614:6842:7613:8029:9677:9711:10240:10295:13176:15143:15429:15…
P38081;P38081;20;20;20;Uncharacterized glycosyl hydrolase YBR056W;;>sp|P38081|YBQ6_YEAST Uncharacterized glycosyl hydrolase YBR056W OS=Saccharomyces cerevisiae (strain ATCC 204508 / S288c) GN=YBR056W PE=1 SV=1;1;20;20;20;50.1;50.1;50.1;57.821;501;501;1.01E-103;NaN;NaN;NaN;0;1249900000;0;1249900000;16.332;0;16.332;;;;1305;2547:3403:3795:6489:6724:7926:8295:9882:13001:14346:17855:17982:18624:22402:…
Q05016;Q05016;20;20;20;Uncharacterized oxidoreductase YMR226C;;>sp|Q05016|YM71_YEAST NADP-dependent 3-hydroxy acid dehydrogenase OS=Saccharomyces cerevisiae (strain ATCC 204508 / S288c) GN=YMR226C PE=1 SV=1;1;20;20;20;95.5;95.5;95.5;29.158;267;267;0;67.585;1.0427;12.932;2;12570000000;64240000;12505000000;178.13;2.6922;175.44;;;;2856;47:1057:1895:3005:3978:6683:11173:11174:11895:14029:14076:15366:…
P32861;P32861;20;20;20;UTP--glucose-1-phosphate uridylyltransferase;UGP1;>sp|P32861|UGPA1_YEAST UTP--glucose-1-phosphate uridylyltransferase OS=Saccharomyces cerevisiae (strain ATCC 204508 / S288c) GN=UGP1 PE=1 SV=1;1;20;20;20;50.3;50.3;50.3;55.987;499;499;0;50.311;0.82471;NaN;1;7341500000;10892000;7330600000;79.027;0.45122;78.576;;;;1010;4802:7703:8312:11189:11373:11374:12272:14210:14380:14435:1…
P41807;P41807;20;20;20;V-type proton ATPase subunit H;VMA13;>sp|P41807|VATH_YEAST V-type proton ATPase subunit H OS=Saccharomyces cerevisiae (strain ATCC 204508 / S288c) GN=VMA13 PE=1 SV=1;1;20;20;20;52.3;52.3;52.3;54.415;478;478;1.26E-255;3.0625;2.7623;NaN;1;3106200000;22926000;3083300000;41.965;0.84585;41.119;;;;1905;1018:1019:4921:6814:10701:10702:11360:13606:13987:15617:18884:20841:20842:2555…
P33297;P33297;19;19;19;26S protease regulatory subunit 6A;RPT5;>sp|P33297|PRS6A_YEAST 26S protease regulatory subunit 6A OS=Saccharomyces cerevisiae (strain ATCC 204508 / S288c) GN=RPT5 PE=1 SV=3;1;19;19;19;68.9;68.9;68.9;48.255;434;434;0;68.035;1.0476;NaN;1;11618000000;17999000;11600000000;113.71;0.67179;113.04;;;;1043;1279:1506:2179:3508:3896:5040:7970:9641:14415:15559:15560:15633:17316:18233:1…
P40016;P40016;19;19;19;26S proteasome regulatory subunit RPN3;RPN3;>sp|P40016|RPN3_YEAST 26S proteasome regulatory subunit RPN3 OS=Saccharomyces cerevisiae (strain ATCC 204508 / S288c) GN=RPN3 PE=1 SV=5;1;19;19;19;51.8;51.8;51.8;60.392;523;523;1.60E-277;84.272;1.2998;NaN;1;4246100000;10963000;4235100000;51.326;0.45354;50.872;;;;1702;1862:3449:5202:7092:10412:11578:11994:12839:13110:14297:15167:16…
P06208;P06208;19;15;2;2-isopropylmalate synthase;LEU4;>sp|P06208|LEU1_YEAST 2-isopropylmalate synthase OS=Saccharomyces cerevisiae (strain ATCC 204508 / S288c) GN=LEU4 PE=1 SV=1;1;19;15;2;37.3;28.1;5;68.408;619;619;0;71.178;1.1428;31.788;3;12940000000;50266000;12889000000;207.66;2.5304;205.13;;;;170;1934:2674:3050:4416:6056:6912:8185:11704:12638:12872:12873:13804:17034:17273:19300:21519:22762:227…
P05755;P05755;19;19;3;40S ribosomal protein S9-B;RPS9B;>sp|P05755|RS9B_YEAST 40S ribosomal protein S9-B OS=Saccharomyces cerevisiae (strain ATCC 204508 / S288c) GN=RPS9B PE=1 SV=4;1;19;19;3;96.9;96.9;28.2;22.298;195;195;1.35E-236;64.792;1.0081;15.056;32;1.5711E+11;1344400000;1.5577E+11;1411.2;31.929;1379.2;;;;154;281:9795:9797:11872:11873:13180:13262:13263:14466:14787:19051:20254:20703:22117:2211…
P36528;P36528;19;19;19;54S ribosomal protein L17	mitochondrial;MRPL17;>sp|P36528|RM17_YEAST 54S ribosomal protein L17	mitochondrial OS=Saccharomyces cerevisiae (strain ATCC 204508 / S288c) GN=MRPL17 PE=1 SV=2;1;19;19;19;83.6;83.6;83.6;32.212;281;281;1.59E-118;NaN;NaN;NaN;0;2070100000;0;2070100000;32.598;0;32.598;;;;1262;4178:5829:8095:9749:13601:14397:15938:16672:18475:18754:20207:22190:22191:23353:23692:23733:24163:28321:28322;True:True:True:True:True:True:True:True:True:True:True:True:True:True:True:True:True:…
P18544;P18544;19;19;19;Acetylornithine aminotransferase	mitochondrial;ARG8;>sp|P18544|ARGD_YEAST Acetylornithine aminotransferase	mitochondrial OS=Saccharomyces cerevisiae (strain ATCC 204508 / S288c) GN=ARG8 PE=1 SV=1;1;19;19;19;67.6;67.6;67.6;46.681;423;423;0;NaN;NaN;NaN;0;6676100000;0;6676100000;75.839;0;75.839;;;;491;430:691:1055:1656:4434:8707:10471:12956:12987:16449:17215:17415:17466:20499:22223:22224:25415:27820:30989;True:True:True:True:True:True:True:True:True:True:True:True:True:True:True:True:True:True:True;480:7…
P46680;P46680;19;19;19;Actin-interacting protein 1;AIP1;>sp|P46680|AIP1_YEAST Actin-interacting protein 1 OS=Saccharomyces cerevisiae (strain ATCC 204508 / S288c) GN=AIP1 PE=1 SV=1;1;19;19;19;52.7;52.7;52.7;67.325;615;615;0;62.369;4.4911;NaN;1;4820700000;2603600;4818100000;52.563;0.13508;52.427;;;;2007;1543:2938:4904:6099:7568:8492:9188:9643:11358:11553:11920:20579:22899:23023:27030:27345:28565:2…
P13711;P13711;19;19;19;Acyl-coenzyme A oxidase;POX1;>sp|P13711|ACOX_YEAST Acyl-coenzyme A oxidase OS=Saccharomyces cerevisiae (strain ATCC 204508 / S288c) GN=POX1 PE=1 SV=2;1;19;19;19;41.6;41.6;41.6;84.041;748;748;3.25E-131;NaN;NaN;NaN;0;1571600000;0;1571600000;14.806;0;14.806;;;;388;104:1967:3300:5365:6681:6931:8519:8747:10402:10719:14962:15033:15983:16247:17803:24927:26132:27206:29719;True:True…
P39954;P39954;19;19;19;Adenosylhomocysteinase;SAH1;>sp|P39954|SAHH_YEAST Adenosylhomocysteinase OS=Saccharomyces cerevisiae (strain ATCC 204508 / S288c) GN=SAH1 PE=1 SV=1;1;19;19;19;44.5;44.5;44.5;49.125;449;449;0;59.322;0.92459;16.84;21;1.1213E+11;1075400000;1.1105E+11;906.32;22.417;883.9;;;;1669;2244:4872:6723:6949:10028:10291:10292:11223:13410:15584:16165:21532:23094:24018:26242:27940:29070:29…
P04076;P04076;19;19;19;Argininosuccinate lyase;ARG4;>sp|P04076|ARLY_YEAST Argininosuccinate lyase OS=Saccharomyces cerevisiae (strain ATCC 204508 / S288c) GN=ARG4 PE=1 SV=2;1;19;19;19;52.3;52.3;52.3;51.989;463;463;5.27E-196;1.9872;0.21667;256.75;3;15617000000;885710000;14731000000;187.71;18.263;169.45;;;;112;6463:7821:8458:8774:9431:9432:10547:10883:10884:13576:15076:15077:17040:17432:18316:18343…
Q02486;Q02486;19;19;19;ARS-binding factor 2	mitochondrial;ABF2;>sp|Q02486|ABF2_YEAST ARS-binding factor 2	mitochondrial OS=Saccharomyces cerevisiae (strain ATCC 204508 / S288c) GN=ABF2 PE=1 SV=1;1;19;19;19;69.9;69.9;69.9;21.561;183;183;2.84E-253;72.177;1.1381;181.25;9;25321000000;168620000;25153000000;331.36;6.1625;325.2;;;;2599;797:3241:5667:10989:10990:12592:13538:17556:20574:22430:22737:24772:30081:30082:30086:30215:30216:30585:30594;True:True:True:True:True:True:True:True:True:True:True:True:True…
P49090;P49090;19;16;16;Asparagine synthetase [glutamine-hydrolyzing] 2;ASN2;>sp|P49090|ASNS2_YEAST Asparagine synthetase [glutamine-hydrolyzing] 2 OS=Saccharomyces cerevisiae (strain ATCC 204508 / S288c) GN=ASN2 PE=1 SV=2;1;19;16;16;60.7;50;50;64.592;572;572;0;73.05;1.7679;111.3;4;13879000000;25560000;13853000000;148.02;1.0023;147.01;;;;2153;271:273:375:1164:1321:2752:3716:4421:6709:7488:12187:18…
Q12389;Q12389;19;19;19;ATP-dependent RNA helicase DBP10;DBP10;>sp|Q12389|DBP10_YEAST ATP-dependent RNA helicase DBP10 OS=Saccharomyces cerevisiae (strain ATCC 204508 / S288c) GN=DBP10 PE=1 SV=2;1;19;19;19;25;25;25;112.94;995;995;4.34E-110;NaN;NaN;NaN;0;902190000;0;902190000;8.6259;0;8.6259;;;;3305;555:1170:1910:4905:9529:10076:10284:10738:11355:12922:13060:18077:20732:21220:22264:23478:25700:2642…
P06634;P06634;19;19;19;ATP-dependent RNA helicase DED1;DED1;>sp|P06634|DED1_YEAST ATP-dependent RNA helicase DED1 OS=Saccharomyces cerevisiae (strain ATCC 204508 / S288c) GN=DED1 PE=1 SV=2;1;19;19;19;45.7;45.7;45.7;65.552;604;604;3.09E-289;NaN;NaN;NaN;0;15662000000;7917900;15654000000;187.59;0.45754;187.14;;;;175;200:511:2278:2279:2580:7729:8654:10210:11983:12841:14580:23061:25027:26183:26184:262…
P07244;P07244;19;19;19;Bifunctional purine biosynthetic protein ADE5	7:Phosphoribosylamine--glycine ligase:Phosphoribosylformylglycinamidine cyclo-ligase;ADE5	7;>sp|P07244|PUR2_YEAST Bifunctional purine biosynthetic protein ADE5	7 OS=Saccharomyces cerevisiae (strain ATCC 204508 / S288c) GN=ADE5	7 PE=1 SV=1;1;19;19;19;45.3;45.3;45.3;86.067;802;802;0;38.941;0.64367;103.16;9;28518000000;173130000;28345000000;225.04;3.8927;221.15;;;;202;2033:2482:2587:2998:8714:9383:9384:10004:11060:11566:11593:12519:14569:17967:20498:21875:26639:27857:29929;True:True:True:True:True:True:True:True:True:True:True:True:True:True:True:True:True:True:True;2299:2300:2812:2813:2929:2930:3369:3370:9592:9593:9594:1…
P32657;P32657;19;19;19;Chromo domain-containing protein 1;CHD1;>sp|P32657|CHD1_YEAST Chromo domain-containing protein 1 OS=Saccharomyces cerevisiae (strain ATCC 204508 / S288c) GN=CHD1 PE=1 SV=1;1;19;19;19;15.5;15.5;15.5;168.24;1468;1468;4.14E-64;NaN;NaN;NaN;0;162760000;0;162760000;1.6309;0;1.6309;;;;975;3590:4917:6839:7385:8900:9963:14539:15768:16009:18228:18269:18270:21988:23125:23579:24282:246…
Q01532-2:Q01532;Q01532-2:Q01532;19:18;19:18;19:18;Cysteine proteinase 1	mitochondrial;LAP3;>sp|Q01532-2|BLH1_YEAST Isoform Cytoplasmic of Cysteine proteinase 1	mitochondrial OS=Saccharomyces cerevisiae (strain ATCC 204508 / S288c) GN=LAP3:>sp|Q01532|BLH1_YEAST Cysteine proteinase 1	mitochondrial OS=Saccharomyces cerevisiae (strain ATCC 204508 ;2;19;19;19;48.9;48.9;48.9;52.088;454;454:483;0;NaN;NaN;NaN;0;5955800000;0;5955800000;72.153;0;72.153;;;;2569;2063:2877:3487:3488:3803:4555:4556:4611:10538:14025:14330:14753:16292:16515:20071:20443:25135:26288:30204;True:True:True:True:True:True:True:True:True:True:True:True:True:True:True:True:True:True:True;2338:3239:3899:3900:4245:5…
P21538;P21538;19;19;19;DNA-binding protein REB1;REB1;>sp|P21538|REB1_YEAST DNA-binding protein REB1 OS=Saccharomyces cerevisiae (strain ATCC 204508 / S288c) GN=REB1 PE=1 SV=2;1;19;19;19;36.4;36.4;36.4;91.873;810;810;2.96E-240;NaN;NaN;NaN;0;2393400000;0;2393400000;22.623;0;22.623;;;;559;741:1854:2546:2967:3061:4742:11789:14680:16499:17229:18400:18817:19379:23899:24276:24376:24909:28536:31155;True:…
P22276;P22276;19;18;18;DNA-directed RNA polymerase III subunit RPC2;RET1;>sp|P22276|RPC2_YEAST DNA-directed RNA polymerase III subunit RPC2 OS=Saccharomyces cerevisiae (strain ATCC 204508 / S288c) GN=RET1 PE=1 SV=2;1;19;18;18;22.1;21.4;21.4;129.46;1149;1149;5.23E-98;NaN;NaN;NaN;0;507560000;0;507560000;5.5738;0;5.5738;;;;596;591:1249:7660:7840:8511:10014:10201:11483:13497:15627:17849:18220:19083:1…
Q08645;Q08645;19;19;19;Folylpolyglutamate synthase;MET7;>sp|Q08645|FOLE_YEAST Folylpolyglutamate synthase OS=Saccharomyces cerevisiae (strain ATCC 204508 / S288c) GN=MET7 PE=1 SV=1;1;19;19;19;43.2;43.2;43.2;62.151;548;548;3.31E-151;NaN;NaN;NaN;0;1461400000;0;1461400000;16.503;0;16.503;;;;3110;2465:3841:5788:7031:7032:7408:8545:9211:16148:19459:19836:20003:20027:21008:23562:23686:24474:25558:29919…
P08417;P08417;19;19;19;Fumarate hydratase	mitochondrial;FUM1;>sp|P08417|FUMH_YEAST Fumarate hydratase	mitochondrial OS=Saccharomyces cerevisiae (strain ATCC 204508 / S288c) GN=FUM1 PE=1 SV=2;1;19;19;19;52.9;52.9;52.9;53.151;488;488;0;65.726;1.0619;59.303;10;31591000000;212890000;31378000000;299.65;5.6249;294.03;;;;244;1346:4539:4540:6006:6007:7487:10307:10308:10387:10773:10774:10847:10872:13905:22975:24007:24278:26772:31205;True:True:True:True:True:True:True:True:True:True:True:True:True:True:Tru…
P32190;P32190;19;19;19;Glycerol kinase;GUT1;>sp|P32190|GLPK_YEAST Glycerol kinase OS=Saccharomyces cerevisiae (strain ATCC 204508 / S288c) GN=GUT1 PE=3 SV=1;1;19;19;19;40.3;40.3;40.3;79.823;709;709;1.26E-181;NaN;NaN;NaN;0;1459600000;0;1459600000;16.065;0;16.065;;;;845;1311:1312:3014:3683:4070:7209:10061:10704:10869:12351:14292:16650:18581:22346:24662:26226:27277:30286:31203;True:True:True:True:Tr…
P39518;P39518;19;19;19;Long-chain-fatty-acid--CoA ligase 2;FAA2;>sp|P39518|LCF2_YEAST Long-chain-fatty-acid--CoA ligase 2 OS=Saccharomyces cerevisiae (strain ATCC 204508 / S288c) GN=FAA2 PE=1 SV=1;1;19;19;19;40.3;40.3;40.3;83.437;744;744;9.98E-154;NaN;NaN;NaN;0;1298800000;0;1298800000;14.646;0;14.646;;;;1616;116:3351:6382:6383:6795:7801:9041:9108:11331:11807:14477:21560:23896:24558:25414:25543:26…
P32449;P32449;19;19;18;Phospho-2-dehydro-3-deoxyheptonate aldolase	tyrosine-inhibited;ARO4;>sp|P32449|AROG_YEAST Phospho-2-dehydro-3-deoxyheptonate aldolase	tyrosine-inhibited OS=Saccharomyces cerevisiae (strain ATCC 204508 / S288c) GN=ARO4 PE=1 SV=2;1;19;19;18;66.8;66.8;66.8;39.749;370;370;0;71.58;1.1283;85.484;5;20149000000;74270000;20075000000;243.56;2.848;240.72;;;;888;1575:2778:8061:8062:8673:8839:8840:9757:13469:13470:14402:16674:16675:18787:20267:23391:28954:29021:30481;True:True:True:True:True:True:True:True:True:True:True:True:True:True:True…
P40032;P40032;19;19;19;PKHD-type hydroxylase TPA1;TPA1;>sp|P40032|TPA1_YEAST Prolyl 3	4-dihydroxylase TPA1 OS=Saccharomyces cerevisiae (strain ATCC 204508 / S288c) GN=TPA1 PE=1 SV=1;1;19;19;19;46.3;46.3;46.3;74.041;644;644;1.41E-176;NaN;NaN;NaN;0;2010200000;0;2010200000;25.357;0;25.357;;;;1709;1742:2448:4865:4876:5201:6095:6560:11075:16597:16695:16745:17296:17954:20688:21414:23778:25954:28802:30653;True:True:True:True:True:True:True:True:True:True:True:True:True:True:True:True:Tru…
P39079;P39079;19;19;19;T-complex protein 1 subunit zeta;CCT6;>sp|P39079|TCPZ_YEAST T-complex protein 1 subunit zeta OS=Saccharomyces cerevisiae (strain ATCC 204508 / S288c) GN=CCT6 PE=1 SV=1;1;19;19;19;35.7;35.7;35.7;59.923;546;546;8.64E-247;66.427;1.0591;NaN;1;6225200000;12246000;6212900000;75.147;0.53599;74.611;;;;1601;345:2636:8213:8390:8778:9217:10003:10947:10948:13044:18599:18600:23185:24332…
Q12363;Q12363;19;19;19;Transcriptional modulator WTM1;WTM1;>sp|Q12363|WTM1_YEAST Transcriptional modulator WTM1 OS=Saccharomyces cerevisiae (strain ATCC 204508 / S288c) GN=WTM1 PE=1 SV=1;1;19;19;19;64.5;64.5;64.5;48.382;437;437;0;47.92;0.7469;3.3928;2;14188000000;34266000;14153000000;165.55;1.388;164.16;;;;3296;2786:4181:4706:7831:7855:17085:18755:18781:19411:20651:24348:24385:24386:24818:25169:2…
P17536;P17536;19;19;19;Tropomyosin-1;TPM1;>sp|P17536|TPM1_YEAST Tropomyosin-1 OS=Saccharomyces cerevisiae (strain ATCC 204508 / S288c) GN=TPM1 PE=1 SV=1;1;19;19;19;61.3;61.3;61.3;23.54;199;199;0;NaN;NaN;NaN;0;7427700000;0;7427700000;116.1;0;116.1;;;;475;3289:3290:5144:13630:13631:14788:14789:14790:16531:16824:19002:19003:19545:19546:19547:19548:19549:20892:20893;True:True:True:True:True:True:True…
P53741;P53741;19;19;19;UBP3-associated protein BRE5;BRE5;>sp|P53741|BRE5_YEAST UBP3-associated protein BRE5 OS=Saccharomyces cerevisiae (strain ATCC 204508 / S288c) GN=BRE5 PE=1 SV=1;1;19;19;19;55.5;55.5;55.5;57.673;515;515;1.20E-240;NaN;NaN;NaN;0;1637400000;0;1637400000;19.074;0;19.074;;;;2407;2836:3975:4280:4759:6425:6823:8850:9462:11829:13189:14647:15545:16038:16612:19415:23802:25342:28932:294…
P48582;P48582;19;19;19;Vacuolar-sorting protein BRO1;BRO1;>sp|P48582|BRO1_YEAST Vacuolar-sorting protein BRO1 OS=Saccharomyces cerevisiae (strain ATCC 204508 / S288c) GN=BRO1 PE=1 SV=2;1;19;19;19;32.7;32.7;32.7;97.275;844;844;2.60E-95;NaN;NaN;NaN;0;753970000;0;753970000;8.1;0;8.1;;;;2145;886:1883:2055:3545:4522:4845:5280:6060:7070:8329:8398:14868:17914:19690:21196:22972:23528:25080:31112;True:Tru…
P31412;P31412;19;19;19;V-type proton ATPase subunit C;VMA5;>sp|P31412|VATC_YEAST V-type proton ATPase subunit C OS=Saccharomyces cerevisiae (strain ATCC 204508 / S288c) GN=VMA5 PE=1 SV=4;1;19;19;19;51;51;51;44.188;392;392;1.10E-225;NaN;NaN;NaN;0;4959800000;0;4959800000;65.146;0;65.146;;;;836;1191:2401:4792:10850:10851:10939:12724:12782:12783:13643:19963:23348:24242:25647:25898:26154:26923:26924:2…
P53303;P53303;19;19;19;Zinc finger protein ZPR1;ZPR1;>sp|P53303|ZPR1_YEAST Zinc finger protein ZPR1 OS=Saccharomyces cerevisiae (strain ATCC 204508 / S288c) GN=ZPR1 PE=1 SV=1;1;19;19;19;59.5;59.5;59.5;55.071;486;486;1.48E-185;NaN;NaN;NaN;0;3850000000;0;3850000000;49.03;0;49.03;;;;2350;1739:4462:5794:7726:7761:9077:9194:12991:18454:20763:21778:23370:23798:23799:25663:26182:28046:28047:30111;True:T…
Q06830ups;Q06830ups;19;19;18;;;>Q06830ups|PRDX1_HUMAN_UPS Peroxiredoxin 1 (Chain 2-199) - Homo sapiens (Human);1;19;19;18;92.4;92.4;77.3;21.979;198;198;2.97E-295;NaN;NaN;NaN;0;30645000000;30645000000;0;439.4;439.4;0;;;;3012;215:1897:1898:3127:3128:8436:9709:10785:13396:13397:13742:13743:16069:16070:20550:20551:22713:22714:31197;True:True:True:True:True:True:True:True:True:True:True:True:True:True…
Q06103;Q06103;18;18;18;26S proteasome regulatory subunit RPN7;RPN7;>sp|Q06103|RPN7_YEAST 26S proteasome regulatory subunit RPN7 OS=Saccharomyces cerevisiae (strain ATCC 204508 / S288c) GN=RPN7 PE=1 SV=3;1;18;18;18;55;55;55;48.958;429;429;7.92E-193;NaN;NaN;NaN;0;4275900000;0;4275900000;49.405;0;49.405;;;;2920;413:4245:5076:6725:8230:11142:11147:11749:14792:18416:20858:24430:24736:27786:29326:29811…
Q08723;Q08723;18;18;18;26S proteasome regulatory subunit RPN8;RPN8;>sp|Q08723|RPN8_YEAST 26S proteasome regulatory subunit RPN8 OS=Saccharomyces cerevisiae (strain ATCC 204508 / S288c) GN=RPN8 PE=1 SV=3;1;18;18;18;56.2;56.2;56.2;38.312;338;338;0;NaN;NaN;NaN;0;5701400000;0;5701400000;84.059;0;84.059;;;;3117;3229:4127:4386:5359:11731:13088:13089:14388:15336:15519:16342:16486:19668:21038:21039:29294…
Q04062;Q04062;18;18;18;26S proteasome regulatory subunit RPN9;RPN9;>sp|Q04062|RPN9_YEAST 26S proteasome regulatory subunit RPN9 OS=Saccharomyces cerevisiae (strain ATCC 204508 / S288c) GN=RPN9 PE=1 SV=1;1;18;18;18;60.6;60.6;60.6;45.782;393;393;1.76E-167;86.309;1.3205;NaN;1;9073600000;2828100000;6245500000;125.5;43.676;81.823;;;;2765;1545:1546:1641:2955:3604:3731:3820:3823:9137:10470:11611:17753:1…
O13516;O13516;18;2;2;40S ribosomal protein S9-A;RPS9A;>sp|O13516|RS9A_YEAST 40S ribosomal protein S9-A OS=Saccharomyces cerevisiae (strain ATCC 204508 / S288c) GN=RPS9A PE=1 SV=3;1;18;2;2;95.4;27.4;27.4;22.443;197;197;8.10E-226;95.819;1.5225;13.968;2;1950100000;16146000;1934000000;43.552;0.96036;42.592;;;;17;5035:9795:9796:11872:11873:13180:13262:13263:14466:14787:20254:20703:22117:22118:22438:25…
P0CX83:P0CX82;P0CX83:P0CX82;18:18;18:18;18:18;60S ribosomal protein L19-B:60S ribosomal protein L19-A;RPL19B:RPL19A;>sp|P0CX83|RL19B_YEAST 60S ribosomal protein L19-B OS=Saccharomyces cerevisiae (strain ATCC 204508 / S288c) GN=RPL19B PE=1 SV=1:>sp|P0CX82|RL19A_YEAST 60S ribosomal protein L19-A OS=Saccharomyces cerevisiae (strain ATCC 204508 / S288c) GN=RPL19A PE=1 SV=1;2;18;18;18;89.4;89.4;89.4;2…
Q02326;Q02326;18;12;12;60S ribosomal protein L6-A;RPL6A;>sp|Q02326|RL6A_YEAST 60S ribosomal protein L6-A OS=Saccharomyces cerevisiae (strain ATCC 204508 / S288c) GN=RPL6A PE=1 SV=2;1;18;12;12;81.8;62.5;62.5;19.961;176;176;7.08E-174;58.625;1.0953;65.524;7;20451000000;188490000;20263000000;324.37;7.7774;316.59;;;;2594;142:342:4346:4347:4906:4907:7383:9884:9885:12706:16488:16489:18719:21405:28978:29…
P07342;P07342;18;18;18;Acetolactate synthase catalytic subunit	mitochondrial;ILV2;>sp|P07342|ILVB_YEAST Acetolactate synthase catalytic subunit	mitochondrial OS=Saccharomyces cerevisiae (strain ATCC 204508 / S288c) GN=ILV2 PE=1 SV=1;1;18;18;18;47.3;47.3;47.3;74.936;687;687;0;84.792;1.312;7.0603;4;31892000000;57354000;31835000000;299.41;1.9897;297.42;;;;230;26:4112:4654:5414:5973:6549:6658:7348:11176:11177:11316:13709:14195:14438:22396:25451:27441:29722;True:True:True:True:True:True:True:True:True:True:True:True:True:True:True:True:True:T…
P38682;P38682;18;18;18;ADP-ribosylation factor GTPase-activating protein GLO3;GLO3;>sp|P38682|GLO3_YEAST ADP-ribosylation factor GTPase-activating protein GLO3 OS=Saccharomyces cerevisiae (strain ATCC 204508 / S288c) GN=GLO3 PE=1 SV=1;1;18;18;18;59;59;59;55.093;493;493;5.05E-275;NaN;NaN;NaN;0;4999700000;0;4999700000;53.987;0;53.987;;;;1442;826:3504:4362:5682:5805:8867:10117:10389:11869:15026:1513…
P47771;P47771;18;7;7;Aldehyde dehydrogenase [NAD(P)+] 1;ALD2;>sp|P47771|ALDH2_YEAST Aldehyde dehydrogenase [NAD(P)+] 1 OS=Saccharomyces cerevisiae (strain ATCC 204508 / S288c) GN=ALD2 PE=1 SV=2;1;18;7;7;49.8;23.5;23.5;55.187;506;506;9.70E-248;NaN;NaN;NaN;0;376470000;0;376470000;5.6342;0;5.6342;;;;2114;131:4118:6464:7115:7704:7996:12585:14525:14733:15290:15878:18170:20294:24634:25661:26366:27347:2…
P37302;P37302;18;18;18;Aminopeptidase Y;APE3;>sp|P37302|APE3_YEAST Aminopeptidase Y OS=Saccharomyces cerevisiae (strain ATCC 204508 / S288c) GN=APE3 PE=1 SV=1;1;18;18;18;40.4;40.4;40.4;60.137;537;537;0;56.663;0.96748;NaN;1;6832600000;9559500;6823000000;74.64;0.40689;74.233;;;;1279;4162:4723:5664:6859:9706:10172:10173:11892:11893:15248:15249:19287:20624:20625:24008:27094:28659:30937;True:True:True…
Q03532;Q03532;18;18;18;ATP-dependent RNA helicase HAS1;HAS1;>sp|Q03532|HAS1_YEAST ATP-dependent RNA helicase HAS1 OS=Saccharomyces cerevisiae (strain ATCC 204508 / S288c) GN=HAS1 PE=1 SV=1;1;18;18;18;41.2;41.2;41.2;56.717;505;505;1.73E-99;NaN;NaN;NaN;0;3791300000;0;3791300000;48.436;0;48.436;;;;2702;1797:1972:2947:9427:10368:11110:13050:16867:17786:20970:20971:21679:22654:24630:25652:27690:28989:…
P32451;P32451;18;18;18;Biotin synthase	mitochondrial;BIO2;>sp|P32451|BIOB_YEAST Biotin synthase	mitochondrial OS=Saccharomyces cerevisiae (strain ATCC 204508 / S288c) GN=BIO2 PE=1 SV=2;1;18;18;18;72.8;72.8;72.8;41.884;375;375;1.56E-257;1.0836;1.0742;119.13;4;4443600000;144900000;4298700000;59.522;3.7971;55.725;;;;889;197:752:2537:5033:6185:9281:13435:17995:18268:19964:21931:25391:27989:28548:29949:29950:30246:30256;True:True:True:True:True:True:True:True:True:True:True:True:True:True:True:T…
P32074;P32074;18;18;18;Coatomer subunit gamma;SEC21;>sp|P32074|COPG_YEAST Coatomer subunit gamma OS=Saccharomyces cerevisiae (strain ATCC 204508 / S288c) GN=SEC21 PE=1 SV=2;1;18;18;18;33.6;33.6;33.6;104.83;935;935;5.72E-269;NaN;NaN;NaN;0;2651300000;0;2651300000;25.139;0;25.139;;;;842;5418:7688:11021:12387:12761:13234:14940:16925:17324:18221:19531:20139:21442:22031:23405:28342:30174:30386;True:Tru…
P40510;P40510;18;18;10;D-3-phosphoglycerate dehydrogenase 2;SER33;>sp|P40510|SER33_YEAST D-3-phosphoglycerate dehydrogenase 2 OS=Saccharomyces cerevisiae (strain ATCC 204508 / S288c) GN=SER33 PE=1 SV=1;1;18;18;10;54.2;54.2;32.4;51.188;469;469;0;60.642;1.1078;21.445;2;15949000000;17099000;15932000000;181.1;0.80015;180.3;;;;1840;1091:2816:3647:4034:10320:10656:11138:11406:17979:20523:20524:23214:24…
P39985;P39985;18;18;18;DNA polymerase V;POL5;>sp|P39985|DPO5_YEAST DNA polymerase V OS=Saccharomyces cerevisiae (strain ATCC 204508 / S288c) GN=POL5 PE=1 SV=1;1;18;18;18;23;23;23;115.89;1022;1022;1.02E-107;0.47628;0.8335;NaN;1;761260000;123060000;638200000;7.0381;1.5023;5.5358;;;;1683;1136:2487:3020:3021:4333:4395:8527:12040:13792:14599:16793:17036:17408:17613:20018:24261:28837:29156;True:True:Tr…
Q06706;Q06706;18;18;17;Elongator complex protein 1;IKI3;>sp|Q06706|ELP1_YEAST Elongator complex protein 1 OS=Saccharomyces cerevisiae (strain ATCC 204508 / S288c) GN=IKI3 PE=1 SV=1;1;18;18;17;19.6;19.6;16.8;152.99;1349;1349;2.42E-147;NaN;NaN;NaN;0;769690000;0;769690000;7.2011;0;7.2011;;;;3009;993:2291:4058:4340:5036:6230:7201:9731:9950:10455:10456:12714:14885:15445:18702:23458:24780:30619;True:Tr…
P32614;P32614;18;18;18;Fumarate reductase;;>sp|P32614|FRDS_YEAST Fumarate reductase 1 OS=Saccharomyces cerevisiae (strain ATCC 204508 / S288c) GN=FRD1 PE=1 SV=1;1;18;18;18;51.5;51.5;51.5;50.843;470;470;1.57E-265;NaN;NaN;NaN;0;2161300000;0;2161300000;38.974;0;38.974;;;;963;1619:1850:2911:2912:6480:8547:9436:9982:11588:13211:14524:14991:18486:19365:19366:24378:27966:30843;True:True:True:True:True:T…
P17709;P17709;18;18;17;Glucokinase-1;GLK1;>sp|P17709|HXKG_YEAST Glucokinase-1 OS=Saccharomyces cerevisiae (strain ATCC 204508 / S288c) GN=GLK1 PE=1 SV=1;1;18;18;17;46;46;43.2;55.377;500;500;0;42.528;0.66934;155.06;11;19295000000;279350000;19016000000;226.03;7.7035;218.33;;;;481;2909:4131:4694:8197:8198:8601:9931:12151:14342:15030:16304:16936:17313:22856:24036:26310:30307:30504;True:True:True:True…
Q03161;Q03161;18;18;18;Glucose-6-phosphate 1-epimerase;;>sp|Q03161|YMY9_YEAST Glucose-6-phosphate 1-epimerase OS=Saccharomyces cerevisiae (strain ATCC 204508 / S288c) GN=YMR099C PE=1 SV=1;1;18;18;18;78.5;78.5;78.5;33.955;297;297;0;NaN;NaN;NaN;0;7818000000;0;7818000000;93.43;0;93.43;;;;2664;5666:6162:6177:9437:14288:14289:14710:15575:16305:17478:19763:19764:20176:20309:22941:24743:25779:26295;True…
Q04697;Q04697;18;18;18;Glucose-signaling factor 2;GSF2;>sp|Q04697|GSF2_YEAST Glucose-signaling factor 2 OS=Saccharomyces cerevisiae (strain ATCC 204508 / S288c) GN=GSF2 PE=1 SV=1;1;18;18;18;47.9;47.9;47.9;45.869;403;403;4.51E-151;NaN;NaN;NaN;0;4233000000;0;4233000000;60.122;0;60.122;;;;2835;8:9:1827:1828:7045:7046:9969:11257:13058:16605:16606:17787:18020:19682:21537:26214:26215:27173;True:True:Tr…
Q08220;Q08220;18;18;18;Glutathione synthetase;GSH2;>sp|Q08220|GSHB_YEAST Glutathione synthetase OS=Saccharomyces cerevisiae (strain ATCC 204508 / S288c) GN=GSH2 PE=1 SV=1;1;18;18;18;38.9;38.9;38.9;55.815;491;491;2.99E-100;NaN;NaN;NaN;0;2218100000;0;2218100000;29.37;0;29.37;;;;3082;1447:1448:4141:5606:11772:12482:13094:14904:17452:20958:24802:25563:25564:27408:28025:28686:30592:31165;True:True:Tru…
P14743;P14743;18;18;18;Glycylpeptide N-tetradecanoyltransferase;NMT1;>sp|P14743|NMT_YEAST Glycylpeptide N-tetradecanoyltransferase OS=Saccharomyces cerevisiae (strain ATCC 204508 / S288c) GN=NMT1 PE=1 SV=1;1;18;18;18;54.1;54.1;54.1;52.837;455;455;3.68E-192;NaN;NaN;NaN;0;1226200000;20370000;1205800000;17.58;0.66661;16.913;;;;404;4455:6888:7870:13292:15544:15896:15897:17140:17491:18398:20186:20784:…
P39960;P39960;18;18;18;GTPase-activating protein BEM2/IPL2;BEM2;>sp|P39960|BEM2_YEAST GTPase-activating protein BEM2/IPL2 OS=Saccharomyces cerevisiae (strain ATCC 204508 / S288c) GN=BEM2 PE=1 SV=1;1;18;18;18;12.6;12.6;12.6;245.43;2167;2167;2.33E-90;58.676;52.59;12.319;2;454110000;2001500;452110000;3.0055;0.040442;2.965;;;;1673;6057:6775:6952:11078:11186:11244:11746:13776:16957:18319:19656:21075:2…
P33313;P33313;18;18;18;Hsp70/Hsp90 co-chaperone CNS1;CNS1;>sp|P33313|CNS1_YEAST Hsp70/Hsp90 co-chaperone CNS1 OS=Saccharomyces cerevisiae (strain ATCC 204508 / S288c) GN=CNS1 PE=1 SV=1;1;18;18;18;49.9;49.9;49.9;44.112;385;385;5.69E-108;NaN;NaN;NaN;0;1081800000;0;1081800000;15.519;0;15.519;;;;1053;391:392:948:1218:2501:2606:3236:5521:5591:8603:12463:14705:20086:22984:23877:23878:25190:26326;True:T…
P47912;P47912;18;15;15;Long-chain-fatty-acid--CoA ligase 4;FAA4;>sp|P47912|LCF4_YEAST Long-chain-fatty-acid--CoA ligase 4 OS=Saccharomyces cerevisiae (strain ATCC 204508 / S288c) GN=FAA4 PE=1 SV=1;1;18;15;15;38.3;34.3;34.3;77.266;694;694;1.38E-67;NaN;NaN;NaN;0;1918600000;0;1918600000;22.935;0;22.935;;;;2117;862:3522:5950:6421:6943:7784:7785:7981:7982:8262:10867:12504:17162:22511:22780:26712:26794…
P38295;P38295;18;18;18;Medium-chain fatty acid ethyl ester synthase/esterase 2;EHT1;>sp|P38295|MCFS2_YEAST Medium-chain fatty acid ethyl ester synthase/esterase 2 OS=Saccharomyces cerevisiae (strain ATCC 204508 / S288c) GN=EHT1 PE=1 SV=1;1;18;18;18;69.2;69.2;69.2;51.255;451;451;0;NaN;NaN;NaN;0;8579800000;0;8579800000;116.21;0;116.21;;;;1391;152:666:1929:3572:3573:4168:4169:7573:12208:12742:12809:…
Q04439;Q04439;18;18;12;Myosin-5;MYO5;>sp|Q04439|MYO5_YEAST Myosin-5 OS=Saccharomyces cerevisiae (strain ATCC 204508 / S288c) GN=MYO5 PE=1 SV=1;1;18;18;12;19.8;19.8;14.4;136.9;1219;1219;1.80E-124;60.519;54.974;NaN;1;758640000;348130;758290000;6.6672;0.015062;6.6522;;;;2813;853:6903:6904:7365:10253:11796:11925:14612:16507:18588:23077:24321:24402:24665:25164:25670:26762:30693;True:True:True:True:Tru…
P39744;P39744;18;18;18;Nucleolar complex protein 2;NOC2;>sp|P39744|NOC2_YEAST Nucleolar complex protein 2 OS=Saccharomyces cerevisiae (strain ATCC 204508 / S288c) GN=NOC2 PE=1 SV=2;1;18;18;18;27.2;27.2;27.2;81.6;710;710;1.86E-79;50.916;45.246;NaN;1;1043800000;320120;1043500000;11.463;0.018828;11.444;;;;1653;202:203:397:1690:1691:2473:10156:13959:14451:15920:16217:20817:21932:22244:24446:26938:270…
P40477;P40477;18;18;18;Nucleoporin NUP159;NUP159;>sp|P40477|NU159_YEAST Nucleoporin NUP159 OS=Saccharomyces cerevisiae (strain ATCC 204508 / S288c) GN=NUP159 PE=1 SV=1;1;18;18;18;17.3;17.3;17.3;158.91;1460;1460;1.66E-138;NaN;NaN;NaN;0;635990000;0;635990000;4.4634;0;4.4634;;;;1821;1021:2192:2351:3451:6589:6916:11579:15914:16284:19340:19495:20668:24377:24609:24610:25064:26878:31054;True:True:True:T…
P07991;P07991;18;18;18;Ornithine aminotransferase;CAR2;>sp|P07991|OAT_YEAST Ornithine aminotransferase OS=Saccharomyces cerevisiae (strain ATCC 204508 / S288c) GN=CAR2 PE=1 SV=2;1;18;18;18;67.9;67.9;67.9;46.085;424;424;7.54E-272;NaN;NaN;NaN;0;4873300000;0;4873300000;59.098;0;59.098;;;;239;279:1216:2958:7957:10020:10021:11905:14587:14588:14665:15189:17521:19876:21243:23294:24513:25896:30996;True:T…
P38137;P38137;18;18;18;Peroxisomal-coenzyme A synthetase;PCS60;>sp|P38137|FAT2_YEAST Peroxisomal-coenzyme A synthetase OS=Saccharomyces cerevisiae (strain ATCC 204508 / S288c) GN=PCS60 PE=1 SV=1;1;18;18;18;41.4;41.4;41.4;60.488;543;543;9.57E-103;26.531;3.1391;NaN;1;2971800000;7448000;2964400000;41.872;0.36143;41.511;;;;1324;4594:4599:5284:5590:7401:7802:7803:9877:10737:11780:12023:14985:16446:182…
P53261;P53261;18;18;18;Pescadillo homolog;NOP7;>sp|P53261|PESC_YEAST Pescadillo homolog OS=Saccharomyces cerevisiae (strain ATCC 204508 / S288c) GN=NOP7 PE=1 SV=1;1;18;18;18;36.4;36.4;36.4;69.876;605;605;6.75E-200;67.913;4.3504;NaN;1;2942600000;4397500;2938300000;32.335;0.18568;32.149;;;;2328;3109:5795:8522:9214:12715:13639:13844:16470:17079:17864:19855:22050:22103:23063:27850:29487:31010:31045;T…
P38628;P38628;18;18;18;Phosphoacetylglucosamine mutase;PCM1;>sp|P38628|AGM1_YEAST Phosphoacetylglucosamine mutase OS=Saccharomyces cerevisiae (strain ATCC 204508 / S288c) GN=PCM1 PE=1 SV=2;1;18;18;18;44.3;44.3;44.3;62.066;557;557;1.10E-128;NaN;NaN;NaN;0;2963000000;0;2963000000;38.331;0;38.331;;;;1436;2393:6951:10870:14905:14906:15110:15608:15840:15841:17465:17917:18189:19104:19830:19965:20791:240…
Q12480;Q12480;18;18;18;Probable electron transfer flavoprotein subunit alpha	mitochondrial;AIM45;>sp|Q12480|ETFA_YEAST Probable electron transfer flavoprotein subunit alpha	mitochondrial OS=Saccharomyces cerevisiae (strain ATCC 204508 / S288c) GN=AIM45 PE=1 SV=1;1;18;18;18;84;84;84;36.802;344;344;4.89E-225;NaN;NaN;NaN;0;5115700000;0;5115700000;73.295;0;73.295;;;;3345;2924:3187:8231:12336:13379:15769:15944:16826:16827:17219:22695:23378:25210:25516:26077:26078:28550:29579;True:True:True:True:True:True:True:True:True:True:True:True:True:True:True:True:True:True;3291:35…
Q03862;Q03862;18;18;18;Probable metalloprotease ARX1;ARX1;>sp|Q03862|ARX1_YEAST Probable metalloprotease ARX1 OS=Saccharomyces cerevisiae (strain ATCC 204508 / S288c) GN=ARX1 PE=1 SV=1;1;18;18;18;45.9;45.9;45.9;65.212;593;593;1.38E-229;NaN;NaN;NaN;0;3716700000;0;3716700000;45.872;0;45.872;;;;2747;497:1964:3218:3470:8531:8786:9470:12903:16755:17605:17606:18927:21667:24279:25464:25913:30988:31195;T…
P16451;P16451;18;18;18;Pyruvate dehydrogenase complex protein X component	mitochondrial;PDX1;>sp|P16451|ODPX_YEAST Pyruvate dehydrogenase complex protein X component	mitochondrial OS=Saccharomyces cerevisiae (strain ATCC 204508 / S288c) GN=PDX1 PE=1 SV=1;1;18;18;18;56.3;56.3;56.3;45.361;410;410;0;NaN;NaN;NaN;0;2648200000;0;2648200000;30.542;0;30.542;;;;447;25:1401:4017:4417:4838:7675:8077:8078:12174:12643:12795:13695:13696:16303:21676:23824:26107:30339;True:True:True:True:True:True:True:True:True:True:True:True:True:True:True:True:True:True;26:1575:4467:4916:…
P47037;P47037;18;18;18;Structural maintenance of chromosomes protein 3;SMC3;>sp|P47037|SMC3_YEAST Structural maintenance of chromosomes protein 3 OS=Saccharomyces cerevisiae (strain ATCC 204508 / S288c) GN=SMC3 PE=1 SV=1;1;18;18;18;18.1;18.1;18.1;141.33;1230;1230;1.25E-49;NaN;NaN;NaN;0;342860000;0;342860000;3.0612;0;3.0612;;;;2049;1404:3246:5936:11195:11393:11394:13488:16258:16532:16708:16715:184…
Q12532;Q12532;18;18;18;Translation-associated element 2;TAE2;>sp|Q12532|RQC2_YEAST Ribosome quality control complex subunit 2 OS=Saccharomyces cerevisiae (strain ATCC 204508 / S288c) GN=RQC2 PE=1 SV=1;1;18;18;18;19.7;19.7;19.7;119.07;1038;1038;2.09E-87;NaN;NaN;NaN;0;622890000;0;622890000;6.1989;0;6.1989;;;;3372;1736:6825:8874:11886:12085:12905:12990:13120:14296:14638:15801:18574:19401:24631:26783…
Q12466;Q12466;18;18;18;Tricalbin-1;TCB1;>sp|Q12466|TCB1_YEAST Tricalbin-1 OS=Saccharomyces cerevisiae (strain ATCC 204508 / S288c) GN=TCB1 PE=1 SV=1;1;18;18;18;21.8;21.8;21.8;133.57;1186;1186;1.14E-61;51.575;0.87121;NaN;1;1045300000;9756400;1035500000;8.325;0.20159;8.1234;;;;3343;69:585:872:875:2849:7090:10637:13421:18471:20074:22617:27471:28716:28896:29752:30052:30066:31230;True:True:True:True:T…
P06208-2;P06208-2;18;1;1;;;>sp|P06208-2|LEU1_YEAST Isoform Cytoplasmic of 2-isopropylmalate synthase OS=Saccharomyces cerevisiae (strain ATCC 204508 / S288c) GN=LEU4;1;18;1;1;35.3;1.4;1.4;65.162;589;589;0;NaN;NaN;NaN;0;0;0;0;0;0;0;;;;171;1934:2674:3050:4416:6912:8185:11704:12638:12872:12873:13804:17034:17273:17953:21519:22762:22763:30634;False:False:False:False:False:False:False:False:False:False…
P40327;P40327;17;17;17;26S protease regulatory subunit 4 homolog;RPT2;>sp|P40327|PRS4_YEAST 26S protease regulatory subunit 4 homolog OS=Saccharomyces cerevisiae (strain ATCC 204508 / S288c) GN=RPT2 PE=1 SV=3;1;17;17;17;54;54;54;48.828;437;437;1.89E-161;NaN;NaN;NaN;0;6587700000;0;6587700000;75.042;0;75.042;;;;1777;2966:5312:8285:9172:9385:11274:11283:15918:15919:19062:20190:22917:26865:26866:2784…
P0CX30:P0CX29;P0CX30:P0CX29;17:17;17:17;17:17;40S ribosomal protein S23-B:40S ribosomal protein S23-A;RPS23B:RPS23A;>sp|P0CX30|RS23B_YEAST 40S ribosomal protein S23-B OS=Saccharomyces cerevisiae (strain ATCC 204508 / S288c) GN=RPS23B PE=1 SV=1:>sp|P0CX29|RS23A_YEAST 40S ribosomal protein S23-A OS=Saccharomyces cerevisiae (strain ATCC 204508 / S288c) GN=RPS23A PE=1 SV=1;2;17;17;17;86.9;86.9;86.9;1…
P36516;P36516;17;17;17;54S ribosomal protein L3	mitochondrial;MRPL3;>sp|P36516|RM03_YEAST 54S ribosomal protein L3	mitochondrial OS=Saccharomyces cerevisiae (strain ATCC 204508 / S288c) GN=MRPL3 PE=1 SV=2;1;17;17;17;58.7;58.7;58.7;43.999;390;390;5.55E-139;NaN;NaN;NaN;0;3834600000;0;3834600000;45.319;0;45.319;;;;1253;1631:3858:6584:6806:7932:17136:17703:17760:19187:21680:22217:24688:24695:25412:25413:30670:31206;True:True:True:True:True:True:True:True:True:True:True:True:True:True:True:True:True;1831:4304:7273…
P05748;P05748;17;17;2;60S ribosomal protein L15-A;RPL15A;>sp|P05748|RL15A_YEAST 60S ribosomal protein L15-A OS=Saccharomyces cerevisiae (strain ATCC 204508 / S288c) GN=RPL15A PE=1 SV=3;1;17;17;2;90.7;90.7;4.4;24.422;204;204;7.65E-98;63.687;0.97753;30.536;22;1.003E+11;893580000;99409000000;1143.1;26.691;1116.4;;;;151;810:8001:8348:10078:10079:13780:19921:20295:20548:21163:22478:24866:27699:30343:3…
P0CX46:P0CX45;P0CX46:P0CX45;17:17;17:17;17:17;60S ribosomal protein L2-B:60S ribosomal protein L2-A;RPL2B:RPL2A;>sp|P0CX46|RL2B_YEAST 60S ribosomal protein L2-B OS=Saccharomyces cerevisiae (strain ATCC 204508 / S288c) GN=RPL2B PE=1 SV=1:>sp|P0CX45|RL2A_YEAST 60S ribosomal protein L2-A OS=Saccharomyces cerevisiae (strain ATCC 204508 / S288c) GN=RPL2A PE=1 SV=1;2;17;17;17;84.3;84.3;84.3;27.408;254;…
P41338;P41338;17;17;17;Acetyl-CoA acetyltransferase;ERG10;>sp|P41338|THIL_YEAST Acetyl-CoA acetyltransferase OS=Saccharomyces cerevisiae (strain ATCC 204508 / S288c) GN=ERG10 PE=1 SV=3;1;17;17;17;77.4;77.4;77.4;41.728;398;398;0;67.81;1.0648;8.3879;2;10862000000;18227000;10844000000;133.77;0.84169;132.93;;;;1899;750:2324:2372:4714:5599:6897:7965:8196:9482:10865:11326:16613:19165:24787:25889:29064:…
P18239:P18238;P18239;17:01;17:01;17:01;ADP	ATP carrier protein 2;PET9;>sp|P18239|ADT2_YEAST ADP	ATP carrier protein 2 OS=Saccharomyces cerevisiae (strain ATCC 204508 / S288c) GN=PET9 PE=1 SV=2;2;17;17;17;57.5;57.5;57.5;34.426;318;318:307;6.62E-303;76.222;1.1734;26.648;8;62847000000;254380000;62593000000;726.66;9.1452;717.51;;;;487;1281:6098:8017:8222:12224:12874:15773:20583:20584:22689:22690:25711:27027:27028:27029:30186:30276;True:True:True:True:True:True:True:True:True:True:True:True:True…
P37898;P37898;17;16;16;Alanine/arginine aminopeptidase;AAP1;>sp|P37898|AAP1_YEAST Alanine/arginine aminopeptidase OS=Saccharomyces cerevisiae (strain ATCC 204508 / S288c) GN=AAP1 PE=1 SV=2;1;17;16;16;28.2;27.1;27.1;97.661;856;856;9.62E-118;NaN;NaN;NaN;0;1402900000;0;1402900000;14.469;0;14.469;;;;1285;1624:2189:3882:8127:9201:10686:10935:14389:18124:20380:22805:24864:26157:29506:30016:31086:31123;…
P48015;P48015;17;17;17;Aminomethyltransferase	mitochondrial;GCV1;>sp|P48015|GCST_YEAST Aminomethyltransferase	mitochondrial OS=Saccharomyces cerevisiae (strain ATCC 204508 / S288c) GN=GCV1 PE=1 SV=2;1;17;17;17;72.5;72.5;72.5;44.468;400;400;1.51E-234;96.676;1.5369;0.065354;2;11174000000;12458000;11162000000;136.62;0.62259;136;;;;2118;868:2914:4056:5227:5558:7249:9000:10666:10965:11511:12910:15987:16741:18090:24918:25811:31204;True:True:True:True:True:True:True:True:True:True:True:True:True:True:True:True:…
P30902;P30902;17;17;17;ATP synthase subunit d	mitochondrial;ATP7;>sp|P30902|ATP7_YEAST ATP synthase subunit d	mitochondrial OS=Saccharomyces cerevisiae (strain ATCC 204508 / S288c) GN=ATP7 PE=1 SV=2;1;17;17;17;95.4;95.4;95.4;19.809;174;174;1.27E-244;72.863;1.7768;71.834;2;20757000000;28921000;20728000000;352.32;1.9143;350.4;;;;821;3421:3699:8586:9592:11171:11172:12899:13854:19861:19862:20884:21397:22315:22976:28056:28539:28540;True:True:True:True:True:True:True:True:True:True:True:True:True:True:True:Tru…
P20448;P20448;17;17;17;ATP-dependent RNA helicase HCA4;HCA4;>sp|P20448|DBP4_YEAST ATP-dependent RNA helicase HCA4 OS=Saccharomyces cerevisiae (strain ATCC 204508 / S288c) GN=HCA4 PE=1 SV=2;1;17;17;17;29.2;29.2;29.2;87.192;770;770;4.21E-116;NaN;NaN;NaN;0;577740000;0;577740000;7.9107;0;7.9107;;;;533;403:1341:1524:6010:13634:15312:17883:18118:19560:21086:21299:21728:23870:24067:24226:26560:27557;Tru…
P38891;P38891;17;17;17;Branched-chain-amino-acid aminotransferase	mitochondrial;BAT1;>sp|P38891|BCA1_YEAST Branched-chain-amino-acid aminotransferase	mitochondrial OS=Saccharomyces cerevisiae (strain ATCC 204508 / S288c) GN=BAT1 PE=1 SV=1;1;17;17;17;62.8;62.8;62.8;43.596;393;393;0;48.428;0.76471;21.838;4;26786000000;92024000;26694000000;229.96;2.5442;227.42;;;;1554;2145:2146:2289:4889:9959:12184:13311:14750:14998:17013:19291:20263:20543:21278:21805:22979:22980;True:True:True:True:True:True:True:True:True:True:True:True:True:True:True:True:True…
P54781;P54781;17;17;17;Cytochrome P450 61;ERG5;>sp|P54781|ERG5_YEAST Cytochrome P450 61 OS=Saccharomyces cerevisiae (strain ATCC 204508 / S288c) GN=ERG5 PE=1 SV=1;1;17;17;17;44.4;44.4;44.4;61.334;538;538;6.46E-102;NaN;NaN;NaN;0;1317900000;0;1317900000;16.53;0;16.53;;;;2493;2962:6227:6228:6642:7789:7974:10631:11427:11816:13597:13810:18679:19720:20369:28116:29903:31106;True:True:True:True:True:True…
P54783;P54783;17;17;17;D-arabinono-1	4-lactone oxidase;ALO1;>sp|P54783|ALO_YEAST D-arabinono-1	4-lactone oxidase OS=Saccharomyces cerevisiae (strain ATCC 204508 / S288c) GN=ALO1 PE=1 SV=1;1;17;17;17;47;47;47;59.493;526;526;1.42E-248;NaN;NaN;NaN;0;2867000000;0;2867000000;34.747;0;34.747;;;;2494;95:4662:5739:7155:7772:7776:11838:12437:15125:18662:18663:20011:23110:24415:25296:25356:29942;True:True:True:True:True:True:True:True:True:True:True:True:True:True:True:True:True;105:5183:6358:7897:8…
P07275;P07275;17;17;17;Delta-1-pyrroline-5-carboxylate dehydrogenase	mitochondrial;PUT2;>sp|P07275|PUT2_YEAST Delta-1-pyrroline-5-carboxylate dehydrogenase	mitochondrial OS=Saccharomyces cerevisiae (strain ATCC 204508 / S288c) GN=PUT2 PE=1 SV=2;1;17;17;17;43;43;43;64.434;575;575;3.94E-244;1.2596;1.1387;NaN;1;6004600000;2457000;6002100000;58.53;0.12077;58.409;;;;221;515:718:2723:4065:4139:4159:5592:9386:9839:9840:11783:18645:24750:28416:30237:30946:30993;True:True:True:True:True:True:True:True:True:True:True:True:True:True:True:True:True;578:820:3071…
P09064;P09064;17;17;17;Eukaryotic translation initiation factor 2 subunit beta;SUI3;>sp|P09064|IF2B_YEAST Eukaryotic translation initiation factor 2 subunit beta OS=Saccharomyces cerevisiae (strain ATCC 204508 / S288c) GN=SUI3 PE=1 SV=2;1;17;17;17;68.4;68.4;68.4;31.574;285;285;1.43E-224;NaN;NaN;NaN;0;5085800000;0;5085800000;76.783;0;76.783;;;;259;543:3877:5597:7518:14031:14154:14155:15230:20933:2…
Q05775;Q05775;17;17;17;Eukaryotic translation initiation factor 3 subunit J;HCR1;>sp|Q05775|EIF3J_YEAST Eukaryotic translation initiation factor 3 subunit J OS=Saccharomyces cerevisiae (strain ATCC 204508 / S288c) GN=HCR1 PE=1 SV=1;1;17;17;17;72.8;72.8;72.8;29.564;265;265;7.21E-154;NaN;NaN;NaN;0;5603800000;0;5603800000;114.33;0;114.33;;;;2884;1210:1211:3185:3948:3949:5744:5745:5871:5872:6120:8537…
Q04458;Q04458;17;17;17;Fatty aldehyde dehydrogenase HFD1;HFD1;>sp|Q04458|HFD1_YEAST Fatty aldehyde dehydrogenase HFD1 OS=Saccharomyces cerevisiae (strain ATCC 204508 / S288c) GN=HFD1 PE=1 SV=1;1;17;17;17;31.4;31.4;31.4;59.978;532;532;3.47E-110;NaN;NaN;NaN;0;1129900000;0;1129900000;17.857;0;17.857;;;;2814;2030:2732:2952:3276:3277:10490:10607:11382:12645:13539:13540:16034:16750:20265:21876:24390:24…
P32835;P32835;17;1;1;GTP-binding nuclear protein GSP1/CNR1;GSP1;>sp|P32835|GSP1_YEAST GTP-binding nuclear protein GSP1/CNR1 OS=Saccharomyces cerevisiae (strain ATCC 204508 / S288c) GN=GSP1 PE=1 SV=1;1;17;1;1;73.5;5.9;5.9;24.81;219;219;1.07E-163;NaN;NaN;NaN;0;828390000;0;828390000;23.307;0;23.307;;;;1002;6737:6861:14344:14345:17256:17257:19233:19954:19955:20147:21827:21828:23092:24626:24627:26459:…
P32836;P32836;17;17;1;GTP-binding nuclear protein GSP2/CNR2;GSP2;>sp|P32836|GSP2_YEAST GTP-binding nuclear protein GSP2/CNR2 OS=Saccharomyces cerevisiae (strain ATCC 204508 / S288c) GN=GSP2 PE=1 SV=1;1;17;17;1;73.6;73.6;6.4;24.99;220;220;1.08E-166;62.918;1.0091;80.359;12;29440000000;298210000;29142000000;401.9;10.373;391.52;;;;1003;6737:6861:14344:14345:17256:17257:19233:19954:19955:20147:21827:2…
P21827;P21827;17;17;17;Guanine nucleotide exchange factor SRM1;SRM1;>sp|P21827|RCC1_YEAST Guanine nucleotide exchange factor SRM1 OS=Saccharomyces cerevisiae (strain ATCC 204508 / S288c) GN=SRM1 PE=1 SV=1;1;17;17;17;47.7;47.7;47.7;53.013;482;482;2.06E-147;85.842;1.4423;NaN;1;3691900000;6189900;3685700000;54.216;0.3409;53.875;;;;567;1635:3582:6365:11077:16673:17363:19791:22420:22757:22758:26296:26…
P53145;P53145;17;17;17;Large subunit GTPase 1;LSG1;>sp|P53145|LSG1_YEAST Large subunit GTPase 1 OS=Saccharomyces cerevisiae (strain ATCC 204508 / S288c) GN=LSG1 PE=1 SV=1;1;17;17;17;46.4;46.4;46.4;72.727;640;640;3.21E-124;NaN;NaN;NaN;0;1625000000;0;1625000000;17.49;0;17.49;;;;2275;1388:2788:3342:3496:4283:5549:7458:8387:14221:14479:16006:16629:18050:18965:19030:20334:20922;True:True:True:True:Tru…
P32419;P32419;17;17;17;Malate dehydrogenase	peroxisomal;MDH3;>sp|P32419|MDHP_YEAST Malate dehydrogenase	peroxisomal OS=Saccharomyces cerevisiae (strain ATCC 204508 / S288c) GN=MDH3 PE=1 SV=3;1;17;17;17;84.5;84.5;84.5;37.186;343;343;1.00E-272;49.63;0.78055;19.516;2;9625200000;37715000;9587500000;111.19;1.3641;109.82;;;;885;1598:3441:3816:6609:6659:6660:10836:16847:16853:18021:20540:21384:23472:24404:24414:27854:29558;True:True:True:True:True:True:True:True:True:True:True:True:True:True:True:True:Tru…
P36046;P36046;17;17;17;Mitochondrial intermembrane space import and assembly protein 40;MIA40;>sp|P36046|MIA40_YEAST Mitochondrial intermembrane space import and assembly protein 40 OS=Saccharomyces cerevisiae (strain ATCC 204508 / S288c) GN=MIA40 PE=1 SV=2;1;17;17;17;44.2;44.2;44.2;44.536;403;403;4.15E-300;NaN;NaN;NaN;0;3330100000;0;3330100000;40.526;0;40.526;;;;1187;2691:6250:7447:7448:7449:838…
Q07807;Q07807;17;17;17;mRNA-binding protein PUF3;PUF3;>sp|Q07807|PUF3_YEAST mRNA-binding protein PUF3 OS=Saccharomyces cerevisiae (strain ATCC 204508 / S288c) GN=PUF3 PE=1 SV=1;1;17;17;17;23.8;23.8;23.8;98.067;879;879;3.43E-95;NaN;NaN;NaN;0;755970000;0;755970000;10.965;0;10.965;;;;3052;714:3033:3643:3648:3658:5539:6676:6778:17284:17285:18801:19727:20383:20897:23892:24221:24587;True:True:True:True…
P40029;P40029;17;17;17;Peptide methionine sulfoxide reductase;MXR1;>sp|P40029|MSRA_YEAST Peptide methionine sulfoxide reductase OS=Saccharomyces cerevisiae (strain ATCC 204508 / S288c) GN=MXR1 PE=1 SV=1;1;17;17;17;91.8;91.8;91.8;21.141;184;184;0;NaN;NaN;NaN;0;9472700000;0;9472700000;160.71;0;160.71;;;;1708;3212:3857:9289:10430:11145:12695:15469:18708:18709:19471:22777:26394:26395:28328:28329:2854…
P32368;P32368;17;17;17;Phosphoinositide phosphatase SAC1;SAC1;>sp|P32368|SAC1_YEAST Phosphoinositide phosphatase SAC1 OS=Saccharomyces cerevisiae (strain ATCC 204508 / S288c) GN=SAC1 PE=1 SV=1;1;17;17;17;37.2;37.2;37.2;71.124;623;623;3.21E-110;1.1249;1.003;NaN;1;893650000;7526900;886120000;15.065;0.33668;14.728;;;;875;4780:5481:7378:10413:10922:10926:14447:15083:15677:18131:18751:19765:25932:2624…
P53131;P53131;17;17;17;Pre-mRNA-splicing factor ATP-dependent RNA helicase PRP43;PRP43;>sp|P53131|PRP43_YEAST Pre-mRNA-splicing factor ATP-dependent RNA helicase PRP43 OS=Saccharomyces cerevisiae (strain ATCC 204508 / S288c) GN=PRP43 PE=1 SV=1;1;17;17;17;29.5;29.5;29.5;87.561;767;767;4.69E-179;48.756;43.926;221.87;3;2273000000;13273000;2259700000;31.453;0.52775;30.925;;;;2267;942:943:1752:5108:52…
P34730;P34730;17;17;7;Protein BMH2;BMH2;>sp|P34730|BMH2_YEAST Protein BMH2 OS=Saccharomyces cerevisiae (strain ATCC 204508 / S288c) GN=BMH2 PE=1 SV=3;1;17;17;7;75.1;75.1;24.5;31.061;273;273;0;70.872;1.0513;67.682;17;68914000000;822360000;68092000000;852.19;24.991;827.2;;;;1122;1966:2031:5103:5104:8081:10609:11924:14455:17904:19918:19919:19920:20349:23332:23333:24830:25865;True:True:True:True:True…
P36037;P36037;17;17;17;Protein DOA1;DOA1;>sp|P36037|DOA1_YEAST Protein DOA1 OS=Saccharomyces cerevisiae (strain ATCC 204508 / S288c) GN=DOA1 PE=1 SV=1;1;17;17;17;32.9;32.9;32.9;79.505;715;715;2.35E-158;NaN;NaN;NaN;0;1082700000;0;1082700000;13.367;0;13.367;;;;1181;4741:4755:5317:7269:8330:8877:14133:15700:16851:17159:21402:24677:24678:24953:26105:26993:28238;True:True:True:True:True:True:True:True…
P40531;P40531;17;17;17;Protein GVP36;GVP36;>sp|P40531|GVP36_YEAST Protein GVP36 OS=Saccharomyces cerevisiae (strain ATCC 204508 / S288c) GN=GVP36 PE=1 SV=1;1;17;17;17;72.4;72.4;72.4;36.67;326;326;6.37E-249;75.996;1.1957;NaN;1;16443000000;11048000;16432000000;195.06;0.59578;194.47;;;;1850;4039:4040:4376:4590:10384:13433:16352:17000:17001:17758:19236:19237:23499:26724:27863:30567:30568;True:True:Tr…
P22213;P22213;17;17;16;Protein SLY1;SLY1;>sp|P22213|SLY1_YEAST Protein SLY1 OS=Saccharomyces cerevisiae (strain ATCC 204508 / S288c) GN=SLY1 PE=1 SV=1;1;17;17;16;37.2;37.2;36.2;74.678;666;666;6.99E-97;NaN;NaN;NaN;0;609710000;0;609710000;8.2557;0;8.2557;;;;591;2802:3126:5567:5598:5601:8284:12181:14181:16373:16374:16517:24129:24134:24406:25226:27213:28744;True:True:True:True:True:True:True:True:Tru…
P23201;P23201;17;17;17;Protein SPA2;SPA2;>sp|P23201|SPA2_YEAST Protein SPA2 OS=Saccharomyces cerevisiae (strain ATCC 204508 / S288c) GN=SPA2 PE=1 SV=1;1;17;17;17;20.5;20.5;20.5;163.14;1466;1466;1.08E-136;0.091513;0.082071;NaN;1;1562800000;18177000;1544600000;9.2833;0.26686;9.0164;;;;616;1809:2174:5661:8864:8884:9572:9573:11168:11936:16914:18680:19898:21115:21616:22360:27044:29648;True:True:True:T…
P11075;P11075;17;17;17;Protein transport protein SEC7;SEC7;>sp|P11075|SEC7_YEAST Protein transport protein SEC7 OS=Saccharomyces cerevisiae (strain ATCC 204508 / S288c) GN=SEC7 PE=1 SV=2;1;17;17;17;13.5;13.5;13.5;226.88;2009;2009;1.81E-57;NaN;NaN;NaN;0;534350000;0;534350000;4.4104;0;4.4104;;;;332;1138:1214:1974:2528:4546:4997:6617:8178:9769:10419:12641:14880:19015:23702:25003:27436:29175;True:Tru…
Q12458;Q12458;17;16;16;Putative reductase 1;YPR1;>sp|Q12458|YPR1_YEAST Putative reductase 1 OS=Saccharomyces cerevisiae (strain ATCC 204508 / S288c) GN=YPR1 PE=1 SV=1;1;17;16;16;76.9;73.7;73.7;34.755;312;312;1.85E-147;NaN;NaN;NaN;0;3613200000;0;3613200000;53.033;0;53.033;;;;3337;603:3808:5313:5728:5729:8514:10716:10717:12959:16253:17433:22129:22878:25536:27694:29710:29955;True:True:True:True:True…
P11745;P11745;17;17;17;Ran GTPase-activating protein 1;RNA1;>sp|P11745|RNA1_YEAST Ran GTPase-activating protein 1 OS=Saccharomyces cerevisiae (strain ATCC 204508 / S288c) GN=RNA1 PE=1 SV=2;1;17;17;17;52.3;52.3;52.3;45.815;407;407;4.01E-247;NaN;NaN;NaN;0;5462900000;0;5462900000;59.99;0;59.99;;;;344;1031:1032:1155:1940:5314:7224:8862:9337:9603:9911:14732:17110:17544:19111:25770:25922:28203;True:Tru…
Q12230;Q12230;17;17;17;Sphingolipid long chain base-responsive protein LSP1;LSP1;>sp|Q12230|LSP1_YEAST Sphingolipid long chain base-responsive protein LSP1 OS=Saccharomyces cerevisiae (strain ATCC 204508 / S288c) GN=LSP1 PE=1 SV=1;1;17;17;17;57.2;57.2;57.2;38.071;341;341;0;66.533;1.0352;129.89;5;25995000000;273770000;25721000000;340.06;9.0475;331.01;;;;3243;180:1788:3626:5070:6637:9411:11700:1209…
P41895;P41895;17;17;17;Transcription initiation factor IIF subunit alpha;TFG1;>sp|P41895|T2FA_YEAST Transcription initiation factor IIF subunit alpha OS=Saccharomyces cerevisiae (strain ATCC 204508 / S288c) GN=TFG1 PE=1 SV=2;1;17;17;17;29.1;29.1;29.1;82.193;735;735;1.04E-94;NaN;NaN;NaN;0;861950000;0;861950000;10.072;0;10.072;;;;1915;1953:2917:3960:4461:6032:6442:9881:11607:12562:12640:12992:13154…
P12754;P12754;17;17;17;Translation initiation factor eIF-2B subunit delta;GCD2;>sp|P12754|EI2BD_YEAST Translation initiation factor eIF-2B subunit delta OS=Saccharomyces cerevisiae (strain ATCC 204508 / S288c) GN=GCD2 PE=1 SV=1;1;17;17;17;37.2;37.2;37.2;70.851;651;651;2.90E-122;NaN;NaN;NaN;0;1152100000;0;1152100000;18.134;0;18.134;;;;366;1703:3335:7644:7969:9114:9308:9309:13761:14520:20379:20410:…
P09032;P09032;17;17;17;Translation initiation factor eIF-2B subunit gamma;GCD1;>sp|P09032|EI2BG_YEAST Translation initiation factor eIF-2B subunit gamma OS=Saccharomyces cerevisiae (strain ATCC 204508 / S288c) GN=GCD1 PE=1 SV=3;1;17;17;17;34.6;34.6;34.6;65.699;578;578;1.99E-113;NaN;NaN;NaN;0;1159000000;0;1159000000;17.56;0;17.56;;;;258;1200:1201:1416:2442:3879:9167:11571:13071:13184:16099:16818:1…
P0CX73:P0CX72:P0CX71:P0CX70:Q03964;P0CX73:P0CX72:P0CX71:P0CX70;17:17:17:17:3;2:2:2:2:1;0:0:0:0:0;Transposon Ty1-PL Gag polyprotein:Capsid protein:Gag-p4:Transposon Ty1-LR2 Gag polyprotein:Capsid protein:Gag-p4:Transposon Ty1-ER1 Gag polyprotein:Capsid protein:Gag-p4:Transposon Ty1-DR6 Gag polyprotein:Capsid protein:Gag-p4;TY1A-PL:TY1A-LR2:TY1A-ER1:TY1A-DR6;>sp|P0CX73|YP11A_YEAST Transposon Ty1-PL…
P38426;P38426;17;17;16;Trehalose synthase complex regulatory subunit TPS3;TPS3;>sp|P38426|TPS3_YEAST Trehalose synthase complex regulatory subunit TPS3 OS=Saccharomyces cerevisiae (strain ATCC 204508 / S288c) GN=TPS3 PE=1 SV=3;1;17;17;16;25.7;25.7;24;118.83;1054;1054;6.53E-76;NaN;NaN;NaN;0;1179200000;0;1179200000;12.911;0;12.911;;;;1418;377:4665:6867:6929:7577:9933:13293:13363:16487:17927:18410:1…
P42945;P42945;17;17;17;U3 small nucleolar RNA-associated protein 10;UTP10;>sp|P42945|UTP10_YEAST U3 small nucleolar RNA-associated protein 10 OS=Saccharomyces cerevisiae (strain ATCC 204508 / S288c) GN=UTP10 PE=1 SV=1;1;17;17;17;11.9;11.9;11.9;200.08;1769;1769;1.29E-112;NaN;NaN;NaN;0;288550000;0;288550000;2.2557;0;2.2557;;;;1943;989:3265:10100:10257:11442:12115:13280:15231:16135:16136:16216:20891…
P53276;P53276;17;17;17;U3 small nucleolar RNA-associated protein 8;UTP8;>sp|P53276|UTP8_YEAST U3 small nucleolar RNA-associated protein 8 OS=Saccharomyces cerevisiae (strain ATCC 204508 / S288c) GN=UTP8 PE=1 SV=1;1;17;17;17;35.9;35.9;35.9;80.19;713;713;1.05E-123;NaN;NaN;NaN;0;512310000;0;512310000;7.8182;0;7.8182;;;;2338;986:2297:2426:7597:11143:12464:14682:15680:16659:17005:20278:21489:23148:235…
Q01477;Q01477;17;17;17;Ubiquitin carboxyl-terminal hydrolase 3;UBP3;>sp|Q01477|UBP3_YEAST Ubiquitin carboxyl-terminal hydrolase 3 OS=Saccharomyces cerevisiae (strain ATCC 204508 / S288c) GN=UBP3 PE=1 SV=1;1;17;17;17;23.6;23.6;23.6;101.92;912;912;6.51E-128;NaN;NaN;NaN;0;771330000;0;771330000;7.919;0;7.919;;;;2567;1135:3540:7588:9995:11196:12791:12824:13789:15618:18048:19414:20490:21703:23515:25146…
P52488;P52488;17;17;17;Ubiquitin-activating enzyme E1-like;UBA2;>sp|P52488|UBA2_YEAST Ubiquitin-activating enzyme E1-like OS=Saccharomyces cerevisiae (strain ATCC 204508 / S288c) GN=UBA2 PE=1 SV=1;1;17;17;17;36.8;36.8;36.8;71.258;636;636;3.14E-80;NaN;NaN;NaN;0;1093600000;110400000;983210000;15.422;2.317;13.105;;;;2206;1405:2130:5796:7945:11010:11011:13864:14908:15597:16626:16678:16895:17267:21904…
P14904;P14904;17;17;17;Vacuolar aminopeptidase 1;LAP4;>sp|P14904|AMPL_YEAST Vacuolar aminopeptidase 1 OS=Saccharomyces cerevisiae (strain ATCC 204508 / S288c) GN=APE1 PE=1 SV=2;1;17;17;17;57.6;57.6;57.6;57.092;514;514;6.29E-205;NaN;NaN;NaN;0;5361800000;0;5361800000;61.328;0;61.328;;;;408;3902:4077:6804:7921:8270:9375:9614:10252:13707:13956:17687:19391:19405:19494:24624:26744:29184;True:True:True:…
P43588;P43588;16;16;16;26S proteasome regulatory subunit RPN11;RPN11;>sp|P43588|RPN11_YEAST Ubiquitin carboxyl-terminal hydrolase RPN11 OS=Saccharomyces cerevisiae (strain ATCC 204508 / S288c) GN=RPN11 PE=1 SV=1;1;16;16;16;74.8;74.8;74.8;34.398;306;306;0;NaN;NaN;NaN;0;7146000000;0;7146000000;112.6;0;112.6;;;;1968;1373:5442:5847:8585:10311:12965:17709:18309:21238:21869:23446:27237:27238:28312:2831…
P32496;P32496;16;16;16;26S proteasome regulatory subunit RPN12;RPN12;>sp|P32496|RPN12_YEAST 26S proteasome regulatory subunit RPN12 OS=Saccharomyces cerevisiae (strain ATCC 204508 / S288c) GN=RPN12 PE=1 SV=3;1;16;16;16;62;62;62;31.919;274;274;0;24.469;1.2093;63.239;2;5601300000;13475000;5587800000;75.549;0.63145;74.918;;;;914;275:1105:1268:5039:6632:6962:14765:15454:15866:19108:19109:19797:20330:…
P0CX52:P0CX51;P0CX52:P0CX51;16:16;16:16;16:16;40S ribosomal protein S16-B:40S ribosomal protein S16-A;RPS16B:RPS16A;>sp|P0CX52|RS16B_YEAST 40S ribosomal protein S16-B OS=Saccharomyces cerevisiae (strain ATCC 204508 / S288c) GN=RPS16B PE=1 SV=1:>sp|P0CX51|RS16A_YEAST 40S ribosomal protein S16-A OS=Saccharomyces cerevisiae (strain ATCC 204508 / S288c) GN=RPS16A PE=1 SV=1;2;16;16;16;92.3;92.3;92.3;1…
Q02792;Q02792;16;16;16;5-3 exoribonuclease 2;RAT1;>sp|Q02792|XRN2_YEAST 5-3 exoribonuclease 2 OS=Saccharomyces cerevisiae (strain ATCC 204508 / S288c) GN=RAT1 PE=1 SV=3;1;16;16;16;20.3;20.3;20.3;115.93;1006;1006;2.06E-61;NaN;NaN;NaN;0;334900000;0;334900000;4.6505;0;4.6505;;;;2622;3124:3547:3934:5652:6972:9434:11420:12238:14400:19231:20964:21204:26902:27152:27693:28895;True:True:True:True:True:Tru…
P12687;P12687;16;16;16;54S ribosomal protein L2	mitochondrial;MRP7;>sp|P12687|RM02_YEAST 54S ribosomal protein L2	mitochondrial OS=Saccharomyces cerevisiae (strain ATCC 204508 / S288c) GN=MRP7 PE=1 SV=1;1;16;16;16;57.7;57.7;57.7;43.226;371;371;3.44E-58;154.92;141.36;NaN;1;2228200000;398960;2227800000;27.537;0.02954;27.508;;;;361;2507:2983:4198:7023:7024:14318:14720:15653:16310:18799:19064:21428:21440:24751:25467:28829;True:True:True:True:True:True:True:True:True:True:True:True:True:True:True:True;2840:3352:4…
P36525;P36525;16;16;16;54S ribosomal protein L24	mitochondrial;MRPL24;>sp|P36525|RM24_YEAST 54S ribosomal protein L24	mitochondrial OS=Saccharomyces cerevisiae (strain ATCC 204508 / S288c) GN=MRPL24 PE=1 SV=2;1;16;16;16;62.8;62.8;62.8;30.049;258;258;1.15E-122;NaN;NaN;NaN;0;2118600000;0;2118600000;33.203;0;33.203;;;;1259;2589:3068:4689:5254:7762:8790:8791:12084:12521:12847:14287:14863:21007:21989:30029:30030;True:True:True:True:True:True:True:True:True:True:True:True:True:True:True:True;2932:3447:5213:5828:8566:9…
P54780;P54780;16;2;2;60S ribosomal protein L15-B;RPL15B;>sp|P54780|RL15B_YEAST 60S ribosomal protein L15-B OS=Saccharomyces cerevisiae (strain ATCC 204508 / S288c) GN=RPL15B PE=1 SV=2;1;16;2;2;90.7;12.7;12.7;24.422;204;204;2.49E-110;63.156;0.97117;5.805;4;16649000000;224090000;16425000000;276.98;8.92;268.06;;;;2492;811:8001:8348:10078:10079:13780:19921:20295:20548:21163:22478:24866:27699:30343:30…
P26321;P26321;16;16;16;60S ribosomal protein L5;RPL5;>sp|P26321|RL5_YEAST 60S ribosomal protein L5 OS=Saccharomyces cerevisiae (strain ATCC 204508 / S288c) GN=RPL5 PE=1 SV=4;1;16;16;16;56.2;56.2;56.2;33.714;297;297;0;64.123;0.994;36.418;10;64374000000;238370000;64135000000;740.18;8.6862;731.49;;;;741;928:4515:5849:9351:9523:9524:10279:15070:15071:16781:22271:24980:24981:25977:28168:30969;True:Tru…
P53946;P53946;16;16;16;Actin-related protein 5;ARP5;>sp|P53946|ARP5_YEAST Actin-related protein 5 OS=Saccharomyces cerevisiae (strain ATCC 204508 / S288c) GN=ARP5 PE=1 SV=1;1;16;16;16;31.1;31.1;31.1;87.559;755;755;4.99E-81;NaN;NaN;NaN;0;737950000;0;737950000;11.097;0;11.097;;;;2468;4164:5816:5992:8795:11468:16480:17306:18203:21922:22215:24833:27575:28866:29207:30698:30896;True:True:True:True:True…
P43567;P43567;16;16;16;Alanine--glyoxylate aminotransferase 1;AGX1;>sp|P43567|AGX1_YEAST Alanine--glyoxylate aminotransferase 1 OS=Saccharomyces cerevisiae (strain ATCC 204508 / S288c) GN=AGX1 PE=1 SV=1;1;16;16;16;75.8;75.8;75.8;41.907;385;385;1.15E-224;56.724;0.86303;NaN;1;9359900000;17276000;9342700000;125.17;0.84902;124.32;;;;1957;731:977:3837:4919:8010:10765:14513:16866:18456:18744:19853:1994…
P07246;P07246;16;15;15;Alcohol dehydrogenase 3	mitochondrial;ADH3;>sp|P07246|ADH3_YEAST Alcohol dehydrogenase 3	mitochondrial OS=Saccharomyces cerevisiae (strain ATCC 204508 / S288c) GN=ADH3 PE=1 SV=2;1;16;15;15;57.9;57.9;57.9;40.369;375;375;4.38E-221;55.174;0.84005;NaN;1;25319000000;25870000;25293000000;290.31;1.2348;289.08;;;;204;3104:8287:9232:9379:9486:11287:11771:12297:13318:16295:19323:23412:28230:29818:31023:31025;True:True:True:True:True:True:True:True:True:True:True:True:True:True:False:True;3484:…
P05626;P05626;16;16;16;ATP synthase subunit 4	mitochondrial;ATP4;>sp|P05626|ATPF_YEAST ATP synthase subunit 4	mitochondrial OS=Saccharomyces cerevisiae (strain ATCC 204508 / S288c) GN=ATP4 PE=1 SV=2;1;16;16;16;79.1;79.1;79.1;26.925;244;244;1.86E-282;72.688;1.2456;99.931;7;23849000000;82813000;23766000000;295.1;3.2924;291.81;;;;141;1415:2103:2701:2702:3711:10186:14206:20744:25499:25500:26287:28706:28707:28823:29302:30654;True:True:True:True:True:True:True:True:True:True:True:True:True:True:True:True;1589:…
P38077;P38077;16;16;16;ATP synthase subunit gamma	mitochondrial;ATP3;>sp|P38077|ATPG_YEAST ATP synthase subunit gamma	mitochondrial OS=Saccharomyces cerevisiae (strain ATCC 204508 / S288c) GN=ATP3 PE=1 SV=1;1;16;16;16;58.5;58.5;58.5;34.35;311;311;4.84E-178;72.772;1.2099;88.057;7;28919000000;153530000;28766000000;325.17;5.0634;320.1;;;;1303;2149:2150:2593:5295:6307:8604:11968:11969:12233:12234:13542:16768:16769:18113:18357:19105;True:True:True:True:True:True:True:True:True:True:True:True:True:True:True:True;2437:…
P10081;P10081;16;16;16;ATP-dependent RNA helicase eIF4A;TIF1;>sp|P10081|IF4A_YEAST ATP-dependent RNA helicase eIF4A OS=Saccharomyces cerevisiae (strain ATCC 204508 / S288c) GN=TIF1 PE=1 SV=3;1;16;16;16;52.7;52.7;52.7;44.697;395;395;0;62.427;0.96344;4.8939;16;67980000000;524030000;67456000000;642.3;13.394;628.91;;;;311;1492:4620:5707:7308:7309:7310:7728:9334:12679:16579:17742:23323:26267:26268:280…
P38112;P38112;16;16;16;ATP-dependent RNA helicase MAK5;MAK5;>sp|P38112|MAK5_YEAST ATP-dependent RNA helicase MAK5 OS=Saccharomyces cerevisiae (strain ATCC 204508 / S288c) GN=MAK5 PE=1 SV=1;1;16;16;16;26.4;26.4;26.4;87.047;773;773;2.06E-96;NaN;NaN;NaN;0;945530000;0;945530000;12.345;0;12.345;;;;1312;1306:9923:10888:13827:15457:16915:19332:19782:23915:24586:26580:26879:26880:27665:29043:30288;True:T…
P54113;P54113;16;13;13;Bifunctional purine biosynthesis protein ADE16:Phosphoribosylaminoimidazolecarboxamide formyltransferase:IMP cyclohydrolase;ADE16;>sp|P54113|PUR91_YEAST Bifunctional purine biosynthesis protein ADE16 OS=Saccharomyces cerevisiae (strain ATCC 204508 / S288c) GN=ADE16 PE=1 SV=1;1;16;13;13;50.9;44.3;44.3;65.282;591;591;7.46E-291;NaN;NaN;NaN;0;4150400000;0;4150400000;45.037;0;45…
P27466;P27466;16;16;16;Calcium/calmodulin-dependent protein kinase I;CMK1;>sp|P27466|KCC1_YEAST Calcium/calmodulin-dependent protein kinase I OS=Saccharomyces cerevisiae (strain ATCC 204508 / S288c) GN=CMK1 PE=1 SV=2;1;16;16;16;42.6;42.6;42.6;50.296;446;446;2.09E-80;2.4143;1.8264;44.209;3;1898000000;34039000;1863900000;24.885;1.0013;23.883;;;;753;1134:6126:6960:7527:8235:8236:8858:13472:15578:175…
P46681;P46681;16;15;15;D-lactate dehydrogenase [cytochrome] 2	mitochondrial;DLD2;>sp|P46681|DLD2_YEAST D-lactate dehydrogenase [cytochrome] 2	mitochondrial OS=Saccharomyces cerevisiae (strain ATCC 204508 / S288c) GN=DLD2 PE=1 SV=1;1;16;15;15;42.1;40.6;40.6;59.268;530;530;4.76E-188;31.04;0.62659;NaN;1;3307600000;19140000;3288500000;40.805;0.6798;40.125;;;;2008;2336:3598:9752:9753:10447:11787:11803:13505:13648:20055:23888:26622:28378:29344:30092:30305;True:False:True:True:True:True:True:True:True:True:True:True:True:True:True:True;2657:4…
P32471;P32471;16;16;16;Elongation factor 1-beta;EFB1;>sp|P32471|EF1B_YEAST Elongation factor 1-beta OS=Saccharomyces cerevisiae (strain ATCC 204508 / S288c) GN=EFB1 PE=1 SV=4;1;16;16;16;75.7;75.7;75.7;22.627;206;206;0;66.496;1.0432;5.1863;7;44462000000;210160000;44252000000;596.38;8.4777;587.9;;;;900;337:338:428:702:703:1863:1864:13442:13443:15506:15507:16389:16390:20857:23977:25659;True:True:Tru…
P32477;P32477;16;16;15;Glutamate--cysteine ligase;GSH1;>sp|P32477|GSH1_YEAST Glutamate--cysteine ligase OS=Saccharomyces cerevisiae (strain ATCC 204508 / S288c) GN=GSH1 PE=1 SV=1;1;16;16;15;38.8;38.8;33.2;78.253;678;678;1.63E-86;NaN;NaN;NaN;0;1735000000;0;1735000000;21.847;0;21.847;;;;905;2994:5895:6819:6820:9487:9650:9655:10329:15440:16719:18335:22505:23523:24958:27965:28717;True:True:True:True:…
Q00055;Q00055;16;16;15;Glycerol-3-phosphate dehydrogenase [NAD(+)] 1;GPD1;>sp|Q00055|GPD1_YEAST Glycerol-3-phosphate dehydrogenase [NAD(+)] 1 OS=Saccharomyces cerevisiae (strain ATCC 204508 / S288c) GN=GPD1 PE=1 SV=4;1;16;16;15;54.2;54.2;54.2;42.868;391;391;5.07E-192;36.153;1.9269;227.16;8;11730000000;155190000;11575000000;144.57;4.5939;139.98;;;;2539;39:40:1033:2639:2776:4012:5319:8138:8372:1699…
Q12123;Q12123;16;16;16;Inactive diphosphatase DCS2;DCS2;>sp|Q12123|DCS2_YEAST Inactive diphosphatase DCS2 OS=Saccharomyces cerevisiae (strain ATCC 204508 / S288c) GN=DCS2 PE=1 SV=3;1;16;16;16;53.3;53.3;53.3;40.94;353;353;7.66E-107;NaN;NaN;NaN;0;2698800000;0;2698800000;46.474;0;46.474;;;;3204;2632:5453:8170:9184:9505:9624:12871:20598:24341:24342:26805:28532:28533:28999:30145:31187;True:True:True:T…
P25386;P25386;16;16;15;Intracellular protein transport protein USO1;USO1;>sp|P25386|USO1_YEAST Intracellular protein transport protein USO1 OS=Saccharomyces cerevisiae (strain ATCC 204508 / S288c) GN=USO1 PE=1 SV=2;1;16;16;15;9.5;9.5;9;206.45;1790;1790;6.55E-69;81.609;2.1618;NaN;1;382050000;3980500;378060000;2.4529;0.064716;2.3882;;;;698;1566:4793:4853:5077:5587:6359:11716:13300:14069:14317:15252…
P28834;P28834;16;16;16;Isocitrate dehydrogenase [NAD] subunit 1	mitochondrial;IDH1;>sp|P28834|IDH1_YEAST Isocitrate dehydrogenase [NAD] subunit 1	mitochondrial OS=Saccharomyces cerevisiae (strain ATCC 204508 / S288c) GN=IDH1 PE=1 SV=2;1;16;16;16;65;65;65;39.324;360;360;0;53.222;0.91003;65.547;14;35969000000;374540000;35595000000;412.77;10.885;401.88;;;;795;2082:2083:5005:8789:8985:10171:14328:15006:20775:21223:25579:26014:26015:27157:28940:30415;True:True:True:True:True:True:True:True:True:True:True:True:True:True:True:True;2358:2359:5558:…
P15496;P15496;16;16;16;Isopentenyl-diphosphate Delta-isomerase;IDI1;>sp|P15496|IDI1_YEAST Isopentenyl-diphosphate Delta-isomerase OS=Saccharomyces cerevisiae (strain ATCC 204508 / S288c) GN=IDI1 PE=1 SV=2;1;16;16;16;66.3;66.3;66.3;33.351;288;288;5.38E-295;NaN;NaN;NaN;0;4649600000;32051000;4617500000;86.535;1.6534;84.881;;;;425;5636:5637:6938:7961:7962:8690:12126:14091:14712:16036:16037:25724:2684…
P10614;P10614;16;16;16;Lanosterol 14-alpha demethylase;ERG11;>sp|P10614|CP51_YEAST Lanosterol 14-alpha demethylase OS=Saccharomyces cerevisiae (strain ATCC 204508 / S288c) GN=ERG11 PE=1 SV=1;1;16;16;16;40.9;40.9;40.9;60.719;530;530;1.03E-145;NaN;NaN;NaN;0;2571000000;0;2571000000;42.492;0;42.492;;;;319;818:5456:5528:6226:8208:8209:9392:9393:14437:14775:18688:19327:22356:25692:27627:29965;True:True…
P11325;P11325;16;16;16;Leucine--tRNA ligase	mitochondrial;NAM2;>sp|P11325|SYLM_YEAST Leucine--tRNA ligase	mitochondrial OS=Saccharomyces cerevisiae (strain ATCC 204508 / S288c) GN=NAM2 PE=1 SV=1;1;16;16;16;27.4;27.4;27.4;101.92;894;894;4.23E-63;NaN;NaN;NaN;0;393390000;0;393390000;4.6448;0;4.6448;;;;334;7196:7211:7384:7457:7710:9532:12296:12869:15123:17057:17385:19859:23267:25902:27047:29462;True:True:True:True:True:True:True:True:True:True:True:True:True:True:True:True;7942:7957:8155:8230:8512:10510:…
P17505;P17505;16;16;16;Malate dehydrogenase	mitochondrial;MDH1;>sp|P17505|MDHM_YEAST Malate dehydrogenase	mitochondrial OS=Saccharomyces cerevisiae (strain ATCC 204508 / S288c) GN=MDH1 PE=1 SV=2;1;16;16;16;54.5;54.5;54.5;35.65;334;334;0;49.92;0.81978;61.747;8;25112000000;266490000;24846000000;292.86;7.838;285.02;;;;474;897:6644:6645:8105:8207:9336:9421:10906:16045:18712:19017:19018:21810:23321:29456:29561;True:True:True:True:True:True:True:True:True:True:True:True:True:True:True:True;1014:7340:7341:7…
P38174;P38174;16;16;16;Methionine aminopeptidase 2;MAP2;>sp|P38174|MAP2_YEAST Methionine aminopeptidase 2 OS=Saccharomyces cerevisiae (strain ATCC 204508 / S288c) GN=MAP2 PE=1 SV=4;1;16;16;16;51.3;51.3;51.3;47.518;421;421;4.74E-182;NaN;NaN;NaN;0;1829000000;0;1829000000;36.064;0;36.064;;;;1343;2625:3717:5342:5343:6453:7946:13016:16012:16013:21586:24741:25926:26351:27590:31094:31095;True:True:True:…
Q99297;Q99297;16;16;16;Mitochondrial 2-oxodicarboxylate carrier 2;ODC2;>sp|Q99297|ODC2_YEAST Mitochondrial 2-oxodicarboxylate carrier 2 OS=Saccharomyces cerevisiae (strain ATCC 204508 / S288c) GN=ODC2 PE=1 SV=1;1;16;16;16;61.2;61.2;61.2;34.007;307;307;5.05E-151;NaN;NaN;NaN;0;4188800000;0;4188800000;65.84;0;65.84;;;;3449;4686:6598:8401:14033:14366:18560:19128:21291:24879:24880:25206:25207:26390:27…
P38988;P38988;16;16;16;Mitochondrial GTP/GDP carrier protein 1;GGC1;>sp|P38988|GGC1_YEAST Mitochondrial GTP/GDP carrier protein 1 OS=Saccharomyces cerevisiae (strain ATCC 204508 / S288c) GN=GGC1 PE=1 SV=1;1;16;16;16;73;73;73;33.215;300;300;1.99E-137;NaN;NaN;NaN;0;13411000000;0;13411000000;174.86;0;174.86;;;;1580;1309:2713:6521:11188:11417:12193:13782:15974:18562:21178:22120:22189:22499:27160:2882…
P25491;P25491;16;16;16;Mitochondrial protein import protein MAS5;YDJ1;>sp|P25491|MAS5_YEAST Mitochondrial protein import protein MAS5 OS=Saccharomyces cerevisiae (strain ATCC 204508 / S288c) GN=YDJ1 PE=1 SV=1;1;16;16;16;45.2;45.2;45.2;44.67;409;409;1.43E-139;NaN;NaN;NaN;0;17202000000;0;17202000000;191.61;0;191.61;;;;704;2891:2892:3067:4371:7396:7696:7881:7882:9646:11269:13273:23179:28280:28420:30…
Q04894;Q04894;16;16;16;NADP-dependent alcohol dehydrogenase 6;ADH6;>sp|Q04894|ADH6_YEAST NADP-dependent alcohol dehydrogenase 6 OS=Saccharomyces cerevisiae (strain ATCC 204508 / S288c) GN=ADH6 PE=1 SV=1;1;16;16;16;50.6;50.6;50.6;39.617;360;360;9.01E-187;71.25;1.0839;NaN;1;14492000000;12153000;14480000000;176.57;0.64252;175.92;;;;2847;1282:2155:5351:6748:6749:6750:8079:12434:14143:17777:18091:1851…
Q02931;Q02931;16;16;16;NET1-associated nuclear protein 1;NAN1;>sp|Q02931|UTP17_YEAST NET1-associated nuclear protein 1 OS=Saccharomyces cerevisiae (strain ATCC 204508 / S288c) GN=NAN1 PE=1 SV=1;1;16;16;16;29.7;29.7;29.7;101.24;896;896;1.25E-99;NaN;NaN;NaN;0;1156200000;0;1156200000;13.357;0;13.357;;;;2639;640:9836:11339:11396:11982:12765:16770:16961:18839:19280:19281:24876:24921:27649:28501:29878;…
P53297;P53297;16;16;16;PAB1-binding protein 1;PBP1;>sp|P53297|PBP1_YEAST PAB1-binding protein 1 OS=Saccharomyces cerevisiae (strain ATCC 204508 / S288c) GN=PBP1 PE=1 SV=1;1;16;16;16;25.8;25.8;25.8;78.78;722;722;4.25E-140;NaN;NaN;NaN;0;2774000000;0;2774000000;33.851;0;33.851;;;;2346;981:982:1541:5920:5996:7141:8844:11584:18855:20321:22211:23507:25254:26641:27654:30128;True:True:True:True:True:True…
P53691;P53691;16;16;16;Peptidyl-prolyl cis-trans isomerase CPR6;CPR6;>sp|P53691|PPID_YEAST Peptidyl-prolyl cis-trans isomerase CPR6 OS=Saccharomyces cerevisiae (strain ATCC 204508 / S288c) GN=CPR6 PE=1 SV=1;1;16;16;16;47.7;47.7;47.7;42.071;371;371;5.26E-189;NaN;NaN;NaN;0;8584200000;0;8584200000;110.46;0;110.46;;;;2389;1253:6504:6505:9140:10230:13770:14654:18623:18892:18893:20996:21325:21971:25739…
P14843;P14843;16;15;15;Phospho-2-dehydro-3-deoxyheptonate aldolase	phenylalanine-inhibited;ARO3;>sp|P14843|AROF_YEAST Phospho-2-dehydro-3-deoxyheptonate aldolase	phenylalanine-inhibited OS=Saccharomyces cerevisiae (strain ATCC 204508 / S288c) GN=ARO3 PE=1 SV=1;1;16;15;15;47.8;47.8;47.8;41.069;370;370;1.81E-131;79.929;1.2551;1.7612;3;8626100000;31177000;8594900000;97.615;1.1239;96.491;;;;407;177:2395:2746:3370:3371:3926:4690:8090:8672:9502:9503:17741:18788:20267:21912:22098;True:True:True:True:True:True:True:True:True:True:True:True:True:False:True:True;20…
P50086;P50086;16;16;16;Probable 26S proteasome regulatory subunit p28;NAS6;>sp|P50086|PSD10_YEAST Probable 26S proteasome regulatory subunit p28 OS=Saccharomyces cerevisiae (strain ATCC 204508 / S288c) GN=NAS6 PE=1 SV=1;1;16;16;16;82.5;82.5;82.5;25.616;228;228;9.50E-147;NaN;NaN;NaN;0;2118100000;0;2118100000;42.961;0;42.961;;;;2172;286:287:3193:7371:7963:7964:12165:12768:14279:15298:17702:20590:23…
P29311;P29311;16;6;6;Protein BMH1;BMH1;>sp|P29311|BMH1_YEAST Protein BMH1 OS=Saccharomyces cerevisiae (strain ATCC 204508 / S288c) GN=BMH1 PE=1 SV=4;1;16;6;6;72.3;20.6;20.6;30.091;267;267;0;74.062;1.1546;4.397;2;11480000000;30059000;11450000000;203.22;1.8157;201.4;;;;800;1954:5101:5102:8081:10609:11924:14455:17904:19918:19919:19920:20349:23330:23331:25865:27517;True:True:True:False:False:False:Fa…
P21560;P21560;16;16;16;Protein CBP3	mitochondrial;CBP3;>sp|P21560|CBP3_YEAST Protein CBP3	mitochondrial OS=Saccharomyces cerevisiae (strain ATCC 204508 / S288c) GN=CBP3 PE=1 SV=1;1;16;16;16;60.3;60.3;60.3;39.083;335;335;1.55E-108;NaN;NaN;NaN;0;2403500000;0;2403500000;42.396;0;42.396;;;;560;4320:5760:6169:7810:16308:17071:17160:20965:25031:25032:26336:26733:29034:30310:30329:30461;True:True:True:True:True:True:True:True:True:True:True:True:True:True:True:True;4810:6381:6820:8620:17853:…
P40457;P40457;16;16;16;Protein MLP2;MLP2;>sp|P40457|MLP2_YEAST Protein MLP2 OS=Saccharomyces cerevisiae (strain ATCC 204508 / S288c) GN=MLP2 PE=1 SV=1;1;16;16;16;10.7;10.7;10.7;195.14;1679;1679;5.71E-55;NaN;NaN;NaN;0;65426000;0;65426000;0.52983;0;0.52983;;;;1809;3439:5650:5845:5944:6085:13434:15610:16893:20899:24170:25033:25837:26416:27980:29901:30303;True:True:True:True:True:True:True:True:True:…
P53140;P53140;16;16;16;Protein RMD9	mitochondrial;RMD9;>sp|P53140|RMD9_YEAST Protein RMD9	mitochondrial OS=Saccharomyces cerevisiae (strain ATCC 204508 / S288c) GN=RMD9 PE=1 SV=1;1;16;16;16;35.4;35.4;35.4;74.595;646;646;7.78E-135;NaN;NaN;NaN;0;1668700000;0;1668700000;18.333;0;18.333;;;;2272;356:1197:1584:4575:5518:9277:13400:13401:16884:19243:19261:20094:21881:22960:27212:29430;True:True:True:True:True:True:True:True:True:True:True:True:True:True:True:True;399:1343:1778:5084:6117:1022…
P32909;P32909;16;16;16;Protein SMY2;SMY2;>sp|P32909|SMY2_YEAST Protein SMY2 OS=Saccharomyces cerevisiae (strain ATCC 204508 / S288c) GN=SMY2 PE=1 SV=2;1;16;16;16;26.2;26.2;26.2;81.396;740;740;9.39E-96;NaN;NaN;NaN;0;459540000;0;459540000;7.3908;0;7.3908;;;;1029;1468:3405:3956:4315:5181:5182:5287:8524:14597:17835:21992:25071:25386:26977:29007:29008;True:True:True:True:True:True:True:True:True:True:…
P14906;P14906;16;16;16;Protein translocation protein SEC63;SEC63;>sp|P14906|SEC63_YEAST Protein translocation protein SEC63 OS=Saccharomyces cerevisiae (strain ATCC 204508 / S288c) GN=SEC63 PE=1 SV=2;1;16;16;16;32.6;32.6;32.6;75.344;663;663;5.20E-122;NaN;NaN;NaN;0;675810000;0;675810000;10.349;0;10.349;;;;410;218:2236:8761:11013:11672:14971:15879:16103:19195:19196:21005:22528:25521:26151:28904:289…
P40482;P40482;16;16;16;Protein transport protein SEC24;SEC24;>sp|P40482|SEC24_YEAST Protein transport protein SEC24 OS=Saccharomyces cerevisiae (strain ATCC 204508 / S288c) GN=SEC24 PE=1 SV=1;1;16;16;16;26.3;26.3;26.3;103.63;926;926;3.41E-155;NaN;NaN;NaN;0;4805100000;0;4805100000;69.745;0;69.745;;;;1824;194:1141:2329:5027:6170:6570:9967:11121:11377:11683:16436:18696:19754:23160:24954:25550;True:T…
Q12080;Q12080;16;16;16;Ribosome biogenesis protein NOP53;NOP53;>sp|Q12080|NOP53_YEAST Ribosome biogenesis protein NOP53 OS=Saccharomyces cerevisiae (strain ATCC 204508 / S288c) GN=NOP53 PE=1 SV=1;1;16;16;16;39.1;39.1;39.1;52.555;455;455;4.19E-52;NaN;NaN;NaN;0;1017600000;0;1017600000;17.791;0;17.791;;;;3187;1646:2221:4631:5406:7572:11740:11741:12997:13390:15551:16447:16771:18854:24010:27390:27391;…
Q12464;Q12464;16;16;16;RuvB-like protein 2;RVB2;>sp|Q12464|RUVB2_YEAST RuvB-like protein 2 OS=Saccharomyces cerevisiae (strain ATCC 204508 / S288c) GN=RVB2 PE=1 SV=1;1;16;16;16;55.6;55.6;55.6;51.611;471;471;9.49E-179;NaN;NaN;NaN;0;3339400000;0;3339400000;45.62;0;45.62;;;;3342;4081:11144:15131:17840:18281:19416:21549:23920:24647:25671:25805:26282:26411:27402:27832:28621;True:True:True:True:True:Tr…
P32916;P32916;16;16;16;Signal recognition particle receptor subunit alpha homolog;SRP101;>sp|P32916|SRPR_YEAST Signal recognition particle receptor subunit alpha homolog OS=Saccharomyces cerevisiae (strain ATCC 204508 / S288c) GN=SRP101 PE=1 SV=2;1;16;16;16;42.7;42.7;42.7;69.277;621;621;7.23E-182;NaN;NaN;NaN;0;890520000;0;890520000;10.59;0;10.59;;;;1036;1221:3799:6142:9065:10022:12823:14464:17728…
P38687;P38687;16;16;16;Signal recognition particle subunit SRP68;SRP68;>sp|P38687|SRP68_YEAST Signal recognition particle subunit SRP68 OS=Saccharomyces cerevisiae (strain ATCC 204508 / S288c) GN=SRP68 PE=1 SV=1;1;16;16;16;44.2;44.2;44.2;69.005;599;599;1.87E-145;NaN;NaN;NaN;0;1789700000;0;1789700000;18.882;0;18.882;;;;1443;9097:10943:11397:12011:13440:13826:15782:15783:17214:17286:19075:21377:218…
P18899;P18899;16;16;16;Stress protein DDR48;DDR48;>sp|P18899|DDR48_YEAST Stress protein DDR48 OS=Saccharomyces cerevisiae (strain ATCC 204508 / S288c) GN=DDR48 PE=1 SV=4;1;16;16;16;52.3;52.3;52.3;46.233;430;430;0;NaN;NaN;NaN;0;1669800000;0;1669800000;58.111;0;58.111;;;;497;326:10759:10760:13973:13974:13975:19786:20484:24034:25199:25200:25201:25202:25203:25204:25205;True:True:True:True:True:True:T…
P33303;P33303;16;16;16;Succinate/fumarate mitochondrial transporter;SFC1;>sp|P33303|SFC1_YEAST Succinate/fumarate mitochondrial transporter OS=Saccharomyces cerevisiae (strain ATCC 204508 / S288c) GN=SFC1 PE=1 SV=2;1;16;16;16;67.4;67.4;67.4;35.34;322;322;1.01E-160;39.131;0.61942;5.5511;2;7361600000;46119000;7315500000;143.77;2.5489;141.22;;;;1047;1785:4487:4491:8500:8642:11100:11101:11845:12627:1…
P07273;P07273;16;16;16;Transcription elongation factor S-II;DST1;>sp|P07273|TFS2_YEAST Transcription elongation factor S-II OS=Saccharomyces cerevisiae (strain ATCC 204508 / S288c) GN=DST1 PE=1 SV=4;1;16;16;16;55.3;55.3;55.3;34.843;309;309;4.25E-100;NaN;NaN;NaN;0;1540400000;0;1540400000;25.792;0;25.792;;;;219;709:4652:6026:10359:13980:16504:18495:20728:22655:24477:25346:27496:28319:29009:31191:31…
P38427;P38427;16;15;15;Trehalose synthase complex regulatory subunit TSL1;TSL1;>sp|P38427|TSL1_YEAST Trehalose synthase complex regulatory subunit TSL1 OS=Saccharomyces cerevisiae (strain ATCC 204508 / S288c) GN=TSL1 PE=1 SV=1;1;16;15;15;24.4;22.8;22.8;123.02;1098;1098;2.94E-102;NaN;NaN;NaN;0;1363500000;0;1363500000;14.485;0;14.485;;;;1419;518:2923:3060:6968:7280:7914:8626:10771:11568:17266:18375…
P09880;P09880;16;16;16;tRNA ligase;TRL1;>sp|P09880|TRNL_YEAST tRNA ligase OS=Saccharomyces cerevisiae (strain ATCC 204508 / S288c) GN=TRL1 PE=1 SV=1;1;16;16;16;28.2;28.2;28.2;95.336;827;827;3.20E-70;2.2188;0.3577;NaN;1;539840000;38809000;501030000;5.2521;0.61135;4.6408;;;;272;2484:6746:7251:8157:10138:14249:16113:16705:16743:18369:19825:21561:21774:25240:28095:30662;True:True:True:True:True:True:…
Q08641;Q08641;16;16;15;tRNA(Thr) (cytosine(32)-N(3))-methyltransferase;ABP140;>sp|Q08641|AB140_YEAST tRNA(Thr) (cytosine(32)-N(3))-methyltransferase OS=Saccharomyces cerevisiae (strain ATCC 204508 / S288c) GN=ABP140 PE=1 SV=3;1;16;16;15;28.3;28.3;27.7;71.485;628;628;1.01E-56;NaN;NaN;NaN;0;1282600000;0;1282600000;19.743;0;19.743;;;;3109;3550:4486:9332:10857:10858:10986:11148:11328:12511:13194:1353…
P40414;P40414;16;16;16;Tropomyosin-2;TPM2;>sp|P40414|TPM2_YEAST Tropomyosin-2 OS=Saccharomyces cerevisiae (strain ATCC 204508 / S288c) GN=TPM2 PE=1 SV=1;1;16;16;16;90.1;90.1;90.1;19.093;161;161;0;NaN;NaN;NaN;0;3603600000;0;3603600000;80.582;0;80.582;;;;1803;4260:5145:5203:5204:12657:13627:14848:14852:16240:16241:18582:19511:20755:20756:24360:24361;True:True:True:True:True:True:True:True:True:True…
Q12220;Q12220;16;16;16;U3 small nucleolar RNA-associated protein 12;DIP2;>sp|Q12220|UTP12_YEAST U3 small nucleolar RNA-associated protein 12 OS=Saccharomyces cerevisiae (strain ATCC 204508 / S288c) GN=DIP2 PE=1 SV=1;1;16;16;16;18.7;18.7;18.7;106.34;943;943;3.44E-68;NaN;NaN;NaN;0;582620000;0;582620000;5.3985;0;5.3985;;;;3242;83:5470:6161:7244:12422:16391:17002:19126:21593:22270:24173:26694:27271:2…
Q04279;Q04279;16;16;16;Uncharacterized protein YMR086W;;>sp|Q04279|SEG1_YEAST Eisosome protein SEG1 OS=Saccharomyces cerevisiae (strain ATCC 204508 / S288c) GN=SEG1 PE=1 SV=1;1;16;16;16;27.4;27.4;27.4;105.87;960;960;2.48E-122;89.613;175.07;312.89;3;712800000;6955900;705840000;7.0204;0.176;6.8444;;;;2789;2129:5657:6948:12825:12907:14067:14213:17765:19117:19397:19740:21614:21790:22368:26094:30579;T…
Q07878;Q07878;16;16;16;Vacuolar protein sorting-associated protein 13;VPS13;>sp|Q07878|VPS13_YEAST Vacuolar protein sorting-associated protein 13 OS=Saccharomyces cerevisiae (strain ATCC 204508 / S288c) GN=VPS13 PE=1 SV=1;1;16;16;16;7;7;7;357.85;3144;3144;5.74E-62;46.378;43.763;NaN;1;179460000;988670;178470000;1.0637;0.017051;1.0466;;;;3060;843:2282:3471:7180:7614:8755:8961:10317:10951:19107:2371…
P40106;P40106;15;9;9;(DL)-glycerol-3-phosphatase 2;HOR2;>sp|P40106|GPP2_YEAST Glycerol-1-phosphate phosphohydrolase 2 OS=Saccharomyces cerevisiae (strain ATCC 204508 / S288c) GN=GPP2 PE=1 SV=1;1;15;9;9;72;53.2;53.2;27.813;250;250;7.40E-120;NaN;NaN;NaN;0;3274900000;0;3274900000;54.173;0;54.173;;;;1747;3228:5066:6657:8013:8765:9064:10992:14660:20559:23833:24086:29756:29907:29926:30355;True:False:Tr…
P53549;P53549;15;15;15;26S protease subunit RPT4;RPT4;>sp|P53549|PRS10_YEAST 26S protease subunit RPT4 OS=Saccharomyces cerevisiae (strain ATCC 204508 / S288c) GN=RPT4 PE=1 SV=4;1;15;15;15;52.2;52.2;52.2;49.408;437;437;1.07E-93;NaN;NaN;NaN;0;9441700000;0;9441700000;149.61;0;149.61;;;;2374;1171:1852:2011:9410:11027:13281:13282:15667:17471:18158:19439:19440:21137:26158:30546;True:True:True:True:Tru…
P10662;P10662;15;15;15;37S ribosomal protein MRP1	mitochondrial;MRP1;>sp|P10662|RT01_YEAST 37S ribosomal protein MRP1	mitochondrial OS=Saccharomyces cerevisiae (strain ATCC 204508 / S288c) GN=MRP1 PE=1 SV=2;1;15;15;15;46.7;46.7;46.7;36.728;321;321;7.91E-111;NaN;NaN;NaN;0;2062400000;0;2062400000;37.555;0;37.555;;;;322;2210:4294:6436:7100:8638:9851:11711:12278:12962:16074:20197:21497:21636:26501:27703;True:True:True:True:True:True:True:True:True:True:True:True:True:True:True;2508:4779:4780:7111:7838:9510:10858:128…
Q03430;Q03430;15;15;15;37S ribosomal protein RSM28	mitochondrial;RSM28;>sp|Q03430|RSM28_YEAST 37S ribosomal protein RSM28	mitochondrial OS=Saccharomyces cerevisiae (strain ATCC 204508 / S288c) GN=RSM28 PE=1 SV=2;1;15;15;15;46.8;46.8;46.8;41.215;361;361;2.46E-148;NaN;NaN;NaN;0;1707500000;0;1707500000;25.743;0;25.743;;;;2692;1494:6115:6117:7979:13527:13936:17308:17895:19487:19488:22437:22539:23734:24628:28478;True:True:True:True:True:True:True:True:True:True:True:True:True:True:True;1674:6762:6764:8806:14809:15245:189…
P0CX48:P0CX47;P0CX48:P0CX47;15:15;15:15;15:15;40S ribosomal protein S11-B:40S ribosomal protein S11-A;RPS11B:RPS11A;>sp|P0CX48|RS11B_YEAST 40S ribosomal protein S11-B OS=Saccharomyces cerevisiae (strain ATCC 204508 / S288c) GN=RPS11B PE=1 SV=1:>sp|P0CX47|RS11A_YEAST 40S ribosomal protein S11-A OS=Saccharomyces cerevisiae (strain ATCC 204508 / S288c) GN=RPS11A PE=1 SV=1;2;15;15;15;78.8;78.8;78.8;1…
P25443;P25443;15;15;15;40S ribosomal protein S2;RPS2;>sp|P25443|RS2_YEAST 40S ribosomal protein S2 OS=Saccharomyces cerevisiae (strain ATCC 204508 / S288c) GN=RPS2 PE=1 SV=3;1;15;15;15;76.8;76.8;76.8;27.449;254;254;0;67.134;1.0386;13.744;22;1.3139E+11;1086600000;1.3031E+11;1224.3;26.973;1197.4;;;;701;540:2196:2374:2375:4610:6281:9494:9495:12205:13385:15893:16949:21261:21744:27222;True:True:True:T…
Q02204;Q02204;15;15;15;54S ribosomal protein L13	mitochondrial;MRPL13;>sp|Q02204|RM13_YEAST 54S ribosomal protein L13	mitochondrial OS=Saccharomyces cerevisiae (strain ATCC 204508 / S288c) GN=MRPL13 PE=1 SV=2;1;15;15;15;66.3;66.3;66.3;30.271;264;264;6.92E-169;NaN;NaN;NaN;0;2531000000;0;2531000000;49.472;0;49.472;;;;2587;3010:4274:4972:11395:12188:13730:14640:14641:19609:20457:20458:20824:22010:23705:26644;True:True:True:True:True:True:True:True:True:True:True:True:True:True:True;3384:4759:5523:12508:13365:15032:…
P28273;P28273;15;15;15;5-oxoprolinase;OXP1;>sp|P28273|OPLA_YEAST 5-oxoprolinase OS=Saccharomyces cerevisiae (strain ATCC 204508 / S288c) GN=OXP1 PE=1 SV=2;1;15;15;15;17;17;17;140.43;1286;1286;3.48E-67;NaN;NaN;NaN;0;539150000;0;539150000;5.3374;0;5.3374;;;;779;4626:7245:7507:7594:8311:10638:15951:19826:20076:21677:21896:27008:27875:30274:30798;True:True:True:True:True:True:True:True:True:True:True…
P04449;P04449;15;15;4;60S ribosomal protein L24-A;RPL24A;>sp|P04449|RL24A_YEAST 60S ribosomal protein L24-A OS=Saccharomyces cerevisiae (strain ATCC 204508 / S288c) GN=RPL24A PE=1 SV=1;1;15;15;4;69;69;17.4;17.613;155;155;2.93E-100;64.625;0.99772;76.292;10;87986000000;754920000;87231000000;1366.3;30.98;1335.3;;;;116;1602:5969:5970:8495:8496:10697:12481:12896:12897:17919:19476:21114:23027:23028:280…
P0CX85:P0CX84;P0CX85:P0CX84;15:15;15:15;15:15;60S ribosomal protein L35-B:60S ribosomal protein L35-A;RPL35B:RPL35A;>sp|P0CX85|RL35B_YEAST 60S ribosomal protein L35-B OS=Saccharomyces cerevisiae (strain ATCC 204508 / S288c) GN=RPL35B PE=1 SV=1:>sp|P0CX84|RL35A_YEAST 60S ribosomal protein L35-A OS=Saccharomyces cerevisiae (strain ATCC 204508 / S288c) GN=RPL35A PE=1 SV=1;2;15;15;15;69.2;69.2;69.2;1…
P05738;P05738;15;15;4;60S ribosomal protein L9-A;RPL9A;>sp|P05738|RL9A_YEAST 60S ribosomal protein L9-A OS=Saccharomyces cerevisiae (strain ATCC 204508 / S288c) GN=RPL9A PE=1 SV=2;1;15;15;4;75.9;75.9;19.4;21.569;191;191;1.40E-267;64.245;0.99549;109.71;23;1.0221E+11;1247200000;1.0096E+11;946.29;28.236;918.05;;;;144;7016:7017:7161:8168:9799:10176:11863:17922:18151:18152:24399:27934:29015:29650:3058…
Q02196;Q02196;15;15;15;Adenylyl-sulfate kinase;MET14;>sp|Q02196|KAPS_YEAST Adenylyl-sulfate kinase OS=Saccharomyces cerevisiae (strain ATCC 204508 / S288c) GN=MET14 PE=1 SV=1;1;15;15;15;92.1;92.1;92.1;23.06;202;202;0;60.35;0.98301;3.9882;2;21704000000;28952000;21675000000;290.55;1.5254;289.03;;;;2584;1182:1455:1651:1961:3310:3744:4634:4635:7005:12622:14870:19242:20429:25285:27534;True:True:True:T…
P38817;P38817;15;15;15;ADP-ribosylation factor-binding protein GGA2;GGA2;>sp|P38817|GGA2_YEAST ADP-ribosylation factor-binding protein GGA2 OS=Saccharomyces cerevisiae (strain ATCC 204508 / S288c) GN=GGA2 PE=1 SV=1;1;15;15;15;41.4;41.4;41.4;64.346;585;585;1.56E-236;NaN;NaN;NaN;0;1837000000;0;1837000000;22.858;0;22.858;;;;1515;2847:4583:7336:10136:10962:11505:11773:11946:16423:18458:18511:20539:21…
P43594;P43594;15;15;15;Altered inheritance of mitochondria protein 13	mitochondrial;AIM13;>sp|P43594|MIC19_YEAST MICOS complex subunit MIC19 OS=Saccharomyces cerevisiae (strain ATCC 204508 / S288c) GN=MIC19 PE=1 SV=1;1;15;15;15;80;80;80;18.855;170;170;7.21E-240;NaN;NaN;NaN;0;3943800000;0;3943800000;80.257;0;80.257;;;;1973;893:2628:6021:8570:8571:12749:13501:13502:13999:14215:16995:21081:21082:23238:29380;True:True:True:True:True:True:True:True:True:True:True:True:T…
P38821;P38821;15;15;15;Aspartyl aminopeptidase 4;APE4;>sp|P38821|DNPEP_YEAST Aspartyl aminopeptidase 4 OS=Saccharomyces cerevisiae (strain ATCC 204508 / S288c) GN=APE4 PE=1 SV=1;1;15;15;15;53.3;53.3;53.3;54.173;490;490;1.63E-133;NaN;NaN;NaN;0;2110500000;0;2110500000;29.296;0;29.296;;;;1518;3321:4653:4949:5416:8045:11554:11696:20200:22067:22068:23450:23792:26202:26475:30750;True:True:True:True:Tru…
Q12154;Q12154;15;15;15;ATPase GET3;GET3;>sp|Q12154|GET3_YEAST ATPase GET3 OS=Saccharomyces cerevisiae (strain ATCC 204508 / S288c) GN=GET3 PE=1 SV=1;1;15;15;15;55.9;55.9;55.9;39.353;354;354;0;NaN;NaN;NaN;0;6474100000;0;6474100000;104.13;0;104.13;;;;3216;6543:6544:14352:15107:15108:17647:18086:20511:22453:27480:28567:29483:29975:29976:30672;True:True:True:True:True:True:True:True:True:True:True:Tr…
P40017;P40017;15;15;15;Carnitine O-acetyltransferase YAT2;YAT2;>sp|P40017|YAT2_YEAST Carnitine O-acetyltransferase YAT2 OS=Saccharomyces cerevisiae (strain ATCC 204508 / S288c) GN=YAT2 PE=1 SV=1;1;15;15;15;22.4;22.4;22.4;103.33;923;923;3.35E-216;20.591;1.2428;84.435;4;2912100000;43475000;2868600000;29.975;1.0463;28.929;;;;1703;6934:7068:8361:10558:11129:12033:13395:13857:16051:16413:16903:17488:2…
Q02206;Q02206;15;15;15;Chromatin structure-remodeling complex subunit RSC4;RSC4;>sp|Q02206|RSC4_YEAST Chromatin structure-remodeling complex subunit RSC4 OS=Saccharomyces cerevisiae (strain ATCC 204508 / S288c) GN=RSC4 PE=1 SV=2;1;15;15;15;33.6;33.6;33.6;72.29;625;625;6.88E-87;NaN;NaN;NaN;0;477670000;0;477670000;6.8039;0;6.8039;;;;2589;2624:2737:5527:6957:13074:13340:14614:15419:16709:18463:18590…
P00546;P00546;15;15;15;Cyclin-dependent kinase 1;CDC28;>sp|P00546|CDK1_YEAST Cyclin-dependent kinase 1 OS=Saccharomyces cerevisiae (strain ATCC 204508 / S288c) GN=CDC28 PE=1 SV=1;1;15;15;15;68.1;68.1;68.1;34.061;298;298;1.53E-118;NaN;NaN;NaN;0;1874500000;0;1874500000;31.53;0;31.53;;;;52;969:970:3448:3659:5298:7305:8384:10706:11841:12794:13101:15613:22939:23582:28242;True:True:True:True:True:True:…
P00044:P99999ups;P00044;15:01;15:01;13:00;Cytochrome c iso-1;CYC1;>sp|P00044|CYC1_YEAST Cytochrome c iso-1 OS=Saccharomyces cerevisiae (strain ATCC 204508 / S288c) GN=CYC1 PE=1 SV=2;2;15;15;13;91.7;91.7;80.7;12.182;109;109:104;9.60E-220;67.386;1.0645;33.21;5;27286000000;117690000;27169000000;701.04;9.2743;691.77;;;;33;3741:3742:5046:5047:12856:13642:14347:17582:17583:19943:19944:25996:27126:28298…
P11938;P11938;15;15;15;DNA-binding protein RAP1;RAP1;>sp|P11938|RAP1_YEAST DNA-binding protein RAP1 OS=Saccharomyces cerevisiae (strain ATCC 204508 / S288c) GN=RAP1 PE=1 SV=2;1;15;15;15;26.7;26.7;26.7;92.412;827;827;2.46E-137;NaN;NaN;NaN;0;905180000;0;905180000;14.437;0;14.437;;;;348;1591:1774:3606:5696:5844:9654:9754:10429:15186:17317:19263:22401:24483:26001:28809;True:True:True:True:True:True:T…
Q05040;Q05040;15;15;15;Factor arrest protein 8;FAR8;>sp|Q05040|FAR8_YEAST Factor arrest protein 8 OS=Saccharomyces cerevisiae (strain ATCC 204508 / S288c) GN=FAR8 PE=1 SV=1;1;15;15;15;40.5;40.5;40.5;59.3;523;523;3.73E-101;NaN;NaN;NaN;0;474130000;0;474130000;6.9482;0;6.9482;;;;2863;1670:2163:6834:8925:10062:10213:10522:13108:16268:18585:20576:24154:24185:24224:30022;True:True:True:True:True:True:T…
P16649;P16649;15;15;15;General transcriptional corepressor TUP1;TUP1;>sp|P16649|TUP1_YEAST General transcriptional corepressor TUP1 OS=Saccharomyces cerevisiae (strain ATCC 204508 / S288c) GN=TUP1 PE=1 SV=2;1;15;15;15;33.4;33.4;33.4;78.307;713;713;1.54E-257;NaN;NaN;NaN;0;2617900000;0;2617900000;34.749;0;34.749;;;;456;1457:2643:3704:3705:3892:4021:7150:7624:17888:18057:21250:23273:24123:27033:3051…
P36016;P36016;15;15;15;Heat shock protein 70 homolog LHS1;LHS1;>sp|P36016|LHS1_YEAST Heat shock protein 70 homolog LHS1 OS=Saccharomyces cerevisiae (strain ATCC 204508 / S288c) GN=LHS1 PE=1 SV=1;1;15;15;15;19.4;19.4;19.4;99.57;881;881;2.91E-54;NaN;NaN;NaN;0;807760000;0;807760000;8.7373;0;8.7373;;;;1174;1208:3680:9190:15630:15875:16367:16368:18168:19127:19700:22238:23569:23570:26531:28838;True:Tru…
P33399;P33399;15;15;15;La protein homolog;LHP1;>sp|P33399|LHP1_YEAST La protein homolog OS=Saccharomyces cerevisiae (strain ATCC 204508 / S288c) GN=LHP1 PE=1 SV=2;1;15;15;15;49.5;49.5;49.5;32.104;275;275;3.32E-180;1.8216;3.4733;NaN;1;2234400000;36496000;2197900000;48.968;1.8327;47.135;;;;1068;4478:12797:13316:13495:13740:14379:15016:16953:18496:18497:18692:20491:25683:25684:28414;True:True:True:T…
Q01662;Q01662;15;15;15;Methionine aminopeptidase 1;MAP1;>sp|Q01662|MAP1_YEAST Methionine aminopeptidase 1 OS=Saccharomyces cerevisiae (strain ATCC 204508 / S288c) GN=MAP1 PE=1 SV=2;1;15;15;15;72.4;72.4;72.4;43.373;387;387;1.20E-206;NaN;NaN;NaN;0;3719300000;0;3719300000;56.934;0;56.934;;;;2573;190:2467:2869:3533:4327:4671:12439:13953:16666:17620:19640:21727:24109:24645:25227;True:True:True:True:Tr…
Q12289;Q12289;15;15;15;Mitochondrial carnitine carrier;CRC1;>sp|Q12289|CRC1_YEAST Mitochondrial carnitine carrier OS=Saccharomyces cerevisiae (strain ATCC 204508 / S288c) GN=CRC1 PE=1 SV=1;1;15;15;15;58.7;58.7;58.7;34.754;327;327;8.16E-237;30.151;1.0132;93.626;4;3884600000;51306000;3833300000;63.383;2.0114;61.371;;;;3270;4688:5034:9149:9267:13526:16328:17378:20552:23542:24579:24993:24994:26518:29…
P32839;P32839;15;15;15;Mitochondrial chaperone BCS1;BCS1;>sp|P32839|BCS1_YEAST Mitochondrial chaperone BCS1 OS=Saccharomyces cerevisiae (strain ATCC 204508 / S288c) GN=BCS1 PE=1 SV=2;1;15;15;15;43.2;43.2;43.2;51.107;456;456;5.41E-99;NaN;NaN;NaN;0;659560000;0;659560000;12.618;0;12.618;;;;1004;2588:4707:7618:7908:7949:9898:14685:17841:18290:20409:22297:23241:25636:27579:28211;True:True:True:True:Tr…
P32787;P32787;15;15;15;Mitochondrial genome maintenance protein MGM101;MGM101;>sp|P32787|MG101_YEAST Mitochondrial genome maintenance protein MGM101 OS=Saccharomyces cerevisiae (strain ATCC 204508 / S288c) GN=MGM101 PE=1 SV=1;1;15;15;15;60.6;60.6;60.6;30.09;269;269;4.96E-203;NaN;NaN;NaN;0;2787900000;0;2787900000;45.308;0;45.308;;;;985;393:3017:3323:3324:3333:3751:6567:7139:7760:8048:12787:15040:2…
P23641;P23641;15;15;15;Mitochondrial phosphate carrier protein;MIR1;>sp|P23641|MPCP_YEAST Mitochondrial phosphate carrier protein OS=Saccharomyces cerevisiae (strain ATCC 204508 / S288c) GN=MIR1 PE=1 SV=1;1;15;15;15;62.1;62.1;62.1;32.812;311;311;0;83.16;1.2785;16.919;5;27713000000;102020000;27611000000;354.28;4.1385;350.14;;;;638;1464:4489:6631:6789:6865:6866:7281:8826:12615:12767:16920:20681:253…
P40341;P40341;15;15;13;Mitochondrial respiratory chain complexes assembly protein YTA12;YTA12;>sp|P40341|YTA12_YEAST Mitochondrial respiratory chain complexes assembly protein YTA12 OS=Saccharomyces cerevisiae (strain ATCC 204508 / S288c) GN=YTA12 PE=1 SV=2;1;15;15;13;22.8;22.8;20.1;93.275;825;825;1.95E-56;NaN;NaN;NaN;0;1074700000;0;1074700000;10.508;0;10.508;;;;1782;721:1115:1529:6381:10395:1039…
Q08647;Q08647;15;15;15;Multisubstrate pseudouridine synthase 7;PUS7;>sp|Q08647|PUS7_YEAST Multisubstrate pseudouridine synthase 7 OS=Saccharomyces cerevisiae (strain ATCC 204508 / S288c) GN=PUS7 PE=1 SV=1;1;15;15;15;33.9;33.9;33.9;77.001;676;676;2.48E-186;NaN;NaN;NaN;0;1256000000;0;1256000000;13.255;0;13.255;;;;3111;43:242:2172:2736:3752:5612:10803:10910:11613:11686:14858:20927:22408:24171:28462;…
P36006;P36006;15;9;9;Myosin-3;MYO3;>sp|P36006|MYO3_YEAST Myosin-3 OS=Saccharomyces cerevisiae (strain ATCC 204508 / S288c) GN=MYO3 PE=1 SV=4;1;15;9;9;16;10.8;10.8;142.45;1272;1272;1.50E-78;NaN;NaN;NaN;0;93985000;0;93985000;1.1442;0;1.1442;;;;1166;330:3961:6903:6904:7770:15240:16507:18588:19449:21915:23080:24664:25165:25670:26762;True:True:False:False:True:True:False:False:True:True:True:True:True…
P38715;P38715;15;15;15;NADPH-dependent aldose reductase GRE3;GRE3;>sp|P38715|GRE3_YEAST NADPH-dependent aldose reductase GRE3 OS=Saccharomyces cerevisiae (strain ATCC 204508 / S288c) GN=GRE3 PE=1 SV=1;1;15;15;15;56.9;56.9;56.9;37.118;327;327;1.71E-108;51.054;1.4594;70.272;4;8456800000;41567000;8415300000;92.465;1.3554;91.11;;;;1462;816:3045:3120:6328:12834:12889:14090:15158:18087:18088:18089:2746…
P39708;P39708;15;9;9;NADP-specific glutamate dehydrogenase 2;GDH3;>sp|P39708|DHE5_YEAST NADP-specific glutamate dehydrogenase 2 OS=Saccharomyces cerevisiae (strain ATCC 204508 / S288c) GN=GDH3 PE=3 SV=1;1;15;9;9;46.6;32.8;32.8;49.627;457;457;6.13E-186;NaN;NaN;NaN;0;527970000;0;527970000;10.157;0;10.157;;;;1638;111:1229:7193:7734:7977:8265:8272:8946:19784:19847:22868:24147:29565:29566:31130;True:T…
P32356;P32356;15;15;15;Neutral trehalase;NTH1;>sp|P32356|TREA_YEAST Neutral trehalase OS=Saccharomyces cerevisiae (strain ATCC 204508 / S288c) GN=NTH1 PE=1 SV=3;1;15;15;15;36.6;36.6;36.6;85.878;751;751;3.86E-108;NaN;NaN;NaN;0;748950000;0;748950000;11.597;0;11.597;;;;871;454:4536:7935:9829:10091:11363:13319:20080:20924:21454:25528:25971:28317:30306:30810;True:True:True:True:True:True:True:True:Tru…
Q99383;Q99383;15;15;15;Nuclear polyadenylated RNA-binding protein 4;HRP1;>sp|Q99383|HRP1_YEAST Nuclear polyadenylated RNA-binding protein 4 OS=Saccharomyces cerevisiae (strain ATCC 204508 / S288c) GN=HRP1 PE=1 SV=1;1;15;15;15;39;39;39;59.649;534;534;9.00E-266;48.979;2.4319;157.54;2;4529600000;13545000;4516100000;61.089;0.60598;60.483;;;;3456;575:3613:3720:3932:4521:10725:11522:16187:17740:18109:2…
P34077;P34077;15;15;15;Nucleoporin NIC96;NIC96;>sp|P34077|NIC96_YEAST Nucleoporin NIC96 OS=Saccharomyces cerevisiae (strain ATCC 204508 / S288c) GN=NIC96 PE=1 SV=2;1;15;15;15;28.7;28.7;28.7;96.173;839;839;6.53E-75;NaN;NaN;NaN;0;382650000;0;382650000;5.5609;0;5.5609;;;;1092;659:2712:3422:4643:8866:10838:13404:14123:15235:17941:18638:19311:21401:21583:23997;True:True:True:True:True:True:True:True:T…
Q02630;Q02630;15;15;15;Nucleoporin NUP116/NSP116;NUP116;>sp|Q02630|NU116_YEAST Nucleoporin NUP116/NSP116 OS=Saccharomyces cerevisiae (strain ATCC 204508 / S288c) GN=NUP116 PE=1 SV=2;1;15;15;15;18.4;18.4;18.4;116.23;1113;1113;4.93E-152;NaN;NaN;NaN;0;425770000;0;425770000;6.752;0;6.752;;;;2604;1556:1763:2003:2612:6167:9780:12630:17951:19160:19352:20118:21737:21820:24073:25362;True:True:True:True:Tr…
P49687;P49687;15;15;15;Nucleoporin NUP145:Nucleoporin NUP145N:Nucleoporin NUP145C;NUP145;>sp|P49687|NU145_YEAST Nucleoporin NUP145 OS=Saccharomyces cerevisiae (strain ATCC 204508 / S288c) GN=NUP145 PE=1 SV=1;1;15;15;15;18.7;18.7;18.7;145.66;1317;1317;7.30E-142;NaN;NaN;NaN;0;390620000;0;390620000;3.81;0;3.81;;;;2162;5674:5832:5965:7189:15540:15940:15941:16620:16904:17234:20317:23520:25131:25538:30…
P39685;P39685;15;15;15;Nucleoporin POM152;POM152;>sp|P39685|PO152_YEAST Nucleoporin POM152 OS=Saccharomyces cerevisiae (strain ATCC 204508 / S288c) GN=POM152 PE=1 SV=1;1;15;15;15;14.6;14.6;14.6;151.65;1337;1337;1.94E-70;NaN;NaN;NaN;0;326870000;0;326870000;3.3606;0;3.3606;;;;1632;3881:6630:7467:9970:14969:21171:22573:22610:22961:24882:25253:27055:27315:28815:29954;True:True:True:True:True:True:Tru…
P14832;P14832;15;15;14;Peptidyl-prolyl cis-trans isomerase;CPR1;>sp|P14832|CYPH_YEAST Peptidyl-prolyl cis-trans isomerase OS=Saccharomyces cerevisiae (strain ATCC 204508 / S288c) GN=CPR1 PE=1 SV=3;1;15;15;14;92.6;92.6;84.6;17.39;162;162;0;82.204;1.2574;123.29;17;1.1486E+11;938540000;1.1392E+11;1686.7;36.813;1649.9;;;;406;7392:7393:8158:9764:10234:10235:10236:12960:14127:17527:23982:23983:24836:25…
P33302;P33302;15;15;12;Pleiotropic ABC efflux transporter of multiple drugs;PDR5;>sp|P33302|PDR5_YEAST Pleiotropic ABC efflux transporter of multiple drugs OS=Saccharomyces cerevisiae (strain ATCC 204508 / S288c) GN=PDR5 PE=1 SV=1;1;15;15;12;17.2;17.2;15.3;170.44;1511;1511;3.94E-101;NaN;NaN;NaN;0;647600000;0;647600000;6.1717;0;6.1717;;;;1046;352:6239:7432:12091:13831:14592:19288:19651:22858:23953…
Q06344;Q06344;15;15;15;Pre-rRNA-processing protein ESF1;ESF1;>sp|Q06344|ESF1_YEAST Pre-rRNA-processing protein ESF1 OS=Saccharomyces cerevisiae (strain ATCC 204508 / S288c) GN=ESF1 PE=1 SV=1;1;15;15;15;27.1;27.1;27.1;72.409;628;628;1.27E-148;NaN;NaN;NaN;0;1073900000;0;1073900000;14.054;0;14.054;;;;2951;617:3295:4273:4767:5945:8258:10161:12973:15038:18413:18414:20085:22018:24081:24997;True:True:Tr…
P23180;P23180;15;15;15;Probable oxidoreductase AIM17;AIM17;>sp|P23180|AIM17_YEAST Probable oxidoreductase AIM17 OS=Saccharomyces cerevisiae (strain ATCC 204508 / S288c) GN=AIM17 PE=1 SV=2;1;15;15;15;43.2;43.2;43.2;53.134;465;465;2.00E-197;0.56208;0.46658;123.54;2;3317200000;70106000;3247100000;56.385;2.576;53.809;;;;615;2838:3378:6873:8030:9198:9199:14945:16971:17003:17388:20208:20477:22966:27738…
P39965;P39965;15;15;15;Probable proline--tRNA ligase	mitochondrial;AIM10;>sp|P39965|SYPM_YEAST Probable proline--tRNA ligase	mitochondrial OS=Saccharomyces cerevisiae (strain ATCC 204508 / S288c) GN=AIM10 PE=1 SV=1;1;15;15;15;33.2;33.2;33.2;65.88;576;576;4.64E-78;NaN;NaN;NaN;0;268280000;0;268280000;4.0929;0;4.0929;;;;1675;2472:2895:2984:3353:4570:10174:11431:14699:16749:21572:23831:24375:24511:29324:31032;True:True:True:True:True:True:True:True:True:True:True:True:True:True:True;2801:3261:3353:3749:5079:11220:12546:160…
P38737;P38737;15;15;15;Proteasome component ECM29;ECM29;>sp|P38737|ECM29_YEAST Proteasome component ECM29 OS=Saccharomyces cerevisiae (strain ATCC 204508 / S288c) GN=ECM29 PE=1 SV=1;1;15;15;15;11.8;11.8;11.8;210.43;1868;1868;1.88E-73;NaN;NaN;NaN;0;570660000;0;570660000;4.2452;0;4.2452;;;;1468;3077:3890:4807:7390:11390:12431:14608:14878:15705:19247:21903:24289:24975:25058:29652;True:True:True:True…
P38779;P38779;15;15;15;Proteasome-interacting protein CIC1;CIC1;>sp|P38779|CIC1_YEAST Proteasome-interacting protein CIC1 OS=Saccharomyces cerevisiae (strain ATCC 204508 / S288c) GN=CIC1 PE=1 SV=1;1;15;15;15;46.5;46.5;46.5;42.529;376;376;2.33E-130;NaN;NaN;NaN;0;2649100000;0;2649100000;36.46;0;36.46;;;;1489;2120:2272:2281:4628:4629:7721:8705:13886:13971:13981:14208:19170:25159:26964:28103;True:Tru…
P16550;P16550;15;15;15;Protein APA1:5	5-P-1	P-4-tetraphosphate phosphorylase:ADP-sulfurylase;APA1;>sp|P16550|APA1_YEAST Protein APA1 OS=Saccharomyces cerevisiae (strain ATCC 204508 / S288c) GN=APA1 PE=1 SV=4;1;15;15;15;61.7;61.7;61.7;36.492;321;321;8.81E-208;0.72653;0.6345;10.865;2;6318600000;1577800;6317100000;82.681;0.11541;82.565;;;;452;433:4798:7069:7424:7837:9935:10769:12117:15615:15795:21829:23016:23906:23907:25674;True:True:True:Tru…
P39101;P39101;15;15;15;Protein CAJ1;CAJ1;>sp|P39101|CAJ1_YEAST Protein CAJ1 OS=Saccharomyces cerevisiae (strain ATCC 204508 / S288c) GN=CAJ1 PE=1 SV=1;1;15;15;15;52.4;52.4;52.4;44.854;391;391;9.15E-106;1.0653;1.9236;409.58;2;3359700000;8181800;3351500000;38.343;0.32357;38.019;;;;1604;1062:1063:1278:1294:4145:5339:6671:10714:12048:13869:15518:18166:21283:22512:28583;True:True:True:True:True:True:T…
P21965;P21965;15;15;15;Protein kinase MCK1;MCK1;>sp|P21965|MCK1_YEAST Protein kinase MCK1 OS=Saccharomyces cerevisiae (strain ATCC 204508 / S288c) GN=MCK1 PE=1 SV=1;1;15;15;15;54.1;54.1;54.1;43.135;375;375;1.91E-175;NaN;NaN;NaN;0;4741300000;0;4741300000;65.774;0;65.774;;;;571;727:10840:13645:14191:15743:16476:20022:20204:21671:21672:24569:24861:25239:29864:30347;True:True:True:True:True:True:True…
P42846;P42846;15;15;15;Protein KRI1;KRI1;>sp|P42846|KRI1_YEAST Protein KRI1 OS=Saccharomyces cerevisiae (strain ATCC 204508 / S288c) GN=KRI1 PE=1 SV=1;1;15;15;15;26.4;26.4;26.4;68.653;591;591;1.34E-89;NaN;NaN;NaN;0;1648200000;0;1648200000;20.976;0;20.976;;;;1933;1712:4256:6508:6777:9863:11149:12739:13128:14501:16156:21172:22054:27091:27266:28957;True:True:True:True:True:True:True:True:True:True:T…
P36139;P36139;15;15;15;Protein PET10;PET10;>sp|P36139|PET10_YEAST Protein PET10 OS=Saccharomyces cerevisiae (strain ATCC 204508 / S288c) GN=PET10 PE=1 SV=3;1;15;15;15;65.4;65.4;65.4;31.246;283;283;3.97E-235;NaN;NaN;NaN;0;6462600000;0;6462600000;98.051;0;98.051;;;;1230;850:1840:4664:4768:4885:5116:16104:16448:21357:23394:24625:26513:29451:30272:30273;True:True:True:True:True:True:True:True:True:Tr…
P40462;P40462;15;15;15;Protein TMA108;TMA108;>sp|P40462|TM108_YEAST Protein TMA108 OS=Saccharomyces cerevisiae (strain ATCC 204508 / S288c) GN=TMA108 PE=1 SV=1;1;15;15;15;27;27;27;107.72;946;946;1.78E-135;NaN;NaN;NaN;0;667450000;0;667450000;7.2045;0;7.2045;;;;1811;2162:3653:7367:8423:8629:9312:9945:11372:12307:15120:25345:26002:26439:26901:30733;True:True:True:True:True:True:True:True:True:True:T…
P38825;P38825;15;15;15;Protein TOM71;TOM71;>sp|P38825|TOM71_YEAST Protein TOM71 OS=Saccharomyces cerevisiae (strain ATCC 204508 / S288c) GN=TOM71 PE=1 SV=1;1;15;15;15;28.5;28.5;28.5;71.855;639;639;8.69E-123;NaN;NaN;NaN;0;1260700000;0;1260700000;16.962;0;16.962;;;;1522;327:994:1935:2042:7691:8751:10488:10799:10923:16329:18674:19599:20558:22105:22222;True:True:True:True:True:True:True:True:True:Tru…
P38630;P38630;15;15;15;Replication factor C subunit 1;RFC1;>sp|P38630|RFC1_YEAST Replication factor C subunit 1 OS=Saccharomyces cerevisiae (strain ATCC 204508 / S288c) GN=RFC1 PE=1 SV=1;1;15;15;15;24.3;24.3;24.3;94.902;861;861;2.18E-99;NaN;NaN;NaN;0;457580000;0;457580000;5.3418;0;5.3418;;;;1438;1710:2908:10817:11691:13559:18836:20020:20821:22920:24898:26419:27375:27386:28987:30224;True:True:True…
Q00816;Q00816;15;15;15;Resistance to glucose repression protein 1;REG1;>sp|Q00816|REG1_YEAST Resistance to glucose repression protein 1 OS=Saccharomyces cerevisiae (strain ATCC 204508 / S288c) GN=REG1 PE=1 SV=1;1;15;15;15;19.5;19.5;19.5;112.61;1014;1014;1.89E-83;NaN;NaN;NaN;0;846990000;0;846990000;10.437;0;10.437;;;;2554;3023:3205:4377:8136:9227:13814:14108:19491:19914:23058:23782:23783:23874:255…
Q04947;Q04947;15;15;15;Reticulon-like protein 1;RTN1;>sp|Q04947|RTN1_YEAST Reticulon-like protein 1 OS=Saccharomyces cerevisiae (strain ATCC 204508 / S288c) GN=RTN1 PE=1 SV=1;1;15;15;15;54.2;54.2;54.2;32.916;295;295;1.38E-192;NaN;NaN;NaN;0;7004400000;12663000;6991700000;86.091;0.57447;85.516;;;;2852;2303:2304:4438:14403:14919:15103:19224:20740:23113:24075:25842:25884:26536:26537:27073;True:True:T…
Q12189;Q12189;15;15;15;Ribose-5-phosphate isomerase;RKI1;>sp|Q12189|RPIA_YEAST Ribose-5-phosphate isomerase OS=Saccharomyces cerevisiae (strain ATCC 204508 / S288c) GN=RKI1 PE=1 SV=1;1;15;15;15;82.6;82.6;82.6;28.258;258;258;1.60E-158;52.52;0.95051;5.6927;2;3830800000;16174000;3814700000;58.853;0.76566;58.087;;;;3233;68:563:2239:6986:8242:10478:10993:16401:18508:20030:21425:21426:26080:26081:27997…
P40693;P40693;15;15;15;Ribosome biogenesis protein RLP7;RLP7;>sp|P40693|RLP7_YEAST Ribosome biogenesis protein RLP7 OS=Saccharomyces cerevisiae (strain ATCC 204508 / S288c) GN=RLP7 PE=1 SV=1;1;15;15;15;51.2;51.2;51.2;36.559;322;322;3.24E-81;NaN;NaN;NaN;0;3261500000;0;3261500000;51.306;0;51.306;;;;1873;896:1614:7819:11443:12594:13816:16225:18597:20008:22552:22859:22860:26577:27505:28392;True:True:…
P53295;P53295;15;15;15;Ribosome-interacting GTPase 2;RBG2;>sp|P53295|RBG2_YEAST Ribosome-interacting GTPase 2 OS=Saccharomyces cerevisiae (strain ATCC 204508 / S288c) GN=RBG2 PE=1 SV=1;1;15;15;15;53;53;53;41.006;368;368;1.94E-118;NaN;NaN;NaN;0;1315700000;0;1315700000;26.301;0;26.301;;;;2345;696:1908:2371:2421:5088:5199:10481:12210:14593:18997:23329:23568:29474:30211:30911;True:True:True:True:True…
P38771;P38771;15;15;15;Ribosome-recycling factor	mitochondrial;RRF1;>sp|P38771|RRF1_YEAST Ribosome-recycling factor	mitochondrial OS=Saccharomyces cerevisiae (strain ATCC 204508 / S288c) GN=RRF1 PE=1 SV=1;1;15;15;15;64.8;64.8;64.8;26.406;230;230;7.81E-92;1.3284;1.1803;2.6591;3;2313200000;84807000;2228400000;51.227;3.5747;47.652;;;;1485;336:2661:3834:7686:12565:15177:15178:18385:20571:22794:23480:25170:27574:28183:29349;True:True:True:True:True:True:True:True:True:True:True:True:True:True:True;374:3007:4278:848…
P15646;P15646;15;15;15;rRNA 2-O-methyltransferase fibrillarin;NOP1;>sp|P15646|FBRL_YEAST rRNA 2-O-methyltransferase fibrillarin OS=Saccharomyces cerevisiae (strain ATCC 204508 / S288c) GN=NOP1 PE=1 SV=1;1;15;15;15;74;74;74;34.465;327;327;4.27E-243;64.412;0.98934;2.5009;2;20536000000;30369000;20505000000;278.18;1.5843;276.6;;;;430;1330:3646:4464:13862:14406:14407:16511:19290:21954:21955:28110:2890…
P53075;P53075;15;15;15;Sensitivity to high expression protein 10;SHE10;>sp|P53075|SHE10_YEAST Outer spore wall assembly protein SHE10 OS=Saccharomyces cerevisiae (strain ATCC 204508 / S288c) GN=SHE10 PE=1 SV=1;1;15;15;15;29.1;29.1;29.1;66.862;577;577;2.50E-91;76.615;1.5182;NaN;1;1961000000;7121700;1953900000;28.98;0.33493;28.645;;;;2241;1393:3436:3437:6827:7483:11436:13063:14478:18886:20656:24089…
P38688;P38688;15;15;15;Signal recognition particle subunit SRP72;SRP72;>sp|P38688|SRP72_YEAST Signal recognition particle subunit SRP72 OS=Saccharomyces cerevisiae (strain ATCC 204508 / S288c) GN=SRP72 PE=1 SV=2;1;15;15;15;28;28;28;73.54;640;640;1.02E-152;49.191;47.876;NaN;1;364630000;592140;364030000;5.8302;0.035749;5.7945;;;;1444;1160:3584:8697:9791:10196:10919:11728:12490:13534:13923:13924:154…
P53885;P53885;15;15;15;Signal transduction protein MDG1;MDG1;>sp|P53885|MDG1_YEAST Signal transduction protein MDG1 OS=Saccharomyces cerevisiae (strain ATCC 204508 / S288c) GN=MDG1 PE=1 SV=1;1;15;15;15;57.7;57.7;57.7;40.278;366;366;8.07E-108;NaN;NaN;NaN;0;711860000;0;711860000;13.991;0;13.991;;;;2439;757:3628:3973:6258:6751:7095:8905:9268:18127:18340:18409:19434:23327:27920:28982;True:True:True:T…
P53252;P53252;15;15;15;Sphingolipid long chain base-responsive protein PIL1;PIL1;>sp|P53252|PIL1_YEAST Sphingolipid long chain base-responsive protein PIL1 OS=Saccharomyces cerevisiae (strain ATCC 204508 / S288c) GN=PIL1 PE=1 SV=1;1;15;15;15;61.9;61.9;61.9;38.349;339;339;0;60.978;1.1589;215.81;7;47147000000;210640000;46937000000;579.06;7.8754;571.18;;;;2321;1102:3625:8264:10343:10613:16478:16863:…
P53199;P53199;15;15;15;Sterol-4-alpha-carboxylate 3-dehydrogenase	decarboxylating;ERG26;>sp|P53199|ERG26_YEAST Sterol-4-alpha-carboxylate 3-dehydrogenase	decarboxylating OS=Saccharomyces cerevisiae (strain ATCC 204508 / S288c) GN=ERG26 PE=1 SV=1;1;15;15;15;49;49;49;38.706;349;349;0;59.114;0.97711;0.69267;2;4153000000;22625000;4130400000;66.162;1.0514;65.111;;;;2302;665:1434:5711:6947:7453:8064:9294:9295:12237:13376:15753:17944:20528:22434:26579;True:True:True:True:True:True:True:True:True:True:True:True:True:True:True;757:1609:6329:7672:8226:8895:…
P32908;P32908;15;15;15;Structural maintenance of chromosomes protein 1;SMC1;>sp|P32908|SMC1_YEAST Structural maintenance of chromosomes protein 1 OS=Saccharomyces cerevisiae (strain ATCC 204508 / S288c) GN=SMC1 PE=1 SV=1;1;15;15;15;17.5;17.5;17.5;141.28;1225;1225;1.63E-102;NaN;NaN;NaN;0;567770000;0;567770000;4.4464;0;4.4464;;;;1028;3343:4708:8552:9060:10443:10484:16524:17333:17381:19631:23192:241…
Q03088;Q03088;15;15;15;Styryl dye vacuolar localization protein 3;SVL3;>sp|Q03088|SVL3_YEAST Styryl dye vacuolar localization protein 3 OS=Saccharomyces cerevisiae (strain ATCC 204508 / S288c) GN=SVL3 PE=1 SV=1;1;15;15;15;27.8;27.8;27.8;92.143;825;825;1.75E-110;NaN;NaN;NaN;0;982740000;0;982740000;13.924;0;13.924;;;;2655;3698:5195:5687:10663:11587:15886:16591:16807:17088:18856:20596:24770:25152:29…
P25623;P25623;15;15;15;Suppressor of yeast profilin deletion;SYP1;>sp|P25623|SYP1_YEAST Suppressor of yeast profilin deletion OS=Saccharomyces cerevisiae (strain ATCC 204508 / S288c) GN=SYP1 PE=1 SV=3;1;15;15;15;26.8;26.8;26.8;96.136;870;870;6.88E-105;NaN;NaN;NaN;0;1749900000;0;1749900000;21.322;0;21.322;;;;722;2617:2809:6144:6451:7144:10930:18334:21136:22725:23017:24703:27624:28484:29019:30177;T…
P29509;P29509;15;15;15;Thioredoxin reductase 1;TRR1;>sp|P29509|TRXB1_YEAST Thioredoxin reductase 1 OS=Saccharomyces cerevisiae (strain ATCC 204508 / S288c) GN=TRR1 PE=1 SV=3;1;15;15;15;70.5;70.5;70.5;34.238;319;319;0;70.907;1.0806;NaN;1;12294000000;13213000;12280000000;163.8;0.72511;163.07;;;;808;2968:6910:6911:8476:10581:12228:13589:15809:15810:17453:18557:22288:27621:28175:30982;True:True:True:…
P0CX58:P0CX57:O74302:Q04215;P0CX58:P0CX57:O74302;15:15:15:2;1:1:1:0;0:0:0:0;Transposon Ty1-PR1 Gag polyprotein:Capsid protein:Gag-p4:Transposon Ty1-A Gag polyprotein:Capsid protein:Gag-p4:Transposon Ty1-DR4 Gag polyprotein:Capsid protein:Gag-p4;TY1A-PR1:TY1A-A:TY1A-DR4;>sp|P0CX58|YP12A_YEAST Transposon Ty1-PR1 Gag polyprotein OS=Saccharomyces cerevisiae (strain ATCC 204508 / S288c) GN=TY1A-PR1 PE…
P15565-2:P15565;P15565-2:P15565;15:15;15:15;15:15;tRNA (guanine(26)-N(2))-dimethyltransferase	mitochondrial;TRM1;>sp|P15565-2|TRM1_YEAST Isoform 2 of tRNA (guanine(26)-N(2))-dimethyltransferase	mitochondrial OS=Saccharomyces cerevisiae (strain ATCC 204508 / S288c) GN=TRM1:>sp|P15565|TRM1_YEAST tRNA (guanine(26)-N(2))-dimethyltransferase	mitochondrial OS=Saccharomyc;2;15;15;15;41.2;41.2;41.2;62.183;554;554:570;2.96E-182;NaN;NaN;NaN;0;1530200000;0;1530200000;20.426;0;20.426;;;;427;1356:2208:4574:4713:6272:6692:12366:14242:16464:16721:21870:22377:26881:29572:31077;True:True:True:True:True:True:True:True:True:True:True:True:True:True:True;1524:1525:2506:5083:5242:6929:7395:13557:15588:18022:18304:24023:24571:29534:32537:34177;5696:5…
P33753;P33753;15;15;15;tRNA (uracil(54)-C(5))-methyltransferase;TRM2;>sp|P33753|TRM2_YEAST tRNA (uracil(54)-C(5))-methyltransferase OS=Saccharomyces cerevisiae (strain ATCC 204508 / S288c) GN=TRM2 PE=1 SV=2;1;15;15;15;36.3;36.3;36.3;72.851;639;639;6.31E-87;NaN;NaN;NaN;0;692020000;0;692020000;8.4631;0;8.4631;;;;1081;1364:3936:5433:6767:8759:11124:12171:15865:19423:20752:21358:24663:24785:26320:286…
Q08960;Q08960;15;15;15;tRNA wybutosine-synthesizing protein 1;TYW1;>sp|Q08960|TYW1_YEAST S-adenosyl-L-methionine-dependent tRNA 4-demethylwyosine synthase OS=Saccharomyces cerevisiae (strain ATCC 204508 / S288c) GN=TYW1 PE=1 SV=1;1;15;15;15;31.7;31.7;31.7;89.804;810;810;1.72E-82;NaN;NaN;NaN;0;578730000;0;578730000;7.1735;0;7.1735;;;;3145;388:452:5146:5670:6831:7065:7593:8186:8502:13607:20032:2094…
Q05946;Q05946;15;15;15;U3 small nucleolar RNA-associated protein 13;UTP13;>sp|Q05946|UTP13_YEAST U3 small nucleolar RNA-associated protein 13 OS=Saccharomyces cerevisiae (strain ATCC 204508 / S288c) GN=UTP13 PE=1 SV=1;1;15;15;15;27.4;27.4;27.4;91.031;817;817;3.49E-186;NaN;NaN;NaN;0;731070000;0;731070000;9.5328;0;9.5328;;;;2908;2654:3082:7893:8340:11218:12006:12240:12405:12425:15612:16704:21570:26…
Q06078;Q06078;15;15;15;U3 small nucleolar RNA-associated protein 21;UTP21;>sp|Q06078|UTP21_YEAST U3 small nucleolar RNA-associated protein 21 OS=Saccharomyces cerevisiae (strain ATCC 204508 / S288c) GN=UTP21 PE=1 SV=1;1;15;15;15;21.9;21.9;21.9;104.79;939;939;1.40E-52;NaN;NaN;NaN;0;906150000;0;906150000;12.285;0;12.285;;;;2917;618:2603:3759:5327:6669:13228:13720:13914:18068:18287:21543:22051:22809…
Q01476;Q01476;15;15;15;Ubiquitin carboxyl-terminal hydrolase 2;UBP2;>sp|Q01476|UBP2_YEAST Ubiquitin carboxyl-terminal hydrolase 2 OS=Saccharomyces cerevisiae (strain ATCC 204508 / S288c) GN=UBP2 PE=1 SV=2;1;15;15;15;15.6;15.6;15.6;146.35;1272;1272;1.16E-75;NaN;NaN;NaN;0;468390000;0;468390000;4.4691;0;4.4691;;;;2566;6358:8733:9924:11964:13902:15694:18387:19627:20242:20809:22624:23829:24834:29600:2…
P35719;P35719;15;15;15;Uncharacterized protein MRP8;MRP8;>sp|P35719|MRP8_YEAST Uncharacterized protein MRP8 OS=Saccharomyces cerevisiae (strain ATCC 204508 / S288c) GN=MRP8 PE=1 SV=1;1;15;15;15;68;68;68;25.097;219;219;2.21E-125;NaN;NaN;NaN;0;2462300000;0;2462300000;51.574;0;51.574;;;;1150;4579:5377:5740:5741:7888:9637:13783:20723:20724:21189:21347:21348:23671:24495:26169;True:True:True:True:True:…
P53326;P53326;15;15;15;Uncharacterized protein YGR266W;YGR266W;>sp|P53326|YG5L_YEAST Uncharacterized protein YGR266W OS=Saccharomyces cerevisiae (strain ATCC 204508 / S288c) GN=YGR266W PE=1 SV=1;1;15;15;15;29.8;29.8;29.8;81.19;701;701;2.36E-71;NaN;NaN;NaN;0;755010000;0;755010000;10.046;0;10.046;;;;2362;2213:5690:6012:9159:9160:9210:10913:14364:15184:16337:23608:24095:26011:27730:30873;True:True:T…
P40093;P40093;15;15;15;UPF0160 protein YER156C;YER156C;>sp|P40093|YEY6_YEAST UPF0160 protein YER156C OS=Saccharomyces cerevisiae (strain ATCC 204508 / S288c) GN=YER156C PE=1 SV=1;1;15;15;15;49.1;49.1;49.1;38.174;338;338;4.21E-112;59.101;51.774;5.1468;2;5586000000;2124300;5583900000;92.791;0.18068;92.61;;;;1742;1226:1227:4410:4818:6770:10261:11116:11117:16894:17330:20529:20530:20632:23697:29406;Tr…
P22203;P22203;15;15;15;V-type proton ATPase subunit E;VMA4;>sp|P22203|VATE_YEAST V-type proton ATPase subunit E OS=Saccharomyces cerevisiae (strain ATCC 204508 / S288c) GN=VMA4 PE=1 SV=4;1;15;15;15;83.3;83.3;83.3;26.471;233;233;0;72.39;4.5481;96.732;7;19993000000;93534000;19900000000;242.47;3.419;239.05;;;;588;247:1012:1013:1297:1600:3480:3481:4973:12599:15934:16734:18105:24971:26918:28847;True:T…
P38631;P38631;14;14;7;1	3-beta-glucan synthase component FKS1;FKS1;>sp|P38631|FKS1_YEAST 1	3-beta-glucan synthase component FKS1 OS=Saccharomyces cerevisiae (strain ATCC 204508 / S288c) GN=FKS1 PE=1 SV=2;1;14;14;7;13.2;13.2;8.1;214.85;1876;1876;4.66E-236;NaN;NaN;NaN;0;2747100000;0;2747100000;27.213;0;27.213;;;;1439;1272:5836:7284:7559:8656:9018:9611:11200:12299:15245:16004:20818:22025:24755;True:True:True:True:True:True:True:True:True:True:True:True:True:True;1425:6466:8044:8347:9528:9…
P33299;P33299;14;14;14;26S protease regulatory subunit 7 homolog;RPT1;>sp|P33299|PRS7_YEAST 26S protease regulatory subunit 7 homolog OS=Saccharomyces cerevisiae (strain ATCC 204508 / S288c) GN=RPT1 PE=1 SV=1;1;14;14;14;42.6;42.6;42.6;51.982;467;467;1.58E-131;NaN;NaN;NaN;0;6404100000;0;6404100000;92.168;0;92.168;;;;1045;6018:7662:7846:12339:12831:15569:15570:16535:16536:25651:26581:28526:31147:31…
P17558;P17558;14;14;14;37S ribosomal protein PET123	mitochondrial;PET123;>sp|P17558|RTPT_YEAST 37S ribosomal protein PET123	mitochondrial OS=Saccharomyces cerevisiae (strain ATCC 204508 / S288c) GN=PET123 PE=1 SV=1;1;14;14;14;57.2;57.2;57.2;35.998;318;318;1.79E-160;NaN;NaN;NaN;0;2333100000;0;2333100000;37.499;0;37.499;;;;477;6771:7204:9132:15800:18014:18968:21224:22384:22385:23695:24987:27514:28176:28965;True:True:True:True:True:True:True:True:True:True:True:True:True:True;7478:7950:10063:17283:19778:20880:23336:24578…
P38701;P38701;14;14;14;40S ribosomal protein S20;RPS20;>sp|P38701|RS20_YEAST 40S ribosomal protein S20 OS=Saccharomyces cerevisiae (strain ATCC 204508 / S288c) GN=RPS20 PE=1 SV=3;1;14;14;14;93.4;93.4;93.4;13.907;121;121;0;64.243;0.98559;6.4139;21;81255000000;971820000;80283000000;1055.6;31.01;1024.6;;;;1452;5110:8941:11834:12076:12912:18350:18351:20798:20799:21963:22925:27695:28057:28757;True:Tru…
Q12690;Q12690;14;3;3;60S ribosomal protein L13-A;RPL13A;>sp|Q12690|RL13A_YEAST 60S ribosomal protein L13-A OS=Saccharomyces cerevisiae (strain ATCC 204508 / S288c) GN=RPL13A PE=1 SV=1;1;14;3;3;70.9;11.6;11.6;22.554;199;199;3.05E-64;60.464;0.97438;5.2508;3;2600200000;22880000;2577300000;75.481;1.7455;73.735;;;;3376;66:7512:10249:10380:10381:11112:12817:14218:19211:21524:28337:28338:29193:29390;Fal…
P40212;P40212;14;14;3;60S ribosomal protein L13-B;RPL13B;>sp|P40212|RL13B_YEAST 60S ribosomal protein L13-B OS=Saccharomyces cerevisiae (strain ATCC 204508 / S288c) GN=RPL13B PE=1 SV=1;1;14;14;3;70.9;70.9;11.6;22.525;199;199;4.75E-67;64.103;0.99051;93.692;10;88864000000;449870000;88414000000;1232.7;18.492;1214.2;;;;1767;66:7512:10249:10380:10381:11111:12817:14217:19211:21524:28337:28338:29193:293…
P36105;P36105;14;2;2;60S ribosomal protein L14-A;RPL14A;>sp|P36105|RL14A_YEAST 60S ribosomal protein L14-A OS=Saccharomyces cerevisiae (strain ATCC 204508 / S288c) GN=RPL14A PE=1 SV=1;1;14;2;2;80.4;7.2;7.2;15.167;138;138;8.71E-138;102.01;3.7884;69.67;2;5988800000;27003000;5961800000;161.52;2.2126;159.3;;;;1212;593:594:1831:1832:10394:12983:14269:14409:14410:28733:28734:29892:29895:29896;False:Fal…
P38754;P38754;14;14;2;60S ribosomal protein L14-B;RPL14B;>sp|P38754|RL14B_YEAST 60S ribosomal protein L14-B OS=Saccharomyces cerevisiae (strain ATCC 204508 / S288c) GN=RPL14B PE=1 SV=1;1;14;14;2;80.4;80.4;7.2;15.153;138;138;6.17E-137;65.686;1.0279;24.826;14;1.1111E+11;622430000;1.1049E+11;1637;26.587;1610.4;;;;1477;593:594:1831:1832:10394:12983:14270:14409:14410:28733:28734:29893:29895:29896;True…
P24000;P24000;14;3;3;60S ribosomal protein L24-B;RPL24B;>sp|P24000|RL24B_YEAST 60S ribosomal protein L24-B OS=Saccharomyces cerevisiae (strain ATCC 204508 / S288c) GN=RPL24B PE=1 SV=1;1;14;3;3;69;17.4;17.4;17.547;155;155;8.33E-96;NaN;NaN;NaN;0;4456000000;0;4456000000;126.49;0;126.49;;;;645;1602:5969:5970:8495:8496:10697:12481:12896:12897:17920:19476:21114:23029:23030;False:False:False:False:False…
P04456;P04456;14;14;14;60S ribosomal protein L25;RPL25;>sp|P04456|RL25_YEAST 60S ribosomal protein L25 OS=Saccharomyces cerevisiae (strain ATCC 204508 / S288c) GN=RPL25 PE=1 SV=4;1;14;14;14;71.1;71.1;71.1;15.757;142;142;0;66.257;1.0366;6.2218;23;85451000000;1061400000;84390000000;1341.3;40.581;1300.8;;;;117;1376:1377:2125:2126:2312:5478:12655:14111:28049:28428:28429:29044:29045:29274;True:True:Tr…
P05743;P05743;14;14;1;60S ribosomal protein L26-A;RPL26A;>sp|P05743|RL26A_YEAST 60S ribosomal protein L26-A OS=Saccharomyces cerevisiae (strain ATCC 204508 / S288c) GN=RPL26A PE=1 SV=3;1;14;14;1;92.9;92.9;15.7;14.234;127;127;3.53E-115;68.218;1.0606;34.049;25;1.1484E+11;983830000;1.1385E+11;1687.3;38.213;1649.1;;;;147;910:1082:1151:1152:2242:5111:5395:6688:6689:12069:12915:15199:21186:28968;True:T…
P53221;P53221;14;1;1;60S ribosomal protein L26-B;RPL26B;>sp|P53221|RL26B_YEAST 60S ribosomal protein L26-B OS=Saccharomyces cerevisiae (strain ATCC 204508 / S288c) GN=RPL26B PE=1 SV=2;1;14;1;1;92.9;15.7;15.7;14.235;127;127;3.43E-114;NaN;NaN;NaN;0;194710000;0;194710000;10.586;0;10.586;;;;2313;910:1082:1151:1152:2241:5111:5395:6688:6689:12069:12915:15199:21186:28968;False:False:False:False:True:Fal…
P02406;P02406;14;14;14;60S ribosomal protein L28;RPL28;>sp|P02406|RL28_YEAST 60S ribosomal protein L28 OS=Saccharomyces cerevisiae (strain ATCC 204508 / S288c) GN=RPL28 PE=1 SV=3;1;14;14;14;87.2;87.2;87.2;16.721;149;149;1.71E-181;63.403;0.98645;47.171;13;53949000000;488430000;53461000000;648.57;15.335;633.23;;;;91;6168:9037:10033:10080:10081:11797:17454:17455:20284:20305:21020:23119:28289:30510;T…
P51401;P51401;14;3;3;60S ribosomal protein L9-B;RPL9B;>sp|P51401|RL9B_YEAST 60S ribosomal protein L9-B OS=Saccharomyces cerevisiae (strain ATCC 204508 / S288c) GN=RPL9B PE=1 SV=1;1;14;3;3;74.9;18.3;18.3;21.657;191;191;1.16E-241;81.057;64.164;38.943;3;2285800000;3132200;2282700000;45.831;0.24577;45.586;;;;2198;7016:7017:7161:8169:9799:10176:11863:18151:18152:24399:27933:29015:29650:30587;False:Fal…
P60010;P60010;14;14;14;Actin;ACT1;>sp|P60010|ACT_YEAST Actin OS=Saccharomyces cerevisiae (strain ATCC 204508 / S288c) GN=ACT1 PE=1 SV=1;1;14;14;14;59.7;59.7;59.7;41.689;375;375;0;67.157;1.0333;17.596;19;86567000000;771360000;85796000000;880.36;20.559;859.8;;;;2513;506:507:2344:3899:5003:5482:10937:11434:11435:12418:14683:17665:20483:21755;True:True:True:True:True:True:True:True:True:True:True:Tru…
P53341:P38158;P53341:P38158;14:14;14:14;10:10;Alpha-glucosidase MAL12:Alpha-glucosidase MAL32;MAL12:MAL32;>sp|P53341|MAL12_YEAST Alpha-glucosidase MAL12 OS=Saccharomyces cerevisiae (strain ATCC 204508 / S288c) GN=MAL12 PE=1 SV=1:>sp|P38158|MAL32_YEAST Alpha-glucosidase MAL32 OS=Saccharomyces cerevisiae (strain ATCC 204508 / S288c) GN=MAL32 PE=1 SV=1;2;14;14;10;29.8;29.8;24.8;68.093;584;584:584;2.…
P35207;P35207;14;14;14;Antiviral helicase SKI2;SKI2;>sp|P35207|SKI2_YEAST Antiviral helicase SKI2 OS=Saccharomyces cerevisiae (strain ATCC 204508 / S288c) GN=SKI2 PE=1 SV=2;1;14;14;14;15.2;15.2;15.2;146.06;1287;1287;1.76E-60;NaN;NaN;NaN;0;435400000;0;435400000;3.8556;0;3.8556;;;;1147;3918:4398:5268:5286:7181:10909:22436:23165:25506:26489:27135:27211:27670:28821;True:True:True:True:True:True:True:…
P38840;P38840;14;14;14;Aromatic amino acid aminotransferase 2;ARO9;>sp|P38840|ARO9_YEAST Aromatic amino acid aminotransferase 2 OS=Saccharomyces cerevisiae (strain ATCC 204508 / S288c) GN=ARO9 PE=1 SV=3;1;14;14;14;39.6;39.6;39.6;58.527;513;513;2.65E-145;NaN;NaN;NaN;0;1738100000;0;1738100000;28.382;0;28.382;;;;1527;1257:2803:4559:8722:10616:11236:11638:11979:17612:18682:21884:23495:25768:25769;Tru…
P09457;P09457;14;14;14;ATP synthase subunit 5	mitochondrial;ATP5;>sp|P09457|ATPO_YEAST ATP synthase subunit 5	mitochondrial OS=Saccharomyces cerevisiae (strain ATCC 204508 / S288c) GN=ATP5 PE=1 SV=1;1;14;14;14;71.2;71.2;71.2;22.814;212;212;8.40E-177;71.661;1.1043;9.5176;7;33228000000;228650000;32999000000;440.45;8.4043;432.05;;;;265;10:11:3745:8268:8269:9324:10407:14830:15042:19098:19753:24239:27528:28849;True:True:True:True:True:True:True:True:True:True:True:True:True:True;10:11:4183:4184:9115:9116:1027…
P32794;P32794;14;14;14;ATPase family gene 2 protein;AFG2;>sp|P32794|AFG2_YEAST ATPase family gene 2 protein OS=Saccharomyces cerevisiae (strain ATCC 204508 / S288c) GN=AFG2 PE=1 SV=1;1;14;14;14;30.4;30.4;30.4;84.747;780;780;1.86E-69;NaN;NaN;NaN;0;659480000;0;659480000;10.484;0;10.484;;;;989;945:1621:4024:5507:7125:9409:15624:20526:23036:26433:26434:29888:30690:31149;True:True:True:True:True:True:…
P45818;P45818;14;14;14;ATP-dependent RNA helicase ROK1;ROK1;>sp|P45818|ROK1_YEAST ATP-dependent RNA helicase ROK1 OS=Saccharomyces cerevisiae (strain ATCC 204508 / S288c) GN=ROK1 PE=1 SV=1;1;14;14;14;29.6;29.6;29.6;63.652;564;564;2.40E-48;NaN;NaN;NaN;0;1410900000;0;1410900000;16.487;0;16.487;;;;1992;834:4250:5128:5149:9910:13861:15311:17640:20695:21174:22542:22565:26126:26163;True:True:True:True:…
P09232;P09232;14;14;14;Cerevisin;PRB1;>sp|P09232|PRTB_YEAST Cerevisin OS=Saccharomyces cerevisiae (strain ATCC 204508 / S288c) GN=PRB1 PE=1 SV=1;1;14;14;14;26;26;26;69.621;635;635;5.78E-277;86.254;1.3459;1.2035;2;9773900000;21379000;9752500000;99.29;0.76993;98.52;;;;261;839:8224:9213:10262:11049:13353:15347:18403:21723:26423:28842:28843:30790:30791;True:True:True:True:True:True:True:True:True:Tru…
P08679;P08679;14;12;12;Citrate synthase	peroxisomal;CIT2;>sp|P08679|CISY2_YEAST Citrate synthase	peroxisomal OS=Saccharomyces cerevisiae (strain ATCC 204508 / S288c) GN=CIT2 PE=1 SV=1;1;14;12;12;38.3;32.4;32.4;51.413;460;460;5.17E-201;NaN;NaN;NaN;0;1818200000;0;1818200000;33.985;0;33.985;;;;256;2853:3330:5889:6643:12498:16317:17352:17783:19503:25960:26526:27629:30785:30786;True:False:True:True:False:True:True:True:True:True:True:True:True:True;3213:3723:6524:7339:13707:17863:18997:19509:2146…
P43621;P43621;14;14;14;Coatomer subunit delta;RET2;>sp|P43621|COPD_YEAST Coatomer subunit delta OS=Saccharomyces cerevisiae (strain ATCC 204508 / S288c) GN=RET2 PE=1 SV=3;1;14;14;14;44;44;44;60.627;546;546;1.04E-120;NaN;NaN;NaN;0;4518600000;0;4518600000;66.43;0;66.43;;;;1986;417:4839:4863:4864:5634:6349:9398:10218:10281:14434:21169:23538:26316:29683;True:True:True:True:True:True:True:True:True:Tr…
P53101;P53101;14;14;14;Cystathionine beta-lyase;STR3;>sp|P53101|STR3_YEAST Cystathionine beta-lyase OS=Saccharomyces cerevisiae (strain ATCC 204508 / S288c) GN=STR3 PE=1 SV=1;1;14;14;14;53.3;53.3;53.3;51.828;465;465;1.79E-156;NaN;NaN;NaN;0;3007100000;0;3007100000;41.984;0;41.984;;;;2255;3354:5868:17495:18173:19091:19092:21069:22269:23508:26649:26998:27144:27551:29593;True:True:True:True:True:True…
P40054;P40054;14;7;7;D-3-phosphoglycerate dehydrogenase 1;SER3;>sp|P40054|SERA_YEAST D-3-phosphoglycerate dehydrogenase 1 OS=Saccharomyces cerevisiae (strain ATCC 204508 / S288c) GN=SER3 PE=1 SV=1;1;14;7;7;39.9;20.9;20.9;51.193;469;469;1.86E-268;99.467;1.5346;12.059;2;5773200000;21327000;5751800000;81.381;0.95325;80.427;;;;1724;2816:3155:4034:10320:11138:11327:11974:17979:23214:24381:27174:27606:…
P39714;P39714;14;14;14;Diacetyl reductase [(R)-acetoin forming];BDH1;>sp|P39714|BDH1_YEAST (R	R)-butanediol dehydrogenase OS=Saccharomyces cerevisiae (strain ATCC 204508 / S288c) GN=BDH1 PE=1 SV=2;1;14;14;14;50.5;50.5;50.5;41.582;382;382;5.96E-114;114.35;1.7755;NaN;1;9002300000;13489000;8988800000;128.09;0.73708;127.35;;;;1639;4960:8189:8190:9195:9236:11356:12393:13327:16813:18133:21108:23825:28227:28612;True:True:True:True:True:True:True:True:True:True:True:True:True:True;5510:9032:9033:…
P19262;P19262;14;14;14;Dihydrolipoyllysine-residue succinyltransferase component of 2-oxoglutarate dehydrogenase complex	mitochondrial;KGD2;>sp|P19262|ODO2_YEAST Dihydrolipoyllysine-residue succinyltransferase component of 2-oxoglutarate dehydrogenase complex	mitochondrial OS=Saccharomyces cerevisiae (strain ATCC 204508 / S288c) GN=KGD2 PE=1 SV=2;1;14;14;14;47.9;47.9;47.9;50.43;463;463;5.83E-208;65.84;1.013;211.42;6;29280000000;111880000;29168000000;257.18;3.0934;254.09;;;;504;1538:3095:4251:5266:5957:6106:6439:6856:8787:17516:17517:18061:25378:26269;True:True:True:True:True:True:True:True:True:True:True:True:True:True;1727:1728:3474:3475:4734:5841:65…
P07703;P07703;14;14;14;DNA-directed RNA polymerases I and III subunit RPAC1;RPC40;>sp|P07703|RPAC1_YEAST DNA-directed RNA polymerases I and III subunit RPAC1 OS=Saccharomyces cerevisiae (strain ATCC 204508 / S288c) GN=RPC40 PE=1 SV=1;1;14;14;14;57.6;57.6;57.6;37.686;335;335;3.28E-200;NaN;NaN;NaN;0;3672100000;0;3672100000;62.651;0;62.651;;;;234;606:2476:2477:2518:3984:5487:6759:7640:7641:8108:1513…
P38071;P38071;14;14;14;Enoyl-[acyl-carrier protein] reductase [NADPH	B-specific]	mitochondrial;ETR1;>sp|P38071|ETR1_YEAST Enoyl-[acyl-carrier protein] reductase [NADPH	B-specific]	mitochondrial OS=Saccharomyces cerevisiae (strain ATCC 204508 / S288c) GN=ETR1 PE=1 SV=3;1;14;14;14;47.4;47.4;47.4;42.066;380;380;1.68E-190;NaN;NaN;NaN;0;4485700000;0;4485700000;69.511;0;69.511;;;;1299;9556:10549:12385:13573:13623:15009:19472:20095:21014:24237:24978:26561:26780:28525;True:True:True:True:True:True:True:True:True:True:True:True:True:True;10535:11620:13578:14860:14917:16420:21434:22…
P38333;P38333;14;14;14;Essential nuclear protein 1;ENP1;>sp|P38333|ENP1_YEAST Essential nuclear protein 1 OS=Saccharomyces cerevisiae (strain ATCC 204508 / S288c) GN=ENP1 PE=1 SV=1;1;14;14;14;47.6;47.6;47.6;55.136;483;483;3.28E-193;NaN;NaN;NaN;0;824500000;0;824500000;16.446;0;16.446;;;;1403;415:2306:3048:3257:5803:6111:7049:13216:13910:14563:14984:18501:21106:27714;True:True:True:True:True:True:T…
Q12514;Q12514;14;14;14;General negative regulator of transcription subunit 5;NOT5;>sp|Q12514|NOT5_YEAST General negative regulator of transcription subunit 5 OS=Saccharomyces cerevisiae (strain ATCC 204508 / S288c) GN=NOT5 PE=1 SV=1;1;14;14;14;31.1;31.1;31.1;65.854;560;560;3.29E-81;NaN;NaN;NaN;0;328490000;0;328490000;6.7089;0;6.7089;;;;3364;4334:4697:4731:7486:13444:13813:14847:19619:19620:22933:…
P32288;P32288;14;14;14;Glutamine synthetase;GLN1;>sp|P32288|GLNA_YEAST Glutamine synthetase OS=Saccharomyces cerevisiae (strain ATCC 204508 / S288c) GN=GLN1 PE=1 SV=4;1;14;14;14;52.7;52.7;52.7;41.766;370;370;9.24E-257;101.2;1.5907;5.2842;5;17901000000;48635000;17852000000;268;2.4651;265.53;;;;850;282:4557:4781:5530:7352:8080:8327:11949:11950:17506:20211:21806:30543:30680;True:True:True:True:True:…
P08539;P08539;14;14;14;Guanine nucleotide-binding protein alpha-1 subunit;GPA1;>sp|P08539|GPA1_YEAST Guanine nucleotide-binding protein alpha-1 subunit OS=Saccharomyces cerevisiae (strain ATCC 204508 / S288c) GN=GPA1 PE=1 SV=3;1;14;14;14;40.9;40.9;40.9;54.075;472;472;8.87E-69;NaN;NaN;NaN;0;449010000;0;449010000;8.2832;0;8.2832;;;;253;51:6677:7795:10668:15059:15789:21501:22691:26921:27340:27420:28…
P15454;P15454;14;14;14;Guanylate kinase;GUK1;>sp|P15454|KGUA_YEAST Guanylate kinase OS=Saccharomyces cerevisiae (strain ATCC 204508 / S288c) GN=GUK1 PE=1 SV=2;1;14;14;14;86.1;86.1;86.1;20.637;187;187;2.26E-188;71.431;1.1232;NaN;1;12549000000;27056000;12522000000;217.88;1.6704;216.21;;;;424;787:788:2735:4206:13304:13305:13849:19334:22108:22228:22229:24912:25904:28557;True:True:True:True:True:True:…
P15992;P15992;14;14;14;Heat shock protein 26;HSP26;>sp|P15992|HSP26_YEAST Heat shock protein 26 OS=Saccharomyces cerevisiae (strain ATCC 204508 / S288c) GN=HSP26 PE=1 SV=3;1;14;14;14;48.1;48.1;48.1;23.879;214;214;0;55.224;0.84848;33.007;13;1.0227E+11;857680000;1.0141E+11;1738.8;38.73;1700.1;;;;441;274:3004:7136:7137:13025:15561:19527:19528:19529:22817:22818:24039:28582:29762;True:True:True:True:T…
P53551;P53551;14;14;14;Histone H1;HHO1;>sp|P53551|H1_YEAST Histone H1 OS=Saccharomyces cerevisiae (strain ATCC 204508 / S288c) GN=HHO1 PE=1 SV=1;1;14;14;14;51.2;51.2;51.2;27.803;258;258;8.25E-97;NaN;NaN;NaN;0;1820000000;0;1820000000;38.096;0;38.096;;;;2376;1856:2480:5708:5918:9204:9347:9348:12633:12942:20339:24451:24452:25679:27353;True:True:True:True:True:True:True:True:True:True:True:True:True:…
P25586;P25586;14;14;14;KRR1 small subunit processome component;KRR1;>sp|P25586|KRR1_YEAST KRR1 small subunit processome component OS=Saccharomyces cerevisiae (strain ATCC 204508 / S288c) GN=KRR1 PE=1 SV=1;1;14;14;14;47.5;47.5;47.5;37.159;316;316;1.52E-62;NaN;NaN;NaN;0;1317300000;0;1317300000;20.96;0;20.96;;;;717;1000:6422:10000:10824:11400:15606:18899:20934:22394:22560:22561:26482:27726:30948;Tru…
P50107;P50107;14;14;14;Lactoylglutathione lyase;GLO1;>sp|P50107|LGUL_YEAST Lactoylglutathione lyase OS=Saccharomyces cerevisiae (strain ATCC 204508 / S288c) GN=GLO1 PE=1 SV=1;1;14;14;14;55.5;55.5;55.5;37.208;326;326;4.90E-84;84.957;21.313;NaN;1;1880400000;1667500;1878800000;33.267;0.12651;33.14;;;;2182;1821:7354:7370:7620:7621:7702:7918:13853:15925:18727:18835:19492:25235:25900;True:True:True:Tru…
Q06151;Q06151;14;14;14;m7GpppX diphosphatase;DCS1;>sp|Q06151|DCPS_YEAST m7GpppX diphosphatase OS=Saccharomyces cerevisiae (strain ATCC 204508 / S288c) GN=DCS1 PE=1 SV=1;1;14;14;14;53.1;53.1;53.1;40.769;350;350;1.89E-154;NaN;NaN;NaN;0;3417800000;0;3417800000;46.466;0;46.466;;;;2930;765:2552:10034:14320:16166:20801:21696:21762:21970:24776:26437:28936:28937:30146;True:True:True:True:True:True:True:T…
P08018;P08018;14;14;14;MAP kinase kinase PBS2;PBS2;>sp|P08018|PBS2_YEAST MAP kinase kinase PBS2 OS=Saccharomyces cerevisiae (strain ATCC 204508 / S288c) GN=PBS2 PE=1 SV=4;1;14;14;14;29.6;29.6;29.6;72.719;668;668;7.85E-102;NaN;NaN;NaN;0;658680000;0;658680000;8.5517;0;8.5517;;;;241;423:1439:6420:7535:9804:9835:11659:19951:22589:22746:25041:25855:26912:29381;True:True:True:True:True:True:True:True:T…
P38741;P38741;14;14;14;Meiotic activator RIM4;RIM4;>sp|P38741|RIM4_YEAST Meiotic activator RIM4 OS=Saccharomyces cerevisiae (strain ATCC 204508 / S288c) GN=RIM4 PE=1 SV=1;1;14;14;14;25.8;25.8;25.8;80.108;713;713;2.67E-121;NaN;NaN;NaN;0;1877400000;0;1877400000;26.7;0;26.7;;;;1470;6262:9582:11721:14327:18742:19551:20073:22616:24450:26116:26847:28830:29031:30404;True:True:True:True:True:True:True:Tr…
Q04013;Q04013;14;14;14;Mitochondrial DNA replication protein YHM2;YHM2;>sp|Q04013|YHM2_YEAST Citrate/oxoglutarate carrier protein OS=Saccharomyces cerevisiae (strain ATCC 204508 / S288c) GN=YHM2 PE=1 SV=1;1;14;14;14;58;58;58;34.184;314;314;0;NaN;NaN;NaN;0;8555000000;0;8555000000;122.45;0;122.45;;;;2761;4644:4645:4712:8005:9418:9419:10739:10740:20291:23112:26920:27446:27542:30611;True:True:True:Tr…
P32795;P32795;14;14;14;Mitochondrial inner membrane i-AAA protease supercomplex subunit YME1;YME1;>sp|P32795|YME1_YEAST Mitochondrial inner membrane i-AAA protease supercomplex subunit YME1 OS=Saccharomyces cerevisiae (strain ATCC 204508 / S288c) GN=YME1 PE=1 SV=1;1;14;14;14;32.1;32.1;32.1;81.771;747;747;2.07E-140;NaN;NaN;NaN;0;957760000;0;957760000;11.808;0;11.808;;;;990;3046:3467:3793:9408:1180…
P11914;P11914;14;14;14;Mitochondrial-processing peptidase subunit alpha;MAS2;>sp|P11914|MPPA_YEAST Mitochondrial-processing peptidase subunit alpha OS=Saccharomyces cerevisiae (strain ATCC 204508 / S288c) GN=MAS2 PE=1 SV=1;1;14;14;14;33.4;33.4;33.4;53.337;482;482;3.97E-106;NaN;NaN;NaN;0;4195300000;0;4195300000;57.053;0;57.053;;;;347;1002:2246:2247:3425:7925:8026:12121:16908:17977:25067:27923:3068…
P16603;P16603;14;14;14;NADPH--cytochrome P450 reductase;NCP1;>sp|P16603|NCPR_YEAST NADPH--cytochrome P450 reductase OS=Saccharomyces cerevisiae (strain ATCC 204508 / S288c) GN=NCP1 PE=1 SV=3;1;14;14;14;36.9;36.9;36.9;76.771;691;691;1.53E-137;NaN;NaN;NaN;0;1063800000;0;1063800000;15.84;0;15.84;;;;453;3171:9457:9823:9941:10264:12882:13241:20137:24860:27282:29084:30359:30759:31074;True:True:True:Tru…
P39705;P39705;14;14;14;Nucleoporin NUP60;NUP60;>sp|P39705|NUP60_YEAST Nucleoporin NUP60 OS=Saccharomyces cerevisiae (strain ATCC 204508 / S288c) GN=NUP60 PE=1 SV=1;1;14;14;14;31.7;31.7;31.7;59.039;539;539;4.48E-72;NaN;NaN;NaN;0;409990000;0;409990000;6.1922;0;6.1922;;;;1635;6046:8074:12017:12031:12904:13078:13113:13114:13965:20658:20814:23005:24442:24930;True:True:True:True:True:True:True:True:Tru…
P05150;P05150;14;14;14;Ornithine carbamoyltransferase;ARG3;>sp|P05150|OTC_YEAST Ornithine carbamoyltransferase OS=Saccharomyces cerevisiae (strain ATCC 204508 / S288c) GN=ARG3 PE=1 SV=1;1;14;14;14;51.5;51.5;51.5;37.845;338;338;0;91.872;1.436;8.0035;2;16847000000;29469000;16817000000;199.37;1.2963;198.07;;;;133;1375:1871:3433:3878:8191:14083:15745:17617:25392:25393:26884:27827:29737:29738;True:Tru…
P35845;P35845;14;14;14;Oxysterol-binding protein homolog 1;SWH1;>sp|P35845|OSH1_YEAST Oxysterol-binding protein homolog 1 OS=Saccharomyces cerevisiae (strain ATCC 204508 / S288c) GN=SWH1 PE=1 SV=4;1;14;14;14;15.1;15.1;15.1;135.1;1188;1188;4.09E-48;NaN;NaN;NaN;0;496680000;0;496680000;5.276;0;5.276;;;;1161;3282:3691:4754:5876:10332:10821:14494:15621:16228:16649:21597:22289:24462:25836;True:True:Tru…
P38013;P38013;14;14;14;Peroxiredoxin type-2;AHP1;>sp|P38013|AHP1_YEAST Peroxiredoxin type-2 OS=Saccharomyces cerevisiae (strain ATCC 204508 / S288c) GN=AHP1 PE=1 SV=4;1;14;14;14;81.2;81.2;81.2;19.114;176;176;0;54.888;0.84803;36.945;7;26126000000;300170000;25826000000;523.93;14.917;509.01;;;;1288;5059:6236:6297:6674:7389:7495:7496:12802:14153:15446:18096:23253:24205:28474;True:True:True:True:True:…
P33401;P33401;14;12;12;Phosphoglucomutase-1;PGM1;>sp|P33401|PGM1_YEAST Phosphoglucomutase 1 OS=Saccharomyces cerevisiae (strain ATCC 204508 / S288c) GN=PGM1 PE=1 SV=1;1;14;12;12;34.7;31.6;31.6;63.111;570;570;9.24E-86;NaN;NaN;NaN;0;821770000;0;821770000;14.421;0;14.421;;;;1069;2311:3652:4878:6769:8735:10285:11015:13477:15715:17220:20557:24256:30458:30853;True:True:False:False:True:True:True:True:T…
P07283;P07283;14;14;14;Phosphomannomutase;SEC53;>sp|P07283|PMM_YEAST Phosphomannomutase OS=Saccharomyces cerevisiae (strain ATCC 204508 / S288c) GN=SEC53 PE=1 SV=1;1;14;14;14;85;85;85;29.063;254;254;2.66E-275;64.113;0.98551;4.6491;2;13459000000;34353000;13425000000;199.49;1.7469;197.74;;;;227;2331:2833:4823:4890:5085:5133:7755:11462:14630:20800:22529:23789:26872:27721;True:True:True:True:True:Tru…
Q12447;Q12447;14;14;14;Polyamine N-acetyltransferase 1;PAA1;>sp|Q12447|PAA1_YEAST Polyamine N-acetyltransferase 1 OS=Saccharomyces cerevisiae (strain ATCC 204508 / S288c) GN=PAA1 PE=1 SV=1;1;14;14;14;72.8;72.8;72.8;21.947;191;191;1.76E-226;NaN;NaN;NaN;0;12232000000;0;12232000000;230.71;0;230.71;;;;3328;1858:6216:6217:6360:10931:11665:12317:13613:16461:16462:16832:19088:29969:29970;True:True:True:…
Q04432;Q04432;14;14;14;Probable chaperone protein HSP31;HSP31;>sp|Q04432|HSP31_YEAST Glutathione-independent glyoxalase HSP31 OS=Saccharomyces cerevisiae (strain ATCC 204508 / S288c) GN=HSP31 PE=1 SV=1;1;14;14;14;79.7;79.7;79.7;25.67;237;237;2.81E-223;NaN;NaN;NaN;0;2501500000;0;2501500000;65.595;0;65.595;;;;2811;2751:3409:3410:4681:4682:6388:6925:14024:19089:19090:23955:26254:26284:30656;True:Tru…
P49954;P49954;14;14;14;Probable hydrolase NIT3;NIT3;>sp|P49954|NIT3_YEAST Probable hydrolase NIT3 OS=Saccharomyces cerevisiae (strain ATCC 204508 / S288c) GN=NIT3 PE=1 SV=1;1;14;14;14;72.9;72.9;72.9;32.549;291;291;1.91E-169;NaN;NaN;NaN;0;2348100000;0;2348100000;53.215;0;53.215;;;;2165;6920:11023:12226:12476:12477:17393:17596:17597:21133:25400:27870:28350:31013:31014;True:True:True:True:True:True:…
P47039;P47039;14;14;14;Probable kynurenine--oxoglutarate transaminase BNA3;BNA3;>sp|P47039|BNA3_YEAST Probable kynurenine--oxoglutarate transaminase BNA3 OS=Saccharomyces cerevisiae (strain ATCC 204508 / S288c) GN=BNA3 PE=1 SV=1;1;14;14;14;46.6;46.6;46.6;50.082;444;444;5.07E-241;NaN;NaN;NaN;0;7001700000;0;7001700000;85.613;0;85.613;;;;2050;45:46:653:963:2090:2662:4136:5162:17557:19520:28207:28591…
P38230;P38230;14;14;14;Probable quinone oxidoreductase;ZTA1;>sp|P38230|QOR_YEAST Probable quinone oxidoreductase OS=Saccharomyces cerevisiae (strain ATCC 204508 / S288c) GN=ZTA1 PE=1 SV=1;1;14;14;14;49.4;49.4;49.4;37.018;334;334;1.29E-83;NaN;NaN;NaN;0;1009900000;0;1009900000;16.337;0;16.337;;;;1364;4458:6509:7956:8520:8548:9371:12060:12061:17236:18975:19076:22004:27771:31098;True:True:True:True:T…
P38254;P38254;14;14;13;Probable tubulin--tyrosine ligase PBY1;PBY1;>sp|P38254|TTL_YEAST Probable tubulin--tyrosine ligase PBY1 OS=Saccharomyces cerevisiae (strain ATCC 204508 / S288c) GN=PBY1 PE=1 SV=2;1;14;14;13;26.6;26.6;25.6;86.352;753;753;9.22E-116;NaN;NaN;NaN;0;658640000;0;658640000;8.3389;0;8.3389;;;;1375;669:3764:9678:12214:15669:16997:19151:19985:20151:22626:26941:28159:30155:30269;True:T…
P23639;P23639;14;14;14;Proteasome subunit alpha type-2;PRE8;>sp|P23639|PSA2_YEAST Proteasome subunit alpha type-2 OS=Saccharomyces cerevisiae (strain ATCC 204508 / S288c) GN=PRE8 PE=1 SV=1;1;14;14;14;60.4;60.4;60.4;27.162;250;250;1.16E-129;85.852;1.324;NaN;1;7166000000;15245000;7150700000;129.59;0.98313;128.61;;;;637;1958:1959:8928:13969:15112:15991:17095:20589:21978:22896:25145:25966:27851:29346…
Q05029;Q05029;14;14;14;Protein BCH1;BCH1;>sp|Q05029|BCH1_YEAST Protein BCH1 OS=Saccharomyces cerevisiae (strain ATCC 204508 / S288c) GN=BCH1 PE=1 SV=1;1;14;14;14;20.4;20.4;20.4;82.048;724;724;3.95E-71;57.546;6.6249;43.132;2;627330000;5462900;621870000;10.594;0.243;10.351;;;;2861;425:6282:11975:12106:12107:13125:13126:16086:17115:19180:22126:22998:27285:27718;True:True:True:True:True:True:True:Tru…
Q06631;Q06631;14;14;14;Protein BFR2;BFR2;>sp|Q06631|BFR2_YEAST Protein BFR2 OS=Saccharomyces cerevisiae (strain ATCC 204508 / S288c) GN=BFR2 PE=1 SV=1;1;14;14;14;36;36;36;61.202;534;534;2.18E-101;NaN;NaN;NaN;0;664590000;0;664590000;9.6088;0;9.6088;;;;2991;2085:5488:6562:7459:8624:8625:12586:13111:14881:14935:16229:16872:24096:29396;True:True:True:True:True:True:True:True:True:True:True:True:True:…
P36047;P36047;14;14;14;Protein phosphatase 1 regulatory subunit SDS22;SDS22;>sp|P36047|SDS22_YEAST Protein phosphatase 1 regulatory subunit SDS22 OS=Saccharomyces cerevisiae (strain ATCC 204508 / S288c) GN=SDS22 PE=1 SV=1;1;14;14;14;48.5;48.5;48.5;38.887;338;338;1.33E-304;NaN;NaN;NaN;0;1783600000;8568800;1775000000;32.145;0.46282;31.682;;;;1188;9844:9845:10480:11437:12194:13020:13021:17089:17104:…
P01120;P01120;14;14;14;Ras-like protein 2;RAS2;>sp|P01120|RAS2_YEAST Ras-like protein 2 OS=Saccharomyces cerevisiae (strain ATCC 204508 / S288c) GN=RAS2 PE=1 SV=4;1;14;14;14;64.9;64.9;64.9;34.705;322;322;1.20E-291;29.887;4.5161;344.96;2;3861300000;12848000;3848500000;53.864;0.58113;53.283;;;;82;3913:3914:9123:17402:19949:20361:20362:20940:21018:21353:25057:26216:26784:27106;True:True:True:True:Tr…
P39743;P39743;14;14;14;Reduced viability upon starvation protein 167;RVS167;>sp|P39743|RV167_YEAST Reduced viability upon starvation protein 167 OS=Saccharomyces cerevisiae (strain ATCC 204508 / S288c) GN=RVS167 PE=1 SV=1;1;14;14;14;31.5;31.5;31.5;52.774;482;482;1.94E-157;1.8294;4.1386;NaN;1;3780700000;2289200000;1491600000;69.84;40.79;29.05;;;;1652;888:1525:2165:7127:11106:12383:12384:12906:1324…
Q12265;Q12265;14;14;13;Ribose-phosphate pyrophosphokinase 5;PRS5;>sp|Q12265|KPR5_YEAST Ribose-phosphate pyrophosphokinase 5 OS=Saccharomyces cerevisiae (strain ATCC 204508 / S288c) GN=PRS5 PE=1 SV=1;1;14;14;13;51.6;51.6;50;53.504;496;496;0;NaN;NaN;NaN;0;3934300000;0;3934300000;56.734;0;56.734;;;;3258;5710:5971:7626:7818:7983:10460:15362:16419:21531:23115:24456:26773:27962:29810;True:True:True:Tru…
Q06506;Q06506;14;14;14;Ribosomal RNA-processing protein 9;RRP9;>sp|Q06506|RRP9_YEAST Ribosomal RNA-processing protein 9 OS=Saccharomyces cerevisiae (strain ATCC 204508 / S288c) GN=RRP9 PE=1 SV=1;1;14;14;14;34.6;34.6;34.6;65.053;573;573;2.16E-83;NaN;NaN;NaN;0;1163300000;0;1163300000;15.429;0;15.429;;;;2972;3414:3755:4481:5986:5987:7517:9049:11933:13187:15497:19665:21400:23290:31093;True:True:True:…
Q07844;Q07844;14;14;14;Ribosome biogenesis ATPase RIX7;RIX7;>sp|Q07844|RIX7_YEAST Ribosome biogenesis ATPase RIX7 OS=Saccharomyces cerevisiae (strain ATCC 204508 / S288c) GN=RIX7 PE=1 SV=1;1;14;14;14;23.5;23.5;23.5;93.068;837;837;2.08E-96;NaN;NaN;NaN;0;552530000;0;552530000;7.8439;0;7.8439;;;;3057;1240:2022:2428:3445:11179:12252:17069:19308:19715:21966:23684:23727:26350:28274;True:True:True:True:…
P36160;P36160;14;14;14;Ribosome biogenesis protein RPF2;RPF2;>sp|P36160|RPF2_YEAST Ribosome biogenesis protein RPF2 OS=Saccharomyces cerevisiae (strain ATCC 204508 / S288c) GN=RPF2 PE=1 SV=1;1;14;14;14;48;48;48;39.598;344;344;3.70E-60;NaN;NaN;NaN;0;1512700000;0;1512700000;35.057;0;35.057;;;;1245;10843:12442:13499:15127:15128:17008:19143:19144:19375:19896:19897:20371:21687:22208;True:True:True:Tru…
P38789;P38789;14;14;7;Ribosome biogenesis protein SSF1;SSF1;>sp|P38789|SSF1_YEAST Ribosome biogenesis protein SSF1 OS=Saccharomyces cerevisiae (strain ATCC 204508 / S288c) GN=SSF1 PE=1 SV=1;1;14;14;7;49.4;49.4;16.6;51.763;453;453;7.77E-149;NaN;NaN;NaN;0;1496800000;0;1496800000;23.193;0;23.193;;;;1496;2779:2804:3696:5818:10406:10568:13889:17226:22603:22799:24290:24463:28561:28729;True:True:True:Tr…
P32771;P32771;14;14;14;S-(hydroxymethyl)glutathione dehydrogenase;SFA1;>sp|P32771|FADH_YEAST S-(hydroxymethyl)glutathione dehydrogenase OS=Saccharomyces cerevisiae (strain ATCC 204508 / S288c) GN=SFA1 PE=1 SV=1;1;14;14;14;41.5;41.5;41.5;41.042;386;386;1.52E-94;0.076513;0.0012411;NaN;1;3630600000;418920000;3211700000;53.038;8.806;44.232;;;;979;616:1476:4951:7968:9082:9098:10934:11537:13680:21379:2…
Q12074;Q12074;14;14;14;Spermidine synthase;SPE3;>sp|Q12074|SPEE_YEAST Spermidine synthase OS=Saccharomyces cerevisiae (strain ATCC 204508 / S288c) GN=SPE3 PE=1 SV=1;1;14;14;14;49.5;49.5;49.5;33.324;293;293;4.55E-185;114.73;11.079;132.61;4;10457000000;27158000;10429000000;205.15;1.8213;203.33;;;;3186;4270:4271:6507:6536:9391:10882:12537:13039:13677:13678:14174:24092:25908:28890;True:True:True:True…
P32643;P32643;14;14;14;Trans-aconitate 3-methyltransferase;TMT1;>sp|P32643|TMT1_YEAST Trans-aconitate 3-methyltransferase OS=Saccharomyces cerevisiae (strain ATCC 204508 / S288c) GN=TMT1 PE=1 SV=1;1;14;14;14;59.9;59.9;59.9;34.768;299;299;1.85E-155;0.22593;0.14455;88.209;3;2849600000;308700000;2540900000;52.643;8.3381;44.305;;;;972;3175:3810:4756:6084:7192:7477:10614:12064:17838:19001:20563:20727:…
P22579;P22579;14;14;14;Transcriptional regulatory protein SIN3;SIN3;>sp|P22579|SIN3_YEAST Transcriptional regulatory protein SIN3 OS=Saccharomyces cerevisiae (strain ATCC 204508 / S288c) GN=SIN3 PE=1 SV=2;1;14;14;14;11.1;11.1;11.1;174.84;1536;1536;1.77E-80;NaN;NaN;NaN;0;665590000;0;665590000;5.6375;0;5.6375;;;;606;2577:4952:5890:9578:9966:10925:17562:20713:24120:24771:25736:27241:29794:31256;True…
Q12000;Q12000;14;14;14;Translation machinery-associated protein 46;TMA46;>sp|Q12000|TMA46_YEAST Translation machinery-associated protein 46 OS=Saccharomyces cerevisiae (strain ATCC 204508 / S288c) GN=TMA46 PE=1 SV=2;1;14;14;14;33.3;33.3;33.3;39.514;345;345;5.37E-83;NaN;NaN;NaN;0;1474000000;0;1474000000;24.908;0;24.908;;;;3159;3492:3493:4182:4183:5566:7602:7603:12158:12686:17070:21341:22113:24053:…
Q06053;Q06053;14;14;14;tRNA-dihydrouridine(47) synthase [NAD(P)(+)];DUS3;>sp|Q06053|DUS3_YEAST tRNA-dihydrouridine(47) synthase [NAD(P)(+)] OS=Saccharomyces cerevisiae (strain ATCC 204508 / S288c) GN=DUS3 PE=1 SV=2;1;14;14;14;31.6;31.6;31.6;76.595;668;668;1.96E-82;NaN;NaN;NaN;0;988780000;0;988780000;11.229;0;11.229;;;;2915;654:3967:4693:5415:5798:8381:12374:13148:16102:16685:22266:22621:24496:306…
P40055:REV__P69850;P40055;14:01;14:01;14:01;U3 small nucleolar RNA-associated protein 7;UTP7;>sp|P40055|UTP7_YEAST U3 small nucleolar RNA-associated protein 7 OS=Saccharomyces cerevisiae (strain ATCC 204508 / S288c) GN=UTP7 PE=1 SV=1;2;14;14;14;40.4;40.4;40.4;62.316;554;554:94;1.18E-95;NaN;NaN;NaN;0;836720000;0;836720000;11.533;0;11.533;;;;1725;562:971:5875:8371:12408:12994:13600:14387:15928:2056…
P50101;P50101;14;14;14;Ubiquitin carboxyl-terminal hydrolase 15;UBP15;>sp|P50101|UBP15_YEAST Ubiquitin carboxyl-terminal hydrolase 15 OS=Saccharomyces cerevisiae (strain ATCC 204508 / S288c) GN=UBP15 PE=1 SV=1;1;14;14;14;13.1;13.1;13.1;143.56;1230;1230;8.44E-56;NaN;NaN;NaN;0;453450000;0;453450000;5.0011;0;5.0011;;;;2179;1567:2811:3288:3632:6231:9043:9378:10200:10770:16679:16680:24543:25639:30192;…
Q03219;Q03219;14;14;14;Uncharacterized protein YMR178W;;>sp|Q03219|YM44_YEAST Uncharacterized protein YMR178W OS=Saccharomyces cerevisiae (strain ATCC 204508 / S288c) GN=YMR178W PE=1 SV=1;1;14;14;14;63.9;63.9;63.9;31.144;274;274;2.70E-118;NaN;NaN;NaN;0;702420000;0;702420000;15.995;0;15.995;;;;2669;447:448:660:4842:10854:12675:18315:20103:23262:23504:23972:23973:29604:30261;True:True:True:True:Tru…
Q04869;Q04869;14;14;14;Uncharacterized protein YMR315W;;>sp|Q04869|YM94_YEAST Uncharacterized protein YMR315W OS=Saccharomyces cerevisiae (strain ATCC 204508 / S288c) GN=YMR315W PE=1 SV=1;1;14;14;14;62.5;62.5;62.5;38.215;349;349;3.75E-211;NaN;NaN;NaN;0;7723800000;0;7723800000;127.6;0;127.6;;;;2846;542:6345:10314:10834:15037:18724:18793:19011:24422:24660:24661:24973:27807:28382;True:True:True:True…
Q12314;Q12314;14;14;14;Uncharacterized protein YOR021C;;>sp|Q12314|SFM1_YEAST Protein arginine N-methyltransferase SFM1 OS=Saccharomyces cerevisiae (strain ATCC 204508 / S288c) GN=SFM1 PE=1 SV=1;1;14;14;14;56.8;56.8;56.8;24.743;213;213;8.39E-92;5.6393;3.9846;NaN;1;3312500000;23826000;3288700000;66.174;1.3072;64.867;;;;3275;3098:3708:3709:3782:4715:4716:6999:7000:8442:8443:15082:18544:20944:25897;…
P53316;P53316;14;14;14;Uncharacterized RNA-binding protein YGR250C;YGR250C;>sp|P53316|YG5B_YEAST Uncharacterized RNA-binding protein YGR250C OS=Saccharomyces cerevisiae (strain ATCC 204508 / S288c) GN=YGR250C PE=1 SV=1;1;14;14;14;24.1;24.1;24.1;89.512;781;781;1.66E-103;NaN;NaN;NaN;0;417870000;0;417870000;5.9628;0;5.9628;;;;2356;768:769:5877:9587:12804:15389:21773:23365:24158:24367:25094:28100:301…
P38197;P38197;14;14;14;UPF0001 protein YBL036C;;>sp|P38197|YBD6_YEAST UPF0001 protein YBL036C OS=Saccharomyces cerevisiae (strain ATCC 204508 / S288c) GN=YBL036C PE=1 SV=1;1;14;14;14;52.1;52.1;52.1;29.123;257;257;1.15E-93;NaN;NaN;NaN;0;1363700000;0;1363700000;30.308;0;30.308;;;;1350;5672:5673:7468:11348:15849:15850:16123:19915:25269:25270:27090:29100:29101:29959;True:True:True:True:True:True:True…
P15700;P15700;14;14;14;Uridylate kinase;URA6;>sp|P15700|KCY_YEAST Uridylate kinase OS=Saccharomyces cerevisiae (strain ATCC 204508 / S288c) GN=URA6 PE=1 SV=1;1;14;14;14;92.6;92.6;92.6;22.933;204;204;1.76E-198;NaN;NaN;NaN;0;3620200000;0;3620200000;80.876;0;80.876;;;;431;4085:4219:4740:7040:7202:7203:17660:21688:25715:25716:27280:27281:29730:29731;True:True:True:True:True:True:True:True:True:True:T…
P52917;P52917;14;14;14;Vacuolar protein sorting-associated protein 4;VPS4;>sp|P52917|VPS4_YEAST Vacuolar protein sorting-associated protein 4 OS=Saccharomyces cerevisiae (strain ATCC 204508 / S288c) GN=VPS4 PE=1 SV=1;1;14;14;14;28.6;28.6;28.6;48.172;437;437;8.87E-118;NaN;NaN;NaN;0;625860000;0;625860000;10.404;0;10.404;;;;2218;2571:4404:7692:9895:12036:12037:12964:13115:13116:16545:20471:25363:253…
P15559ups;P15559ups;14;14;14;;;>P15559ups|NQO1_HUMAN_UPS NAD(P)H dehydrogenase [quinone] 1 (Chain 2-274) - Homo sapiens (Human);1;14;14;14;50.2;50.2;50.2;30.736;273;273;0;NaN;NaN;NaN;0;15495000000;15490000000;5102000;237.7;237.29;0.41297;;;;426;4238:4239:4692:6885:9479:12737:12770:12946:13173:13264:15513:15514:23914:28311;True:True:True:True:True:True:True:True:True:True:True:True:True:True;4720:…
P38120;P38120;13;13;13;37S ribosomal protein S9	mitochondrial;MRPS9;>sp|P38120|RT09_YEAST 37S ribosomal protein S9	mitochondrial OS=Saccharomyces cerevisiae (strain ATCC 204508 / S288c) GN=MRPS9 PE=1 SV=1;1;13;13;13;69.1;69.1;69.1;31.925;278;278;2.20E-151;NaN;NaN;NaN;0;2074100000;0;2074100000;39.842;0;39.842;;;;1316;592:1241:3695:14617:15208:15209:15564:16311:25981:26587:28213:30555:30841;True:True:True:True:True:True:True:True:True:True:True:True:True;670:1392:4128:16001:16634:16635:17017:17856:17857:28530:2…
P02407;P02407;13;1;1;40S ribosomal protein S17-A;RPS17A;>sp|P02407|RS17A_YEAST 40S ribosomal protein S17-A OS=Saccharomyces cerevisiae (strain ATCC 204508 / S288c) GN=RPS17A PE=1 SV=1;1;13;1;1;86;18.4;18.4;15.788;136;136;3.30E-268;NaN;NaN;NaN;0;203340000;0;203340000;8.978;0;8.978;+;;;92;1077:3672:8939:8940:10327:16293:16344:16345:17039:21933:22076:24200:24202;False:False:False:False:False:False:F…
P14127;P14127;13;13;1;40S ribosomal protein S17-B;RPS17B;>sp|P14127|RS17B_YEAST 40S ribosomal protein S17-B OS=Saccharomyces cerevisiae (strain ATCC 204508 / S288c) GN=RPS17B PE=1 SV=1;1;13;13;1;86;86;18.4;15.803;136;136;2.79E-285;67.994;1.0512;56.569;22;1.2256E+11;1191500000;1.2137E+11;1458;36.444;1421.6;;;;396;1077:3672:8939:8940:10327:16293:16344:16345:17039:21933:22076:24200:24201;True:True:T…
P07280;P07280;13;13;3;40S ribosomal protein S19-A;RPS19A;>sp|P07280|RS19A_YEAST 40S ribosomal protein S19-A OS=Saccharomyces cerevisiae (strain ATCC 204508 / S288c) GN=RPS19A PE=1 SV=2;1;13;13;3;100;100;26.4;15.917;144;144;3.36E-257;67.167;1.0383;9.1142;18;1.037E+11;1047700000;1.0266E+11;1277.8;32.914;1244.9;;;;225;8297:9789:10792:14861:17498:18083:20161:20162:21296:21436:24870:27349:28816;True:T…
P36534;P36534;13;13;13;54S ribosomal protein L40	mitochondrial;MRPL40;>sp|P36534|RM40_YEAST 54S ribosomal protein L40	mitochondrial OS=Saccharomyces cerevisiae (strain ATCC 204508 / S288c) GN=MRPL40 PE=1 SV=2;1;13;13;13;42.1;42.1;42.1;33.751;297;297;9.25E-57;2.7789;2.3309;NaN;1;2834300000;11819000;2822500000;44.176;0.56914;43.607;;;;1266;794:7053:8852:12591:17147:18665:22132:22732:23249:23685:25348:28925:30640;True:True:True:True:True:True:True:True:True:True:True:True:True;902:7788:9745:13811:18771:20517:24302:…
Q3E757:P0C0W9;Q3E757:P0C0W9;13:13;13:13;13:13;60S ribosomal protein L11-B:60S ribosomal protein L11-A;RPL11B:RPL11A;>sp|Q3E757|RL11B_YEAST 60S ribosomal protein L11-B OS=Saccharomyces cerevisiae (strain ATCC 204508 / S288c) GN=RPL11B PE=1 SV=3:>sp|P0C0W9|RL11A_YEAST 60S ribosomal protein L11-A OS=Saccharomyces cerevisiae (strain ATCC 204508 / S288c) GN=RPL11A PE=1 SV=2;2;13;13;13;63.2;63.2;63.2;1…
Q02753;Q02753;13;2;2;60S ribosomal protein L21-A;RPL21A;>sp|Q02753|RL21A_YEAST 60S ribosomal protein L21-A OS=Saccharomyces cerevisiae (strain ATCC 204508 / S288c) GN=RPL21A PE=1 SV=1;1;13;2;2;83.8;13.8;13.8;18.242;160;160;8.49E-90;61.651;0.94296;NaN;1;10336000000;45427000;10290000000;187.58;2.5186;185.06;;;;2611;1553:2451:9703:18263:22201:22479:23729:25181:26290:26291:28228:28229:29851;False:Fal…
Q12672;Q12672;13;13;2;60S ribosomal protein L21-B;RPL21B;>sp|Q12672|RL21B_YEAST 60S ribosomal protein L21-B OS=Saccharomyces cerevisiae (strain ATCC 204508 / S288c) GN=RPL21B PE=1 SV=1;1;13;13;2;83.8;83.8;13.8;18.274;160;160;6.42E-95;65.238;1.0119;35.668;22;1.1282E+11;1303000000;1.1151E+11;1258.8;35.989;1222.8;;;;3373;1553:2451:9704:12466:18263:22201:22479:23729:25181:26290:26291:28228:28229;True…
P0C2H6:P0C2H7;P0C2H6:P0C2H7;13:12;13:12;13:12;60S ribosomal protein L27-A:60S ribosomal protein L27-B;RPL27A:RPL27B;>sp|P0C2H6|RL27A_YEAST 60S ribosomal protein L27-A OS=Saccharomyces cerevisiae (strain ATCC 204508 / S288c) GN=RPL27A PE=1 SV=1:>sp|P0C2H7|RL27B_YEAST 60S ribosomal protein L27-B OS=Saccharomyces cerevisiae (strain ATCC 204508 / S288c) GN=RPL27B PE=1 SV=1;2;13;13;13;75.7;75.7;75.7;1…
P32602;P32602;13;13;13;Alpha-soluble NSF attachment protein;SEC17;>sp|P32602|SEC17_YEAST Alpha-soluble NSF attachment protein OS=Saccharomyces cerevisiae (strain ATCC 204508 / S288c) GN=SEC17 PE=1 SV=4;1;13;13;13;55.5;55.5;55.5;32.802;292;292;3.14E-175;NaN;NaN;NaN;0;2281000000;0;2281000000;45.559;0;45.559;;;;953;560:962:4545:5341:8606:11151:12580:12900:12944:23266:24220:25083:29997;True:True:True…
P04046;P04046;13;13;13;Amidophosphoribosyltransferase;ADE4;>sp|P04046|PUR1_YEAST Amidophosphoribosyltransferase OS=Saccharomyces cerevisiae (strain ATCC 204508 / S288c) GN=ADE4 PE=1 SV=2;1;13;13;13;40.4;40.4;40.4;56.719;510;510;1.19E-217;47.566;0.73122;11.598;2;11503000000;38823000;11465000000;156.13;1.7033;154.42;;;;109;5020:12150:14168:14454:16202:18466:19653:20328:20828:22937:28751:29829:30944…
P00498;P00498;13;13;13;ATP phosphoribosyltransferase;HIS1;>sp|P00498|HIS1_YEAST ATP phosphoribosyltransferase OS=Saccharomyces cerevisiae (strain ATCC 204508 / S288c) GN=HIS1 PE=1 SV=1;1;13;13;13;45.8;45.8;45.8;32.266;297;297;7.94E-113;101.67;74.407;260.99;8;15502000000;40033000;15462000000;223.13;1.972;221.16;;;;51;9466:10482:12921:16467:16468:17649:17650:24219:24875:26480:29524:29525:30333;True…
P30771;P30771;13;13;13;ATP-dependent helicase NAM7;NAM7;>sp|P30771|NAM7_YEAST ATP-dependent helicase NAM7 OS=Saccharomyces cerevisiae (strain ATCC 204508 / S288c) GN=NAM7 PE=1 SV=1;1;13;13;13;25.7;25.7;25.7;109.43;971;971;1.14E-64;NaN;NaN;NaN;0;560390000;0;560390000;8.649;0;8.649;;;;818;1689:3714:4625:7553:9302:11282:15510:17325:18404:21307:23947:27666:30449;True:True:True:True:True:True:True:Tru…
P36120;P36120;13;13;13;ATP-dependent RNA helicase DBP7;DBP7;>sp|P36120|DBP7_YEAST ATP-dependent RNA helicase DBP7 OS=Saccharomyces cerevisiae (strain ATCC 204508 / S288c) GN=DBP7 PE=1 SV=1;1;13;13;13;26.3;26.3;26.3;83.307;742;742;2.00E-70;NaN;NaN;NaN;0;447240000;67280000;379960000;6.9326;1.4027;5.5299;;;;1220;1424:4078:4930:7199:8167:8882:12300:15195:15458:16574:17212:17763:19259;True:True:True:T…
P53166;P53166;13;13;13;ATP-dependent RNA helicase MRH4	mitochondrial;MRH4;>sp|P53166|MRH4_YEAST ATP-dependent RNA helicase MRH4	mitochondrial OS=Saccharomyces cerevisiae (strain ATCC 204508 / S288c) GN=MRH4 PE=1 SV=1;1;13;13;13;35.7;35.7;35.7;63.057;561;561;3.35E-50;0.91766;0.80057;NaN;1;356210000;10855000;345350000;5.4574;0.33052;5.1269;;;;2284;941:1991:12007:13580:15830:16283:19601:21562:24215:26693:27262:27289:28252;True:True:True:True:True:True:True:True:True:True:True:True:True;1066:2251:13167:14868:17314:17824:21582…
P47176;P47176;13;13;13;Branched-chain-amino-acid aminotransferase	cytosolic;BAT2;>sp|P47176|BCA2_YEAST Branched-chain-amino-acid aminotransferase	cytosolic OS=Saccharomyces cerevisiae (strain ATCC 204508 / S288c) GN=BAT2 PE=1 SV=1;1;13;13;13;65.2;65.2;65.2;41.624;376;376;0;NaN;NaN;NaN;0;1858300000;0;1858300000;32.854;0;32.854;;;;2112;2143:2144:2290:4888:5471:5925:6284:9541:12161:12211:18726:23536:26573;True:True:True:True:True:True:True:True:True:True:True:True:True;2431:2432:2603:5433:6064:6561:6941:10519:13335:13389:20590:25829:29194;901…
P11433;P11433;13;13;13;Cell division control protein 24;CDC24;>sp|P11433|CDC24_YEAST Cell division control protein 24 OS=Saccharomyces cerevisiae (strain ATCC 204508 / S288c) GN=CDC24 PE=1 SV=2;1;13;13;13;18.3;18.3;18.3;96.938;854;854;8.72E-37;NaN;NaN;NaN;0;117850000;0;117850000;1.8234;0;1.8234;;;;337;4646:5303:5511:6848:11006:12018:12967:13533:17505:18840:23979:27100:28163;True:True:True:True:Tr…
P20485;P20485;13;13;13;Choline kinase;CKI1;>sp|P20485|KICH_YEAST Choline kinase OS=Saccharomyces cerevisiae (strain ATCC 204508 / S288c) GN=CKI1 PE=1 SV=1;1;13;13;13;25.3;25.3;25.3;66.316;582;582;2.66E-72;89.954;79.509;NaN;1;830690000;1522100;829170000;13.09;0.088277;13.001;;;;538;2667:4383:5263:7169:7292:11614:11770:13093:18869:18890:19741:28021:30018;True:True:True:True:True:True:True:True:True…
P43609;P43609;13;13;13;Chromatin structure-remodeling complex protein RSC8;RSC8;>sp|P43609|RSC8_YEAST Chromatin structure-remodeling complex protein RSC8 OS=Saccharomyces cerevisiae (strain ATCC 204508 / S288c) GN=RSC8 PE=1 SV=1;1;13;13;13;32;32;32;63.167;557;557;1.90E-139;NaN;NaN;NaN;0;1392500000;0;1392500000;16.776;0;16.776;;;;1979;3640:4605:7263:10290:11643:13077:16019:16020:16424:20005:21242:…
P38845;P38845;13;13;13;Cruciform DNA-recognizing protein 1:CRP1 short N-terminal subpeptide:CRP1 short C-terminal subpeptide;CRP1;>sp|P38845|CRP1_YEAST Cruciform DNA-recognizing protein 1 OS=Saccharomyces cerevisiae (strain ATCC 204508 / S288c) GN=CRP1 PE=1 SV=1;1;13;13;13;40;40;40;51.115;465;465;1.62E-144;NaN;NaN;NaN;0;3064900000;0;3064900000;51.402;0;51.402;;;;1530;883:1474:4043:4353:8841:12718…
P31373;P31373;13;13;13;Cystathionine gamma-lyase;CYS3;>sp|P31373|CYS3_YEAST Cystathionine gamma-lyase OS=Saccharomyces cerevisiae (strain ATCC 204508 / S288c) GN=CYS3 PE=1 SV=2;1;13;13;13;46.2;46.2;46.2;42.542;394;394;0;55.407;0.86574;66.356;23;49027000000;623010000;48404000000;529.01;16.291;512.71;;;;827;737:5702:6679:10300:10301:17404:17405:20614:26317:26651:26739:27811:27874;True:True:True:Tru…
P28272;P28272;13;13;13;Dihydroorotate dehydrogenase (fumarate);URA1;>sp|P28272|PYRD_YEAST Dihydroorotate dehydrogenase (fumarate) OS=Saccharomyces cerevisiae (strain ATCC 204508 / S288c) GN=URA1 PE=1 SV=1;1;13;13;13;57;57;57;34.801;314;314;7.37E-269;71.726;1.1073;NaN;1;6015900000;12749000;6003100000;98.826;0.74749;98.079;;;;778;466:2525:6156:7235:9550:11724:11725:13672:16302:18731:20206:23617:284…
P32377;P32377;13;13;13;Diphosphomevalonate decarboxylase;MVD1;>sp|P32377|MVD1_YEAST Diphosphomevalonate decarboxylase OS=Saccharomyces cerevisiae (strain ATCC 204508 / S288c) GN=MVD1 PE=1 SV=2;1;13;13;13;50.8;50.8;50.8;44.115;396;396;1.89E-259;85.714;1.3832;NaN;1;9208800000;5416100;9203400000;123.19;0.33865;122.85;;;;876;199:283:2706:4000:4108:5906:9128:12840:14871:14893:17543:21659:27691;True:Tr…
P53091;P53091;13;13;13;DNA replication licensing factor MCM6;MCM6;>sp|P53091|MCM6_YEAST DNA replication licensing factor MCM6 OS=Saccharomyces cerevisiae (strain ATCC 204508 / S288c) GN=MCM6 PE=1 SV=2;1;13;13;13;16.9;16.9;16.9;112.98;1017;1017;5.55E-77;NaN;NaN;NaN;0;636040000;0;636040000;8.7694;0;8.7694;;;;2251;5540:5562:8431:12895:14094:17328:24846:27412:29209:29868:30219:31189:31198;True:True:T…
P32769;P32769;13;13;13;Elongation factor 1 alpha-like protein;HBS1;>sp|P32769|HBS1_YEAST Elongation factor 1 alpha-like protein OS=Saccharomyces cerevisiae (strain ATCC 204508 / S288c) GN=HBS1 PE=1 SV=2;1;13;13;13;26.5;26.5;26.5;68.729;611;611;4.74E-103;NaN;NaN;NaN;0;1022300000;0;1022300000;14.839;0;14.839;;;;978;4819:5571:5572:5800:11830:13098:13655:13659:14497:14498:22893:23064:25330;True:True:…
P53978;P53978;13;6;6;Elongation factor 3B;HEF3;>sp|P53978|EF3B_YEAST Elongation factor 3B OS=Saccharomyces cerevisiae (strain ATCC 204508 / S288c) GN=HEF3 PE=1 SV=2;1;13;6;6;18;7.7;7.7;115.87;1044;1044;2.65E-265;0.0093086;0.00014359;NaN;1;4244800000;4081800000;162980000;34.745;32.234;2.5118;;;;2482;383:673:7130:10576:16891:16892:18245:19255:19342:19873:20592:25324:27041;True:True:False:True:False…
P02992;P02992;13;13;13;Elongation factor Tu	mitochondrial;TUF1;>sp|P02992|EFTU_YEAST Elongation factor Tu	mitochondrial OS=Saccharomyces cerevisiae (strain ATCC 204508 / S288c) GN=TUF1 PE=1 SV=1;1;13;13;13;37.1;37.1;37.1;47.972;437;437;8.70E-204;83.663;1.3199;87.513;6;20649000000;99925000;20549000000;248.81;3.6028;245.21;;;;98;1450:5164:8220:8221:11214:12862:20169:21768:21769:21845:23062:27445:27501;True:True:True:True:True:True:True:True:True:True:True:True:True;1625:5733:5734:9064:9065:9066:12315:1…
P42842;P42842;13;13;13;Essential for maintenance of the cell wall protein 1;EMW1;>sp|P42842|EMW1_YEAST Essential for maintenance of the cell wall protein 1 OS=Saccharomyces cerevisiae (strain ATCC 204508 / S288c) GN=EMW1 PE=1 SV=1;1;13;13;13;17.7;17.7;17.7;102.34;904;904;4.36E-65;NaN;NaN;NaN;0;513040000;0;513040000;5.9703;0;5.9703;;;;1930;817:2284:9093:13135:15799:15862:21477:22469:23563:23576:26…
P07260;P07260;13;13;13;Eukaryotic translation initiation factor 4E;CDC33;>sp|P07260|IF4E_YEAST Eukaryotic translation initiation factor 4E OS=Saccharomyces cerevisiae (strain ATCC 204508 / S288c) GN=CDC33 PE=1 SV=1;1;13;13;13;75.1;75.1;75.1;24.254;213;213;1.17E-283;94.691;1.4678;NaN;1;8043900000;10790000;8033200000;182.47;0.96219;181.51;;;;212;7938:8263:12754:16980:23288:23303:25452:25453:27596:2…
P23301:P19211;P23301;13:03;13:03;13:03;Eukaryotic translation initiation factor 5A-1;HYP2;>sp|P23301|IF5A1_YEAST Eukaryotic translation initiation factor 5A-1 OS=Saccharomyces cerevisiae (strain ATCC 204508 / S288c) GN=HYP2 PE=1 SV=3;2;13;13;13;87.3;87.3;87.3;17.114;157;157:157;0;68.917;1.068;8.5735;15;1.0566E+11;1128200000;1.0453E+11;1424.8;38.316;1386.4;;;;626;1451:1452:2681:3383:12255:13268:18…
Q08162;Q08162;13;13;13;Exosome complex exonuclease DIS3;DIS3;>sp|Q08162|RRP44_YEAST Exosome complex exonuclease DIS3 OS=Saccharomyces cerevisiae (strain ATCC 204508 / S288c) GN=DIS3 PE=1 SV=1;1;13;13;13;15.4;15.4;15.4;113.71;1001;1001;9.50E-65;NaN;NaN;NaN;0;725470000;0;725470000;7.8564;0;7.8564;;;;3074;2579:6311:7044:15258:19041:19319:21982:22066:22092:28212:28359:28360:29234;True:True:True:True:…
P16622;P16622;13;13;13;Ferrochelatase	mitochondrial;HEM15;>sp|P16622|HEMH_YEAST Ferrochelatase	mitochondrial OS=Saccharomyces cerevisiae (strain ATCC 204508 / S288c) GN=HEM15 PE=1 SV=1;1;13;13;13;43.8;43.8;43.8;44.596;393;393;1.69E-113;NaN;NaN;NaN;0;2961500000;0;2961500000;47.53;0;47.53;;;;454;435:436:976:2018:3446:7550:12644:13432:20226:21415:21555:23742:25911;True:True:True:True:True:True:True:True:True:True:True:True:True;485:486:1104:2282:3855:8338:13869:14708:22270:23544:23694:23695:2…
P26793;P26793;13;13;13;Flap endonuclease 1;RAD27;>sp|P26793|FEN1_YEAST Flap endonuclease 1 OS=Saccharomyces cerevisiae (strain ATCC 204508 / S288c) GN=RAD27 PE=1 SV=1;1;13;13;13;39.5;39.5;39.5;43.279;382;382;1.36E-71;NaN;NaN;NaN;0;523580000;0;523580000;11.476;0;11.476;;;;750;5271:5779:8709:12266:13210:15735:15736:20400:22665:23613:23615:26498:29996;True:True:True:True:True:True:True:True:True:Tru…
P06102;P06102;13;13;13;General negative regulator of transcription subunit 3;NOT3;>sp|P06102|NOT3_YEAST General negative regulator of transcription subunit 3 OS=Saccharomyces cerevisiae (strain ATCC 204508 / S288c) GN=NOT3 PE=1 SV=2;1;13;13;13;16.9;16.9;16.9;94.402;836;836;4.82E-49;NaN;NaN;NaN;0;527180000;0;527180000;9.0811;0;9.0811;;;;160;2294:2928:5819:6802:11369:13446:14178:16429:23328:25625:2…
Q04344;Q04344;13;13;13;Hit family protein 1;HNT1;>sp|Q04344|HNT1_YEAST Hit family protein 1 OS=Saccharomyces cerevisiae (strain ATCC 204508 / S288c) GN=HNT1 PE=1 SV=2;1;13;13;13;74.1;74.1;74.1;17.679;158;158;1.15E-230;32.971;0.51161;89.278;4;12588000000;138690000;12449000000;264.11;7.2784;256.83;;;;2797;1293:5304:10330:10331:11016:11017:14778:15174:23335:23336:23631:23632:31080;True:True:True:Tru…
P38264;P38264;13;13;13;Inorganic phosphate transport protein PHO88;PHO88;>sp|P38264|PHO88_YEAST Inorganic phosphate transport protein PHO88 OS=Saccharomyces cerevisiae (strain ATCC 204508 / S288c) GN=PHO88 PE=1 SV=1;1;13;13;13;67.6;67.6;67.6;21.137;188;188;2.03E-86;87.074;1.5241;13.52;3;6808700000;26310000;6782400000;134.64;1.6338;133;;;;1381;1501:1502:4858:10897:13938:16473:18512:23053:23818:238…
P38697:P39567;P38697;13:05;04:02;04:02;Inosine-5-monophosphate dehydrogenase 2;IMD2;>sp|P38697|IMDH2_YEAST Inosine-5-monophosphate dehydrogenase 2 OS=Saccharomyces cerevisiae (strain ATCC 204508 / S288c) GN=IMD2 PE=1 SV=1;2;13;4;4;39.4;10.3;10.3;56.529;523;523:403;0;NaN;NaN;NaN;0;443190000;0;443190000;9.2079;0;9.2079;;;;1450;935:2287:8831:8832:8865:19501:19502:19542:20045:20832:20833:24314:29216;…
P38853;P38853;13;13;13;Kelch repeat-containing protein 1;KEL1;>sp|P38853|KEL1_YEAST Kelch repeat-containing protein 1 OS=Saccharomyces cerevisiae (strain ATCC 204508 / S288c) GN=KEL1 PE=1 SV=1;1;13;13;13;16;16;16;131.09;1164;1164;2.85E-120;NaN;NaN;NaN;0;715720000;0;715720000;6.0622;0;6.0622;;;;1533;1126:5213:6058:7165:9074:13343:13916:16616:17063:19312:20606:21096:24157;True:True:True:True:True:T…
P53008;P53008;13;13;13;Mannosyl-oligosaccharide glucosidase;CWH41;>sp|P53008|CWH41_YEAST Mannosyl-oligosaccharide glucosidase OS=Saccharomyces cerevisiae (strain ATCC 204508 / S288c) GN=CWH41 PE=1 SV=1;1;13;13;13;24;24;24;96.506;833;833;1.23E-122;NaN;NaN;NaN;0;393400000;0;393400000;6.9624;0;6.9624;;;;2221;1644:5244:6318:7318:11591:19443:20525:21125:24825:25053:27287:29577:30484;True:True:True:Tru…
P43638;P43638;13;13;13;MAP-homologous protein 1;MHP1;>sp|P43638|MHP1_YEAST MAP-homologous protein 1 OS=Saccharomyces cerevisiae (strain ATCC 204508 / S288c) GN=MHP1 PE=1 SV=1;1;13;13;13;11.4;11.4;11.4;155.21;1398;1398;1.49E-56;NaN;NaN;NaN;0;104050000;0;104050000;1.3567;0;1.3567;;;;1989;6838:12000:12213:15462:15837:16800:18540:21973:24005:24177:24213:28639:29655;True:True:True:True:True:True:True:…
P46151;P46151;13;13;13;Methylenetetrahydrofolate reductase 1;MET12;>sp|P46151|MTHR1_YEAST Methylenetetrahydrofolate reductase 1 OS=Saccharomyces cerevisiae (strain ATCC 204508 / S288c) GN=MET12 PE=1 SV=2;1;13;13;13;24.4;24.4;24.4;73.941;657;657;1.87E-72;NaN;NaN;NaN;0;708290000;0;708290000;12.333;0;12.333;;;;1995;1003:1083:2220:8161:8743:10640:14715:14938:15315:21267:22564:26791:30249;True:True:Tr…
Q06668;Q06668;13;13;13;Methyltransferase OMS1	mitochondrial;OMS1;>sp|Q06668|OMS1_YEAST Methyltransferase OMS1	mitochondrial OS=Saccharomyces cerevisiae (strain ATCC 204508 / S288c) GN=OMS1 PE=1 SV=1;1;13;13;13;37.2;37.2;37.2;55.588;471;471;1.13E-78;62.686;0.97014;7.811;2;3788100000;46319000;3741800000;44.232;1.3219;42.91;;;;2995;783:5200:8575:9619:13159:13560:13729:16101:16610:19908:22281:27842:30745;True:True:True:True:True:True:True:True:True:True:True:True:True;891:5773:9445:10605:14416:14847:15031:17…
P23644;P23644;13;13;13;Mitochondrial import receptor subunit TOM40;TOM40;>sp|P23644|TOM40_YEAST Mitochondrial import receptor subunit TOM40 OS=Saccharomyces cerevisiae (strain ATCC 204508 / S288c) GN=TOM40 PE=1 SV=1;1;13;13;13;64.9;64.9;64.9;42.038;387;387;0;NaN;NaN;NaN;0;8883500000;0;8883500000;152.73;0;152.73;;;;640;438:6431:8843:13725:20819:23100:26718:27799:28812:28813:29003:30184:30332;True:…
P40364;P40364;13;13;13;Mitochondrial peculiar membrane protein 1;MPM1;>sp|P40364|MPM1_YEAST Mitochondrial peculiar membrane protein 1 OS=Saccharomyces cerevisiae (strain ATCC 204508 / S288c) GN=MPM1 PE=1 SV=1;1;13;13;13;65.1;65.1;65.1;28.47;252;252;1.74E-126;NaN;NaN;NaN;0;2357000000;0;2357000000;57.561;0;57.561;;;;1798;3842:3843:6680:8216:8993:9873:12298:12450:13144:20489:23759:27217:30099;True:T…
P39925;P39925;13;11;11;Mitochondrial respiratory chain complexes assembly protein AFG3;AFG3;>sp|P39925|AFG3_YEAST Mitochondrial respiratory chain complexes assembly protein AFG3 OS=Saccharomyces cerevisiae (strain ATCC 204508 / S288c) GN=AFG3 PE=1 SV=1;1;13;11;11;22.7;19.8;19.8;84.543;761;761;1.96E-64;NaN;NaN;NaN;0;888580000;0;888580000;15.979;0;15.979;;;;1655;4308:7278:10878:11685:14064:14930:19…
P10507;P10507;13;13;13;Mitochondrial-processing peptidase subunit beta;MAS1;>sp|P10507|MPPB_YEAST Mitochondrial-processing peptidase subunit beta OS=Saccharomyces cerevisiae (strain ATCC 204508 / S288c) GN=MAS1 PE=1 SV=1;1;13;13;13;40.5;40.5;40.5;51.083;462;462;1.19E-72;NaN;NaN;NaN;0;1965500000;0;1965500000;31.287;0;31.287;;;;315;92:2041:3660:8071:9287:11922:17312:18308:19353:20062:23392:23621:24…
Q03558;Q03558;13;13;13;NADPH dehydrogenase 2;OYE2;>sp|Q03558|OYE2_YEAST NADPH dehydrogenase 2 OS=Saccharomyces cerevisiae (strain ATCC 204508 / S288c) GN=OYE2 PE=1 SV=3;1;13;13;13;41.5;41.5;41.5;45.01;400;400;1.24E-247;7.7255;7.0218;303.16;2;11679000000;11922000;11667000000;223.17;0.94854;222.22;;;;2704;1402:1403:2748:6580:6691:8719:8917:12605:12606:18153:22070:28286:30292;True:True:True:True:Tru…
Q02642;Q02642;13;13;13;Nascent polypeptide-associated complex subunit beta-1;EGD1;>sp|Q02642|NACB1_YEAST Nascent polypeptide-associated complex subunit beta-1 OS=Saccharomyces cerevisiae (strain ATCC 204508 / S288c) GN=EGD1 PE=1 SV=2;1;13;13;13;87.3;87.3;87.3;17.02;157;157;0;104.06;16.012;342.01;2;14127000000;28804000;14098000000;260.09;1.9082;258.19;;;;2605;577:1436:2680:9639:9640:12677:15165:15…
Q02201;Q02201;13;13;13;Oxysterol-binding protein homolog 6;OSH6;>sp|Q02201|OSH6_YEAST Oxysterol-binding protein homolog 6 OS=Saccharomyces cerevisiae (strain ATCC 204508 / S288c) GN=OSH6 PE=1 SV=1;1;13;13;13;40;40;40;51.587;448;448;2.89E-79;NaN;NaN;NaN;0;686540000;0;686540000;10.479;0;10.479;;;;2586;7451:9552:13509:13675:13834:14225:14954:18142:24445:29252:29450:30056:30160;True:True:True:True:Tr…
P21304;P21304;13;13;13;Periodic tryptophan protein 1;PWP1;>sp|P21304|PWP1_YEAST Periodic tryptophan protein 1 OS=Saccharomyces cerevisiae (strain ATCC 204508 / S288c) GN=PWP1 PE=1 SV=1;1;13;13;13;32.5;32.5;32.5;63.803;576;576;1.02E-107;NaN;NaN;NaN;0;2435600000;0;2435600000;38.799;0;38.799;;;;553;418:608:15516:17423:17425:17438:17875:23481:23482:24078:26194:30376:31162;True:True:True:True:True:Tru…
P40581;P40581;13;13;11;Peroxiredoxin HYR1;HYR1;>sp|P40581|GPX3_YEAST Peroxiredoxin HYR1 OS=Saccharomyces cerevisiae (strain ATCC 204508 / S288c) GN=HYR1 PE=1 SV=1;1;13;13;11;55.2;55.2;44.2;18.641;163;163;2.74E-122;NaN;NaN;NaN;0;7374400000;0;7374400000;169.61;0;169.61;;;;1871;2366:8986:12917:13005:14550:14551:20287:23640:23641:29688:29825:29826:29827;True:True:True:True:True:True:True:True:True:Tr…
Q07418;Q07418;13;13;13;Peroxisomal membrane protein import receptor PEX19;PEX19;>sp|Q07418|PEX19_YEAST Peroxisomal membrane protein import receptor PEX19 OS=Saccharomyces cerevisiae (strain ATCC 204508 / S288c) GN=PEX19 PE=1 SV=2;1;13;13;13;61.1;61.1;61.1;38.706;342;342;9.29E-111;NaN;NaN;NaN;0;730320000;0;730320000;12.179;0;12.179;;;;3022;3772:5595:6385:9228:9741:11243:17938:18030:18353:18990:193…
P18408;P18408;13;13;13;Phosphoadenosine phosphosulfate reductase;MET16;>sp|P18408|MET16_YEAST Phosphoadenosine phosphosulfate reductase OS=Saccharomyces cerevisiae (strain ATCC 204508 / S288c) GN=MET16 PE=1 SV=2;1;13;13;13;67.4;67.4;67.4;30.38;261;261;7.19E-68;NaN;NaN;NaN;0;1938400000;0;1938400000;45.713;0;45.713;;;;488;914:2663:4675:5259:11605:19559:24744:25980:27748:28086:30400:30401:31237;True…
P53920;P53920;13;13;13;Pro-apoptotic serine protease NMA111;NMA111;>sp|P53920|NM111_YEAST Pro-apoptotic serine protease NMA111 OS=Saccharomyces cerevisiae (strain ATCC 204508 / S288c) GN=NMA111 PE=1 SV=1;1;13;13;13;16.6;16.6;16.6;110.88;997;997;2.37E-111;NaN;NaN;NaN;0;1370100000;0;1370100000;16.562;0;16.562;;;;2456;1219:4636:5993:11045:18145:19879:20165:26452:26984:26985:27278:28315:29723;True:Tr…
Q08225;Q08225;13;13;13;Probable dipeptidyl peptidase 3;;>sp|Q08225|DPP3_YEAST Probable dipeptidyl peptidase 3 OS=Saccharomyces cerevisiae (strain ATCC 204508 / S288c) GN=YOL057W PE=1 SV=1;1;13;13;13;25;25;25;80.509;711;711;2.02E-80;NaN;NaN;NaN;0;1068200000;0;1068200000;11.938;0;11.938;;;;3085;5665:6593:11233:14823:15956:20834:22209:22210:25138:28246:30187:30353:30928;True:True:True:True:True:True…
P21242;P21242;13;13;13;Probable proteasome subunit alpha type-7;PRE10;>sp|P21242|PSA7_YEAST Probable proteasome subunit alpha type-7 OS=Saccharomyces cerevisiae (strain ATCC 204508 / S288c) GN=PRE10 PE=1 SV=2;1;13;13;13;68.8;68.8;68.8;31.536;288;288;1.63E-184;71.625;1.1074;141.7;3;12009000000;50855000;11958000000;252.06;3.2869;248.78;;;;548;2056:2424:7787:8058:9075:11127:11128:11793:11794:17156:1…
P32335;P32335;13;13;13;Protein MSS51	mitochondrial;MSS51;>sp|P32335|MSS51_YEAST Protein MSS51	mitochondrial OS=Saccharomyces cerevisiae (strain ATCC 204508 / S288c) GN=MSS51 PE=1 SV=2;1;13;13;13;42.2;42.2;42.2;50.88;436;436;4.90E-100;NaN;NaN;NaN;0;2011100000;0;2011100000;34.977;0;34.977;;;;860;2320:3094:3455:7642:8918:11885:14183:17990:19575:21584:24093:25401:28994;True:True:True:True:True:True:True:True:True:True:True:True:True;2638:3473:3866:8439:9816:13039:15520:19748:21554:23724:26447…
Q00362;Q00362;13;13;13;Protein phosphatase PP2A regulatory subunit B;CDC55;>sp|Q00362|2ABA_YEAST Protein phosphatase PP2A regulatory subunit B OS=Saccharomyces cerevisiae (strain ATCC 204508 / S288c) GN=CDC55 PE=1 SV=2;1;13;13;13;32.3;32.3;32.3;59.661;526;526;6.31E-134;NaN;NaN;NaN;0;1160400000;0;1160400000;16.406;0;16.406;;;;2542;4144:7270:7635:8298:10927:12413:14653:17349:18898:22922:26043:26420…
P50109;P50109;13;13;13;Protein PSP2;PSP2;>sp|P50109|PSP2_YEAST Protein PSP2 OS=Saccharomyces cerevisiae (strain ATCC 204508 / S288c) GN=PSP2 PE=1 SV=2;1;13;13;13;32.2;32.2;32.2;65.583;593;593;7.82E-45;16.956;32.895;103.95;2;850220000;34911000;815310000;15.512;1.1803;14.331;;;;2184;1569:1570:5032:7575:8227:11232:11383:13790:14986:19899:20225:24573:27840;True:True:True:True:True:True:True:True:True…
Q12034;Q12034;13;13;13;Protein SLF1;SLF1;>sp|Q12034|SLF1_YEAST Protein SLF1 OS=Saccharomyces cerevisiae (strain ATCC 204508 / S288c) GN=SLF1 PE=1 SV=1;1;13;13;13;43.2;43.2;43.2;50.942;447;447;4.98E-104;NaN;NaN;NaN;0;975470000;0;975470000;17.958;0;17.958;;;;3175;1333:6235:7913:12603:15742:17094:19524:19525:25110:25143:25799:28984:30859;True:True:True:True:True:True:True:True:True:True:True:True:Tr…
P02381;P02381;13;13;13;Ribosomal protein VAR1	mitochondrial;VAR1;>sp|P02381|RMAR_YEAST Ribosomal protein VAR1	mitochondrial OS=Saccharomyces cerevisiae (strain ATCC 204508 / S288c) GN=VAR1 PE=1 SV=3;1;13;13;13;44.2;44.2;44.2;47.123;398;398;5.67E-123;NaN;NaN;NaN;0;959580000;0;959580000;16.983;0;16.983;;;;89;14232:15834:16078:16184:16274:16383:16965:19294:19301:22296:30599:30779:30789;True:True:True:True:True:True:True:True:True:True:True:True:True;15574:17318:17584:17713:17815:17934:18575:21236:21244:2448…
P25368;P25368;13;13;13;Ribosomal RNA-processing protein 7;RRP7;>sp|P25368|RRP7_YEAST Ribosomal RNA-processing protein 7 OS=Saccharomyces cerevisiae (strain ATCC 204508 / S288c) GN=RRP7 PE=1 SV=1;1;13;13;13;41.1;41.1;41.1;34.47;297;297;9.32E-56;NaN;NaN;NaN;0;878740000;0;878740000;19.101;0;19.101;;;;688;899:7107:7739:7740:8397:13733:14384:18735:19460:22000:22959:24293:24724;True:True:True:True:True…
P40078;P40078;13;13;13;Ribosome biogenesis protein NSA2;NSA2;>sp|P40078|NSA2_YEAST Ribosome biogenesis protein NSA2 OS=Saccharomyces cerevisiae (strain ATCC 204508 / S288c) GN=NSA2 PE=1 SV=1;1;13;13;13;55.6;55.6;55.6;29.722;261;261;1.25E-61;116.8;20.905;NaN;1;783500000;1460500;782040000;18.521;0.12661;18.395;;;;1733;233:827:1432:7670:9200:10148:12608:13624:19473:20247:22082:29222:30233;True:True:…
Q07381;Q07381;13;13;13;Ribosome biogenesis protein TSR1;TSR1;>sp|Q07381|TSR1_YEAST Ribosome biogenesis protein TSR1 OS=Saccharomyces cerevisiae (strain ATCC 204508 / S288c) GN=TSR1 PE=1 SV=1;1;13;13;13;21.1;21.1;21.1;90.746;788;788;1.87E-67;NaN;NaN;NaN;0;603350000;0;603350000;8.4103;0;8.4103;;;;3020;521:6071:9665:14883:16665:18865:19282:19283:20836:21472:22309:23911:27679;True:True:True:True:True…
P13185;P13185;13;13;10;Serine/threonine protein kinase KIN1;KIN1;>sp|P13185|KIN1_YEAST Serine/threonine protein kinase KIN1 OS=Saccharomyces cerevisiae (strain ATCC 204508 / S288c) GN=KIN1 PE=1 SV=3;1;13;13;10;16.6;16.6;14.4;120.07;1064;1064;2.97E-47;NaN;NaN;NaN;0;346680000;21843000;324830000;3.7379;0.39384;3.344;;;;375;3974:5963:8146:8147:10946:11862:16703:20560:22841:24862:25477:26364:29235;Tru…
Q07657;Q07657;13;13;13;Seventh homolog of septin 1;SHS1;>sp|Q07657|SHS1_YEAST Seventh homolog of septin 1 OS=Saccharomyces cerevisiae (strain ATCC 204508 / S288c) GN=SHS1 PE=1 SV=1;1;13;13;13;23;23;23;62.629;551;551;3.59E-55;NaN;NaN;NaN;0;963230000;0;963230000;17.034;0;17.034;;;;3046;3980:4512:7239:14799:16921:19936:19937:21930:24473:25752:29732:31110:31111;True:True:True:True:True:True:True:True…
P29478;P29478;13;13;13;Signal recognition particle subunit SEC65;SEC65;>sp|P29478|SEC65_YEAST Signal recognition particle subunit SEC65 OS=Saccharomyces cerevisiae (strain ATCC 204508 / S288c) GN=SEC65 PE=1 SV=1;1;13;13;13;70.3;70.3;70.3;31.169;273;273;2.18E-125;NaN;NaN;NaN;0;1575000000;0;1575000000;33.972;0;33.972;;;;806;2071:5138:5596:5791:18029:20257:21697:21832:26212:26213:26830:28094:29729;T…
Q07938;Q07938;13;13;13;S-methyl-5-thioadenosine phosphorylase;MEU1;>sp|Q07938|MTAP_YEAST S-methyl-5-thioadenosine phosphorylase OS=Saccharomyces cerevisiae (strain ATCC 204508 / S288c) GN=MEU1 PE=1 SV=1;1;13;13;13;54.3;54.3;54.3;37.856;337;337;4.30E-249;NaN;NaN;NaN;0;4076200000;0;4076200000;76.895;0;76.895;;;;3066;2109:3532:4955:4956:6211:6618:8468:11119:13941:18322:18564:23954:29086;True:True:Tr…
P38272;P38272;13;13;13;SWI5-dependent HO expression protein 3;SHE3;>sp|P38272|SHE3_YEAST SWI5-dependent HO expression protein 3 OS=Saccharomyces cerevisiae (strain ATCC 204508 / S288c) GN=SHE3 PE=1 SV=1;1;13;13;13;45.9;45.9;45.9;47.416;425;425;2.44E-116;NaN;NaN;NaN;0;293440000;0;293440000;6.6415;0;6.6415;;;;1384;4217:5081:8007:13169:14542:18575:19749:19969:22571:22688:26932:26933:26982;True:True:…
Q06505;Q06505;13;13;13;Transcription factor SPN1;SPN1;>sp|Q06505|IWS1_YEAST Transcription factor SPN1 OS=Saccharomyces cerevisiae (strain ATCC 204508 / S288c) GN=SPN1 PE=1 SV=1;1;13;13;13;50.2;50.2;50.2;46.082;410;410;1.49E-128;NaN;NaN;NaN;0;965450000;0;965450000;15.193;0;15.193;;;;2971;6044:20979:21874:22259:22786:23574:24172:25212:25520:28594:29263:29609:30225;True:True:True:True:True:True:True…
P48231;P48231;13;13;13;Tricalbin-2;TCB2;>sp|P48231|TCB2_YEAST Tricalbin-2 OS=Saccharomyces cerevisiae (strain ATCC 204508 / S288c) GN=TCB2 PE=1 SV=1;1;13;13;13;14.2;14.2;14.2;132.51;1178;1178;1.22E-56;NaN;NaN;NaN;0;203720000;0;203720000;1.9484;0;1.9484;;;;2121;851:4174:12189:15161:15162:18800:23010:25310:25383:25480:26293:28543:30067;True:True:True:True:True:True:True:True:True:True:True:True:Tru…
P38793;P38793;13;13;13;tRNA (guanine(37)-N1)-methyltransferase;TRM5;>sp|P38793|TRM5_YEAST tRNA (guanine(37)-N1)-methyltransferase OS=Saccharomyces cerevisiae (strain ATCC 204508 / S288c) GN=TRM5 PE=1 SV=1;1;13;13;13;42.1;42.1;42.1;56.514;499;499;7.77E-96;NaN;NaN;NaN;0;783840000;0;783840000;10.951;0;10.951;;;;1500;5600:6096:9407:11677:12144:18460:19362:21387:23506:27887:29402:29440:29886;True:True…
Q04305;Q04305;13;13;13;U3 small nucleolar RNA-associated protein 15;UTP15;>sp|Q04305|UTP15_YEAST U3 small nucleolar RNA-associated protein 15 OS=Saccharomyces cerevisiae (strain ATCC 204508 / S288c) GN=UTP15 PE=1 SV=1;1;13;13;13;37.8;37.8;37.8;57.686;513;513;1.71E-83;NaN;NaN;NaN;0;461900000;0;461900000;10.903;0;10.903;;;;2791;1478:2169:4135:4363:5446:5553:13532:15614:17489:22660:24563:29224:29774…
Q06679;Q06679;13;13;13;U3 small nucleolar RNA-associated protein 4;UTP4;>sp|Q06679|UTP4_YEAST U3 small nucleolar RNA-associated protein 4 OS=Saccharomyces cerevisiae (strain ATCC 204508 / S288c) GN=UTP4 PE=1 SV=1;1;13;13;13;28.4;28.4;28.4;87.8;776;776;1.16E-122;NaN;NaN;NaN;0;718360000;0;718360000;10.862;0;10.862;;;;3000;607:1677:5821:7859:10692:12432:17044:18103:19399:19408:25238:25599:29497;True…
P47083;P47083;13;13;13;U3 small nucleolar RNA-associated protein MPP10;MPP10;>sp|P47083|MPP10_YEAST U3 small nucleolar RNA-associated protein MPP10 OS=Saccharomyces cerevisiae (strain ATCC 204508 / S288c) GN=MPP10 PE=1 SV=1;1;13;13;13;27.5;27.5;27.5;66.952;593;593;1.90E-84;NaN;NaN;NaN;0;620400000;0;620400000;9.3751;0;9.3751;;;;2066;10098:17235:18794:18978:18979:19614:19615:20643:22322:23345:24807…
Q03102;Q03102;13;13;13;Uncharacterized membrane protein YML131W;;>sp|Q03102|YMN1_YEAST Uncharacterized membrane protein YML131W OS=Saccharomyces cerevisiae (strain ATCC 204508 / S288c) GN=YML131W PE=1 SV=1;1;13;13;13;42.7;42.7;42.7;39.976;365;365;5.42E-65;NaN;NaN;NaN;0;2081400000;0;2081400000;35.942;0;35.942;;;;2656;439:5428:7863:8637:9416:9438:9540:9728:19952:23135:23136:28386:28633;True:True:Tr…
P40579;P40579;13;13;13;Uncharacterized oxidoreductase YIR035C;YIR035C;>sp|P40579|YIV5_YEAST Uncharacterized oxidoreductase YIR035C OS=Saccharomyces cerevisiae (strain ATCC 204508 / S288c) GN=YIR035C PE=1 SV=1;1;13;13;13;73.2;73.2;73.2;27.48;254;254;4.71E-130;NaN;NaN;NaN;0;1309200000;0;1309200000;33.497;0;33.497;;;;1869;99:674:3987:3988:5654:8341:8583:14500:23965:23966:23967:28489:30407;True:True:…
Q04371;Q04371;13;13;12;UPF0364 protein YMR027W;;>sp|Q04371|ARMT1_YEAST Protein-glutamate O-methyltransferase OS=Saccharomyces cerevisiae (strain ATCC 204508 / S288c) GN=YMR027W PE=1 SV=1;1;13;13;12;39.1;39.1;31.9;54.128;470;470;1.16E-89;NaN;NaN;NaN;0;2146800000;0;2146800000;26.713;0;26.713;;;;2800;270:2710:4619:5659:6112:6721:10031:10367:12390:16857:24519:24554:24555;True:True:True:True:True:True…
P40157;P40157;13;13;13;Vacuolar import and degradation protein 27;VID27;>sp|P40157|VID27_YEAST Vacuolar import and degradation protein 27 OS=Saccharomyces cerevisiae (strain ATCC 204508 / S288c) GN=VID27 PE=1 SV=1;1;13;13;13;24.6;24.6;24.6;88.845;782;782;1.28E-84;NaN;NaN;NaN;0;588880000;0;588880000;6.2703;0;6.2703;;;;1751;2240:2420:4191:5050:7094:11865:12743:12793:17479:20573:23807:25078:28417;Tr…
P62937ups;P62937ups;13;13;13;;;>P62937ups|PPIA_HUMAN_UPS Peptidyl-prolyl cis-trans isomerase A (Chain 1-165	N terminal His tag)- Homo sapiens (Human);1;13;13;13;69.7;69.7;69.7;20.176;185;185;0;0.23102;0.036161;NaN;1;54823000000;54796000000;27042000;926.05;923.84;2.2151;;;;2517;4727:4728:6740:9105:10150:10151:13132:23981:25741:26028:26029:28579:28580;True:True:True:True:True:True:True:True:True:True:True:True:True;5256:5257:5258:5259:5260:7447:10030:10031:11186:11187:11188:11189:11190:11191:11192:11193:…
P68871ups;P68871ups;13;13;13;;;>P68871ups|HBB_HUMAN_UPS Hemoglobin subunit beta (Chain 2-147) - Homo sapiens (Human);1;13;13;13;67.1;67.1;67.1;15.867;146;146;0;NaN;NaN;NaN;0;2.0271E+11;2.0271E+11;0;2604.8;2604.8;0;;;;2521;4639:4640:9247:9248:14167:15241:23157:28355:28356:28710:28711:29573:29574;True:True:True:True:True:True:True:True:True:True:True:True:True;5154:5155:5156:10190:10191:15500:15501…
P22943;P22943;12;12;12;12 kDa heat shock protein;HSP12;>sp|P22943|HSP12_YEAST 12 kDa heat shock protein OS=Saccharomyces cerevisiae (strain ATCC 204508 / S288c) GN=HSP12 PE=1 SV=1;1;12;12;12;92.7;92.7;92.7;11.693;109;109;2.87E-299;71.155;70.79;247.63;5;15018000000;27079000;14991000000;376.26;2.5056;373.76;;;;613;1761:3538:6525:8530:9365:16073:23189:24049:24050:27847:27848:29157;True:True:True:Tru…
P42847;P42847;12;12;12;37S ribosomal protein S18	mitochondrial;MRPS18;>sp|P42847|RT18_YEAST 37S ribosomal protein S18	mitochondrial OS=Saccharomyces cerevisiae (strain ATCC 204508 / S288c) GN=MRPS18 PE=1 SV=2;1;12;12;12;67.7;67.7;67.7;24.563;217;217;3.09E-96;NaN;NaN;NaN;0;1148900000;0;1148900000;28.191;0;28.191;;;;1934;134:3029:3131:4667:6864:8767:9010:11995:19303:19409:24517:24518;True:True:True:True:True:True:True:True:True:True:True:True;148:3405:3512:5190:7580:9651:9927:13153:21246:21366:26915:26916:26917;57…
P33759;P33759;12;12;12;37S ribosomal protein S5	mitochondrial;MRPS5;>sp|P33759|RT05_YEAST 37S ribosomal protein S5	mitochondrial OS=Saccharomyces cerevisiae (strain ATCC 204508 / S288c) GN=MRPS5 PE=1 SV=1;1;12;12;12;39.7;39.7;39.7;34.883;307;307;1.56E-54;NaN;NaN;NaN;0;2155200000;0;2155200000;35.215;0;35.215;;;;1084;656:4964:7560:9257:14565:17050:21239:21240:23000:24906:26592:26593;True:True:True:True:True:True:True:True:True:True:True:True;747:5514:8348:10200:15946:18667:23356:23357:25237:27334:29213:29214;28…
P07281;P07281;12;2;2;40S ribosomal protein S19-B;RPS19B;>sp|P07281|RS19B_YEAST 40S ribosomal protein S19-B OS=Saccharomyces cerevisiae (strain ATCC 204508 / S288c) GN=RPS19B PE=1 SV=2;1;12;2;2;99.3;25.7;25.7;15.891;144;144;3.77E-240;42.623;1.6876;NaN;1;16558000000;196530000;16361000000;299.24;8.7391;290.5;;;;226;596:597:8297:9789:10792:14861:17498:21296:21436:24870:27349:28816;True:True:False:Fal…
P26783;P26783;12;12;12;40S ribosomal protein S5;RPS5;>sp|P26783|RS5_YEAST 40S ribosomal protein S5 OS=Saccharomyces cerevisiae (strain ATCC 204508 / S288c) GN=RPS5 PE=1 SV=3;1;12;12;12;42.7;42.7;42.7;25.038;225;225;0;64.714;1.0109;31.513;14;62312000000;547560000;61764000000;1174.9;27.14;1147.7;;;;746;1526:1527:2615:9207:9208:12678:13158:14931:14932:26334:30106:30107;True:True:True:True:True:True:…
P19881;P19881;12;12;12;4-nitrophenylphosphatase;PHO13;>sp|P19881|PNPP_YEAST 4-nitrophenylphosphatase OS=Saccharomyces cerevisiae (strain ATCC 204508 / S288c) GN=PHO13 PE=1 SV=2;1;12;12;12;49.4;49.4;49.4;34.624;312;312;8.66E-105;NaN;NaN;NaN;0;1970300000;0;1970300000;30.032;0;30.032;;;;516;3887:4101:6918:11962:15007:16029:20822:24642:24643:24889:29065:29801;True:True:True:True:True:True:True:True:T…
P36520;P36520;12;12;12;54S ribosomal protein L10	mitochondrial;MRPL10;>sp|P36520|RM10_YEAST 54S ribosomal protein L10	mitochondrial OS=Saccharomyces cerevisiae (strain ATCC 204508 / S288c) GN=MRPL10 PE=1 SV=2;1;12;12;12;42.9;42.9;42.9;36.347;322;322;4.17E-90;3.7132;0.12865;NaN;1;3769600000;46762000;3722800000;49.23;1.488;47.742;;;;1256;513:662:6974:7680:10772:15085:19610:21803:21938:22510:25059:25614;True:True:True:True:True:True:True:True:True:True:True:True;576:754:7700:8480:11849:16498:21591:23949:24098:24708…
P36521;P36521;12;12;12;54S ribosomal protein L11	mitochondrial;MRPL11;>sp|P36521|RM11_YEAST 54S ribosomal protein L11	mitochondrial OS=Saccharomyces cerevisiae (strain ATCC 204508 / S288c) GN=MRPL11 PE=1 SV=2;1;12;12;12;49;49;49;28.515;249;249;4.92E-109;NaN;NaN;NaN;0;2263100000;0;2263100000;42.693;0;42.693;;;;1257;4482:5799:8937:10040:11185:16058:21997:23747:25982:27582:28082:29248;True:True:True:True:True:True:True:True:True:True:True:True;4986:6427:9838:11069:12285:17563:24158:26059:28531:30314:30866:32182;170…
P53881;P53881;12;12;12;54S ribosomal protein L22	mitochondrial;MRPL22;>sp|P53881|RM22_YEAST 54S ribosomal protein L22	mitochondrial OS=Saccharomyces cerevisiae (strain ATCC 204508 / S288c) GN=MRPL22 PE=1 SV=2;1;12;12;12;64.7;64.7;64.7;34.897;309;309;7.71E-101;NaN;NaN;NaN;0;1945700000;0;1945700000;40.166;0;40.166;;;;2437;823:1943:3935:10398:12639:15075:15900:16300:17035:19596:21515:22544;True:True:True:True:True:True:True:True:True:True:True:True;935:2189:4383:11462:13864:16488:17389:17845:18651:21577:23651:24742…
P23369;P23369;12;12;12;54S ribosomal protein L25	mitochondrial;MRPL25;>sp|P23369|RM25_YEAST 54S ribosomal protein L25	mitochondrial OS=Saccharomyces cerevisiae (strain ATCC 204508 / S288c) GN=MRPL25 PE=1 SV=2;1;12;12;12;65;65;65;18.587;157;157;7.34E-38;56.083;48.977;NaN;1;1371200000;183590;1371000000;40.767;0.034741;40.732;;;;628;778:779:8349:10048:13308:14095:14096:14516:19555:23452:31039:31052;True:True:True:True:True:True:True:True:True:True:True:True;886:887:9203:11077:14574:15421:15422:15893:21530:25741:341…
P05740;P05740;12;12;1;60S ribosomal protein L17-A;RPL17A;>sp|P05740|RL17A_YEAST 60S ribosomal protein L17-A OS=Saccharomyces cerevisiae (strain ATCC 204508 / S288c) GN=RPL17A PE=1 SV=4;1;12;12;1;82.1;82.1;15.2;20.549;184;184;2.25E-270;62.745;0.97007;40.518;25;96669000000;1023100000;95646000000;1209.4;32.299;1177.1;;;;146;1740:1741:7816:14262:17575:19854:21138:23114:29727:30330:30331:30682;True:Tr…
P46990;P46990;12;1;1;60S ribosomal protein L17-B;RPL17B;>sp|P46990|RL17B_YEAST 60S ribosomal protein L17-B OS=Saccharomyces cerevisiae (strain ATCC 204508 / S288c) GN=RPL17B PE=1 SV=2;1;12;1;1;82.1;15.2;15.2;20.551;184;184;3.58E-258;66.673;1.03;1.3818;2;9235600000;62643000;9172900000;187.2;3.5318;183.66;;;;2032;1740:1741:7816:14262:17575:19854:21138:23114:29727:30330:30331:30673;False:False:False…
P38061;P38061;12;12;12;60S ribosomal protein L32;RPL32;>sp|P38061|RL32_YEAST 60S ribosomal protein L32 OS=Saccharomyces cerevisiae (strain ATCC 204508 / S288c) GN=RPL32 PE=1 SV=1;1;12;12;12;88.5;88.5;88.5;14.771;130;130;5.59E-88;65.642;1.0153;7.9379;16;1.026E+11;1012500000;1.0159E+11;1165.2;29.468;1135.7;;;;1291;1049:1807:3294:7265:8391:9044:10875:10876:19644:21819:26088:27719;True:True:True:True…
P87262;P87262;12;12;1;60S ribosomal protein L34-A;RPL34A;>sp|P87262|RL34A_YEAST 60S ribosomal protein L34-A OS=Saccharomyces cerevisiae (strain ATCC 204508 / S288c) GN=RPL34A PE=1 SV=1;1;12;12;1;86.8;86.8;10.7;13.639;121;121;7.39E-98;65.846;1.0288;11.994;11;32391000000;228510000;32162000000;697.93;13.579;684.35;;;;2534;1604:2361:5907:13221:14256:27009:27010:27656:29677:29678:29680:29681;True:True…
P40525;P40525;12;1;1;60S ribosomal protein L34-B;RPL34B;>sp|P40525|RL34B_YEAST 60S ribosomal protein L34-B OS=Saccharomyces cerevisiae (strain ATCC 204508 / S288c) GN=RPL34B PE=1 SV=1;1;12;1;1;86.8;10.7;10.7;13.641;121;121;1.05E-94;72.603;1.1161;NaN;1;8565000000;56425000;8508600000;243.09;4.4829;238.61;;;;1847;1604:2361:5914:13221:14256:27009:27010:27656:29677:29678:29680:29681;False:False:True:F…
P39013;P39013;12;12;12;Actin cytoskeleton-regulatory complex protein END3;END3;>sp|P39013|END3_YEAST Actin cytoskeleton-regulatory complex protein END3 OS=Saccharomyces cerevisiae (strain ATCC 204508 / S288c) GN=END3 PE=1 SV=1;1;12;12;12;44.7;44.7;44.7;40.297;349;349;1.06E-162;NaN;NaN;NaN;0;754090000;0;754090000;18.952;0;18.952;;;;1595;4912:6805:14771:16987:18973:20187:20901:21811:28979:30238:302…
P53731;P53731;12;12;12;Actin-related protein 2/3 complex subunit 2;ARC35;>sp|P53731|ARPC2_YEAST Actin-related protein 2/3 complex subunit 2 OS=Saccharomyces cerevisiae (strain ATCC 204508 / S288c) GN=ARC35 PE=1 SV=1;1;12;12;12;61.1;61.1;61.1;39.566;342;342;6.00E-141;NaN;NaN;NaN;0;2387000000;0;2387000000;42.165;0;42.165;;;;2399;2224:2269:5375:9180:17949:22364:23876:26384:26709:27823:27981:28172;Tr…
Q06336;Q06336;12;12;12;ADP-ribosylation factor-binding protein GGA1;GGA1;>sp|Q06336|GGA1_YEAST ADP-ribosylation factor-binding protein GGA1 OS=Saccharomyces cerevisiae (strain ATCC 204508 / S288c) GN=GGA1 PE=1 SV=1;1;12;12;12;36.3;36.3;36.3;62.319;557;557;3.50E-72;NaN;NaN;NaN;0;627310000;0;627310000;9.1792;0;9.1792;;;;2949;4582:5004:7334:8811:9605:11504:13350:20248:20359:21690:21979:25020;True:Tr…
Q06010;Q06010;12;12;12;A-factor-processing enzyme;STE23;>sp|Q06010|STE23_YEAST A-factor-processing enzyme OS=Saccharomyces cerevisiae (strain ATCC 204508 / S288c) GN=STE23 PE=1 SV=2;1;12;12;12;18.4;18.4;18.4;117.58;1027;1027;1.01E-136;NaN;NaN;NaN;0;1176100000;0;1176100000;9.7348;0;9.7348;;;;2913;5340:7665:15355:17146:20352:24229:25318:26092:26103:26958:29608:29974;True:True:True:True:True:True:Tr…
P38069;P38069;12;12;12;Alpha-1	2-mannosyltransferase MNN2;MNN2;>sp|P38069|MNN2_YEAST Alpha-1	2-mannosyltransferase MNN2 OS=Saccharomyces cerevisiae (strain ATCC 204508 / S288c) GN=MNN2 PE=1 SV=1;1;12;12;12;33.2;33.2;33.2;67.773;597;597;1.04E-127;NaN;NaN;NaN;0;660800000;0;660800000;9.5654;0;9.5654;;;;1297;2396:6528:8049:18828:21407:22778:22851:26761:28790:30661:31071:31088;True:True:True:True:True:True:True:True:True:True:True:True;2719:7209:8880:20728:23536:24989:25070:29397:31662:33720:…
P47127;P47127;12;12;12;Altered inheritance of mitochondria protein 24	mitochondrial;AIM24;>sp|P47127|AIM24_YEAST Altered inheritance of mitochondria protein 24	mitochondrial OS=Saccharomyces cerevisiae (strain ATCC 204508 / S288c) GN=AIM24 PE=1 SV=1;1;12;12;12;34.5;34.5;34.5;44.427;394;394;1.63E-67;NaN;NaN;NaN;0;1953800000;0;1953800000;31.138;0;31.138;;;;2087;2995:4147:5990:8931:10411:11157:21276:22305:22929:23159:24650:30027;True:True:True:True:True:True:True:True:True:True:True:True;3366:4611:6627:9832:11476:12257:23396:24492:25159:25420:27058:33024;1…
P46683;P46683;12;12;12;Ankyrin repeat-containing protein YAR1;YAR1;>sp|P46683|YAR1_YEAST Ankyrin repeat-containing protein YAR1 OS=Saccharomyces cerevisiae (strain ATCC 204508 / S288c) GN=YAR1 PE=1 SV=1;1;12;12;12;96.5;96.5;96.5;22.355;200;200;1.15E-217;NaN;NaN;NaN;0;2723700000;0;2723700000;59.856;0;59.856;;;;2010;455:456:3044:4387:6033:6870:8658:9244:14314:15616:19780:26241;True:True:True:True:T…
P07285;P07285;12;12;12;Anthranilate phosphoribosyltransferase;TRP4;>sp|P07285|TRPD_YEAST Anthranilate phosphoribosyltransferase OS=Saccharomyces cerevisiae (strain ATCC 204508 / S288c) GN=TRP4 PE=1 SV=1;1;12;12;12;41.1;41.1;41.1;41.374;380;380;2.38E-143;NaN;NaN;NaN;0;1089200000;0;1089200000;18.776;0;18.776;;;;229;297:1873:2342:5130:5554:14713:21905:23293:26098:27502:29398:29399;True:True:True:Tru…
P36059;P36059;12;12;12;ATP-dependent (S)-NAD(P)H-hydrate dehydratase;;>sp|P36059|NNRD_YEAST ATP-dependent (S)-NAD(P)H-hydrate dehydratase OS=Saccharomyces cerevisiae (strain ATCC 204508 / S288c) GN=YKL151C PE=1 SV=1;1;12;12;12;42.4;42.4;42.4;37.357;337;337;1.36E-71;NaN;NaN;NaN;0;757170000;0;757170000;15.373;0;15.373;;;;1193;3062:3523:9089:10461:10710:11621:13075:17923:20036:21565:22075:23866;True…
Q02785;Q02785;12;12;11;ATP-dependent permease PDR12;PDR12;>sp|Q02785|PDR12_YEAST ATP-dependent permease PDR12 OS=Saccharomyces cerevisiae (strain ATCC 204508 / S288c) GN=PDR12 PE=1 SV=1;1;12;12;11;12;12;11;171.06;1511;1511;2.67E-59;NaN;NaN;NaN;0;1049200000;35997000;1013200000;11.974;0.79423;11.18;;;;2621;3944:11102:15932:18206:18298:21122:21421:25161:26252:26253:27499:28290;True:True:True:True:Tr…
P24783;P24783;12;12;12;ATP-dependent RNA helicase DBP2;DBP2;>sp|P24783|DBP2_YEAST ATP-dependent RNA helicase DBP2 OS=Saccharomyces cerevisiae (strain ATCC 204508 / S288c) GN=DBP2 PE=1 SV=1;1;12;12;12;43.2;43.2;43.2;60.999;546;546;3.62E-158;44.549;8.6677;NaN;1;7145000000;4041600;7141000000;100.74;0.26854;100.48;;;;656;307:5580:6872:12260:15450:18711:22276:22872:24798:26659:27744:30683;True:True:Tr…
P40580;P40580;12;12;12;Benzil reductase ((S)-benzoin forming) IRC24;IRC24;>sp|P40580|BZRD_YEAST Benzil reductase ((S)-benzoin forming) IRC24 OS=Saccharomyces cerevisiae (strain ATCC 204508 / S288c) GN=IRC24 PE=1 SV=1;1;12;12;12;71.1;71.1;71.1;28.804;263;263;7.41E-190;NaN;NaN;NaN;0;2341700000;0;2341700000;43.864;0;43.864;;;;1870;97:98:1015:3112:7856:8450:23952:27351:27562:28482:29067:29199;True:Tr…
P22517;P22517;12;12;12;Calcium/calmodulin-dependent protein kinase II;CMK2;>sp|P22517|KCC2_YEAST Calcium/calmodulin-dependent protein kinase II OS=Saccharomyces cerevisiae (strain ATCC 204508 / S288c) GN=CMK2 PE=1 SV=2;1;12;12;12;38.5;38.5;38.5;50.447;447;447;4.45E-61;NaN;NaN;NaN;0;777720000;0;777720000;15.007;0;15.007;;;;604;1185:2531:7901:12876:13455:16491:16742:16758:19998:22793:26650:28622;Tr…
P07258;P07258;12;12;12;Carbamoyl-phosphate synthase arginine-specific small chain;CPA1;>sp|P07258|CARA_YEAST Carbamoyl-phosphate synthase arginine-specific small chain OS=Saccharomyces cerevisiae (strain ATCC 204508 / S288c) GN=CPA1 PE=1 SV=1;1;12;12;12;29.7;29.7;29.7;45.361;411;411;1.25E-173;NaN;NaN;NaN;0;6476900000;0;6476900000;104.16;0;104.16;;;;210;1916:3669:5605:6772:8292:13652:20141:24494:2…
P14306;P14306;12;12;12;Carboxypeptidase Y inhibitor;TFS1;>sp|P14306|CPYI_YEAST Carboxypeptidase Y inhibitor OS=Saccharomyces cerevisiae (strain ATCC 204508 / S288c) GN=TFS1 PE=1 SV=2;1;12;12;12;78.1;78.1;78.1;24.357;219;219;0;NaN;NaN;NaN;0;4984500000;0;4984500000;113.27;0;113.27;;;;398;1719:3748:5651:9125:9126:9173:9720:11136:15819:18053:18054:30103;True:True:True:True:True:True:True:True:True:Tr…
P06115;P06115;12;12;12;Catalase T;CTT1;>sp|P06115|CATT_YEAST Catalase T OS=Saccharomyces cerevisiae (strain ATCC 204508 / S288c) GN=CTT1 PE=1 SV=3;1;12;12;12;36.1;36.1;36.1;64.583;562;562;6.22E-177;NaN;NaN;NaN;0;552810000;0;552810000;10.97;0;10.97;;;;164;44:2122:2436:7128:7129:7328:7919:8072:11615:14974:18072:22870;True:True:True:True:True:True:True:True:True:True:True:True;46:2406:2407:2761:7868…
P32468;P32468;12;12;12;Cell division control protein 12;CDC12;>sp|P32468|CDC12_YEAST Cell division control protein 12 OS=Saccharomyces cerevisiae (strain ATCC 204508 / S288c) GN=CDC12 PE=1 SV=1;1;12;12;12;53.3;53.3;53.3;46.667;407;407;1.01E-141;NaN;NaN;NaN;0;3756700000;0;3756700000;50.081;0;50.081;;;;898;263:296:2219:13276:16756:16757:21444:22243:22983:23677:24881:27540;True:True:True:True:True:T…
P36076;P36076;12;12;12;Coenzyme A biosynthesis protein 3;CAB3;>sp|P36076|CAB3_YEAST Coenzyme A biosynthesis protein 3 OS=Saccharomyces cerevisiae (strain ATCC 204508 / S288c) GN=CAB3 PE=1 SV=1;1;12;12;12;25.4;25.4;25.4;65.237;571;571;7.02E-63;64.409;58.448;NaN;1;415820000;840110;414980000;6.6647;0.048546;6.6161;;;;1198;120:1579:5691:5904:11973:13788:20682:21062:21231:23846:24590:29897;True:True:T…
P38627;P38627;12;9;9;CTP synthase 2;URA8;>sp|P38627|URA8_YEAST CTP synthase 2 OS=Saccharomyces cerevisiae (strain ATCC 204508 / S288c) GN=URA8 PE=1 SV=4;1;12;9;9;26;20.1;20.1;64.51;578;578;6.75E-68;NaN;NaN;NaN;0;1021800000;0;1021800000;15.342;0;15.342;;;;1435;5894:8359:10355:12509:15021:15022:16890:19096:20605:24152:26533:31201;True:True:False:True:True:True:True:True:True:True:False:False;6529:9…
P20051;P20051;12;12;12;Dihydroorotase;URA4;>sp|P20051|PYRC_YEAST Dihydroorotase OS=Saccharomyces cerevisiae (strain ATCC 204508 / S288c) GN=URA4 PE=1 SV=2;1;12;12;12;51.1;51.1;51.1;40.313;364;364;1.23E-77;NaN;NaN;NaN;0;2881100000;0;2881100000;42.361;0;42.361;;;;521;170:3123:3463:5842:8214:11019:11804:13336:15206:16963:27416:27798;True:True:True:True:True:True:True:True:True:True:True:True;193:350…
P47160;P47160;12;12;12;Epsin-3;ENT3;>sp|P47160|ENT3_YEAST Epsin-3 OS=Saccharomyces cerevisiae (strain ATCC 204508 / S288c) GN=ENT3 PE=1 SV=1;1;12;12;12;28.9;28.9;28.9;45.091;408;408;1.69E-101;NaN;NaN;NaN;0;1947500000;0;1947500000;40.196;0;40.196;;;;2105;573:1074:1162:1592:1745:4851:9333:12170:14107:24141:24142:30626;True:True:True:True:True:True:True:True:True:True:True:True;649:1206:1305:1788:19…
P40217;P40217;12;12;12;Eukaryotic translation initiation factor 3 subunit I;TIF34;>sp|P40217|EIF3I_YEAST Eukaryotic translation initiation factor 3 subunit I OS=Saccharomyces cerevisiae (strain ATCC 204508 / S288c) GN=TIF34 PE=1 SV=1;1;12;12;12;44.4;44.4;44.4;38.755;347;347;9.36E-154;NaN;NaN;NaN;0;4447200000;0;4447200000;69.038;0;69.038;;;;1769;4122:8587:11980:14323:17011:17426:17427:19450:25648:…
P34167;P34167;12;12;12;Eukaryotic translation initiation factor 4B;TIF3;>sp|P34167|IF4B_YEAST Eukaryotic translation initiation factor 4B OS=Saccharomyces cerevisiae (strain ATCC 204508 / S288c) GN=TIF3 PE=1 SV=1;1;12;12;12;33.5;33.5;33.5;48.521;436;436;1.38E-254;18.984;0.3122;40.792;3;9314100000;81895000;9232200000;150.45;3.4771;146.97;;;;1101;3758:5616:5853:8829:12143:13544:14068:19234:25603:25…
Q04636;Q04636;12;12;12;FACT complex subunit POB3;POB3;>sp|Q04636|POB3_YEAST FACT complex subunit POB3 OS=Saccharomyces cerevisiae (strain ATCC 204508 / S288c) GN=POB3 PE=1 SV=1;1;12;12;12;38.8;38.8;38.8;62.993;552;552;7.45E-122;NaN;NaN;NaN;0;2030100000;0;2030100000;30.752;0;30.752;;;;2830;5038:7600:8756:12077:16385:18491:19521:19699:24090:24429:25232:26307;True:True:True:True:True:True:True:True:…
P48362;P48362;12;12;12;FAM203 family protein HGH1;HGH1;>sp|P48362|HGH1_YEAST Protein HGH1 OS=Saccharomyces cerevisiae (strain ATCC 204508 / S288c) GN=HGH1 PE=1 SV=2;1;12;12;12;33.5;33.5;33.5;44.951;394;394;2.68E-47;NaN;NaN;NaN;0;1423000000;0;1423000000;26.591;0;26.591;;;;2128;12792:15130:15979:15980:17327:18533:19709:22367:24338:25605:28166:29259;True:True:True:True:True:True:True:True:True:True:…
P53848;P53848;12;12;12;Folic acid synthesis protein FOL1:Dihydroneopterin aldolase:2-amino-4-hydroxy-6-hydroxymethyldihydropteridine pyrophosphokinase:Dihydropteroate synthase;FOL1;>sp|P53848|FOL1_YEAST Folic acid synthesis protein FOL1 OS=Saccharomyces cerevisiae (strain ATCC 204508 / S288c) GN=FOL1 PE=1 SV=2;1;12;12;12;20.8;20.8;20.8;93.119;824;824;1.74E-63;NaN;NaN;NaN;0;642400000;0;642400000;8…
P32604;P32604;12;12;12;Fructose-2	6-bisphosphatase;FBP26;>sp|P32604|F26_YEAST Fructose-2	6-bisphosphatase OS=Saccharomyces cerevisiae (strain ATCC 204508 / S288c) GN=FBP26 PE=1 SV=2;1;12;12;12;34.1;34.1;34.1;52.594;452;452;3.65E-46;NaN;NaN;NaN;0;488260000;0;488260000;9.9425;0;9.9425;;;;954;956:1372:3144:9297:11074:11889:13294:14833:16520:19361:22738:22739;True:True:True:True:True:True:True:True:True:True:True:True;1083:1544:3526:10245:12168:13043:14559:16226:18080:21314:24947:24948;4…
P32337;P32337;12;12;12;Importin subunit beta-3;PSE1;>sp|P32337|IMB3_YEAST Importin subunit beta-3 OS=Saccharomyces cerevisiae (strain ATCC 204508 / S288c) GN=PSE1 PE=1 SV=2;1;12;12;12;16.3;16.3;16.3;121.03;1089;1089;1.46E-112;NaN;NaN;NaN;0;598230000;0;598230000;9.3963;0;9.3963;;;;862;3506:6369:8182:9787:10286:11498:15322:15728:23785:26734:28921:29011;True:True:True:True:True:True:True:True:True:T…
P00724-2:P00724;P00724-2:P00724;12:11;12:11;12:11;Invertase 2;SUC2;>sp|P00724-2|INV2_YEAST Isoform Intracellular of Invertase 2 OS=Saccharomyces cerevisiae (strain ATCC 204508 / S288c) GN=SUC2:>sp|P00724|INV2_YEAST Invertase 2 OS=Saccharomyces cerevisiae (strain ATCC 204508 / S288c) GN=SUC2 PE=1 SV=1;2;12;12;12;32.6;32.6;32.6;58.544;512;512:532;2.99E-210;NaN;NaN;NaN;0;2075100000;0;2075100000;42.2…
P28241;P28241;12;12;12;Isocitrate dehydrogenase [NAD] subunit 2	mitochondrial;IDH2;>sp|P28241|IDH2_YEAST Isocitrate dehydrogenase [NAD] subunit 2	mitochondrial OS=Saccharomyces cerevisiae (strain ATCC 204508 / S288c) GN=IDH2 PE=1 SV=1;1;12;12;12;60.4;60.4;60.4;39.739;369;369;0;64.455;0.99262;25.209;7;26606000000;196600000;26409000000;398.58;8.0412;390.54;;;;776;6546:8363:8921:11967:13032:15474:21009:21010:25297:26068:27506:31126;True:True:True:True:True:True:True:True:True:True:True:True;7228:7229:9217:9819:13124:14282:14283:16920:23106:23…
Q10740;Q10740;12;12;12;Leukotriene A-4 hydrolase homolog;LAP2;>sp|Q10740|LKHA4_YEAST Leukotriene A-4 hydrolase homolog OS=Saccharomyces cerevisiae (strain ATCC 204508 / S288c) GN=LAP2 PE=1 SV=1;1;12;12;12;31.4;31.4;31.4;77.352;671;671;3.14E-77;NaN;NaN;NaN;0;926980000;0;926980000;12.888;0;12.888;;;;3158;304:2469:2653:7067:7105:7824:8261:17970:25263:27409:29095:30135;True:True:True:True:True:True:T…
P32875;P32875;12;12;12;Lipoyl synthase	mitochondrial;LIP5;>sp|P32875|LIPA_YEAST Lipoyl synthase	mitochondrial OS=Saccharomyces cerevisiae (strain ATCC 204508 / S288c) GN=LIP5 PE=1 SV=1;1;12;12;12;39.4;39.4;39.4;46.247;414;414;6.39E-63;NaN;NaN;NaN;0;823950000;0;823950000;20.331;0;20.331;;;;1015;492:1488:2001:2573:3426:13426:17862:20710:22892:26965:29627:29628;True:True:True:True:True:True:True:True:True:True:True:True;553:1664:2261:2914:3833:14702:19599:22787:25114:29631:32594:32595;2092:209…
P37303;P37303;12;12;12;Low specificity L-threonine aldolase;GLY1;>sp|P37303|GLY1_YEAST Low specificity L-threonine aldolase OS=Saccharomyces cerevisiae (strain ATCC 204508 / S288c) GN=GLY1 PE=1 SV=2;1;12;12;12;50.1;50.1;50.1;42.815;387;387;4.77E-184;NaN;NaN;NaN;0;2384700000;0;2384700000;53.871;0;53.871;;;;1280;138:139:2207:8456:12637:14484:15168:16027:21035:23781:24435:24775;True:True:True:True:T…
Q05812;Q05812;12;12;12;Meiotic sister-chromatid recombination protein 3;MSC3;>sp|Q05812|MSC3_YEAST Meiotic sister-chromatid recombination protein 3 OS=Saccharomyces cerevisiae (strain ATCC 204508 / S288c) GN=MSC3 PE=1 SV=1;1;12;12;12;24.6;24.6;24.6;80.529;728;728;1.49E-86;NaN;NaN;NaN;0;472330000;0;472330000;8.3239;0;8.3239;;;;2893;11577:13681:18223:18346:22379:23088:23097:24613:24646:25213:26427:…
Q06489;Q06489;12;12;12;Methylthioribose-1-phosphate isomerase;MRI1;>sp|Q06489|MTNA_YEAST Methylthioribose-1-phosphate isomerase OS=Saccharomyces cerevisiae (strain ATCC 204508 / S288c) GN=MRI1 PE=1 SV=1;1;12;12;12;42.1;42.1;42.1;45.02;411;411;1.32E-139;NaN;NaN;NaN;0;1043200000;0;1043200000;18.939;0;18.939;;;;2966;62:3826:6833:10012:10860:11695:24133:25939:27424:28658:30703:31178;True:True:True:Tr…
P38323;P38323;12;12;12;Mitochondrial clpX-like chaperone MCX1;MCX1;>sp|P38323|CLPX_YEAST ATP-dependent clpX-like chaperone	mitochondrial OS=Saccharomyces cerevisiae (strain ATCC 204508 / S288c) GN=MCX1 PE=1 SV=1;1;12;12;12;30.2;30.2;30.2;57.945;520;520;7.07E-48;92.609;2.3984;NaN;1;1535900000;11882000;1524000000;21.509;0.4498;21.059;;;;1398;600:3835:4103:5245:8424:10964:12864:14570:20104:22435:27889:28865;True:True:True:True:True:True:True:True:True:True:True:True;680:4279:4562:5818:9281:12051:14098:15951:22135:24628:…
P28321;P28321;12;12;12;Monoglyceride lipase;YJU3;>sp|P28321|MGLL_YEAST Monoglyceride lipase OS=Saccharomyces cerevisiae (strain ATCC 204508 / S288c) GN=YJU3 PE=1 SV=2;1;12;12;12;64.9;64.9;64.9;35.562;313;313;1.23E-78;NaN;NaN;NaN;0;1717800000;0;1717800000;34.315;0;34.315;;;;783;2283:3226:6926:7061:7246:8457:9460:17519:17533:18576:28184:29179;True:True:True:True:True:True:True:True:True:True:True:T…
P33201;P33201;12;12;12;mRNA turnover protein 4;MRT4;>sp|P33201|MRT4_YEAST Ribosome assembly factor MRT4 OS=Saccharomyces cerevisiae (strain ATCC 204508 / S288c) GN=MRT4 PE=1 SV=1;1;12;12;12;41.9;41.9;41.9;27.058;236;236;1.12E-109;57.515;0.97009;NaN;1;4274700000;11597000;4263100000;110.89;1.0188;109.87;;;;1038;539:1042:1043:5638:12140:12141:14667:14784:17383:17384:20500:25693;True:True:True:True:T…
P38626;P38626;12;12;12;NADH-cytochrome b5 reductase 1;CBR1;>sp|P38626|NCB5R_YEAST NADH-cytochrome b5 reductase 1 OS=Saccharomyces cerevisiae (strain ATCC 204508 / S288c) GN=CBR1 PE=1 SV=2;1;12;12;12;60.6;60.6;60.6;31.493;284;284;1.53E-62;NaN;NaN;NaN;0;2366100000;0;2366100000;44.225;0;44.225;;;;1434;1371:5176:8842:8929:10754:12401:17684:22318:25678:26413:26535:29353;True:True:True:True:True:True:T…
Q12068;Q12068;12;12;12;NADPH-dependent methylglyoxal reductase GRE2;GRE2;>sp|Q12068|GRE2_YEAST NADPH-dependent methylglyoxal reductase GRE2 OS=Saccharomyces cerevisiae (strain ATCC 204508 / S288c) GN=GRE2 PE=1 SV=1;1;12;12;12;62.6;62.6;62.6;38.169;342;342;1.85E-143;NaN;NaN;NaN;0;2853500000;0;2853500000;43.986;0;43.986;;;;3183;325:635:6200:6755:7524:7622:8429:8857:9928:12315:28456:30166;True:True:…
P27476;P27476;12;12;12;Nuclear localization sequence-binding protein;NSR1;>sp|P27476|NSR1_YEAST Nuclear localization sequence-binding protein OS=Saccharomyces cerevisiae (strain ATCC 204508 / S288c) GN=NSR1 PE=1 SV=1;1;12;12;12;35;35;35;44.535;414;414;5.74E-170;47.049;0.74945;NaN;1;10090000000;14334000;10075000000;198.94;1.0976;197.84;;;;755;795:4553:4848:4849:8159:8160:9710:20733:22045:22046:232…
P38996;P38996;12;12;12;Nuclear polyadenylated RNA-binding protein 3;NAB3;>sp|P38996|NAB3_YEAST Nuclear polyadenylated RNA-binding protein 3 OS=Saccharomyces cerevisiae (strain ATCC 204508 / S288c) GN=NAB3 PE=1 SV=1;1;12;12;12;27.8;27.8;27.8;90.438;802;802;5.10E-270;NaN;NaN;NaN;0;1430100000;0;1430100000;23.298;0;23.298;;;;1584;3190:5776:13355:18355:19980:22400:22683:24891:24919:26313:26491:30562;T…
P32597;P32597;12;12;11;Nuclear protein STH1/NPS1;STH1;>sp|P32597|STH1_YEAST Nuclear protein STH1/NPS1 OS=Saccharomyces cerevisiae (strain ATCC 204508 / S288c) GN=STH1 PE=1 SV=1;1;12;12;11;13.3;13.3;12.4;156.74;1359;1359;5.14E-50;NaN;NaN;NaN;0;816850000;0;816850000;6.5332;0;6.5332;;;;949;1551:9956:9985:11299:11619:11907:16736:20266:24197:28424:28559:28839;True:True:True:True:True:True:True:True:Tr…
P38181;P38181;12;12;12;Nucleoporin NUP170;NUP170;>sp|P38181|NU170_YEAST Nucleoporin NUP170 OS=Saccharomyces cerevisiae (strain ATCC 204508 / S288c) GN=NUP170 PE=1 SV=1;1;12;12;12;9.5;9.5;9.5;169.47;1502;1502;5.07E-65;3.4922;3.1309;NaN;1;240900000;2145300;238760000;2.6007;0.060705;2.54;;;;1346;1868:5538:5681:7502:12732:18430:21911:23822:25188:25298:27095:27986;True:True:True:True:True:True:True:Tr…
P52593;P52593;12;12;12;Nucleoporin NUP188;NUP188;>sp|P52593|NU188_YEAST Nucleoporin NUP188 OS=Saccharomyces cerevisiae (strain ATCC 204508 / S288c) GN=NUP188 PE=1 SV=1;1;12;12;12;10.6;10.6;10.6;188.57;1655;1655;2.24E-47;NaN;NaN;NaN;0;157600000;53934000;103660000;1.8441;0.68855;1.1555;;;;2210;255:1158:1456:5115:8485:14642:17968:20767:22672:26928:28923:30727;True:True:True:True:True:True:True:True:…
P25635;P25635;12;12;12;Periodic tryptophan protein 2;PWP2;>sp|P25635|PWP2_YEAST Periodic tryptophan protein 2 OS=Saccharomyces cerevisiae (strain ATCC 204508 / S288c) GN=PWP2 PE=1 SV=2;1;12;12;12;21.9;21.9;21.9;103.98;923;923;1.35E-69;NaN;NaN;NaN;0;613600000;0;613600000;8.0846;0;8.0846;;;;727;1700:3063:4962:7629:7631:9667:12429:15114:19077:21036:21292:30686;True:True:True:True:True:True:True:True…
Q06705;Q06705;12;12;12;Phosphatidylinositol transfer protein CSR1;CSR1;>sp|Q06705|CSR1_YEAST Phosphatidylinositol transfer protein CSR1 OS=Saccharomyces cerevisiae (strain ATCC 204508 / S288c) GN=CSR1 PE=1 SV=1;1;12;12;12;48;48;48;47.462;408;408;1.26E-100;NaN;NaN;NaN;0;1173900000;0;1173900000;22.83;0;22.83;;;;3008;937:938:1937:3921:7066:7208:11032:16445:18849:20021:23440:26338;True:True:True:True…
P42941;P42941;12;12;12;Phosphoserine phosphatase;SER2;>sp|P42941|SERB_YEAST Phosphoserine phosphatase OS=Saccharomyces cerevisiae (strain ATCC 204508 / S288c) GN=SER2 PE=1 SV=1;1;12;12;12;44;44;44;34.207;309;309;5.53E-39;NaN;NaN;NaN;0;1407200000;0;1407200000;29.298;0;29.298;;;;1940;1387:3654:4104:6082:6201:9429:13467:14632:16667:19038:20731:26645;True:True:True:True:True:True:True:True:True:True:…
P52893;P52893;12;12;12;Probable alanine aminotransferase	mitochondrial;ALT1;>sp|P52893|ALAM_YEAST Probable alanine aminotransferase	mitochondrial OS=Saccharomyces cerevisiae (strain ATCC 204508 / S288c) GN=ALT1 PE=1 SV=1;1;12;12;12;38.5;38.5;38.5;66.421;592;592;1.66E-170;NaN;NaN;NaN;0;2035400000;0;2035400000;30.816;0;30.816;;;;2215;2128:4560:9451:11424:13374:14911:15473:15702:24275:25426:27320:30250;True:True:True:True:True:True:True:True:True:True:True:True;2414:5069:10417:12539:14646:16305:16919:17173:26647:27898:30021:3326…
P40961;P40961;12;12;12;Prohibitin-1;PHB1;>sp|P40961|PHB1_YEAST Prohibitin-1 OS=Saccharomyces cerevisiae (strain ATCC 204508 / S288c) GN=PHB1 PE=1 SV=2;1;12;12;12;73.2;73.2;73.2;31.427;287;287;0;87.318;1.46;11.338;3;10397000000;15838000;10382000000;162.24;0.94582;161.29;;;;1886;329:754:2993:5430:5431:8307:15282:20627:21079:23963:27864:28226;True:True:True:True:True:True:True:True:True:True:True:Tr…
P15873;P15873;12;12;12;Proliferating cell nuclear antigen;POL30;>sp|P15873|PCNA_YEAST Proliferating cell nuclear antigen OS=Saccharomyces cerevisiae (strain ATCC 204508 / S288c) GN=POL30 PE=1 SV=1;1;12;12;12;71.3;71.3;71.3;28.916;258;258;2.83E-99;NaN;NaN;NaN;0;2426700000;0;2426700000;45.12;0;45.12;;;;438;2657:3707:6742:7732:9202:11416:12352:16014:17931:21891:23600:30712;True:True:True:True:True:T…
P21243;P21243;12;12;12;Proteasome subunit alpha type-1;SCL1;>sp|P21243|PSA1_YEAST Proteasome subunit alpha type-1 OS=Saccharomyces cerevisiae (strain ATCC 204508 / S288c) GN=SCL1 PE=1 SV=1;1;12;12;12;57.1;57.1;57.1;28.001;252;252;8.94E-200;72.812;1.1169;NaN;1;9787100000;18355000;9768800000;165.81;1.1389;164.67;;;;549;276:1965:2655:10501:13943:18505:21028:23555:24029:25958:29615:30485;True:True:Tr…
P40302;P40302;12;12;12;Proteasome subunit alpha type-6;PRE5;>sp|P40302|PSA6_YEAST Proteasome subunit alpha type-6 OS=Saccharomyces cerevisiae (strain ATCC 204508 / S288c) GN=PRE5 PE=1 SV=1;1;12;12;12;85;85;85;25.604;234;234;1.43E-257;76.213;1.1837;4.6118;6;10512000000;100600000;10411000000;191.51;4.7287;186.78;;;;1771;2337:3947:10497:14629:17764:19851:20580:22310:22311:23557:27756:27757;True:True…
P38624;P38624;12;12;12;Proteasome subunit beta type-1;PRE3;>sp|P38624|PSB1_YEAST Proteasome subunit beta type-1 OS=Saccharomyces cerevisiae (strain ATCC 204508 / S288c) GN=PRE3 PE=1 SV=2;1;12;12;12;58.1;58.1;58.1;23.547;215;215;3.87E-92;75.28;64.931;NaN;1;2277000000;463800;2276500000;51.987;0.061761;51.925;;;;1432;2934:2935:4525:5142:10121:12870:16322:17083:18036:18684:18685:19014;True:True:True:…
P32453;P32453;12;12;12;Protein ATP11	mitochondrial;ATP11;>sp|P32453|ATP11_YEAST Protein ATP11	mitochondrial OS=Saccharomyces cerevisiae (strain ATCC 204508 / S288c) GN=ATP11 PE=1 SV=1;1;12;12;12;39.3;39.3;39.3;36.851;318;318;1.56E-55;NaN;NaN;NaN;0;2212200000;0;2212200000;37.721;0;37.721;;;;891;3443:3599:5183:13368:15222:15452:15657:20481:20547:21148:24931:26601;True:True:True:True:True:True:True:True:True:True:True:True;3852:4024:5754:14640:16649:16897:17125:22539:22608:23253:27364:29223;…
P22135;P22135;12;12;12;Protein ATP12	mitochondrial;ATP12;>sp|P22135|ATP12_YEAST Protein ATP12	mitochondrial OS=Saccharomyces cerevisiae (strain ATCC 204508 / S288c) GN=ATP12 PE=1 SV=2;1;12;12;12;60.6;60.6;60.6;36.554;325;325;3.01E-58;NaN;NaN;NaN;0;1052800000;104120000;948690000;25.159;3.7221;21.437;;;;578;3906:8804:10347:10781:10920:19536:23467:24245:25953:27024:29348:29944;True:True:True:True:True:True:True:True:True:True:True:True;4353:9692:11404:11860:12003:21508:25758:26616:28502:2969…
P36041;P36041;12;12;12;Protein EAP1;EAP1;>sp|P36041|EAP1_YEAST Protein EAP1 OS=Saccharomyces cerevisiae (strain ATCC 204508 / S288c) GN=EAP1 PE=1 SV=1;1;12;12;12;27.5;27.5;27.5;69.761;632;632;3.17E-299;NaN;NaN;NaN;0;541870000;0;541870000;10.368;0;10.368;;;;1185;601:4072:4476:6118:6119:7869:18756:19221:22446:25153:27290:27720;True:True:True:True:True:True:True:True:True:True:True:True;681:4527:497…
Q05905;Q05905;12;12;12;Protein HRI1;HRI1;>sp|Q05905|HRI1_YEAST Protein HRI1 OS=Saccharomyces cerevisiae (strain ATCC 204508 / S288c) GN=HRI1 PE=1 SV=1;1;12;12;12;74.6;74.6;74.6;27.5;244;244;0;NaN;NaN;NaN;0;2953000000;0;2953000000;74.812;0;74.812;;;;2901;1339:3804:6151:6393:6394:7658:9225:12929:19382:20015:23314:29453;True:True:True:True:True:True:True:True:True:True:True:True;1504:4246:6799:7063:…
P39966;P39966;12;12;11;Protein phosphatase 2C homolog 2;PTC2;>sp|P39966|PP2C2_YEAST Protein phosphatase 2C homolog 2 OS=Saccharomyces cerevisiae (strain ATCC 204508 / S288c) GN=PTC2 PE=1 SV=1;1;12;12;11;41.2;41.2;34.5;50.388;464;464;1.31E-123;NaN;NaN;NaN;0;2114400000;0;2114400000;34.685;0;34.685;;;;1676;650:1209:4453:4676:6050:12268:15880:15881:22570:23237:23462:24885;True:True:True:True:True:Tru…
P31383;P31383;12;12;12;Protein phosphatase PP2A regulatory subunit A;TPD3;>sp|P31383|2AAA_YEAST Protein phosphatase PP2A regulatory subunit A OS=Saccharomyces cerevisiae (strain ATCC 204508 / S288c) GN=TPD3 PE=1 SV=3;1;12;12;12;19.2;19.2;19.2;70.907;635;635;2.00E-76;NaN;NaN;NaN;0;1131300000;0;1131300000;19.349;0;19.349;;;;833;6801:7151:7232:8039:11029:23564:25501:25502:25635:28742:28743:29282;Tru…
P38314;P38314;12;12;11;Protein SDS24;SDS24;>sp|P38314|SDS24_YEAST Protein SDS24 OS=Saccharomyces cerevisiae (strain ATCC 204508 / S288c) GN=SDS24 PE=1 SV=1;1;12;12;11;31.5;31.5;29.6;57.187;527;527;5.84E-67;NaN;NaN;NaN;0;2070100000;0;2070100000;37.665;0;37.665;;;;1396;3802:8437:10228:15333:15334:16669:17832:20307:20572:20902:25914:30078;True:True:True:True:True:True:True:True:True:True:True:True;4…
P25294;P25294;12;12;12;Protein SIS1;SIS1;>sp|P25294|SIS1_YEAST Protein SIS1 OS=Saccharomyces cerevisiae (strain ATCC 204508 / S288c) GN=SIS1 PE=1 SV=1;1;12;12;12;41.8;41.8;41.8;37.59;352;352;5.42E-149;62.6;1.2851;80.549;5;11705000000;47785000;11657000000;179.08;2.269;176.81;;;;668;6073:10844:17473:17474:19517:21465:21581:23751:26435:26740:27085:30506;True:True:True:True:True:True:True:True:True:T…
P33750;P33750;12;12;12;Protein SOF1;SOF1;>sp|P33750|DCA13_YEAST Protein SOF1 OS=Saccharomyces cerevisiae (strain ATCC 204508 / S288c) GN=SOF1 PE=1 SV=1;1;12;12;12;35;35;35;56.788;489;489;2.56E-95;NaN;NaN;NaN;0;466130000;0;466130000;7.9641;0;7.9641;;;;1080;1127:7372:10903:14619:14846:17451:19031:20051:22302:22586:24783:26909;True:True:True:True:True:True:True:True:True:True:True:True;1267:8141:119…
P07560;P07560;12;12;11;Ras-related protein SEC4;SEC4;>sp|P07560|SEC4_YEAST Ras-related protein SEC4 OS=Saccharomyces cerevisiae (strain ATCC 204508 / S288c) GN=SEC4 PE=1 SV=1;1;12;12;11;66;66;60.9;23.505;215;215;9.39E-78;NaN;NaN;NaN;0;819560000;0;819560000;21.571;0;21.571;;;;232;4729:5248:5249:7368:11344:17207:23176:23256:23634:25640:27607:27608;True:True:True:True:True:True:True:True:True:True:T…
P38629;P38629;12;12;12;Replication factor C subunit 3;RFC3;>sp|P38629|RFC3_YEAST Replication factor C subunit 3 OS=Saccharomyces cerevisiae (strain ATCC 204508 / S288c) GN=RFC3 PE=1 SV=1;1;12;12;12;52.4;52.4;52.4;38.203;340;340;2.26E-152;3.4891;3.1165;NaN;1;790900000;20464000;770430000;15.736;0.84033;14.896;;;;1437;1075:1772:2704:5630:7743:8279:8597:11255:14429:23872:27362:30976;True:True:True:Tr…
Q12434;Q12434;12;12;12;Rho GDP-dissociation inhibitor;RDI1;>sp|Q12434|GDIR_YEAST Rho GDP-dissociation inhibitor OS=Saccharomyces cerevisiae (strain ATCC 204508 / S288c) GN=RDI1 PE=1 SV=1;1;12;12;12;75.2;75.2;75.2;23.138;202;202;9.77E-253;NaN;NaN;NaN;0;1910700000;0;1910700000;52.986;0;52.986;;;;3321;298:522:6070:6987:12577:14074:22057:26529:27523:29137:29138:29995;True:True:True:True:True:True:Tru…
Q04225;Q04225;12;12;12;Ribosome assembly protein RRB1;RRB1;>sp|Q04225|RRB1_YEAST Ribosome assembly protein RRB1 OS=Saccharomyces cerevisiae (strain ATCC 204508 / S288c) GN=RRB1 PE=1 SV=1;1;12;12;12;39.5;39.5;39.5;57.261;511;511;1.98E-71;NaN;NaN;NaN;0;1310400000;0;1310400000;27.691;0;27.691;;;;2784;443:1830:5371:5576:10877:12963:13727:13728:20678:22406:22613:26696;True:True:True:True:True:True:Tru…
Q12153;Q12153;12;5;5;Ribosome biogenesis protein SSF2;SSF2;>sp|Q12153|SSF2_YEAST Ribosome biogenesis protein SSF2 OS=Saccharomyces cerevisiae (strain ATCC 204508 / S288c) GN=SSF2 PE=1 SV=1;1;12;5;5;43.9;11;11;51.855;453;453;1.47E-135;NaN;NaN;NaN;0;181860000;0;181860000;4.1994;0;4.1994;;;;3215;2804:3696:5822:10406:13888:21879:22591:22706:24290:24463:28561:28729;False:False:True:False:True:True:Tru…
P40959;P40959;12;12;12;Sorting nexin MVP1;MVP1;>sp|P40959|MVP1_YEAST Sorting nexin MVP1 OS=Saccharomyces cerevisiae (strain ATCC 204508 / S288c) GN=MVP1 PE=1 SV=2;1;12;12;12;38.4;38.4;38.4;59.656;511;511;1.14E-50;NaN;NaN;NaN;0;178940000;0;178940000;4.488;0;4.488;;;;1884;8562:9595:9908:16243:16819:17537:20412:20478:21885:22536:22945:27777;True:True:True:True:True:True:True:True:True:True:True:True…
Q12246;Q12246;12;12;12;Sphingoid long chain base kinase 4;LCB4;>sp|Q12246|LCB4_YEAST Sphingoid long chain base kinase 4 OS=Saccharomyces cerevisiae (strain ATCC 204508 / S288c) GN=LCB4 PE=1 SV=1;1;12;12;12;23.4;23.4;23.4;69.639;624;624;5.00E-80;NaN;NaN;NaN;0;339200000;0;339200000;5.9938;0;5.9938;;;;3250;8331:13454:15589:16482:17046:19359:24817:24847:26698:28339:29366:31176;True:True:True:True:Tru…
P17883;P17883;12;12;12;Superkiller protein 3;SKI3;>sp|P17883|SKI3_YEAST Superkiller protein 3 OS=Saccharomyces cerevisiae (strain ATCC 204508 / S288c) GN=SKI3 PE=1 SV=2;1;12;12;12;11.9;11.9;11.9;163.72;1432;1432;4.43E-35;NaN;NaN;NaN;0;222110000;0;222110000;1.8534;0;1.8534;;;;482;128:370:464:1205:3325:7206:8802:9854:14748:20473:22273:28758;True:True:True:True:True:True:True:True:True:True:True:Tru…
P00445;P00445;12;12;12;Superoxide dismutase [Cu-Zn];SOD1;>sp|P00445|SODC_YEAST Superoxide dismutase [Cu-Zn] OS=Saccharomyces cerevisiae (strain ATCC 204508 / S288c) GN=SOD1 PE=1 SV=2;1;12;12;12;66.9;66.9;66.9;15.854;154;154;1.58E-204;45.614;0.80429;96.56;12;56394000000;779060000;55615000000;966.52;31.762;934.76;;;;49;8034:8075:9121:14026:14027:15329:15330:26233:26302:26303:29119:29120;True:True:T…
P53228;P53228;12;12;12;Transaldolase NQM1;NQM1;>sp|P53228|TAL2_YEAST Transaldolase NQM1 OS=Saccharomyces cerevisiae (strain ATCC 204508 / S288c) GN=NQM1 PE=1 SV=1;1;12;12;12;50.2;50.2;50.2;37.253;333;333;2.83E-105;NaN;NaN;NaN;0;2074900000;0;2074900000;35.853;0;35.853;;;;2314;4223:7564:9729:10422:11485:16234:21818:27924:27925:29309:29711:30234;True:True:True:True:True:True:True:True:True:True:True…
Q03761;Q03761;12;12;12;Transcription initiation factor TFIID subunit 12;TAF12;>sp|Q03761|TAF12_YEAST Transcription initiation factor TFIID subunit 12 OS=Saccharomyces cerevisiae (strain ATCC 204508 / S288c) GN=TAF12 PE=1 SV=1;1;12;12;12;31.9;31.9;31.9;61.072;539;539;4.24E-87;NaN;NaN;NaN;0;390650000;0;390650000;9.0994;0;9.0994;;;;2731;5331:7548:12065:13017:17448:19349:20959:21222:21324:24800:26138…
P25038;P25038;12;12;12;Translation initiation factor IF-2	mitochondrial;IFM1;>sp|P25038|IF2M_YEAST Translation initiation factor IF-2	mitochondrial OS=Saccharomyces cerevisiae (strain ATCC 204508 / S288c) GN=IFM1 PE=1 SV=2;1;12;12;12;25.9;25.9;25.9;75.656;676;676;6.77E-66;NaN;NaN;NaN;0;420040000;0;420040000;5.5647;0;5.5647;;;;659;3453:5190:5300:10006:13131:14530:21293:21514:22447:25196:27426:28496;True:True:True:True:True:True:True:True:True:True:True:True;3864:5761:5876:11029:14385:15908:23416:23650:24642:27648:30135:31340;135…
P35691;P35691;12;12;12;Translationally-controlled tumor protein homolog;TMA19;>sp|P35691|TCTP_YEAST Translationally-controlled tumor protein homolog OS=Saccharomyces cerevisiae (strain ATCC 204508 / S288c) GN=TMA19 PE=1 SV=1;1;12;12;12;37.1;37.1;37.1;18.741;167;167;1.04E-226;65.611;1.0435;181.4;9;36784000000;264270000;36520000000;892.09;17.606;874.48;;;;1149;889:890:3040:7987:7988:9726:9727:13929…
P53720;P53720;12;12;12;tRNA-dihydrouridine(20) synthase [NAD(P)+];SMM1;>sp|P53720|DUS2_YEAST tRNA-dihydrouridine(20) synthase [NAD(P)+] OS=Saccharomyces cerevisiae (strain ATCC 204508 / S288c) GN=SMM1 PE=1 SV=1;1;12;12;12;49.5;49.5;49.5;42.816;384;384;7.86E-92;NaN;NaN;NaN;0;726840000;0;726840000;12.588;0;12.588;;;;2390;5684:9691:11843:15317:17233:19911:20859:22032:22033:29178:29712:30809;True:Tru…
P40362;P40362;12;12;12;U3 small nucleolar RNA-associated protein 18;UTP18;>sp|P40362|UTP18_YEAST U3 small nucleolar RNA-associated protein 18 OS=Saccharomyces cerevisiae (strain ATCC 204508 / S288c) GN=UTP18 PE=1 SV=1;1;12;12;12;28.6;28.6;28.6;66.423;594;594;1.07E-64;87.084;1.3489;NaN;1;1421600000;11944000;1409600000;23.559;0.52548;23.033;;;;1796;2575:7650:7774:10579:11456:11576:11792:13246:13464…
P38882;P38882;12;12;12;U3 small nucleolar RNA-associated protein 9;UTP9;>sp|P38882|UTP9_YEAST U3 small nucleolar RNA-associated protein 9 OS=Saccharomyces cerevisiae (strain ATCC 204508 / S288c) GN=UTP9 PE=1 SV=1;1;12;12;12;26.8;26.8;26.8;65.271;575;575;5.04E-57;NaN;NaN;NaN;0;405890000;0;405890000;6.9098;0;6.9098;;;;1546;3145:10669:11631:13274:13451:13452:15424:19417:21077:23066:23960:26585;True:…
P53874;P53874;12;12;12;Ubiquitin carboxyl-terminal hydrolase 10;UBP10;>sp|P53874|UBP10_YEAST Ubiquitin carboxyl-terminal hydrolase 10 OS=Saccharomyces cerevisiae (strain ATCC 204508 / S288c) GN=UBP10 PE=1 SV=2;1;12;12;12;23;23;23;88.53;792;792;1.21E-39;NaN;NaN;NaN;0;263150000;0;263150000;3.9336;0;3.9336;;;;2432;2722:10132:10133:15310:18300:19783:19974:20607:23075:24066:24928:27465;True:True:True:…
P25617;P25617;12;12;12;Uncharacterized protein YCR016W;;>sp|P25617|YCQ6_YEAST Uncharacterized protein YCR016W OS=Saccharomyces cerevisiae (strain ATCC 204508 / S288c) GN=YCR016W PE=1 SV=2;1;12;12;12;51.4;51.4;51.4;33.593;290;290;3.77E-95;NaN;NaN;NaN;0;363610000;0;363610000;9.0197;0;9.0197;;;;721;3656:5466:5706:6409:8997:13836:15674:20719:21371:22494:23358:24004;True:True:True:True:True:True:True:…
P47075;P47075;12;12;12;Vacuolar transporter chaperone 4;VTC4;>sp|P47075|VTC4_YEAST Vacuolar transporter chaperone 4 OS=Saccharomyces cerevisiae (strain ATCC 204508 / S288c) GN=VTC4 PE=1 SV=2;1;12;12;12;24.1;24.1;24.1;83.154;721;721;4.43E-54;NaN;NaN;NaN;0;1416500000;0;1416500000;15.688;0;15.688;;;;2062;5705:8589:9932:10102:12041:20031:20772:21051:24231:26179:26322:31217;True:True:True:True:True:Tr…
P69905ups;P69905ups;12;12;12;;;>P69905ups|HBA_HUMAN_UPS Hemoglobin subunit alpha (Chain 2-142) - Homo sapiens (Human);1;12;12;12;97.2;97.2;97.2;15.126;141;141;0;0.37526;0.086684;72.313;2;2.5406E+11;2.5396E+11;101420000;3120.4;3114.1;6.3135;;;;2525;172:7148:7149:14080:15942:16641:27740:27803:27804:28218:28861:28862;True:True:True:True:True:True:True:True:True:True:True:True;195:7890:7891:15402:154…
[truncated: 2,512 more rows]
