# Supplementary material for: Proteome allocations change linearly with the specific growth rate of Saccharomyces cerevisiae under glucose limitation
Source: Nat Commun. 2022 May 20;13:2819. doi: 10.1038/s41467-022-30513-2 (PMC9122918; doi:10.1038/s41467-022-30513-2)
Supplement: Supplementary file 8 — Supplementary Software [file 41467_2022_30513_MOESM8_ESM.zip › NCOMMS-21-15807B_supp-soft/Code_01-Proteome data processing/ProteinGroupsS288C.csv]

Protein IDs;Majority protein IDs;Peptide counts (all);Peptide counts (razor+unique);Peptide counts (unique);Protein names;Gene names;Fasta headers;Number of proteins;Peptides;Razor + unique peptides;Unique peptides;Peptides S1;Peptides S10;Peptides S11;Peptides S12;Peptides S13;Peptides S14;Peptides S15;Peptides S16;Peptides S17;Peptides S18;Peptides S19;Peptides S2;Peptides S20;Peptides S21;Pept…
P19097;P19097;103;103;103;Fatty acid synthase subunit alpha:Acyl carrier:3-oxoacyl-[acyl-carrier-protein] reductase:3-oxoacyl-[acyl-carrier-protein] synthase;FAS2;>sp|P19097|FAS2_YEAST Fatty acid synthase subunit alpha OS=Saccharomyces cerevisiae (strain ATCC 204508 / S288c) GN=FAS2 PE=1 SV=2;1;103;103;103;88;94;70;71;95;88;69;70;68;91;89;89;88;90;69;89;87;86;68;68;85;85;87;82;90;94;76;68;83;83;8…
Q00955:P32874;Q00955;97:03:00;97:03:00;97:03:00;Acetyl-CoA carboxylase:Biotin carboxylase;ACC1;>sp|Q00955|ACAC_YEAST Acetyl-CoA carboxylase OS=Saccharomyces cerevisiae (strain ATCC 204508 / S288c) GN=ACC1 PE=1 SV=2;2;97;97;97;83;81;60;58;78;75;52;54;56;77;80;83;79;72;57;75;75;77;55;56;71;75;80;73;80;79;62;59;83;81;77;55;76;86;55;76;58;54;57;78;80;79;59;78;83;58;78;79;55;76;55;77;55;76;73;78;83;81…
P07259;P07259;95;95;94;Protein URA2:Glutamine-dependent carbamoyl-phosphate synthase:Aspartate carbamoyltransferase;URA2;>sp|P07259|PYR1_YEAST Protein URA2 OS=Saccharomyces cerevisiae (strain ATCC 204508 / S288c) GN=URA2 PE=1 SV=5;1;95;95;94;77;83;49;52;78;77;48;51;46;80;80;78;77;80;52;75;75;76;48;57;77;73;76;70;76;79;72;51;77;77;78;51;80;77;51;78;50;49;48;76;75;78;50;80;75;48;78;74;49;75;49;77;5…
P07149;P07149;85;85;85;Fatty acid synthase subunit beta:3-hydroxyacyl-[acyl-carrier-protein] dehydratase:Enoyl-[acyl-carrier-protein] reductase [NADH]:[Acyl-carrier-protein] acetyltransferase:[Acyl-carrier-protein] malonyltransferase:S-acyl fatty acid synthase thioesterase;FAS1;>sp|P07149|FAS1_YEAST Fatty acid synthase subunit beta OS=Saccharomyces cerevisiae (strain ATCC 204508 / S288c) GN=FAS1 …
P06105;P06105;77;77;77;Protein SCP160;SCP160;>sp|P06105|SC160_YEAST Protein SCP160 OS=Saccharomyces cerevisiae (strain ATCC 204508 / S288c) GN=SCP160 PE=1 SV=3;1;77;77;77;56;57;46;51;60;56;49;47;45;61;58;55;55;58;51;58;58;55;46;52;58;56;56;54;56;59;51;43;57;57;60;52;58;55;47;58;49;47;45;60;54;53;47;57;56;44;54;61;44;56;48;58;48;65;60;58;56;58;62;56;57;46;51;60;56;49;47;45;61;58;55;55;58;51;58;58;…
P47169;P47169;77;77;77;Sulfite reductase [NADPH] subunit beta;MET5;>sp|P47169|MET5_YEAST Sulfite reductase [NADPH] subunit beta OS=Saccharomyces cerevisiae (strain ATCC 204508 / S288c) GN=MET5 PE=1 SV=1;1;77;77;77;58;64;45;44;64;61;43;46;44;67;62;59;63;64;46;63;62;63;47;46;61;62;60;59;62;63;57;44;61;61;66;47;67;62;45;63;46;45;44;61;63;64;46;60;62;42;62;62;47;60;44;64;45;64;64;60;62;63;64;58;64;45…
Q05022;Q05022;75;75;74;rRNA biogenesis protein RRP5;RRP5;>sp|Q05022|RRP5_YEAST rRNA biogenesis protein RRP5 OS=Saccharomyces cerevisiae (strain ATCC 204508 / S288c) GN=RRP5 PE=1 SV=1;1;75;75;74;39;41;34;32;45;44;24;34;31;41;48;37;42;47;32;48;43;49;37;32;34;36;40;33;45;41;31;32;35;44;49;39;44;39;37;45;35;35;34;44;41;45;32;41;36;35;44;46;34;46;35;43;37;46;48;39;41;41;42;39;41;34;32;45;44;24;34;31;4…
Q12680;Q12680;75;75;75;Glutamate synthase [NADH];GLT1;>sp|Q12680|GLT1_YEAST Glutamate synthase [NADH] OS=Saccharomyces cerevisiae (strain ATCC 204508 / S288c) GN=GLT1 PE=1 SV=2;1;75;75;75;38;40;39;41;53;46;38;42;38;47;47;40;49;48;40;51;46;50;41;39;54;49;38;50;48;52;36;44;50;47;48;41;48;48;33;44;37;38;39;47;50;50;41;52;42;33;44;46;36;38;36;49;40;47;44;38;47;50;42;38;40;39;41;53;46;38;42;38;47;47;4…
P38249;P38249;72;72;72;Eukaryotic translation initiation factor 3 subunit A;RPG1;>sp|P38249|EIF3A_YEAST Eukaryotic translation initiation factor 3 subunit A OS=Saccharomyces cerevisiae (strain ATCC 204508 / S288c) GN=RPG1 PE=1 SV=1;1;72;72;72;46;56;47;49;59;59;42;51;50;59;58;47;59;59;48;58;62;61;49;48;55;56;46;52;59;58;50;49;58;58;60;49;56;52;48;62;51;48;49;61;59;60;45;55;49;46;60;60;51;56;50;61;…
P22147;P22147;64;64;64;5-3 exoribonuclease 1;XRN1;>sp|P22147|XRN1_YEAST 5-3 exoribonuclease 1 OS=Saccharomyces cerevisiae (strain ATCC 204508 / S288c) GN=XRN1 PE=1 SV=1;1;64;64;64;34;36;29;31;38;34;22;36;29;36;40;39;37;38;32;41;34;36;31;32;37;40;30;34;37;33;24;28;33;32;41;35;35;33;30;33;33;28;32;37;38;36;32;38;42;27;33;39;28;32;30;38;29;42;38;34;44;34;33;34;36;29;31;38;34;22;36;29;36;40;39;37;38;…
P10964;P10964;63;63;63;DNA-directed RNA polymerase I subunit RPA190;RPA190;>sp|P10964|RPA1_YEAST DNA-directed RNA polymerase I subunit RPA190 OS=Saccharomyces cerevisiae (strain ATCC 204508 / S288c) GN=RPA190 PE=1 SV=2;1;63;63;63;38;37;30;31;41;41;30;34;33;45;43;36;42;44;33;43;39;42;37;31;39;39;35;35;41;41;31;34;36;39;43;36;44;40;31;43;36;33;33;42;41;40;35;42;39;32;40;45;33;46;35;45;35;43;43;38;4…
Q03690;Q03690;62;62;62;Clustered mitochondria protein 1;CLU1;>sp|Q03690|CLU_YEAST Clustered mitochondria protein 1 OS=Saccharomyces cerevisiae (strain ATCC 204508 / S288c) GN=CLU1 PE=1 SV=1;1;62;62;62;43;43;33;31;46;50;30;39;39;47;55;41;49;50;39;48;48;52;39;37;42;47;45;43;45;44;39;31;47;44;49;33;43;43;34;51;36;34;38;52;50;46;37;50;43;34;51;50;34;47;37;51;38;48;55;44;44;51;44;43;43;33;31;46;50;30;…
P05694;P05694;61;61;61;5-methyltetrahydropteroyltriglutamate--homocysteine methyltransferase;MET6;>sp|P05694|METE_YEAST 5-methyltetrahydropteroyltriglutamate--homocysteine methyltransferase OS=Saccharomyces cerevisiae (strain ATCC 204508 / S288c) GN=MET6 PE=1 SV=4;1;61;61;61;53;53;42;44;55;55;43;44;42;53;54;52;57;53;42;56;54;56;45;48;54;55;52;55;54;57;54;44;53;55;55;46;56;54;42;54;44;41;41;55;55;…
P31539;P31539;61;61;61;Heat shock protein 104;HSP104;>sp|P31539|HS104_YEAST Heat shock protein 104 OS=Saccharomyces cerevisiae (strain ATCC 204508 / S288c) GN=HSP104 PE=1 SV=2;1;61;61;61;55;50;39;38;41;47;33;33;32;40;40;56;38;43;29;44;42;46;29;35;47;48;57;46;46;46;44;36;48;46;42;34;40;56;31;38;32;33;33;42;44;50;38;45;56;33;43;42;35;43;34;39;33;42;40;55;55;52;51;55;50;39;38;41;47;33;33;32;40;40;56…
P32589;P32589;61;61;55;Heat shock protein homolog SSE1;SSE1;>sp|P32589|HSP7F_YEAST Heat shock protein homolog SSE1 OS=Saccharomyces cerevisiae (strain ATCC 204508 / S288c) GN=SSE1 PE=1 SV=4;1;61;61;55;47;51;37;38;49;49;37;39;39;50;51;50;52;48;38;53;46;50;38;40;48;47;50;46;51;46;45;40;49;50;49;38;47;46;39;50;39;40;38;52;48;48;38;46;52;35;49;52;37;50;36;51;38;48;50;47;49;49;45;47;51;37;38;49;49;37;…
Q12019;Q12019;61;61;60;Midasin;MDN1;>sp|Q12019|MDN1_YEAST Midasin OS=Saccharomyces cerevisiae (strain ATCC 204508 / S288c) GN=MDN1 PE=1 SV=1;1;61;61;60;8;8;10;14;14;18;8;10;11;11;11;7;12;13;9;12;8;7;10;10;3;8;12;4;13;14;8;5;9;7;11;14;11;12;8;10;9;11;12;10;16;10;11;12;12;12;14;13;11;13;10;11;12;9;12;13;11;13;14;8;8;10;14;14;18;8;10;11;11;11;7;12;13;9;12;8;7;10;10;3;8;12;4;13;14;8;5;9;7;11;14;11;12…
P08566;P08566;59;59;59;Pentafunctional AROM polypeptide:3-dehydroquinate synthase:3-phosphoshikimate 1-carboxyvinyltransferase:Shikimate kinase:3-dehydroquinate dehydratase:Shikimate dehydrogenase;ARO1;>sp|P08566|ARO1_YEAST Pentafunctional AROM polypeptide OS=Saccharomyces cerevisiae (strain ATCC 204508 / S288c) GN=ARO1 PE=1 SV=1;1;59;59;59;41;37;31;33;43;40;27;31;33;42;41;40;46;43;28;44;41;44;31…
Q12414:P0C2I5:P0C2I7;Q12414:P0C2I5:P0C2I7;58:58:54;02:02:02;00:00:00;Transposon Ty1-PL Gag-Pol polyprotein:Capsid protein:Ty1 protease:Integrase:Reverse transcriptase/ribonuclease H:Transposon Ty1-LR2 Gag-Pol polyprotein:Capsid protein:Ty1 protease:Integrase:Reverse transcriptase/ribonuclease H:Transposon Ty1-LR4 Gag-Pol polyprotein:Capsid protein:Ty1 protease:Integrase:Reverse transcriptase/ribo…
Q03434;Q03434;58;2;0;Transposon Ty1-ML2 Gag-Pol polyprotein:Capsid protein:Ty1 protease:Integrase:Reverse transcriptase/ribonuclease H;TY1B-ML2;>sp|Q03434|YM12B_YEAST Transposon Ty1-ML2 Gag-Pol polyprotein OS=Saccharomyces cerevisiae (strain ATCC 204508 / S288c) GN=TY1B-ML2 PE=3 SV=2;1;58;2;0;22;32;29;29;32;33;24;30;32;31;34;24;36;31;24;27;29;25;28;25;29;33;21;29;33;34;20;36;40;40;32;30;30;22;20;…
Q03612;Q03612;58;1;0;Transposon Ty1-ER1 Gag-Pol polyprotein:Capsid protein:Ty1 protease:Integrase:Reverse transcriptase/ribonuclease H;TY1B-ER1;>sp|Q03612|YE11B_YEAST Transposon Ty1-ER1 Gag-Pol polyprotein OS=Saccharomyces cerevisiae (strain ATCC 204508 / S288c) GN=TY1B-ER1 PE=3 SV=1;1;58;1;0;22;32;29;29;32;33;24;30;32;31;34;24;36;31;24;27;29;25;28;25;29;33;21;29;33;34;20;36;40;40;32;30;30;22;20;…
Q12273:O13527;Q12273:O13527;58:33:00;58:33:00;00:00;Transposon Ty1-OL Gag-Pol polyprotein:Capsid protein:Ty1 protease:Integrase:Reverse transcriptase/ribonuclease H:Truncated transposon Ty1-A Gag-Pol polyprotein:Integrase:Reverse transcriptase/ribonuclease H;TY1B-OL:TY1B-A;>sp|Q12273|YO11B_YEAST Transposon Ty1-OL Gag-Pol polyprotein OS=Saccharomyces cerevisiae (strain ATCC 204508 / S288c) GN=TY1B…
P0C2I9;P0C2I9;57;2;0;Transposon Ty1-PR1 Gag-Pol polyprotein:Capsid protein:Ty1 protease:Integrase:Reverse transcriptase/ribonuclease H;TY1B-PR1;>sp|P0C2I9|YP12B_YEAST Transposon Ty1-PR1 Gag-Pol polyprotein OS=Saccharomyces cerevisiae (strain ATCC 204508 / S288c) GN=TY1B-PR1 PE=3 SV=1;1;57;2;0;22;30;27;28;30;32;23;30;31;31;34;24;36;31;24;28;28;24;25;24;28;33;20;29;32;32;19;35;38;38;31;29;29;22;19;…
P22137;P22137;57;57;57;Clathrin heavy chain;CHC1;>sp|P22137|CLH_YEAST Clathrin heavy chain OS=Saccharomyces cerevisiae (strain ATCC 204508 / S288c) GN=CHC1 PE=1 SV=1;1;57;57;57;42;42;26;26;43;38;25;29;25;42;40;41;39;42;26;39;37;41;27;25;39;39;43;40;39;39;36;27;37;37;42;26;33;44;23;37;25;26;26;43;43;40;27;43;40;24;38;41;27;43;24;39;25;37;41;39;43;39;42;42;42;26;26;43;38;25;29;25;42;40;41;39;42;26;…
P16521;P16521;56;56;49;Elongation factor 3A;YEF3;>sp|P16521|EF3A_YEAST Elongation factor 3A OS=Saccharomyces cerevisiae (strain ATCC 204508 / S288c) GN=YEF3 PE=1 SV=4;1;56;56;49;44;44;31;32;46;46;30;31;32;47;45;44;50;43;32;48;46;48;32;38;44;43;41;46;44;44;43;31;47;46;48;31;47;43;33;47;31;31;32;46;46;48;31;48;44;31;48;45;31;47;32;47;32;48;46;46;45;45;44;44;44;31;32;46;46;30;31;32;47;45;44;50;43;32…
P33416;P33416;56;56;56;Heat shock protein 78	mitochondrial;HSP78;>sp|P33416|HSP78_YEAST Heat shock protein 78	mitochondrial OS=Saccharomyces cerevisiae (strain ATCC 204508 / S288c) GN=HSP78 PE=1 SV=2;1;56;56;56;43;36;25;25;34;34;24;26;23;41;36;42;35;38;25;34;37;33;22;25;35;35;43;34;39;35;33;25;36;37;33;24;33;40;23;35;23;22;23;36;35;34;25;35;41;24;36;37;25;37;24;38;23;33;37;43;38;40;39;43;36;25;25;34;34;24;26;23;41;36;42;35;38;25;34;37;33;22;25;35;35;43;34;39;35;33;25;36;37;33;24;33;40;23;35;23;22;23;36;3…
P07806-2:P07806;P07806-2:P07806;55:54:00;55:54:00;55:54:00;Valine--tRNA ligase	mitochondrial;VAS1;>sp|P07806-2|SYV_YEAST Isoform Cytoplasmic of Valine--tRNA ligase	mitochondrial OS=Saccharomyces cerevisiae (strain ATCC 204508 / S288c) GN=VAS1:>sp|P07806|SYV_YEAST Valine--tRNA ligase	mitochondrial OS=Saccharomyces cerevisiae (strain ATCC 204508 / S288;2;55;55;55;40;39;29;28;42;39;24;29;26;39;42;37;41;38;24;43;39;38;29;31;39;43;37;37;42;43;35;27;41;39;46;26;42;37;29;40;27;26;26;41;43;43;27;43;39;26;42;43;25;42;28;43;26;39;41;39;40;38;42;40;39;29;28;42;39;24;29;26;39;42;37;41;38;24;43;39;38;29;31;39;43;37;37;42;43;35;27;41;39;46;26;42;37;29;40;27;26;26;41;43;43;27;43;39;26;42;4…
P0C2J0:Q04711:O13535:Q12088:Q03619;P0C2J0:Q04711:O13535:Q12088:Q03619;55:54:48:47:47;3:2:3:3:3;0:0:0:0:0;Transposon Ty1-PR2 Gag-Pol polyprotein:Capsid protein:Ty1 protease:Integrase:Reverse transcriptase/ribonuclease H:Transposon Ty1-ML1 Gag-Pol polyprotein:Capsid protein:Ty1 protease:Integrase:Reverse transcriptase/ribonuclease H:Transposon Ty1-H Gag-Pol polyprotein:Capsid protein:Ty1 protease:I…
P36775;P36775;54;54;54;Lon protease homolog	mitochondrial;PIM1;>sp|P36775|LONM_YEAST Lon protease homolog	mitochondrial OS=Saccharomyces cerevisiae (strain ATCC 204508 / S288c) GN=PIM1 PE=1 SV=2;1;54;54;54;36;29;25;30;35;32;27;31;28;38;35;28;34;36;30;36;34;35;32;31;33;33;31;30;32;34;29;30;33;35;28;30;32;33;29;35;30;33;30;36;33;34;29;37;30;27;32;36;31;34;26;35;30;35;36;32;34;33;28;36;29;25;30;35;32;27;31;28;38;35;28;34;36;30;36;34;35;32;31;33;33;31;30;32;34;29;30;33;35;28;30;32;33;29;35;30;33;30;36;33…
P39692;P39692;54;54;54;Sulfite reductase [NADPH] flavoprotein component;MET10;>sp|P39692|MET10_YEAST Sulfite reductase [NADPH] flavoprotein component OS=Saccharomyces cerevisiae (strain ATCC 204508 / S288c) GN=MET10 PE=1 SV=2;1;54;54;54;39;41;24;28;45;39;26;26;28;42;44;37;41;43;27;44;46;40;25;32;42;39;39;43;43;41;41;29;43;37;43;28;42;41;24;39;26;25;27;45;42;38;28;43;42;23;40;42;26;41;24;43;26;42;…
P47098;P47098;54;1;0;Transposon Ty1-JR1 Gag-Pol polyprotein:Capsid protein:Ty1 protease:Integrase:Reverse transcriptase/ribonuclease H;TY1B-JR1;>sp|P47098|YJ11B_YEAST Transposon Ty1-JR1 Gag-Pol polyprotein OS=Saccharomyces cerevisiae (strain ATCC 204508 / S288c) GN=TY1B-JR1 PE=3 SV=3;1;54;1;0;21;30;27;28;31;31;24;28;29;29;33;23;34;29;23;25;28;24;26;24;27;30;20;27;31;33;20;33;38;37;30;28;28;22;19;…
P07702;P07702;53;53;53;L-aminoadipate-semialdehyde dehydrogenase;LYS2;>sp|P07702|LYS2_YEAST L-2-aminoadipate reductase OS=Saccharomyces cerevisiae (strain ATCC 204508 / S288c) GN=LYS2 PE=1 SV=2;1;53;53;53;38;41;30;29;38;42;24;28;28;36;39;36;40;38;31;41;43;36;30;33;39;36;35;35;39;40;27;25;38;37;42;31;42;37;32;41;30;30;27;41;39;39;29;37;40;26;38;39;30;37;30;39;31;40;41;34;43;39;38;38;41;30;29;38;42…
Q92393:Q12316:Q12193;Q92393:Q12316:Q12193;53:49:46;01:01:00;01:01:00;Transposon Ty1-OR Gag-Pol polyprotein:Capsid protein:Ty1 protease:Integrase:Reverse transcriptase/ribonuclease H:Transposon Ty1-GR3 Gag-Pol polyprotein:Capsid protein:Ty1 protease:Integrase:Reverse transcriptase/ribonuclease H:Transposon Ty1-BR Gag-Pol polyprotein:Capsid protein:Ty1 protease:Integrase:Reverse transcriptase/ribon…
P17255;P17255;52;52;52;V-type proton ATPase catalytic subunit A:Endonuclease PI-SceI;VMA1;>sp|P17255|VATA_YEAST V-type proton ATPase catalytic subunit A OS=Saccharomyces cerevisiae (strain ATCC 204508 / S288c) GN=VMA1 PE=1 SV=3;1;52;52;52;42;42;33;33;43;41;32;35;32;43;42;44;40;43;34;43;46;45;32;33;45;49;39;44;42;43;40;33;42;42;45;33;43;43;32;43;34;33;33;42;43;45;35;43;42;33;44;43;34;43;32;43;32;4…
P19524;P19524;52;52;49;Myosin-2;MYO2;>sp|P19524|MYO2_YEAST Myosin-2 OS=Saccharomyces cerevisiae (strain ATCC 204508 / S288c) GN=MYO2 PE=1 SV=1;1;52;52;49;22;21;20;20;22;18;13;17;18;21;16;19;21;19;16;20;19;23;14;15;16;21;16;18;20;25;16;15;19;21;21;17;17;20;17;18;17;16;18;24;20;22;17;21;16;18;21;21;18;22;17;20;14;15;23;17;16;16;22;22;21;20;20;22;18;13;17;18;21;16;19;21;19;16;20;19;23;14;15;16;21;16…
P40825-2:P40825;P40825-2:P40825;52:52:00;52:52:00;52:52:00;Alanine--tRNA ligase	mitochondrial;ALA1;>sp|P40825-2|SYA_YEAST Isoform Cytoplasmic of Alanine--tRNA ligase	mitochondrial OS=Saccharomyces cerevisiae (strain ATCC 204508 / S288c) GN=ALA1:>sp|P40825|SYA_YEAST Alanine--tRNA ligase	mitochondrial OS=Saccharomyces cerevisiae (strain ATCC 204508 / S2;2;52;52;52;43;43;37;36;43;43;38;37;37;45;43;43;42;44;36;43;43;43;36;37;46;46;41;42;45;44;45;38;41;43;44;37;46;40;34;44;38;36;38;44;44;44;37;44;45;35;40;44;36;44;36;43;37;43;43;42;42;43;45;43;43;37;36;43;43;38;37;37;45;43;43;42;44;36;43;43;43;36;37;46;46;41;42;45;44;45;38;41;43;44;37;46;40;34;44;38;36;38;44;44;44;37;44;45;35;40;44;…
P07245;P07245;51;51;51;C-1-tetrahydrofolate synthase	cytoplasmic:Methylenetetrahydrofolate dehydrogenase:Methenyltetrahydrofolate cyclohydrolase:Formyltetrahydrofolate synthetase;ADE3;>sp|P07245|C1TC_YEAST C-1-tetrahydrofolate synthase	cytoplasmic OS=Saccharomyces cerevisiae (strain ATCC 204508 / S288c) GN=ADE3 PE=1 SV=1;1;51;51;51;37;44;35;38;46;45;34;36;35;46;45;42;42;45;37;46;41;45;36;38;43;47;40;44;45;45;40;36;46;47;45;37;46;44;37;45;38;37;37;46;47;45;38;47;43;34;46;45;38;44;35;45;37;45;43;44;45;42;46;37;44;35;38;46;45;34;36;35;46;45;42;42;45;37;46;41;45;36;38;43;47;40;44;45;45;40;36;46;47;45;37;46;44;37;45;38;37;37;46;47;4…
P0C2I6;P0C2I6;51;1;0;Transposon Ty1-LR3 Gag-Pol polyprotein:Capsid protein:Ty1 protease:Integrase:Reverse transcriptase/ribonuclease H;TY1B-LR3;>sp|P0C2I6|YL13B_YEAST Transposon Ty1-LR3 Gag-Pol polyprotein OS=Saccharomyces cerevisiae (strain ATCC 204508 / S288c) GN=TY1B-LR3 PE=3 SV=1;1;51;1;0;20;28;25;27;29;28;23;27;27;27;30;22;33;28;23;25;27;23;24;23;26;28;20;25;29;33;19;32;36;35;26;26;27;21;19;…
P26637;P26637;51;51;49;Leucine--tRNA ligase	cytoplasmic;CDC60;>sp|P26637|SYLC_YEAST Leucine--tRNA ligase	cytoplasmic OS=Saccharomyces cerevisiae (strain ATCC 204508 / S288c) GN=CDC60 PE=1 SV=1;1;51;51;49;42;41;31;31;41;41;27;31;32;40;41;41;40;40;32;37;39;42;30;34;41;43;37;39;41;39;36;29;39;43;43;32;42;43;32;40;31;32;33;44;42;40;31;40;41;32;41;42;33;43;34;40;32;42;41;35;42;41;37;42;41;31;31;41;41;27;31;32;40;41;41;40;40;32;37;39;42;30;34;41;43;37;39;41;39;36;29;39;43;43;32;42;43;32;40;31;32;33;44;42;…
P09436;P09436;50;50;50;Isoleucine--tRNA ligase	cytoplasmic;ILS1;>sp|P09436|SYIC_YEAST Isoleucine--tRNA ligase	cytoplasmic OS=Saccharomyces cerevisiae (strain ATCC 204508 / S288c) GN=ILS1 PE=1 SV=1;1;50;50;50;35;32;22;21;36;37;18;23;22;36;37;34;36;37;24;36;36;36;24;29;34;34;33;31;37;33;30;21;32;37;36;22;37;35;23;41;22;24;24;36;36;35;22;37;36;24;38;36;24;37;24;37;26;39;36;38;35;36;40;35;32;22;21;36;37;18;23;22;36;37;34;36;37;24;36;36;36;24;29;34;34;33;31;37;33;30;21;32;37;36;22;37;35;23;41;22;24;24;36;36;3…
Q99231;Q99231;50;2;0;Transposon Ty1-DR3 Gag-Pol polyprotein:Capsid protein:Ty1 protease:Integrase:Reverse transcriptase/ribonuclease H;TY1B-DR3;>sp|Q99231|YD12B_YEAST Transposon Ty1-DR3 Gag-Pol polyprotein OS=Saccharomyces cerevisiae (strain ATCC 204508 / S288c) GN=TY1B-DR3 PE=1 SV=2;1;50;2;0;19;26;23;23;24;27;20;25;25;27;29;21;28;25;20;24;24;21;22;22;25;29;18;24;28;28;16;29;34;33;28;24;26;18;17;…
P32454;P32454;49;49;47;Aminopeptidase 2	mitochondrial;APE2;>sp|P32454|APE2_YEAST Aminopeptidase 2	mitochondrial OS=Saccharomyces cerevisiae (strain ATCC 204508 / S288c) GN=APE2 PE=1 SV=4;1;49;49;47;37;33;24;25;31;34;21;23;24;32;30;35;29;29;25;30;25;30;24;20;40;42;36;40;30;30;26;24;30;29;32;22;27;35;21;29;22;21;22;31;33;29;26;33;35;23;29;35;24;31;24;33;21;29;30;31;33;34;35;37;33;24;25;31;34;21;23;24;32;30;35;29;29;25;30;25;30;24;20;40;42;36;40;30;30;26;24;30;29;32;22;27;35;21;29;22;21;22;31;33…
P22515;P22515;48;48;48;Ubiquitin-activating enzyme E1 1;UBA1;>sp|P22515|UBA1_YEAST Ubiquitin-activating enzyme E1 1 OS=Saccharomyces cerevisiae (strain ATCC 204508 / S288c) GN=UBA1 PE=1 SV=2;1;48;48;48;35;38;29;28;34;36;27;27;27;38;33;35;33;34;27;34;37;36;27;28;32;38;35;39;36;36;29;27;37;37;34;28;34;37;28;36;28;29;27;34;34;38;29;35;34;25;34;36;28;36;24;33;28;36;35;37;35;35;39;35;38;29;28;34;36;27…
Q02207;Q02207;48;48;48;Peroxisomal hydratase-dehydrogenase-epimerase:2-enoyl-CoA hydratase:(3R)-3-hydroxyacyl-CoA dehydrogenase;FOX2;>sp|Q02207|FOX2_YEAST Peroxisomal hydratase-dehydrogenase-epimerase OS=Saccharomyces cerevisiae (strain ATCC 204508 / S288c) GN=FOX2 PE=2 SV=1;1;48;48;48;40;40;31;28;36;40;22;28;28;36;31;41;28;32;20;21;17;17;13;11;11;16;39;16;27;23;22;11;15;14;14;9;13;37;13;19;19;19…
Q05050;Q05050;48;48;48;Eisosome protein 1;EIS1;>sp|Q05050|EIS1_YEAST Eisosome protein 1 OS=Saccharomyces cerevisiae (strain ATCC 204508 / S288c) GN=EIS1 PE=1 SV=1;1;48;48;48;39;35;32;26;33;35;29;28;25;32;31;37;28;32;25;30;29;29;25;26;31;38;39;40;32;33;27;24;26;27;27;23;29;38;23;29;24;24;29;34;32;34;28;31;38;26;29;30;27;26;27;26;24;25;30;42;31;36;35;39;35;32;26;33;35;29;28;25;32;31;37;28;32;25;30;…
Q08972;Q08972;48;48;48;[NU+] prion formation protein 1;NEW1;>sp|Q08972|NEW1_YEAST [NU+] prion formation protein 1 OS=Saccharomyces cerevisiae (strain ATCC 204508 / S288c) GN=NEW1 PE=1 SV=1;1;48;48;48;27;24;22;20;25;26;15;22;18;30;25;29;25;25;21;25;28;28;22;22;33;30;28;32;27;27;19;22;26;24;29;26;27;29;22;29;24;21;21;25;26;23;22;25;22;18;24;24;20;27;18;31;24;32;28;27;23;18;26;27;24;22;20;25;26;15;2…
P15108;P15108;47;47;14;ATP-dependent molecular chaperone HSC82;HSC82;>sp|P15108|HSC82_YEAST ATP-dependent molecular chaperone HSC82 OS=Saccharomyces cerevisiae (strain ATCC 204508 / S288c) GN=HSC82 PE=1 SV=4;1;47;47;14;45;46;38;38;45;45;34;37;38;47;45;46;45;47;37;46;47;46;38;43;45;43;46;47;46;45;38;39;45;46;44;39;45;45;37;46;38;38;38;46;46;45;39;45;44;39;44;46;37;46;38;46;37;46;44;47;45;45;46;45;…
P32324;P32324;47;47;47;Elongation factor 2;EFT1;>sp|P32324|EF2_YEAST Elongation factor 2 OS=Saccharomyces cerevisiae (strain ATCC 204508 / S288c) GN=EFT1 PE=1 SV=1;1;47;47;47;35;38;32;32;39;36;31;32;32;41;41;37;40;38;33;40;37;41;31;36;34;39;36;38;36;37;36;31;39;37;40;32;39;35;32;40;32;33;32;38;38;40;32;38;35;31;38;39;33;39;32;42;33;37;40;37;38;38;41;35;38;32;32;39;36;31;32;32;41;41;37;40;38;33;40…
P33892;P33892;47;47;47;Translational activator GCN1;GCN1;>sp|P33892|GCN1_YEAST eIF-2-alpha kinase activator GCN1 OS=Saccharomyces cerevisiae (strain ATCC 204508 / S288c) GN=GCN1 PE=1 SV=1;1;47;47;47;21;21;20;19;23;24;14;19;14;20;25;21;23;23;16;23;23;22;16;18;22;21;19;18;25;22;14;17;20;21;26;16;27;20;16;26;20;21;22;25;27;28;18;22;22;15;24;26;15;28;17;30;17;26;28;24;27;23;25;21;21;20;19;23;24;14;19…
Q02455;Q02455;47;47;46;Protein MLP1;MLP1;>sp|Q02455|MLP1_YEAST Protein MLP1 OS=Saccharomyces cerevisiae (strain ATCC 204508 / S288c) GN=MLP1 PE=1 SV=2;1;47;47;46;13;12;10;12;14;13;3;13;10;9;17;16;13;7;7;6;8;12;6;5;17;16;11;17;12;10;2;11;17;10;10;8;7;13;10;8;9;6;9;9;14;9;11;11;14;13;11;14;10;13;15;13;10;9;8;8;16;17;13;13;12;10;12;14;13;3;13;10;9;17;16;13;7;7;6;8;12;6;5;17;16;11;17;12;10;2;11;17;10…
Q99337;Q99337;47;2;0;Transposon Ty1-NL2 Gag-Pol polyprotein:Capsid protein:Ty1 protease:Integrase:Reverse transcriptase/ribonuclease H;TY1B-NL2;>sp|Q99337|YN12B_YEAST Transposon Ty1-NL2 Gag-Pol polyprotein OS=Saccharomyces cerevisiae (strain ATCC 204508 / S288c) GN=TY1B-NL2 PE=3 SV=1;1;47;2;0;18;25;23;22;22;28;17;21;24;26;28;20;31;26;19;25;22;20;22;19;24;27;16;26;27;29;15;26;33;34;27;24;25;18;16;…
P10592;P10592;46;46;12;Heat shock protein SSA2;SSA2;>sp|P10592|HSP72_YEAST Heat shock protein SSA2 OS=Saccharomyces cerevisiae (strain ATCC 204508 / S288c) GN=SSA2 PE=1 SV=3;1;46;46;12;41;38;31;32;41;40;28;31;32;38;38;40;41;39;30;40;36;41;33;37;40;41;39;39;38;40;36;32;37;37;42;29;39;38;30;40;30;31;32;40;40;37;32;40;39;31;37;37;31;41;30;39;30;36;36;37;39;37;41;41;38;31;32;41;40;28;31;32;38;38;40;4…
P16861;P16861;46;46;46;6-phosphofructokinase subunit alpha;PFK1;>sp|P16861|PFKA1_YEAST ATP-dependent 6-phosphofructokinase subunit alpha OS=Saccharomyces cerevisiae (strain ATCC 204508 / S288c) GN=PFK1 PE=1 SV=1;1;46;46;46;36;32;19;21;31;32;21;19;20;37;33;34;35;38;19;36;36;36;21;21;36;34;37;37;35;32;32;20;35;37;35;21;40;32;19;32;21;21;22;33;35;35;23;32;35;20;31;33;20;35;20;32;19;33;33;35;33;31;38…
P46655;P46655;46;46;46;Glutamate--tRNA ligase	cytoplasmic;GUS1;>sp|P46655|SYEC_YEAST Glutamate--tRNA ligase	cytoplasmic OS=Saccharomyces cerevisiae (strain ATCC 204508 / S288c) GN=GUS1 PE=1 SV=3;1;46;46;46;31;34;28;28;34;34;27;29;29;40;38;32;36;37;26;35;38;38;28;32;33;38;35;36;37;35;32;26;33;36;37;27;35;33;26;36;28;28;25;35;34;36;27;34;35;28;34;36;29;36;26;34;25;36;35;36;32;33;34;31;34;28;28;34;34;27;29;29;40;38;32;36;37;26;35;38;38;28;32;33;38;35;36;37;35;32;26;33;36;37;27;35;33;26;36;28;28;25;35;34;3…
Q07653;Q07653;46;46;46;Protein HBT1;HBT1;>sp|Q07653|HBT1_YEAST Protein HBT1 OS=Saccharomyces cerevisiae (strain ATCC 204508 / S288c) GN=HBT1 PE=1 SV=1;1;46;46;46;34;25;25;26;19;11;9;8;7;10;7;32;11;9;10;10;12;6;7;13;8;12;32;11;13;10;7;13;9;5;10;11;9;30;6;11;9;8;10;13;14;17;19;18;33;9;9;5;10;8;6;8;7;8;10;33;31;27;32;34;25;25;26;19;11;9;8;7;10;7;32;11;9;10;10;12;6;7;13;8;12;32;11;13;10;7;13;9;5;10;1…
P10591;P10591;45;11;11;Heat shock protein SSA1;SSA1;>sp|P10591|HSP71_YEAST Heat shock protein SSA1 OS=Saccharomyces cerevisiae (strain ATCC 204508 / S288c) GN=SSA1 PE=1 SV=4;1;45;11;11;41;39;29;31;40;39;28;30;31;39;40;41;40;38;28;39;38;39;30;34;39;39;40;38;39;40;38;31;37;38;37;29;38;40;28;39;29;31;31;39;39;36;30;40;39;29;36;38;30;38;28;38;29;36;36;40;39;38;38;10;10;7;8;9;9;6;8;8;10;11;10;10;9;6;9…
P15705;P15705;45;45;45;Heat shock protein STI1;STI1;>sp|P15705|STI1_YEAST Heat shock protein STI1 OS=Saccharomyces cerevisiae (strain ATCC 204508 / S288c) GN=STI1 PE=1 SV=1;1;45;45;45;43;42;36;37;40;40;31;36;35;40;37;42;38;39;34;38;40;38;35;32;39;40;42;37;39;40;37;36;39;39;38;35;39;40;33;38;33;35;36;36;38;38;36;38;42;32;40;38;34;38;34;37;33;37;39;42;41;40;43;43;42;36;37;40;40;31;36;35;40;37;42;38…
P38972;P38972;45;45;45;Phosphoribosylformylglycinamidine synthase;ADE6;>sp|P38972|PUR4_YEAST Phosphoribosylformylglycinamidine synthase OS=Saccharomyces cerevisiae (strain ATCC 204508 / S288c) GN=ADE6 PE=1 SV=2;1;45;45;45;34;33;23;22;32;31;21;22;24;33;38;32;37;33;22;33;34;36;22;25;31;32;30;28;35;35;30;22;33;33;38;25;36;30;23;36;22;22;21;32;33;33;20;35;33;21;35;36;22;35;21;35;25;35;37;31;34;33;32;…
P39730;P39730;45;45;45;Eukaryotic translation initiation factor 5B;FUN12;>sp|P39730|IF2P_YEAST Eukaryotic translation initiation factor 5B OS=Saccharomyces cerevisiae (strain ATCC 204508 / S288c) GN=FUN12 PE=1 SV=2;1;45;45;45;33;36;26;28;35;33;27;29;26;34;37;36;39;34;28;37;34;35;28;32;32;32;30;34;30;31;29;27;34;32;34;30;34;35;29;32;28;29;29;35;32;33;29;34;31;27;33;33;29;35;27;35;28;37;34;31;34;33…
Q00402;Q00402;45;45;45;Nuclear migration protein NUM1;NUM1;>sp|Q00402|NUM1_YEAST Nuclear migration protein NUM1 OS=Saccharomyces cerevisiae (strain ATCC 204508 / S288c) GN=NUM1 PE=1 SV=2;1;45;45;45;14;13;12;13;11;13;8;16;11;13;12;14;10;10;10;9;10;13;12;10;11;10;13;12;15;14;9;9;11;9;11;10;9;10;8;10;13;13;14;14;11;14;9;13;13;13;12;13;14;14;10;11;13;13;12;13;13;15;10;14;13;12;13;11;13;8;16;11;13;12;…
P07213;P07213;44;44;44;Mitochondrial import receptor subunit TOM70;TOM70;>sp|P07213|TOM70_YEAST Mitochondrial import receptor subunit TOM70 OS=Saccharomyces cerevisiae (strain ATCC 204508 / S288c) GN=TOM70 PE=1 SV=2;1;44;44;44;28;29;23;25;31;30;20;24;27;33;31;30;36;29;23;34;29;35;27;25;28;28;30;30;27;30;25;23;28;27;27;23;28;28;26;35;27;27;26;33;29;30;27;29;26;24;29;33;25;33;25;30;26;29;30;27;30;3…
P32590;P32590;44;38;38;Heat shock protein homolog SSE2;SSE2;>sp|P32590|HSP79_YEAST Heat shock protein homolog SSE2 OS=Saccharomyces cerevisiae (strain ATCC 204508 / S288c) GN=SSE2 PE=1 SV=3;1;44;38;38;34;27;19;19;27;19;15;17;14;18;18;32;18;14;15;16;16;14;9;13;23;17;36;19;26;24;21;18;21;21;19;15;13;30;12;16;16;13;14;18;23;20;20;23;31;16;18;24;20;19;16;19;12;18;15;31;29;25;30;28;21;15;14;21;13;11;1…
P04801;P04801;43;43;43;Threonine--tRNA ligase	cytoplasmic;THS1;>sp|P04801|SYTC_YEAST Threonine--tRNA ligase	cytoplasmic OS=Saccharomyces cerevisiae (strain ATCC 204508 / S288c) GN=THS1 PE=1 SV=2;1;43;43;43;33;34;27;27;33;32;21;28;29;32;34;31;34;33;28;29;30;31;31;27;32;33;32;34;33;31;24;27;34;31;39;27;37;34;29;30;27;27;25;32;33;33;30;35;29;26;29;33;27;36;26;36;25;34;37;28;33;33;32;33;34;27;27;33;32;21;28;29;32;34;31;34;33;28;29;30;31;31;27;32;33;32;34;33;31;24;27;34;31;39;27;37;34;29;30;27;27;25;32;33;3…
P16474;P16474;43;42;42;78 kDa glucose-regulated protein homolog;KAR2;>sp|P16474|GRP78_YEAST 78 kDa glucose-regulated protein homolog OS=Saccharomyces cerevisiae (strain ATCC 204508 / S288c) GN=KAR2 PE=1 SV=1;1;43;42;42;33;35;31;32;36;32;30;32;32;39;38;37;36;40;32;35;37;36;31;33;38;38;36;40;38;35;36;33;36;37;38;31;38;35;32;37;31;33;33;36;36;36;31;34;37;32;38;38;32;36;32;34;31;36;39;38;36;35;38;32;…
P19414;P19414;43;43;41;Aconitate hydratase	mitochondrial;ACO1;>sp|P19414|ACON_YEAST Aconitate hydratase	mitochondrial OS=Saccharomyces cerevisiae (strain ATCC 204508 / S288c) GN=ACO1 PE=1 SV=2;1;43;43;41;35;37;33;34;36;37;32;36;33;40;37;38;38;40;30;38;38;36;34;35;36;36;39;37;39;37;37;33;36;35;37;32;36;36;31;38;34;34;33;38;40;37;34;38;36;32;37;36;33;38;30;40;34;37;38;36;38;37;37;35;37;33;34;36;37;32;36;33;40;37;38;38;40;30;38;38;36;34;35;36;36;39;37;39;37;37;33;36;35;37;32;36;36;31;38;34;34;33;38;40…
P38088;P38088;43;1;1;Glycine--tRNA ligase 1	mitochondrial;GRS1;>sp|P38088|SYG_YEAST Glycine--tRNA ligase 1	mitochondrial OS=Saccharomyces cerevisiae (strain ATCC 204508 / S288c) GN=GRS1 PE=1 SV=3;1;43;1;1;29;34;29;28;33;33;26;28;27;33;35;33;34;32;28;36;31;35;25;32;31;33;31;34;35;34;29;26;32;34;35;26;32;30;29;33;28;29;29;36;33;34;29;33;32;27;34;34;29;36;29;34;30;35;37;30;34;33;31;0;1;1;0;1;0;0;1;0;0;1;0;0;0;1;1;0;1;1;0;1;0;0;0;1;0;0;0;0;0;1;0;1;1;1;0;1;0;0;0;1;0;1;1;0;1;1;1;1;1;0;1;0;1;1;0;1;1;0;0;1;1;…
P38088-2;P38088-2;43;43;1;;;>sp|P38088-2|SYG_YEAST Isoform Cytoplasmic of Glycine--tRNA ligase 1	mitochondrial OS=Saccharomyces cerevisiae (strain ATCC 204508 / S288c) GN=GRS1;1;43;43;1;30;34;28;28;33;34;26;28;28;33;35;33;35;33;28;35;32;34;24;32;31;33;32;34;34;34;29;27;33;35;35;27;31;29;29;34;27;30;30;36;33;34;28;33;32;26;34;34;29;36;29;34;30;35;37;31;33;32;32;30;34;28;28;33;34;26;28;28;33;35;33;35;33;28;35;32;34;24;32;31;33;32;34;34;34;29;27;33;35;35;27;31;29;29;34;27;30;30;36;33;34;28;33;3…
P02829;P02829;42;9;9;ATP-dependent molecular chaperone HSP82;HSP82;>sp|P02829|HSP82_YEAST ATP-dependent molecular chaperone HSP82 OS=Saccharomyces cerevisiae (strain ATCC 204508 / S288c) GN=HSP82 PE=1 SV=1;1;42;9;9;41;41;32;32;41;39;30;33;32;42;39;41;40;42;32;40;41;40;32;37;40;39;40;41;40;40;34;33;38;41;38;33;40;41;32;41;32;32;31;41;40;39;33;40;39;33;39;40;32;40;32;41;31;40;41;42;41;40;41;9;9;5;5…
P03965;P03965;42;41;41;Carbamoyl-phosphate synthase arginine-specific large chain;CPA2;>sp|P03965|CARB_YEAST Carbamoyl-phosphate synthase arginine-specific large chain OS=Saccharomyces cerevisiae (strain ATCC 204508 / S288c) GN=CPA2 PE=1 SV=1;1;42;41;41;31;32;21;21;34;36;23;19;21;30;28;34;29;29;19;33;33;32;24;21;30;31;35;32;31;35;30;26;35;36;35;24;37;35;22;35;22;22;21;32;35;35;23;34;32;20;36;32;1…
P22855;P22855;42;42;42;Alpha-mannosidase;AMS1;>sp|P22855|MAN1_YEAST Alpha-mannosidase OS=Saccharomyces cerevisiae (strain ATCC 204508 / S288c) GN=AMS1 PE=1 SV=2;1;42;42;42;24;21;12;15;18;15;7;9;6;10;10;33;9;9;4;10;8;8;5;6;11;11;24;13;15;13;7;12;21;18;5;6;7;25;6;6;5;4;8;11;14;13;10;20;33;10;14;11;11;9;7;9;8;10;9;26;20;26;27;24;21;12;15;18;15;7;9;6;10;10;33;9;9;4;10;8;8;5;6;11;11;24;13;15;13;7;12;2…
P30624;P30624;42;42;41;Long-chain-fatty-acid--CoA ligase 1;FAA1;>sp|P30624|LCF1_YEAST Long-chain-fatty-acid--CoA ligase 1 OS=Saccharomyces cerevisiae (strain ATCC 204508 / S288c) GN=FAA1 PE=1 SV=1;1;42;42;41;37;32;25;23;34;33;19;23;22;29;26;34;24;28;19;24;29;29;20;20;33;35;32;35;34;29;25;21;27;25;27;20;27;30;20;33;22;21;20;31;32;33;27;30;32;21;31;33;24;28;20;31;18;23;25;32;34;32;33;37;32;25;23;34…
P32565;P32565;42;42;42;26S proteasome regulatory subunit RPN2;RPN2;>sp|P32565|RPN2_YEAST 26S proteasome regulatory subunit RPN2 OS=Saccharomyces cerevisiae (strain ATCC 204508 / S288c) GN=RPN2 PE=1 SV=4;1;42;42;42;33;28;19;15;30;32;18;19;19;28;28;28;28;30;17;26;26;27;16;19;27;27;37;29;30;29;22;22;31;31;28;17;28;32;21;29;19;19;19;26;29;32;19;32;30;17;28;28;19;30;17;29;19;30;26;31;29;31;32;33;28;19…
P04050;P04050;41;41;41;DNA-directed RNA polymerase II subunit RPB1;RPO21;>sp|P04050|RPB1_YEAST DNA-directed RNA polymerase II subunit RPB1 OS=Saccharomyces cerevisiae (strain ATCC 204508 / S288c) GN=RPO21 PE=1 SV=2;1;41;41;41;23;27;23;20;27;22;12;24;19;22;28;24;22;25;24;25;23;25;19;18;27;25;21;21;23;29;16;23;26;22;21;17;23;24;22;27;20;24;18;24;28;25;20;28;21;20;25;23;20;29;19;24;20;27;30;21;28;24…
P07264;P07264;41;41;41;3-isopropylmalate dehydratase;LEU1;>sp|P07264|LEUC_YEAST 3-isopropylmalate dehydratase OS=Saccharomyces cerevisiae (strain ATCC 204508 / S288c) GN=LEU1 PE=1 SV=3;1;41;41;41;35;34;29;30;36;34;25;31;27;35;40;34;33;37;29;35;36;36;32;30;37;32;35;37;35;33;28;29;34;33;38;31;35;36;31;35;29;31;29;37;39;36;32;36;33;30;37;39;30;37;30;38;29;36;37;35;36;34;36;35;34;29;30;36;34;25;31;27…
P21576;P21576;41;41;41;Vacuolar protein sorting-associated protein 1;VPS1;>sp|P21576|VPS1_YEAST Vacuolar protein sorting-associated protein 1 OS=Saccharomyces cerevisiae (strain ATCC 204508 / S288c) GN=VPS1 PE=1 SV=2;1;41;41;41;31;29;20;25;29;28;19;21;21;27;28;32;27;28;19;28;26;27;21;20;30;29;30;30;28;29;25;21;24;31;28;19;28;28;22;26;21;21;19;26;26;28;24;29;31;19;29;30;24;28;19;29;21;28;26;28;28;…
P33327;P33327;41;41;41;NAD-specific glutamate dehydrogenase;GDH2;>sp|P33327|DHE2_YEAST NAD-specific glutamate dehydrogenase OS=Saccharomyces cerevisiae (strain ATCC 204508 / S288c) GN=GDH2 PE=1 SV=1;1;41;41;41;29;29;21;19;28;28;21;19;18;27;23;27;17;26;8;12;18;16;9;13;21;19;27;21;18;21;18;14;16;16;13;10;14;27;6;10;10;11;15;30;30;30;20;27;25;18;31;28;18;20;12;18;11;19;18;26;28;30;27;29;29;21;19;28;…
P00560;P00560;40;40;40;Phosphoglycerate kinase;PGK1;>sp|P00560|PGK_YEAST Phosphoglycerate kinase OS=Saccharomyces cerevisiae (strain ATCC 204508 / S288c) GN=PGK1 PE=1 SV=2;1;40;40;40;34;34;28;27;34;32;27;27;27;32;32;33;34;33;29;35;33;32;28;32;35;34;35;34;32;34;33;30;34;34;33;29;32;34;28;33;26;28;27;33;32;33;29;33;34;26;33;34;27;33;27;32;26;31;31;33;35;34;34;34;34;28;27;34;32;27;27;27;32;32;33;34;…
P11154;P11154;40;40;21;Pyruvate carboxylase 1;PYC1;>sp|P11154|PYC1_YEAST Pyruvate carboxylase 1 OS=Saccharomyces cerevisiae (strain ATCC 204508 / S288c) GN=PYC1 PE=1 SV=2;1;40;40;21;35;36;33;32;34;36;29;31;32;37;35;35;35;36;31;34;36;34;30;34;33;30;33;32;38;35;33;32;38;37;34;33;36;36;32;33;32;31;30;38;36;37;31;35;33;30;33;36;30;35;31;37;31;35;34;33;36;35;36;35;36;33;32;34;36;29;31;32;37;35;35;35;3…
P46367;P46367;40;40;37;Potassium-activated aldehyde dehydrogenase	mitochondrial;ALD4;>sp|P46367|ALDH4_YEAST Potassium-activated aldehyde dehydrogenase	mitochondrial OS=Saccharomyces cerevisiae (strain ATCC 204508 / S288c) GN=ALD4 PE=1 SV=2;1;40;40;37;35;33;30;29;35;35;29;29;32;34;34;35;32;34;28;31;30;32;28;30;30;29;33;31;34;32;29;29;32;34;30;28;29;37;27;32;29;28;29;33;34;35;31;34;37;29;34;34;29;34;29;32;29;32;33;34;35;36;33;35;33;30;29;35;35;29;29;32;34;34;35;32;34;28;31;30;32;28;30;30;29;33;31;34;32;29;29;32;34;30;28;29;37;27;32;29;28;29;33;34…
P53278;P53278;40;40;40;Uncharacterized protein YGR130C;YGR130C;>sp|P53278|YG3A_YEAST Uncharacterized protein YGR130C OS=Saccharomyces cerevisiae (strain ATCC 204508 / S288c) GN=YGR130C PE=1 SV=1;1;40;40;40;30;30;26;27;26;28;24;27;27;26;26;32;27;24;21;30;22;26;25;22;31;26;28;30;28;29;20;18;28;20;19;21;17;32;23;25;23;26;26;29;29;25;29;29;32;23;28;29;29;28;24;25;23;27;20;29;30;33;28;30;30;26;27;26;2…
P53622;P53622;40;40;40;Coatomer subunit alpha;COP1;>sp|P53622|COPA_YEAST Coatomer subunit alpha OS=Saccharomyces cerevisiae (strain ATCC 204508 / S288c) GN=COP1 PE=1 SV=2;1;40;40;40;26;27;18;20;28;28;16;23;23;27;31;26;26;26;23;26;27;27;23;20;27;28;28;25;27;26;23;23;29;26;28;22;26;29;17;29;24;21;21;30;28;32;23;29;28;19;26;31;21;29;21;28;21;27;30;26;28;27;27;26;27;18;20;28;28;16;23;23;27;31;26;26;2…
P00958;P00958;39;39;39;Methionine--tRNA ligase	cytoplasmic;MES1;>sp|P00958|SYMC_YEAST Methionine--tRNA ligase	cytoplasmic OS=Saccharomyces cerevisiae (strain ATCC 204508 / S288c) GN=MES1 PE=1 SV=4;1;39;39;39;24;28;21;23;29;28;22;24;21;32;28;27;25;28;26;27;29;29;21;19;29;30;24;29;28;29;25;21;30;30;32;24;29;31;20;29;23;24;21;29;32;28;21;28;28;22;29;31;21;29;21;29;23;29;29;26;30;25;29;24;28;21;23;29;28;22;24;21;32;28;27;25;28;26;27;29;29;21;19;29;30;24;29;28;29;25;21;30;30;32;24;29;31;20;29;23;24;21;29;32;2…
P32499;P32499;39;39;39;Nucleoporin NUP2;NUP2;>sp|P32499|NUP2_YEAST Nucleoporin NUP2 OS=Saccharomyces cerevisiae (strain ATCC 204508 / S288c) GN=NUP2 PE=1 SV=2;1;39;39;39;21;17;16;15;17;17;11;13;17;17;15;20;18;18;15;19;18;18;18;13;19;20;17;23;22;16;11;14;17;16;20;16;20;20;16;20;12;16;19;17;16;16;12;19;17;13;16;18;17;13;20;18;20;13;16;13;17;19;13;21;17;16;15;17;17;11;13;17;17;15;20;18;18;15;19;18;1…
P38708;P38708;39;39;39;Putative proline--tRNA ligase YHR020W;YHR020W;>sp|P38708|YHI0_YEAST Putative proline--tRNA ligase YHR020W OS=Saccharomyces cerevisiae (strain ATCC 204508 / S288c) GN=YHR020W PE=1 SV=1;1;39;39;39;21;26;21;19;26;27;17;18;20;28;28;23;29;27;17;31;28;31;24;21;26;26;24;27;27;27;24;20;30;30;29;20;31;24;20;30;18;19;18;26;28;26;17;27;26;20;27;28;19;28;22;30;19;29;30;25;24;27;27;21;2…
P38934;P38934;39;39;39;Nuclear segregation protein BFR1;BFR1;>sp|P38934|BFR1_YEAST Nuclear segregation protein BFR1 OS=Saccharomyces cerevisiae (strain ATCC 204508 / S288c) GN=BFR1 PE=1 SV=1;1;39;39;39;26;31;29;29;30;30;30;31;32;30;32;29;28;29;25;27;26;31;29;28;29;31;25;26;27;29;27;28;31;31;28;28;28;30;29;32;31;29;31;30;29;29;32;30;30;31;30;31;29;32;30;33;30;30;30;27;31;32;32;26;31;29;29;30;30;30…
P53852;P53852;39;39;39;Cysteine--tRNA ligase;;>sp|P53852|SYC_YEAST Cysteine--tRNA ligase OS=Saccharomyces cerevisiae (strain ATCC 204508 / S288c) GN=YNL247W PE=1 SV=1;1;39;39;39;26;27;17;25;27;28;22;25;23;28;29;25;30;31;22;30;29;27;22;24;28;29;28;28;28;28;24;24;27;26;30;23;31;26;23;27;21;21;23;30;31;27;24;26;29;19;25;26;21;28;19;31;20;29;28;29;27;27;27;26;27;17;25;27;28;22;25;23;28;29;25;30;31;22…
Q06685;Q06685;39;39;39;Inositol hexakisphosphate and diphosphoinositol-pentakisphosphate kinase;VIP1;>sp|Q06685|VIP1_YEAST Inositol hexakisphosphate and diphosphoinositol-pentakisphosphate kinase OS=Saccharomyces cerevisiae (strain ATCC 204508 / S288c) GN=VIP1 PE=1 SV=1;1;39;39;39;14;13;7;10;13;18;3;10;8;12;15;15;11;18;7;16;11;15;10;11;14;18;10;19;16;11;10;9;17;15;16;8;16;15;5;17;11;12;11;16;16;1…
P00925;P00925;38;38;25;Enolase 2;ENO2;>sp|P00925|ENO2_YEAST Enolase 2 OS=Saccharomyces cerevisiae (strain ATCC 204508 / S288c) GN=ENO2 PE=1 SV=2;1;38;38;25;32;32;20;19;32;30;18;20;20;30;31;32;31;29;19;34;31;31;20;27;31;30;32;30;31;32;29;21;32;30;32;22;31;30;19;31;19;19;19;32;30;30;19;30;32;19;31;30;19;30;19;29;20;30;29;31;31;32;30;32;32;20;19;32;30;18;20;20;30;31;32;31;29;19;34;31;31;20;27;31;30;…
P0CS90:P39987;P0CS90;38:02:00;38:02:00;38:02:00;Heat shock protein SSC1	mitochondrial;SSC1;>sp|P0CS90|HSP77_YEAST Heat shock protein SSC1	mitochondrial OS=Saccharomyces cerevisiae (strain ATCC 204508 / S288c) GN=SSC1 PE=1 SV=1;2;38;38;38;36;32;27;25;34;35;26;27;26;36;36;34;35;34;28;34;35;35;26;29;34;34;34;35;34;34;30;26;33;33;34;27;35;34;28;35;26;27;27;34;34;36;27;33;33;26;34;35;27;33;26;33;26;33;35;32;33;35;34;36;32;27;25;34;35;26;27;26;36;36;34;35;34;28;34;35;35;26;29;34;34;34;35;34;34;30;26;33;33;34;27;35;34;28;35;26;27;27;34;34…
P13188;P13188;38;38;38;Glutamine--tRNA ligase;GLN4;>sp|P13188|SYQ_YEAST Glutamine--tRNA ligase OS=Saccharomyces cerevisiae (strain ATCC 204508 / S288c) GN=GLN4 PE=1 SV=2;1;38;38;38;27;30;26;26;29;29;25;26;30;28;30;29;29;29;30;30;28;34;28;26;26;28;24;27;31;27;23;25;29;27;30;29;30;27;31;29;28;29;31;27;28;27;28;28;28;30;29;29;30;30;27;28;27;29;30;24;28;27;31;27;30;26;26;29;29;25;26;30;28;30;29;29;29…
P19882;P19882;38;38;38;Heat shock protein 60	mitochondrial;HSP60;>sp|P19882|HSP60_YEAST Heat shock protein 60	mitochondrial OS=Saccharomyces cerevisiae (strain ATCC 204508 / S288c) GN=HSP60 PE=1 SV=1;1;38;38;38;34;34;25;27;34;32;27;25;28;34;35;33;35;35;26;35;34;33;27;28;32;32;33;33;34;35;32;27;34;34;33;27;34;34;28;33;28;27;27;33;33;33;28;34;36;26;33;33;27;33;27;33;27;34;34;34;32;33;34;34;34;25;27;34;32;27;25;28;34;35;33;35;35;26;35;34;33;27;28;32;32;33;33;34;35;32;27;34;34;33;27;34;34;28;33;28;27;27;33;3…
P32191;P32191;38;38;38;Glycerol-3-phosphate dehydrogenase	mitochondrial;GUT2;>sp|P32191|GPDM_YEAST Glycerol-3-phosphate dehydrogenase	mitochondrial OS=Saccharomyces cerevisiae (strain ATCC 204508 / S288c) GN=GUT2 PE=1 SV=2;1;38;38;38;37;31;23;25;30;32;23;22;21;32;31;37;29;33;21;29;28;30;19;20;25;23;33;25;35;34;32;16;22;25;16;13;22;36;18;28;20;20;21;32;32;33;24;32;36;20;31;30;23;28;18;30;18;28;28;35;34;33;33;37;31;23;25;30;32;23;22;21;32;31;37;29;33;21;29;28;30;19;20;25;23;33;25;35;34;32;16;22;25;16;13;22;36;18;28;20;20;21;32;32…
P32327;P32327;38;19;19;Pyruvate carboxylase 2;PYC2;>sp|P32327|PYC2_YEAST Pyruvate carboxylase 2 OS=Saccharomyces cerevisiae (strain ATCC 204508 / S288c) GN=PYC2 PE=1 SV=2;1;38;19;19;31;33;29;30;32;33;27;27;30;32;31;33;34;32;30;29;30;29;26;30;30;32;29;29;35;32;31;29;32;32;30;29;32;31;27;29;28;28;30;30;31;32;28;31;33;28;35;33;30;31;29;30;26;31;31;32;30;32;34;13;14;13;14;14;15;11;11;14;13;13;15;16;1…
P38144;P38144;38;38;38;ISWI chromatin-remodeling complex ATPase ISW1;ISW1;>sp|P38144|ISW1_YEAST ISWI chromatin-remodeling complex ATPase ISW1 OS=Saccharomyces cerevisiae (strain ATCC 204508 / S288c) GN=ISW1 PE=1 SV=2;1;38;38;38;11;19;15;15;18;15;12;11;17;17;17;13;14;14;11;13;13;16;15;18;18;18;14;18;13;14;9;9;16;16;19;17;15;15;17;12;15;13;11;15;16;16;15;17;17;14;22;12;11;15;16;13;12;13;12;8;13;16;…
Q03640;Q03640;38;38;38;Tricalbin-3;TCB3;>sp|Q03640|TCB3_YEAST Tricalbin-3 OS=Saccharomyces cerevisiae (strain ATCC 204508 / S288c) GN=TCB3 PE=1 SV=1;1;38;38;38;20;13;14;13;15;11;7;9;10;12;10;20;13;11;10;12;13;11;13;11;17;20;15;14;16;11;4;12;11;9;13;10;12;16;9;10;12;11;9;13;10;13;8;17;17;9;10;9;8;11;10;11;8;8;12;9;16;18;12;20;13;14;13;15;11;7;9;10;12;10;20;13;11;10;12;13;11;13;11;17;20;15;14;16;11…
P09440;P09440;37;37;37;C-1-tetrahydrofolate synthase	mitochondrial:Methylenetetrahydrofolate dehydrogenase:Methenyltetrahydrofolate cyclohydrolase:Formyltetrahydrofolate synthetase;MIS1;>sp|P09440|C1TM_YEAST C-1-tetrahydrofolate synthase	mitochondrial OS=Saccharomyces cerevisiae (strain ATCC 204508 / S288c) GN=MIS1 PE=1 SV=1;1;37;37;37;17;21;16;17;22;21;14;20;15;23;27;21;22;27;20;24;24;26;21;19;25;20;22;21;22;24;18;19;21;22;27;22;22;22;19;26;23;18;18;22;26;26;19;24;20;18;25;25;18;25;17;28;18;25;26;22;25;21;23;17;21;16;17;22;21;14;20;15;23;27;21;22;27;20;24;24;26;21;19;25;20;22;21;22;24;18;19;21;22;27;22;22;22;19;26;23;18;18;22;26…
P12945;P12945;37;37;37;N-terminal acetyltransferase A complex subunit NAT1;NAT1;>sp|P12945|NAT1_YEAST N-terminal acetyltransferase A complex subunit NAT1 OS=Saccharomyces cerevisiae (strain ATCC 204508 / S288c) GN=NAT1 PE=1 SV=2;1;37;37;37;19;20;17;17;18;21;14;19;18;21;19;17;19;21;16;18;18;21;18;20;19;19;17;20;17;19;13;18;23;23;19;18;20;18;18;18;18;18;18;20;19;20;16;23;18;16;16;20;18;21;18;21;16;…
P13711;P13711;37;37;37;Acyl-coenzyme A oxidase;POX1;>sp|P13711|ACOX_YEAST Acyl-coenzyme A oxidase OS=Saccharomyces cerevisiae (strain ATCC 204508 / S288c) GN=POX1 PE=1 SV=2;1;37;37;37;28;22;17;19;25;25;18;19;16;25;24;28;20;25;13;11;15;11;4;7;11;9;31;9;20;21;17;10;14;10;5;4;6;30;7;8;11;10;17;23;24;23;17;24;26;15;26;25;15;24;15;21;14;15;12;26;31;25;27;28;22;17;19;25;25;18;19;16;25;24;28;20;25;13;11…
P14126;P14126;37;37;37;60S ribosomal protein L3;RPL3;>sp|P14126|RL3_YEAST 60S ribosomal protein L3 OS=Saccharomyces cerevisiae (strain ATCC 204508 / S288c) GN=RPL3 PE=1 SV=4;1;37;37;37;34;35;33;33;34;34;32;33;33;34;36;33;36;34;34;35;35;34;34;34;32;33;31;34;33;36;34;33;35;35;35;33;33;33;32;34;32;33;32;35;34;36;33;35;35;33;35;36;34;34;34;35;33;35;35;33;33;34;34;34;35;33;33;34;34;32;33;33;34;36;33;3…
P25694;P25694;37;37;37;Cell division control protein 48;CDC48;>sp|P25694|CDC48_YEAST Cell division control protein 48 OS=Saccharomyces cerevisiae (strain ATCC 204508 / S288c) GN=CDC48 PE=1 SV=3;1;37;37;37;32;32;21;24;31;33;20;23;20;32;31;30;30;32;21;31;32;30;19;23;35;34;33;34;29;31;24;22;30;33;30;21;31;31;22;32;22;21;23;31;31;30;22;33;32;21;31;30;21;29;22;32;21;32;31;33;32;32;34;32;32;21;24;31;33…
P31688;P31688;37;37;37;Trehalose-phosphatase;TPS2;>sp|P31688|TPS2_YEAST Trehalose-phosphatase OS=Saccharomyces cerevisiae (strain ATCC 204508 / S288c) GN=TPS2 PE=1 SV=3;1;37;37;37;25;26;21;20;24;21;10;16;14;20;19;24;16;21;14;18;15;15;12;8;23;24;22;21;24;23;14;13;23;21;16;11;15;25;12;18;17;16;16;23;23;22;17;23;26;21;19;22;18;18;17;19;14;17;19;25;25;28;27;25;26;21;20;24;21;10;16;14;20;19;24;16;21;1…
P38764;P38764;37;37;37;26S proteasome regulatory subunit RPN1;RPN1;>sp|P38764|RPN1_YEAST 26S proteasome regulatory subunit RPN1 OS=Saccharomyces cerevisiae (strain ATCC 204508 / S288c) GN=RPN1 PE=1 SV=3;1;37;37;37;27;27;20;22;24;27;18;21;20;27;26;28;27;26;17;28;23;25;20;25;24;27;26;23;23;27;22;19;26;24;24;23;26;25;19;26;22;22;21;25;24;28;21;25;27;19;24;22;22;25;20;23;21;24;26;23;20;28;24;27;27;20…
P47047;P47047;37;37;37;ATP-dependent RNA helicase DOB1;MTR4;>sp|P47047|MTR4_YEAST ATP-dependent RNA helicase DOB1 OS=Saccharomyces cerevisiae (strain ATCC 204508 / S288c) GN=MTR4 PE=1 SV=1;1;37;37;37;14;18;14;14;19;19;12;15;17;17;19;11;20;19;18;18;14;22;18;16;15;9;11;11;18;15;11;12;18;18;18;16;22;14;15;20;12;18;16;15;19;15;17;19;16;13;13;14;17;19;12;20;19;17;19;10;13;15;13;14;18;14;14;19;19;12;15…
P00359;P00359;36;36;10;Glyceraldehyde-3-phosphate dehydrogenase 3;TDH3;>sp|P00359|G3P3_YEAST Glyceraldehyde-3-phosphate dehydrogenase 3 OS=Saccharomyces cerevisiae (strain ATCC 204508 / S288c) GN=TDH3 PE=1 SV=3;1;36;36;10;24;28;18;19;26;25;18;18;19;27;26;29;25;25;16;29;26;22;17;23;27;25;26;28;25;28;24;20;26;29;25;19;27;29;18;24;18;18;17;25;26;23;21;21;28;16;23;22;18;23;17;23;17;23;22;29;26;26;26;…
P04147;P04147;36;36;36;Polyadenylate-binding protein	cytoplasmic and nuclear;PAB1;>sp|P04147|PABP_YEAST Polyadenylate-binding protein	cytoplasmic and nuclear OS=Saccharomyces cerevisiae (strain ATCC 204508 / S288c) GN=PAB1 PE=1 SV=4;1;36;36;36;30;30;30;32;32;33;30;33;31;32;29;31;31;35;28;30;33;31;30;34;31;30;31;30;30;32;30;32;33;31;32;33;32;33;32;32;29;31;31;30;33;30;29;32;31;31;30;29;30;31;31;31;33;30;33;34;31;30;32;30;30;30;32;32;33;30;33;31;32;29;31;31;35;28;30;33;31;30;34;31;30;31;30;30;32;30;32;33;31;32;33;32;33;32;32;29;3…
P23615;P23615;36;36;36;Transcription elongation factor SPT6;SPT6;>sp|P23615|SPT6_YEAST Transcription elongation factor SPT6 OS=Saccharomyces cerevisiae (strain ATCC 204508 / S288c) GN=SPT6 PE=1 SV=1;1;36;36;36;18;21;14;13;13;17;10;12;13;15;13;17;13;14;11;14;13;18;14;11;17;19;15;20;17;18;8;10;21;21;18;12;19;18;10;21;12;13;14;16;19;18;15;18;19;10;12;16;12;14;12;14;13;18;19;15;18;16;15;18;21;14;13;1…
P39935;P39935;36;36;33;Eukaryotic initiation factor 4F subunit p150;TIF4631;>sp|P39935|IF4F1_YEAST Eukaryotic initiation factor 4F subunit p150 OS=Saccharomyces cerevisiae (strain ATCC 204508 / S288c) GN=TIF4631 PE=1 SV=2;1;36;36;33;28;28;25;24;30;30;21;24;25;26;29;27;32;29;26;33;28;28;27;26;28;31;24;28;29;26;24;26;30;28;31;25;28;28;24;31;25;24;24;32;28;30;26;30;28;24;33;28;25;29;27;29;27;33;31;2…
Q12112;Q12112;36;4;0;Transposon Ty1-NL1 Gag-Pol polyprotein:Capsid protein:Ty1 protease:Integrase:Reverse transcriptase/ribonuclease H;TY1B-NL1;>sp|Q12112|YN11B_YEAST Transposon Ty1-NL1 Gag-Pol polyprotein OS=Saccharomyces cerevisiae (strain ATCC 204508 / S288c) GN=TY1B-NL1 PE=3 SV=1;1;36;4;0;8;16;14;13;15;17;11;13;15;17;17;10;17;15;10;14;13;11;14;11;14;16;9;16;15;17;8;19;22;24;16;15;15;8;10;13;1…
P00815;P00815;35;35;35;Histidine biosynthesis trifunctional protein:Phosphoribosyl-AMP cyclohydrolase:Phosphoribosyl-ATP pyrophosphohydrolase:Histidinol dehydrogenase;HIS4;>sp|P00815|HIS2_YEAST Histidine biosynthesis trifunctional protein OS=Saccharomyces cerevisiae (strain ATCC 204508 / S288c) GN=HIS4 PE=1 SV=3;1;35;35;35;31;30;23;24;32;32;21;23;23;30;29;30;32;32;22;31;31;32;23;26;30;33;29;31;31…
P09624;P09624;35;35;35;Dihydrolipoyl dehydrogenase	mitochondrial;LPD1;>sp|P09624|DLDH_YEAST Dihydrolipoyl dehydrogenase	mitochondrial OS=Saccharomyces cerevisiae (strain ATCC 204508 / S288c) GN=LPD1 PE=1 SV=1;1;35;35;35;32;30;25;27;33;32;25;26;24;32;30;33;32;33;26;32;31;29;25;26;32;30;30;32;33;33;32;27;31;32;31;27;29;32;27;30;26;25;26;31;33;30;26;31;32;25;32;31;26;35;26;32;26;31;32;32;33;33;33;32;30;25;27;33;32;25;26;24;32;30;33;32;33;26;32;31;29;25;26;32;30;30;32;33;33;32;27;31;32;31;27;29;32;27;30;26;25;26;31;33…
P20967;P20967;35;35;35;2-oxoglutarate dehydrogenase	mitochondrial;KGD1;>sp|P20967|ODO1_YEAST 2-oxoglutarate dehydrogenase	mitochondrial OS=Saccharomyces cerevisiae (strain ATCC 204508 / S288c) GN=KGD1 PE=1 SV=2;1;35;35;35;28;28;23;23;29;29;23;22;21;30;31;30;30;30;21;31;29;30;21;19;25;26;25;26;30;30;29;20;29;30;28;21;25;29;25;30;21;22;22;30;29;31;21;30;30;23;29;28;22;30;23;29;21;30;29;29;30;29;30;28;28;23;23;29;29;23;22;21;30;31;30;30;30;21;31;29;30;21;19;25;26;25;26;30;30;29;20;29;30;28;21;25;29;25;30;21;22;22;30;29…
P32898;P32898;35;35;35;Mitochondrial presequence protease;CYM1;>sp|P32898|CYM1_YEAST Mitochondrial presequence protease OS=Saccharomyces cerevisiae (strain ATCC 204508 / S288c) GN=CYM1 PE=1 SV=2;1;35;35;35;17;23;21;18;17;23;16;18;20;19;22;17;18;19;21;21;17;24;21;15;13;16;19;12;20;20;14;16;19;16;16;16;17;14;23;22;21;19;18;19;19;20;22;20;21;17;21;19;18;23;19;24;24;18;23;16;21;21;17;17;23;21;18;17;2…
P40053;P40053;35;35;35;Altered inheritance of mitochondria protein 9	mitochondrial;AIM9;>sp|P40053|AIM9_YEAST Altered inheritance of mitochondria protein 9	mitochondrial OS=Saccharomyces cerevisiae (strain ATCC 204508 / S288c) GN=AIM9 PE=1 SV=1;1;35;35;35;25;23;14;18;23;18;8;14;13;22;22;24;18;18;18;20;20;22;20;18;20;19;22;22;21;19;12;17;19;19;18;16;17;21;16;23;16;16;18;21;20;18;21;18;22;18;23;22;14;21;14;24;13;22;24;19;19;20;22;25;23;14;18;23;18;8;14;13;22;22;24;18;18;18;20;20;22;20;18;20;19;22;22;21;19;12;17;19;19;18;16;17;21;16;23;16;16;18;21;20;1…
P47068;P47068;35;35;35;Myosin tail region-interacting protein MTI1;BBC1;>sp|P47068|BBC1_YEAST Myosin tail region-interacting protein MTI1 OS=Saccharomyces cerevisiae (strain ATCC 204508 / S288c) GN=BBC1 PE=1 SV=2;1;35;35;35;23;21;18;18;22;23;11;15;16;20;19;22;22;19;14;19;17;17;15;17;22;22;19;16;20;17;15;16;22;19;15;14;16;26;16;19;13;16;17;19;22;21;16;23;24;15;23;19;20;15;16;15;18;20;20;21;24;24;1…
Q03104;Q03104;35;35;35;Meiotic sister chromatid recombination protein 1;MSC1;>sp|Q03104|MSC1_YEAST Meiotic sister chromatid recombination protein 1 OS=Saccharomyces cerevisiae (strain ATCC 204508 / S288c) GN=MSC1 PE=1 SV=1;1;35;35;35;30;27;16;19;24;20;15;13;9;14;13;30;13;13;10;12;13;13;10;9;19;22;31;19;19;22;15;13;15;14;13;9;12;28;11;11;10;10;12;21;23;25;16;24;32;15;17;21;15;19;11;15;13;15;11;31;…
Q05506;Q05506;35;35;35;Arginine--tRNA ligase	cytoplasmic;;>sp|Q05506|SYRC_YEAST Arginine--tRNA ligase	cytoplasmic OS=Saccharomyces cerevisiae (strain ATCC 204508 / S288c) GN=YDR341C PE=1 SV=1;1;35;35;35;24;26;21;19;28;26;17;21;20;25;24;21;23;25;19;25;25;24;19;18;26;24;22;23;25;28;22;19;24;26;25;17;23;24;19;23;19;17;19;25;26;24;20;26;25;19;25;25;19;29;19;25;19;25;23;26;26;25;25;24;26;21;19;28;26;17;21;20;25;24;21;23;25;19;25;25;24;19;18;26;24;22;23;25;28;22;19;24;26;25;17;23;24;19;23;19;17;19;25;2…
Q06440;Q06440;35;35;35;Coronin-like protein;CRN1;>sp|Q06440|CORO_YEAST Coronin-like protein OS=Saccharomyces cerevisiae (strain ATCC 204508 / S288c) GN=CRN1 PE=1 SV=1;1;35;35;35;20;22;16;18;25;23;14;19;16;23;18;20;20;23;18;21;21;21;15;16;25;25;21;22;20;20;19;19;19;19;23;19;23;20;17;22;20;19;20;23;22;22;18;22;18;16;15;20;18;22;17;22;18;23;19;18;20;24;22;20;22;16;18;25;23;14;19;16;23;18;20;20;23;18…
Q12496;Q12496;35;35;35;Uncharacterized protein YOL098C;;>sp|Q12496|YO098_YEAST Uncharacterized protein YOL098C OS=Saccharomyces cerevisiae (strain ATCC 204508 / S288c) GN=YOL098C PE=1 SV=1;1;35;35;35;15;10;10;11;18;13;10;13;14;14;16;17;15;16;14;15;16;13;12;10;14;18;17;15;18;16;7;9;13;17;16;10;18;16;13;18;13;12;12;21;14;16;13;14;17;14;17;15;10;14;10;15;11;15;15;11;17;16;16;15;10;10;11;18;13;10;13;…
P00175;P00175;34;34;34;Cytochrome b2	mitochondrial;CYB2;>sp|P00175|CYB2_YEAST Cytochrome b2	mitochondrial OS=Saccharomyces cerevisiae (strain ATCC 204508 / S288c) GN=CYB2 PE=1 SV=1;1;34;34;34;23;25;18;19;26;26;17;19;19;26;27;26;29;26;19;29;24;26;18;17;19;18;24;18;27;28;25;10;16;16;19;14;21;25;18;25;18;17;20;29;26;26;19;26;26;19;26;28;19;28;18;26;18;26;27;26;25;27;25;23;25;18;19;26;26;17;19;19;26;27;26;29;26;19;29;24;26;18;17;19;18;24;18;27;28;25;10;16;16;19;14;21;25;18;25;18;17;20;29;26…
P00931;P00931;34;34;34;Tryptophan synthase;TRP5;>sp|P00931|TRP_YEAST Tryptophan synthase OS=Saccharomyces cerevisiae (strain ATCC 204508 / S288c) GN=TRP5 PE=1 SV=1;1;34;34;34;33;29;20;22;32;33;22;22;22;34;31;31;33;33;21;31;34;32;21;23;31;32;33;32;32;32;30;23;34;33;32;23;33;30;21;31;20;21;20;31;32;34;22;32;32;21;32;32;22;31;21;33;20;33;32;32;34;34;32;33;29;20;22;32;33;22;22;22;34;31;31;33;33;21;31…
P05453;P05453;34;34;34;Eukaryotic peptide chain release factor GTP-binding subunit;SUP35;>sp|P05453|ERF3_YEAST Eukaryotic peptide chain release factor GTP-binding subunit OS=Saccharomyces cerevisiae (strain ATCC 204508 / S288c) GN=SUP35 PE=1 SV=1;1;34;34;34;26;22;17;19;26;25;17;21;24;22;24;23;23;24;20;23;21;22;21;19;25;20;24;22;25;23;19;21;22;24;25;19;24;24;22;23;20;18;20;24;25;25;21;24;21;23;25;…
P08518;P08518;34;34;34;DNA-directed RNA polymerase II subunit RPB2;RPB2;>sp|P08518|RPB2_YEAST DNA-directed RNA polymerase II subunit RPB2 OS=Saccharomyces cerevisiae (strain ATCC 204508 / S288c) GN=RPB2 PE=1 SV=2;1;34;34;34;13;18;12;19;16;20;11;14;13;19;18;18;21;20;17;20;17;17;14;12;16;13;18;18;20;16;13;10;19;19;20;14;15;16;15;17;16;15;15;20;21;20;12;16;20;15;19;17;14;16;13;20;16;17;17;16;17;21;2…
P11484;P11484;34;2;2;Heat shock protein SSB1;SSB1;>sp|P11484|HSP75_YEAST Heat shock protein SSB1 OS=Saccharomyces cerevisiae (strain ATCC 204508 / S288c) GN=SSB1 PE=1 SV=3;1;34;2;2;24;28;14;14;30;28;15;15;16;26;30;25;30;26;15;32;25;26;15;18;28;25;23;26;25;29;26;15;27;27;29;14;27;26;14;28;15;14;16;30;27;28;15;26;28;15;27;27;15;26;16;27;15;29;28;26;27;28;25;1;1;1;1;2;2;1;1;1;1;2;1;2;1;1;1;1;1;1;1;1…
P32582;P32582;34;34;34;Cystathionine beta-synthase;CYS4;>sp|P32582|CBS_YEAST Cystathionine beta-synthase OS=Saccharomyces cerevisiae (strain ATCC 204508 / S288c) GN=CYS4 PE=1 SV=1;1;34;34;34;30;29;22;18;29;28;19;19;21;28;29;29;31;31;21;32;31;30;22;24;33;33;30;33;30;31;23;20;29;31;30;24;32;28;21;30;21;23;24;29;29;30;21;30;30;20;28;27;22;28;21;28;22;30;30;27;28;28;27;30;29;22;18;29;28;19;19;21;28;2…
P33338;P33338;34;34;34;Protein SLA2;SLA2;>sp|P33338|SLA2_YEAST Protein SLA2 OS=Saccharomyces cerevisiae (strain ATCC 204508 / S288c) GN=SLA2 PE=1 SV=5;1;34;34;34;20;21;12;15;19;18;13;14;17;20;15;19;19;18;14;21;13;17;13;13;18;15;17;16;18;18;12;9;22;19;14;13;16;17;13;19;14;13;15;20;18;20;14;18;19;17;21;17;15;22;12;18;14;19;22;16;21;17;19;20;21;12;15;19;18;13;14;17;20;15;19;19;18;14;21;13;17;13;13;1…
P37012;P37012;34;34;30;Phosphoglucomutase-2;PGM2;>sp|P37012|PGM2_YEAST Phosphoglucomutase 2 OS=Saccharomyces cerevisiae (strain ATCC 204508 / S288c) GN=PGM2 PE=1 SV=1;1;34;34;30;30;25;19;19;21;24;17;17;19;20;20;31;22;19;16;23;20;18;16;13;23;22;28;19;26;26;21;17;24;24;18;14;20;28;15;22;18;19;19;24;25;24;19;23;28;18;21;24;19;21;18;21;18;19;20;24;28;24;26;30;25;19;19;21;24;17;17;19;20;20;31;22;19;16…
P38205;P38205;34;34;34;Multisite-specific tRNA:(cytosine-C(5))-methyltransferase;NCL1;>sp|P38205|NCL1_YEAST Multisite-specific tRNA:(cytosine-C(5))-methyltransferase OS=Saccharomyces cerevisiae (strain ATCC 204508 / S288c) GN=NCL1 PE=1 SV=1;1;34;34;34;25;23;17;19;25;24;14;18;19;24;24;24;20;26;21;25;22;25;21;16;23;23;22;20;24;22;19;18;25;25;26;19;21;23;16;19;18;20;18;21;25;22;21;27;23;16;22;25;22;…
P38968;P38968;34;34;34;Protein transport protein SEC31;SEC31;>sp|P38968|SEC31_YEAST Protein transport protein SEC31 OS=Saccharomyces cerevisiae (strain ATCC 204508 / S288c) GN=SEC31 PE=1 SV=3;1;34;34;34;24;23;21;19;25;22;20;18;22;25;19;23;20;25;22;24;23;23;15;22;27;21;25;25;21;23;20;20;23;23;23;18;21;26;20;21;19;20;21;23;26;23;21;25;24;19;22;23;21;23;20;23;19;26;22;24;24;23;25;24;23;21;19;25;22;2…
P40150;P40150;34;34;2;Heat shock protein SSB2;SSB2;>sp|P40150|HSP76_YEAST Heat shock protein SSB2 OS=Saccharomyces cerevisiae (strain ATCC 204508 / S288c) GN=SSB2 PE=1 SV=2;1;34;34;2;24;28;14;14;30;28;15;15;16;27;30;25;30;27;15;33;25;26;15;19;28;26;23;26;25;29;26;15;28;27;28;14;27;26;14;29;15;14;16;30;27;28;15;27;29;15;27;27;15;27;16;27;15;29;28;27;27;27;25;24;28;14;14;30;28;15;15;16;27;30;25;30;…
P41810;P41810;34;34;34;Coatomer subunit beta;SEC26;>sp|P41810|COPB_YEAST Coatomer subunit beta OS=Saccharomyces cerevisiae (strain ATCC 204508 / S288c) GN=SEC26 PE=1 SV=2;1;34;34;34;19;20;15;12;20;19;11;13;12;18;19;18;21;18;11;22;17;16;13;11;14;18;18;13;18;19;16;13;16;19;18;12;18;20;11;13;13;11;11;20;21;18;15;20;19;12;17;18;11;22;12;21;11;22;18;18;22;21;18;19;20;15;12;20;19;11;13;12;18;19;18;21;1…
P54115;P54115;34;34;34;Magnesium-activated aldehyde dehydrogenase	cytosolic;ALD6;>sp|P54115|ALDH6_YEAST Magnesium-activated aldehyde dehydrogenase	cytosolic OS=Saccharomyces cerevisiae (strain ATCC 204508 / S288c) GN=ALD6 PE=1 SV=4;1;34;34;34;31;33;19;19;34;31;19;20;17;32;32;30;33;31;17;32;31;32;19;23;31;32;32;32;32;32;31;19;32;31;31;18;31;33;18;33;18;17;19;33;32;33;19;31;32;18;33;31;19;31;17;31;17;31;31;31;33;33;32;31;33;19;19;34;31;19;20;17;32;32;30;33;31;17;32;31;32;19;23;31;32;32;32;32;32;31;19;32;31;31;18;31;33;18;33;18;17;19;33;32;33;…
Q02892;Q02892;34;34;34;Nucleolar GTP-binding protein 1;NOG1;>sp|Q02892|NOG1_YEAST Nucleolar GTP-binding protein 1 OS=Saccharomyces cerevisiae (strain ATCC 204508 / S288c) GN=NOG1 PE=1 SV=1;1;34;34;34;15;25;19;20;21;22;13;20;21;23;24;22;25;26;21;27;23;28;21;19;23;26;18;22;24;24;17;22;25;26;26;23;27;18;22;27;22;21;19;23;27;23;20;28;24;19;24;28;22;28;22;24;18;27;30;15;24;20;21;15;25;19;20;21;22;13;2…
P00358;P00358;33;7;6;Glyceraldehyde-3-phosphate dehydrogenase 2;TDH2;>sp|P00358|G3P2_YEAST Glyceraldehyde-3-phosphate dehydrogenase 2 OS=Saccharomyces cerevisiae (strain ATCC 204508 / S288c) GN=TDH2 PE=1 SV=3;1;33;7;6;23;23;16;17;24;23;15;15;16;25;24;25;23;23;13;26;23;18;15;20;26;24;25;25;24;26;22;17;25;28;24;16;26;27;15;22;15;16;14;22;25;22;18;18;26;13;20;19;15;22;14;21;15;21;20;24;25;25;24;5;4;…
P00817;P00817;33;33;33;Inorganic pyrophosphatase;IPP1;>sp|P00817|IPYR_YEAST Inorganic pyrophosphatase OS=Saccharomyces cerevisiae (strain ATCC 204508 / S288c) GN=IPP1 PE=1 SV=4;1;33;33;33;25;26;18;18;31;28;16;19;19;26;27;26;26;25;15;30;25;25;18;19;27;28;25;26;26;27;22;18;27;27;25;17;25;25;18;28;20;17;17;27;26;27;19;28;27;16;26;27;19;27;17;26;17;27;28;25;27;28;24;25;26;18;18;31;28;16;19;19;26;27;2…
P04806;P04806;33;33;30;Hexokinase-1;HXK1;>sp|P04806|HXKA_YEAST Hexokinase-1 OS=Saccharomyces cerevisiae (strain ATCC 204508 / S288c) GN=HXK1 PE=1 SV=2;1;33;33;30;27;28;14;14;27;27;14;13;14;27;29;30;30;28;14;27;26;26;16;16;26;25;28;26;30;29;28;15;31;27;26;14;25;30;14;27;14;14;14;27;28;27;14;27;29;14;28;28;14;28;14;28;14;28;28;28;28;26;26;27;28;14;14;27;27;14;13;14;27;29;30;30;28;14;27;26;26;16;16;…
P06103;P06103;33;33;33;Eukaryotic translation initiation factor 3 subunit B;PRT1;>sp|P06103|EIF3B_YEAST Eukaryotic translation initiation factor 3 subunit B OS=Saccharomyces cerevisiae (strain ATCC 204508 / S288c) GN=PRT1 PE=1 SV=1;1;33;33;33;26;27;21;18;27;26;17;19;20;25;24;27;28;25;20;27;26;26;18;20;24;23;27;25;25;29;17;18;26;24;27;18;29;27;19;26;18;19;19;25;27;26;18;24;28;18;25;26;20;27;18;26;…
P22138;P22138;33;33;32;DNA-directed RNA polymerase I subunit RPA135;RPA135;>sp|P22138|RPA2_YEAST DNA-directed RNA polymerase I subunit RPA135 OS=Saccharomyces cerevisiae (strain ATCC 204508 / S288c) GN=RPA135 PE=1 SV=1;1;33;33;32;17;19;15;17;21;20;14;15;17;23;23;18;17;23;16;19;23;20;19;19;19;20;18;19;21;25;15;16;19;23;21;18;23;19;16;22;17;16;15;18;22;20;18;21;22;17;22;19;18;22;16;20;14;23;22;20;2…
P24276;P24276;33;33;33;Protein SSD1;SSD1;>sp|P24276|SSD1_YEAST Protein SSD1 OS=Saccharomyces cerevisiae (strain ATCC 204508 / S288c) GN=SSD1 PE=1 SV=1;1;33;33;33;18;17;13;15;15;18;9;11;13;19;16;15;13;17;12;21;14;16;11;9;16;17;20;21;16;17;10;14;18;20;16;15;12;15;9;17;13;13;13;17;14;18;16;19;17;14;16;17;14;17;15;19;14;16;14;19;17;18;16;18;17;13;15;15;18;9;11;13;19;16;15;13;17;12;21;14;16;11;9;16;17…
P32528;P32528;33;33;33;Urea amidolyase:Urea carboxylase:Allophanate hydrolase;DUR1	2;>sp|P32528|DUR1_YEAST Urea amidolyase OS=Saccharomyces cerevisiae (strain ATCC 204508 / S288c) GN=DUR1	2 PE=1 SV=2;1;33;33;33;3;3;1;0;2;2;0;0;2;1;0;2;1;0;1;1;1;0;1;0;16;19;1;22;3;3;1;0;0;0;0;1;0;2;0;2;1;1;1;2;2;1;2;1;4;2;0;0;1;0;1;3;1;1;2;3;1;2;1;3;3;1;0;2;2;0;0;2;1;0;2;1;0;1;1;1;0;1;0;16;19;1;22;3;3;1;0;0;0;0;1;0;2;0;2;1;1;1;2;2;1;2;1;4;2;0;0;1;0;1;3;1;1;2;3;1;2;1;3;3;1;0;2;2;0;0;2;1;0;2;1;0;1;1;1;0;1;0;16;19;1;22;3;3;1;0;0;0;0;1;0;2;0;2;1;1;1;2;2;1;2;1;4;2;0;0;1;0;1;3;1;1;2;3;1;2;1;22.7;22.7;22.…
P32558;P32558;33;33;33;FACT complex subunit SPT16;SPT16;>sp|P32558|SPT16_YEAST FACT complex subunit SPT16 OS=Saccharomyces cerevisiae (strain ATCC 204508 / S288c) GN=SPT16 PE=1 SV=1;1;33;33;33;19;20;13;13;20;19;13;11;13;19;18;20;20;19;14;21;21;19;12;11;17;20;19;20;20;19;17;11;18;19;22;13;19;21;13;19;13;12;14;20;18;19;13;19;19;14;20;18;12;18;14;18;12;19;20;20;22;21;20;19;20;13;13;20;19;13;11;13;19…
P40413;P40413;33;33;33;T-complex protein 1 subunit epsilon;CCT5;>sp|P40413|TCPE_YEAST T-complex protein 1 subunit epsilon OS=Saccharomyces cerevisiae (strain ATCC 204508 / S288c) GN=CCT5 PE=1 SV=3;1;33;33;33;25;29;24;21;30;30;17;23;24;27;27;28;28;28;22;26;26;28;23;23;28;28;26;26;26;27;21;23;27;29;29;21;27;26;21;26;22;23;23;29;30;29;24;30;28;21;30;29;23;29;21;29;21;30;30;25;29;30;27;25;29;24;21;30…
P42945;P42945;33;33;33;U3 small nucleolar RNA-associated protein 10;UTP10;>sp|P42945|UTP10_YEAST U3 small nucleolar RNA-associated protein 10 OS=Saccharomyces cerevisiae (strain ATCC 204508 / S288c) GN=UTP10 PE=1 SV=1;1;33;33;33;11;11;2;5;13;12;2;5;2;9;9;9;13;14;4;13;13;14;7;7;8;8;13;7;11;12;6;3;10;6;15;6;13;10;5;10;9;4;5;10;12;10;6;10;11;3;11;12;3;10;4;16;5;17;15;6;10;9;13;11;11;2;5;13;12;2;5;2;…
P53978;P53978;33;26;26;Elongation factor 3B;HEF3;>sp|P53978|EF3B_YEAST Elongation factor 3B OS=Saccharomyces cerevisiae (strain ATCC 204508 / S288c) GN=HEF3 PE=1 SV=2;1;33;26;26;27;17;12;10;11;7;5;4;4;7;6;25;7;6;5;7;7;7;4;6;6;6;26;6;6;7;6;5;9;7;8;4;7;24;5;7;5;4;4;6;7;7;7;10;26;4;8;8;4;6;4;7;4;6;6;24;20;19;16;21;11;8;6;4;0;1;0;0;0;0;19;0;0;1;0;0;0;0;0;0;0;20;0;0;1;0;1;2;1;1;0;0;18;1;0;1;0;0;0;0;1;…
Q08179;Q08179;33;33;33;Mitochondrial distribution and morphology protein 38;MDM38;>sp|Q08179|MDM38_YEAST Mitochondrial distribution and morphology protein 38 OS=Saccharomyces cerevisiae (strain ATCC 204508 / S288c) GN=MDM38 PE=1 SV=1;1;33;33;33;21;22;19;18;26;24;15;20;22;24;23;18;22;20;21;19;21;23;19;20;18;18;21;22;23;23;16;17;16;21;19;17;18;22;19;22;19;20;20;22;21;20;19;20;18;19;21;25;19;23;18;2…
Q12460;Q12460;33;33;31;Nucleolar protein 56;NOP56;>sp|Q12460|NOP56_YEAST Nucleolar protein 56 OS=Saccharomyces cerevisiae (strain ATCC 204508 / S288c) GN=NOP56 PE=1 SV=1;1;33;33;31;24;24;14;17;25;23;15;16;16;25;24;23;24;26;19;26;25;27;18;19;23;25;26;23;26;24;21;17;25;23;25;18;27;24;17;24;16;16;17;24;25;24;17;25;23;17;24;24;20;25;15;25;18;25;23;23;24;22;27;24;24;14;17;25;23;15;16;16;25;24;23;24;26…
P02994;P02994;32;32;32;Elongation factor 1-alpha;TEF1;>sp|P02994|EF1A_YEAST Elongation factor 1-alpha OS=Saccharomyces cerevisiae (strain ATCC 204508 / S288c) GN=TEF1 PE=1 SV=1;1;32;32;32;25;28;23;23;27;28;20;23;23;26;29;27;27;26;24;29;25;26;23;25;28;28;26;26;27;28;25;22;26;26;27;23;25;26;21;28;21;21;23;28;28;26;23;27;26;21;26;29;23;29;21;28;21;27;28;25;27;26;25;25;28;23;23;27;28;20;23;23;26;29;2…
P09435;P09435;32;27;24;Heat shock protein SSA3;SSA3;>sp|P09435|HSP73_YEAST Heat shock protein SSA3 OS=Saccharomyces cerevisiae (strain ATCC 204508 / S288c) GN=SSA3 PE=1 SV=3;1;32;27;24;31;24;19;18;18;14;11;9;9;12;12;28;10;11;12;15;10;14;14;11;11;15;30;12;13;14;9;17;15;13;13;13;10;29;10;12;12;13;11;14;13;14;15;18;29;12;12;13;14;11;11;11;12;12;12;29;26;24;25;26;20;14;14;13;9;7;5;5;8;8;23;6;8;8;10;6…
P14907;P14907;32;32;32;Nucleoporin NSP1;NSP1;>sp|P14907|NSP1_YEAST Nucleoporin NSP1 OS=Saccharomyces cerevisiae (strain ATCC 204508 / S288c) GN=NSP1 PE=1 SV=1;1;32;32;32;22;18;16;18;21;19;12;17;18;18;17;23;19;17;17;18;16;16;18;18;18;19;21;18;20;19;15;19;18;18;18;18;16;19;19;17;18;18;19;18;21;18;18;17;19;15;21;20;17;15;16;19;19;20;20;20;16;19;19;22;18;16;18;21;19;12;17;18;18;17;23;19;17;17;18;16;1…
P25582;P25582;32;32;32;27S pre-rRNA (guanosine(2922)-2-O)-methyltransferase;SPB1;>sp|P25582|SPB1_YEAST 27S pre-rRNA (guanosine(2922)-2-O)-methyltransferase OS=Saccharomyces cerevisiae (strain ATCC 204508 / S288c) GN=SPB1 PE=1 SV=2;1;32;32;32;8;9;10;10;14;13;6;10;10;10;11;8;14;7;15;10;8;11;12;9;10;8;5;10;8;9;6;9;16;9;12;10;13;5;13;13;15;7;14;14;12;12;8;12;10;11;11;12;10;13;11;13;15;15;15;8;9;8;5;8…
P37291;P37291;32;32;32;Serine hydroxymethyltransferase	cytosolic;SHM2;>sp|P37291|GLYC_YEAST Serine hydroxymethyltransferase	cytosolic OS=Saccharomyces cerevisiae (strain ATCC 204508 / S288c) GN=SHM2 PE=1 SV=2;1;32;32;32;25;26;20;21;26;27;20;21;20;27;27;26;26;29;20;27;26;27;20;22;26;26;27;27;24;28;26;20;28;28;28;22;30;25;20;27;21;21;21;27;26;28;20;27;25;19;28;28;21;27;21;26;21;24;26;27;27;28;26;25;26;20;21;26;27;20;21;20;27;27;26;26;29;20;27;26;27;20;22;26;26;27;27;24;28;26;20;28;28;28;22;30;25;20;27;21;21;21;27;26;28;…
P38009;P38009;32;32;28;Bifunctional purine biosynthesis protein ADE17:Phosphoribosylaminoimidazolecarboxamide formyltransferase:IMP cyclohydrolase;ADE17;>sp|P38009|PUR92_YEAST Bifunctional purine biosynthesis protein ADE17 OS=Saccharomyces cerevisiae (strain ATCC 204508 / S288c) GN=ADE17 PE=1 SV=2;1;32;32;28;27;27;14;16;28;28;16;16;16;29;29;27;29;28;15;28;28;28;16;18;26;26;27;26;28;27;26;18;28;28…
P39533;P39533;32;30;30;Probable aconitate hydratase 2;ACO2;>sp|P39533|ACON2_YEAST Homocitrate dehydratase	mitochondrial OS=Saccharomyces cerevisiae (strain ATCC 204508 / S288c) GN=ACO2 PE=1 SV=1;1;32;30;30;25;27;21;19;27;26;17;20;20;26;27;26;27;26;20;28;27;27;23;20;25;24;24;28;27;26;23;21;27;25;28;20;26;25;20;28;21;22;21;27;25;29;22;27;26;19;30;26;21;29;21;25;21;27;28;26;25;26;26;23;25;19;17;25;24;15;18;18;24;25;24;25;24;18;26;25;25;21;18;23;22;22;26;25;24;21;19;25;23;26;18;24;23;18;26;19;20;19;25;23…
P39683;P39683;32;32;32;Nicotinate phosphoribosyltransferase;NPT1;>sp|P39683|NPT1_YEAST Nicotinate phosphoribosyltransferase OS=Saccharomyces cerevisiae (strain ATCC 204508 / S288c) GN=NPT1 PE=1 SV=3;1;32;32;32;18;19;13;13;20;19;11;14;14;20;20;18;23;21;16;20;22;21;15;15;22;20;21;20;22;18;21;14;24;22;18;14;18;20;13;20;14;16;16;24;23;21;13;18;21;14;23;19;17;17;14;19;14;17;24;18;20;17;20;18;19;13;13;…
P39744;P39744;32;32;32;Nucleolar complex protein 2;NOC2;>sp|P39744|NOC2_YEAST Nucleolar complex protein 2 OS=Saccharomyces cerevisiae (strain ATCC 204508 / S288c) GN=NOC2 PE=1 SV=2;1;32;32;32;16;16;13;17;13;18;12;16;17;17;21;16;17;15;13;17;12;17;17;18;16;17;15;16;17;20;8;17;14;16;19;16;16;18;16;17;19;15;14;17;21;17;15;16;17;15;15;20;19;18;17;15;13;20;19;17;16;17;17;16;16;13;17;13;18;12;16;17;17;2…
P53914;P53914;32;32;32;UPF0202 protein KRE33;KRE33;>sp|P53914|NAT10_YEAST RNA cytidine acetyltransferase OS=Saccharomyces cerevisiae (strain ATCC 204508 / S288c) GN=NAT10 PE=1 SV=1;1;32;32;32;15;16;10;10;18;20;6;12;9;15;20;15;16;19;10;18;16;16;9;14;15;19;11;14;18;16;8;13;18;14;18;10;18;15;8;16;10;11;13;17;17;18;11;17;15;8;15;19;13;16;10;20;13;17;19;14;19;14;12;15;16;10;10;18;20;6;12;9;15;20;15;16…
P54114;P54114;32;32;16;Aldehyde dehydrogenase [NAD(P)+] 2;ALD3;>sp|P54114|ALDH3_YEAST Aldehyde dehydrogenase [NAD(P)+] 2 OS=Saccharomyces cerevisiae (strain ATCC 204508 / S288c) GN=ALD3 PE=1 SV=1;1;32;32;16;27;21;14;15;15;12;6;7;4;11;7;26;11;6;7;6;10;5;6;1;10;13;25;13;9;9;4;9;10;11;8;6;8;24;5;8;5;5;5;8;15;16;10;15;27;12;11;10;9;12;5;10;11;10;7;26;20;20;20;27;21;14;15;15;12;6;7;4;11;7;26;11;6;7;6;…
Q01574;Q01574;32;32;32;Acetyl-coenzyme A synthetase 1;ACS1;>sp|Q01574|ACS1_YEAST Acetyl-coenzyme A synthetase 1 OS=Saccharomyces cerevisiae (strain ATCC 204508 / S288c) GN=ACS1 PE=1 SV=2;1;32;32;32;25;26;20;23;28;25;21;21;21;26;26;26;20;25;13;19;21;16;16;16;20;17;28;17;20;21;17;15;17;17;16;15;15;26;15;19;16;16;23;29;25;23;21;25;26;20;26;25;21;24;20;23;19;18;21;24;24;27;26;25;26;20;23;28;25;21;21;…
P00360;P00360;31;19;19;Glyceraldehyde-3-phosphate dehydrogenase 1;TDH1;>sp|P00360|G3P1_YEAST Glyceraldehyde-3-phosphate dehydrogenase 1 OS=Saccharomyces cerevisiae (strain ATCC 204508 / S288c) GN=TDH1 PE=1 SV=3;1;31;19;19;24;22;17;17;22;20;18;15;15;22;22;25;19;20;12;21;22;18;14;17;23;23;26;23;22;26;24;17;21;24;19;15;21;25;13;19;15;15;13;20;21;21;17;19;25;15;20;18;15;17;13;20;14;18;16;24;25;26;24;…
P06169;P06169;31;31;25;Pyruvate decarboxylase isozyme 1;PDC1;>sp|P06169|PDC1_YEAST Pyruvate decarboxylase isozyme 1 OS=Saccharomyces cerevisiae (strain ATCC 204508 / S288c) GN=PDC1 PE=1 SV=7;1;31;31;25;24;24;14;14;22;22;14;14;14;21;25;25;24;24;14;25;23;23;16;19;27;26;23;28;22;25;22;14;23;24;26;18;26;24;14;25;14;15;15;24;23;23;14;25;24;14;24;21;15;24;15;24;15;23;24;24;25;22;24;24;24;14;14;22;22;14…
P11412;P11412;31;31;31;Glucose-6-phosphate 1-dehydrogenase;ZWF1;>sp|P11412|G6PD_YEAST Glucose-6-phosphate 1-dehydrogenase OS=Saccharomyces cerevisiae (strain ATCC 204508 / S288c) GN=ZWF1 PE=1 SV=4;1;31;31;31;29;27;23;24;28;28;18;24;21;26;28;25;27;26;24;27;27;28;22;23;28;25;26;27;28;27;20;23;29;28;28;23;27;28;23;28;22;23;21;27;27;28;22;28;26;22;29;29;21;28;20;28;24;27;26;27;27;28;27;29;27;23;24;28…
P14540;P14540;31;31;31;Fructose-bisphosphate aldolase;FBA1;>sp|P14540|ALF_YEAST Fructose-bisphosphate aldolase OS=Saccharomyces cerevisiae (strain ATCC 204508 / S288c) GN=FBA1 PE=1 SV=3;1;31;31;31;26;28;19;19;27;25;17;19;19;26;26;27;27;25;20;29;25;26;22;23;27;25;26;26;25;29;23;20;27;26;27;22;25;26;19;25;20;20;19;27;25;26;21;26;27;20;26;27;20;27;19;26;20;26;26;25;27;26;25;26;28;19;19;27;25;17;19;1…
P15625;P15625;31;31;31;Phenylalanine--tRNA ligase alpha subunit;FRS2;>sp|P15625|SYFA_YEAST Phenylalanine--tRNA ligase alpha subunit OS=Saccharomyces cerevisiae (strain ATCC 204508 / S288c) GN=FRS2 PE=1 SV=3;1;31;31;31;23;23;16;17;23;24;16;18;19;23;25;22;24;23;18;24;23;24;18;18;24;26;20;24;24;27;21;17;24;22;22;19;25;24;19;25;18;17;18;24;24;25;17;23;21;15;24;22;15;23;15;25;19;25;26;23;25;22;24;23;2…
P16120;P16120;31;31;31;Threonine synthase;THR4;>sp|P16120|THRC_YEAST Threonine synthase OS=Saccharomyces cerevisiae (strain ATCC 204508 / S288c) GN=THR4 PE=1 SV=1;1;31;31;31;21;25;17;16;24;24;17;20;19;21;22;22;27;24;17;28;23;24;19;18;21;25;21;24;22;24;21;19;23;25;24;16;24;25;19;26;18;19;17;22;25;20;19;23;23;19;22;26;18;24;18;23;20;24;25;20;24;23;23;21;25;17;16;24;24;17;20;19;21;22;22;27;24;17;28;…
P22202;P22202;31;20;20;Heat shock protein SSA4;SSA4;>sp|P22202|HSP74_YEAST Heat shock protein SSA4 OS=Saccharomyces cerevisiae (strain ATCC 204508 / S288c) GN=SSA4 PE=1 SV=3;1;31;20;20;25;23;23;20;25;22;16;13;16;21;18;27;16;17;16;21;16;20;15;14;22;23;26;19;19;24;20;18;20;19;19;16;16;26;15;17;16;15;18;20;20;20;18;24;25;17;22;21;19;21;17;20;16;18;20;24;26;26;26;14;14;15;13;15;13;10;7;9;11;9;16;8;9;…
P25375;P25375;31;31;31;Saccharolysin;PRD1;>sp|P25375|PRTD_YEAST Saccharolysin OS=Saccharomyces cerevisiae (strain ATCC 204508 / S288c) GN=PRD1 PE=1 SV=1;1;31;31;31;19;19;11;9;18;21;7;9;11;16;22;18;19;20;9;22;21;20;8;12;19;18;20;21;18;22;12;9;18;21;20;10;16;18;10;23;10;11;9;21;19;21;10;23;18;7;22;19;10;21;9;18;10;18;23;21;20;22;22;19;19;11;9;18;21;7;9;11;16;22;18;19;20;9;22;21;20;8;12;19;18;20;21;…
P29453;P29453;31;31;9;60S ribosomal protein L8-B;RPL8B;>sp|P29453|RL8B_YEAST 60S ribosomal protein L8-B OS=Saccharomyces cerevisiae (strain ATCC 204508 / S288c) GN=RPL8B PE=1 SV=3;1;31;31;9;27;30;26;26;30;31;25;26;27;27;30;29;30;28;26;29;29;28;27;29;29;29;28;28;29;31;29;25;28;30;27;27;30;28;26;28;27;26;26;28;29;28;26;29;28;26;28;29;26;29;27;28;27;29;29;27;30;30;29;27;30;26;26;30;31;25;26;27;27;30…
P30822;P30822;31;31;31;Exportin-1;CRM1;>sp|P30822|XPO1_YEAST Exportin-1 OS=Saccharomyces cerevisiae (strain ATCC 204508 / S288c) GN=CRM1 PE=1 SV=1;1;31;31;31;19;19;15;13;13;15;10;12;12;14;15;17;15;15;14;13;15;14;13;14;13;18;19;15;15;15;11;10;16;14;14;15;14;18;15;15;13;13;12;15;14;17;13;13;15;15;14;13;11;17;14;14;14;15;15;13;16;14;16;19;19;15;13;13;15;10;12;12;14;15;17;15;15;14;13;15;14;13;14;13;1…
P33734;P33734;31;31;31;Imidazole glycerol phosphate synthase hisHF:Glutamine amidotransferase:Cyclase;HIS7;>sp|P33734|HIS5_YEAST Imidazole glycerol phosphate synthase hisHF OS=Saccharomyces cerevisiae (strain ATCC 204508 / S288c) GN=HIS7 PE=1 SV=2;1;31;31;31;25;28;16;18;26;24;18;18;16;25;23;26;25;24;17;25;25;24;18;18;24;27;23;25;26;25;19;18;27;27;24;18;23;25;17;22;16;18;18;27;26;27;20;26;26;17;22…
P38853;P38853;31;31;31;Kelch repeat-containing protein 1;KEL1;>sp|P38853|KEL1_YEAST Kelch repeat-containing protein 1 OS=Saccharomyces cerevisiae (strain ATCC 204508 / S288c) GN=KEL1 PE=1 SV=1;1;31;31;31;11;7;10;5;8;11;5;10;13;9;7;11;5;12;9;9;9;11;8;6;14;16;9;14;14;8;8;8;8;8;10;5;6;11;11;14;8;11;4;11;11;11;11;8;7;10;13;9;7;11;13;10;9;9;9;11;9;8;12;11;7;10;5;8;11;5;10;13;9;7;11;5;12;9;9;9;11;8;6;1…
P39986;P39986;31;31;31;Probable cation-transporting ATPase 1;SPF1;>sp|P39986|ATC6_YEAST Manganese-transporting ATPase 1 OS=Saccharomyces cerevisiae (strain ATCC 204508 / S288c) GN=SPF1 PE=1 SV=1;1;31;31;31;19;20;21;18;18;22;16;18;19;22;19;17;20;21;20;20;16;19;18;15;16;17;15;19;19;21;14;15;19;16;23;19;17;18;20;17;19;18;16;20;20;16;18;18;18;18;16;19;20;18;17;21;19;19;19;20;20;17;20;19;20;21;18;18;2…
P40010;P40010;31;31;31;Nuclear GTP-binding protein NUG1;NUG1;>sp|P40010|NUG1_YEAST Nuclear GTP-binding protein NUG1 OS=Saccharomyces cerevisiae (strain ATCC 204508 / S288c) GN=NUG1 PE=1 SV=1;1;31;31;31;18;23;15;17;22;21;13;17;19;20;23;18;22;20;17;22;19;21;21;17;21;19;17;21;20;18;12;16;21;21;25;17;21;19;18;24;16;18;18;21;20;21;18;20;21;17;22;22;19;21;18;20;19;19;22;16;18;20;18;18;23;15;17;22;21;13…
P40069;P40069;31;31;31;Importin subunit beta-4;KAP123;>sp|P40069|IMB4_YEAST Importin subunit beta-4 OS=Saccharomyces cerevisiae (strain ATCC 204508 / S288c) GN=KAP123 PE=1 SV=1;1;31;31;31;20;24;18;17;25;22;16;15;18;23;22;23;26;24;18;24;25;25;17;21;22;21;22;22;23;24;21;16;22;23;26;17;22;24;18;25;19;18;17;24;23;24;16;24;21;17;22;24;19;25;14;26;18;24;23;23;23;25;24;20;24;18;17;25;22;16;15;18;23;22;2…
P40215;P40215;31;31;31;External NADH-ubiquinone oxidoreductase 1	mitochondrial;NDE1;>sp|P40215|NDH1_YEAST External NADH-ubiquinone oxidoreductase 1	mitochondrial OS=Saccharomyces cerevisiae (strain ATCC 204508 / S288c) GN=NDE1 PE=1 SV=1;1;31;31;31;25;26;18;19;26;24;16;19;18;26;25;24;25;28;18;28;25;26;20;20;21;23;26;22;26;28;22;16;18;22;26;19;26;24;18;26;19;17;19;24;27;26;19;27;26;18;25;26;18;27;18;29;20;26;29;21;27;25;24;25;26;18;19;26;24;16;19;18;26;25;24;25;28;18;28;25;26;20;20;21;23;26;22;26;28;22;16;18;22;26;19;26;24;18;26;19;17;19;24;27…
P49095;P49095;31;31;31;Glycine dehydrogenase [decarboxylating]	mitochondrial;GCV2;>sp|P49095|GCSP_YEAST Glycine dehydrogenase (decarboxylating)	mitochondrial OS=Saccharomyces cerevisiae (strain ATCC 204508 / S288c) GN=GCV2 PE=1 SV=1;1;31;31;31;18;24;15;18;25;20;15;17;19;19;23;21;22;23;18;23;19;19;17;12;24;21;10;23;22;20;14;14;17;19;23;17;23;20;18;21;19;17;16;23;19;25;16;22;24;17;25;24;19;22;18;25;17;24;26;15;23;23;23;18;24;15;18;25;20;15;17;19;19;23;21;22;23;18;23;19;19;17;12;24;21;10;23;22;20;14;14;17;19;23;17;23;20;18;21;19;17;16;23;19…
P49367;P49367;31;31;31;Homoaconitase	mitochondrial;LYS4;>sp|P49367|LYS4_YEAST Homoaconitase	mitochondrial OS=Saccharomyces cerevisiae (strain ATCC 204508 / S288c) GN=LYS4 PE=1 SV=1;1;31;31;31;22;24;21;19;25;25;21;22;21;26;26;24;25;28;21;25;27;26;21;23;24;27;23;29;24;25;26;21;25;26;25;19;27;24;20;27;21;20;19;22;26;23;20;26;21;21;25;25;18;26;21;25;21;26;26;27;23;25;23;22;24;21;19;25;25;21;22;21;26;26;24;25;28;21;25;27;26;21;23;24;27;23;29;24;25;26;21;25;26;25;19;27;24;20;27;21;20;19;22;26…
P80210;P80210;31;31;31;Adenylosuccinate synthetase;ADE12;>sp|P80210|PURA_YEAST Adenylosuccinate synthetase OS=Saccharomyces cerevisiae (strain ATCC 204508 / S288c) GN=ADE12 PE=1 SV=3;1;31;31;31;24;27;20;20;28;26;18;20;21;25;26;22;29;25;21;25;27;28;20;19;26;24;23;24;27;26;27;21;27;28;26;22;25;24;21;24;21;20;19;27;27;27;20;25;25;20;27;27;22;26;21;28;20;26;24;25;26;24;27;24;27;20;20;28;26;18;20;21;2…
Q01217;Q01217;31;31;31;Protein ARG5	6	mitochondrial:N-acetyl-gamma-glutamyl-phosphate reductase:Acetylglutamate kinase;ARG5	6;>sp|Q01217|ARG56_YEAST Protein ARG5	6	mitochondrial OS=Saccharomyces cerevisiae (strain ATCC 204508 / S288c) GN=ARG5	6 PE=1 SV=1;1;31;31;31;26;30;21;20;30;28;19;20;19;28;27;26;27;28;21;29;28;29;19;22;28;27;27;29;28;27;28;20;27;27;27;22;27;29;19;27;20;20;20;29;29;30;19;29;28;19;28;27;20;28;19;28;19;27;28;28;30;27;28;26;30;21;20;30;28;19;20;19;28;27;26;27;28;21;29;28;29;19;22;28;27;27;29;28;27;28;20;27;27;27;22;27;29;19;27;20;20;20;29;29;30;19;29;28;19;28;27;20;28;19;28;19;27;28;28;30;27;28;26;30;21;20;30;28;19;2…
Q12451;Q12451;31;31;31;Oxysterol-binding protein homolog 2;OSH2;>sp|Q12451|OSH2_YEAST Oxysterol-binding protein homolog 2 OS=Saccharomyces cerevisiae (strain ATCC 204508 / S288c) GN=OSH2 PE=1 SV=1;1;31;31;31;9;7;5;8;5;5;4;5;8;7;7;10;7;6;8;2;4;6;4;3;8;13;7;8;8;6;6;11;11;6;7;3;3;10;3;5;5;4;4;4;6;4;6;6;9;5;5;7;5;5;3;7;6;5;4;7;9;9;7;9;7;5;8;5;5;4;5;8;7;7;10;7;6;8;2;4;6;4;3;8;13;7;8;8;6;6;11;11;6;7;3;…
Q12754;Q12754;31;31;31;Ribosomal RNA-processing protein 12;RRP12;>sp|Q12754|RRP12_YEAST Ribosomal RNA-processing protein 12 OS=Saccharomyces cerevisiae (strain ATCC 204508 / S288c) GN=RRP12 PE=1 SV=1;1;31;31;31;6;9;5;8;13;14;8;8;9;12;11;8;12;15;8;11;9;12;10;12;7;8;11;6;12;8;7;9;9;7;12;6;14;8;9;10;8;11;8;15;11;13;9;13;10;9;13;14;9;12;9;14;9;17;12;9;11;16;8;6;9;5;8;13;14;8;8;9;12;11;8;12;15;8;11;9;…
P00924;P00924;30;17;17;Enolase 1;ENO1;>sp|P00924|ENO1_YEAST Enolase 1 OS=Saccharomyces cerevisiae (strain ATCC 204508 / S288c) GN=ENO1 PE=1 SV=3;1;30;17;17;28;25;18;18;25;25;15;16;17;24;25;27;25;25;17;25;24;23;18;21;25;28;27;26;25;26;24;18;27;25;22;17;23;29;17;24;16;16;16;24;22;24;18;24;27;16;25;23;17;25;16;23;16;22;23;26;27;26;27;16;13;10;10;13;13;8;8;9;12;13;15;13;13;9;13;12;11;10;9;13;16;14;14…
P05030;P05030;30;30;9;Plasma membrane ATPase 1;PMA1;>sp|P05030|PMA1_YEAST Plasma membrane ATPase 1 OS=Saccharomyces cerevisiae (strain ATCC 204508 / S288c) GN=PMA1 PE=1 SV=2;1;30;30;9;24;25;19;20;23;26;19;21;20;25;26;24;24;25;22;24;24;25;22;22;25;27;21;26;25;25;23;20;25;24;24;20;24;25;21;24;21;21;21;25;25;26;22;25;26;21;25;24;21;26;20;26;21;25;23;25;24;23;23;24;25;19;20;23;26;19;21;20;25;26;24;24…
P12385;P12385;30;30;30;Eukaryotic peptide chain release factor subunit 1;SUP45;>sp|P12385|ERF1_YEAST Eukaryotic peptide chain release factor subunit 1 OS=Saccharomyces cerevisiae (strain ATCC 204508 / S288c) GN=SUP45 PE=1 SV=2;1;30;30;30;23;24;18;17;23;20;16;18;17;22;23;20;21;22;20;23;21;24;19;18;23;23;21;21;21;22;16;21;24;25;26;20;21;21;19;22;20;18;18;23;24;22;20;23;20;17;22;23;21;24;18;26;18;22…
P15424;P15424;30;30;30;ATP-dependent RNA helicase MSS116	mitochondrial;MSS116;>sp|P15424|MS116_YEAST ATP-dependent RNA helicase MSS116	mitochondrial OS=Saccharomyces cerevisiae (strain ATCC 204508 / S288c) GN=MSS116 PE=1 SV=1;1;30;30;30;17;17;12;14;20;20;10;12;14;21;20;11;21;18;15;23;16;22;13;15;18;19;15;15;20;19;15;12;20;19;19;14;19;15;12;23;12;16;13;21;18;21;12;19;18;14;21;19;13;22;15;20;17;20;21;17;18;17;15;17;17;12;14;20;20;10;12;14;21;20;11;21;18;15;23;16;22;13;15;18;19;15;15;20;19;15;12;20;19;19;14;19;15;12;23;12;16;13;21;…
P17076;P17076;30;8;8;60S ribosomal protein L8-A;RPL8A;>sp|P17076|RL8A_YEAST 60S ribosomal protein L8-A OS=Saccharomyces cerevisiae (strain ATCC 204508 / S288c) GN=RPL8A PE=1 SV=4;1;30;8;8;25;29;25;25;29;30;23;25;26;25;29;28;29;27;25;28;28;27;26;28;28;28;27;27;28;30;27;24;27;29;26;26;29;27;25;27;26;25;25;27;28;27;25;28;27;25;27;28;25;28;26;27;26;28;28;26;29;29;28;7;8;8;8;8;8;7;8;8;7;8;8;8;8;8;8;8;…
P17967;P17967;30;30;30;Protein disulfide-isomerase;PDI1;>sp|P17967|PDI_YEAST Protein disulfide-isomerase OS=Saccharomyces cerevisiae (strain ATCC 204508 / S288c) GN=PDI1 PE=1 SV=2;1;30;30;30;21;25;14;15;24;24;13;15;15;24;25;21;25;23;14;26;23;25;15;16;22;24;22;23;23;24;18;15;26;25;23;15;24;21;13;23;14;16;14;26;22;24;13;25;22;14;24;24;14;23;15;22;13;25;25;23;24;23;24;21;25;14;15;24;24;13;15;15;24;2…
P25384:Q12472;P25384:Q12472;30:26:00;18:15;00:00;Transposon Ty2-C Gag-Pol polyprotein:Capsid protein:Ty2 protease:Integrase:Reverse transcriptase/ribonuclease H:Transposon Ty2-DR1 Gag-Pol polyprotein:Capsid protein:Ty2 protease:Integrase:Reverse transcriptase/ribonuclease H;TY2B-C:TY2B-DR1;>sp|P25384|YC21B_YEAST Transposon Ty2-C Gag-Pol polyprotein OS=Saccharomyces cerevisiae (strain ATCC 204508 …
P27692;P27692;30;30;30;Transcription elongation factor SPT5;SPT5;>sp|P27692|SPT5_YEAST Transcription elongation factor SPT5 OS=Saccharomyces cerevisiae (strain ATCC 204508 / S288c) GN=SPT5 PE=1 SV=1;1;30;30;30;17;12;15;14;13;15;9;14;14;15;13;13;19;13;13;17;12;15;13;12;16;15;12;20;16;13;8;14;14;14;13;14;12;13;14;19;13;13;11;17;17;11;10;14;16;12;14;16;14;15;14;15;13;14;14;16;13;15;12;17;12;15;14;13…
P32316;P32316;30;30;30;Acetyl-CoA hydrolase;ACH1;>sp|P32316|ACH1_YEAST Acetyl-CoA hydrolase OS=Saccharomyces cerevisiae (strain ATCC 204508 / S288c) GN=ACH1 PE=1 SV=2;1;30;30;30;27;28;19;19;29;29;18;20;20;28;29;29;30;29;20;28;29;30;19;21;27;25;27;24;29;28;27;19;28;30;25;19;27;28;20;29;20;20;20;28;28;29;20;29;28;19;28;28;19;27;19;29;20;28;30;27;29;29;27;27;28;19;19;29;29;18;20;20;28;29;29;30;29;20…
P32481;P32481;30;30;30;Eukaryotic translation initiation factor 2 subunit gamma;GCD11;>sp|P32481|IF2G_YEAST Eukaryotic translation initiation factor 2 subunit gamma OS=Saccharomyces cerevisiae (strain ATCC 204508 / S288c) GN=GCD11 PE=1 SV=1;1;30;30;30;19;25;18;22;22;20;18;21;19;24;24;23;23;23;22;21;24;24;19;23;22;24;21;24;21;25;22;20;22;25;24;23;23;21;21;21;21;22;19;25;23;21;20;24;20;19;22;24;22;…
P34216;P34216;30;30;30;EH domain-containing and endocytosis protein 1;EDE1;>sp|P34216|EDE1_YEAST EH domain-containing and endocytosis protein 1 OS=Saccharomyces cerevisiae (strain ATCC 204508 / S288c) GN=EDE1 PE=1 SV=2;1;30;30;30;26;23;17;20;25;22;19;22;20;23;19;25;20;24;18;23;23;23;22;24;20;26;24;26;25;25;17;21;25;24;18;21;23;23;19;20;20;21;20;24;23;24;22;25;22;15;21;24;22;20;19;23;17;21;22;26;2…
P38811;P38811;30;30;30;Transcription-associated protein 1;TRA1;>sp|P38811|TRA1_YEAST Transcription-associated protein 1 OS=Saccharomyces cerevisiae (strain ATCC 204508 / S288c) GN=TRA1 PE=1 SV=1;1;30;30;30;5;6;7;3;6;6;1;2;4;4;8;4;6;1;1;7;2;4;4;1;3;5;2;2;8;3;2;3;4;4;2;1;1;4;2;3;3;7;2;7;7;3;3;6;3;4;7;6;3;9;1;4;6;5;2;1;5;6;2;5;6;7;3;6;6;1;2;4;4;8;4;6;1;1;7;2;4;4;1;3;5;2;2;8;3;2;3;4;4;2;1;1;4;2;3;3;7…
P39522;P39522;30;30;30;Dihydroxy-acid dehydratase	mitochondrial;ILV3;>sp|P39522|ILV3_YEAST Dihydroxy-acid dehydratase	mitochondrial OS=Saccharomyces cerevisiae (strain ATCC 204508 / S288c) GN=ILV3 PE=1 SV=2;1;30;30;30;23;23;19;19;25;25;19;20;20;26;25;20;23;23;22;25;22;25;21;20;22;22;20;24;25;24;25;21;25;26;23;20;26;21;20;22;19;20;24;23;26;28;22;25;21;21;25;26;21;23;20;22;21;26;27;24;25;24;24;23;23;19;19;25;25;19;20;20;26;25;20;23;23;22;25;22;25;21;20;22;22;20;24;25;24;25;21;25;26;23;20;26;21;20;22;19;20;24;23;26…
P43593;P43593;30;30;30;Ubiquitin carboxyl-terminal hydrolase 6;UBP6;>sp|P43593|UBP6_YEAST Ubiquitin carboxyl-terminal hydrolase 6 OS=Saccharomyces cerevisiae (strain ATCC 204508 / S288c) GN=UBP6 PE=1 SV=1;1;30;30;30;20;22;15;12;19;20;10;11;14;17;16;21;19;17;12;17;17;17;14;14;14;17;19;19;17;17;15;13;18;17;17;11;15;22;13;19;14;13;13;16;18;17;15;19;19;16;18;16;13;18;15;15;12;16;17;18;19;21;21;20;22;…
P47035;P47035;30;30;30;Nucleolar protein NET1;NET1;>sp|P47035|NET1_YEAST Nucleolar protein NET1 OS=Saccharomyces cerevisiae (strain ATCC 204508 / S288c) GN=NET1 PE=1 SV=1;1;30;30;30;13;13;9;10;7;9;8;12;11;10;11;12;11;10;6;12;10;10;10;9;12;16;11;14;9;14;8;12;10;11;12;8;14;12;10;10;10;10;11;10;13;8;11;11;15;9;9;9;7;10;13;12;9;12;9;9;11;15;9;13;13;9;10;7;9;8;12;11;10;11;12;11;10;6;12;10;10;10;9;12;1…
P54861;P54861;30;30;30;Dynamin-related protein DNM1;DNM1;>sp|P54861|DNM1_YEAST Dynamin-related protein DNM1 OS=Saccharomyces cerevisiae (strain ATCC 204508 / S288c) GN=DNM1 PE=1 SV=1;1;30;30;30;20;22;11;13;21;23;9;12;12;22;21;20;23;22;13;21;24;20;13;11;18;21;19;17;23;25;14;13;21;22;21;9;17;21;13;24;14;13;13;22;22;20;11;23;19;13;23;21;13;22;12;21;13;22;23;20;23;21;21;20;22;11;13;21;23;9;12;12;22;2…
Q01163;Q01163;30;30;30;37S ribosomal protein S23	mitochondrial;RSM23;>sp|Q01163|RT23_YEAST 37S ribosomal protein S23	mitochondrial OS=Saccharomyces cerevisiae (strain ATCC 204508 / S288c) GN=RSM23 PE=1 SV=3;1;30;30;30;14;20;15;17;16;18;10;18;19;14;18;18;19;17;18;20;17;20;17;15;16;16;12;16;21;20;12;16;17;21;16;14;14;18;16;17;18;17;22;19;17;19;17;22;17;13;18;18;19;19;13;18;17;19;19;14;17;16;16;14;20;15;17;16;18;10;18;19;14;18;18;19;17;18;20;17;20;17;15;16;16;12;16;21;20;12;16;17;21;16;14;14;18;16;17;18;17;22;19;1…
Q08208;Q08208;30;30;30;Nucleolar protein 12;NOP12;>sp|Q08208|NOP12_YEAST Nucleolar protein 12 OS=Saccharomyces cerevisiae (strain ATCC 204508 / S288c) GN=NOP12 PE=1 SV=1;1;30;30;30;13;16;14;12;18;21;7;14;16;16;16;18;21;17;13;21;15;19;15;15;16;14;10;13;19;18;6;14;17;15;18;16;14;15;15;20;15;16;14;19;20;16;14;19;17;14;22;20;17;20;14;18;14;21;21;11;16;21;15;13;16;14;12;18;21;7;14;16;16;16;18;21;17;13…
Q08965;Q08965;30;30;29;Ribosome biogenesis protein BMS1;BMS1;>sp|Q08965|BMS1_YEAST Ribosome biogenesis protein BMS1 OS=Saccharomyces cerevisiae (strain ATCC 204508 / S288c) GN=BMS1 PE=1 SV=1;1;30;30;29;10;12;9;11;12;17;9;12;11;15;14;11;14;14;10;15;16;15;9;13;10;15;9;14;14;14;8;11;16;13;21;13;18;14;10;16;11;10;14;15;18;13;12;13;12;8;13;16;10;15;10;19;11;13;15;9;13;10;15;10;12;9;11;12;17;9;12;11;15…
P04051;P04051;29;29;29;DNA-directed RNA polymerase III subunit RPC1;RPO31;>sp|P04051|RPC1_YEAST DNA-directed RNA polymerase III subunit RPC1 OS=Saccharomyces cerevisiae (strain ATCC 204508 / S288c) GN=RPO31 PE=1 SV=1;1;29;29;29;7;9;4;5;8;9;3;8;4;8;9;6;6;9;8;8;7;9;7;5;10;5;7;10;10;5;3;5;7;7;11;9;8;8;3;12;2;6;2;9;8;8;6;7;8;6;8;10;6;8;8;11;5;12;13;7;6;6;7;7;9;4;5;8;9;3;8;4;8;9;6;6;9;8;8;7;9;7;5;10;5…
P06101;P06101;29;29;29;Hsp90 co-chaperone Cdc37;CDC37;>sp|P06101|CDC37_YEAST Hsp90 co-chaperone Cdc37 OS=Saccharomyces cerevisiae (strain ATCC 204508 / S288c) GN=CDC37 PE=1 SV=2;1;29;29;29;23;19;20;18;16;17;19;18;14;19;17;22;15;21;17;21;18;18;16;16;18;16;21;19;17;19;15;17;16;16;18;13;18;20;14;19;16;17;14;22;18;17;17;18;18;17;20;19;15;20;15;18;18;16;19;18;21;20;20;23;19;20;18;16;17;19;18;14;19;17;…
P15624;P15624;29;29;29;Phenylalanine--tRNA ligase beta subunit;FRS1;>sp|P15624|SYFB_YEAST Phenylalanine--tRNA ligase beta subunit OS=Saccharomyces cerevisiae (strain ATCC 204508 / S288c) GN=FRS1 PE=1 SV=3;1;29;29;29;25;24;18;16;24;27;15;16;21;22;24;21;25;24;16;27;24;21;20;19;20;25;21;24;24;24;18;18;25;23;25;17;21;23;17;24;17;18;21;24;23;22;18;23;23;21;24;25;18;23;19;23;20;25;26;19;23;21;19;25;24;…
P15891;P15891;29;29;29;Actin-binding protein;ABP1;>sp|P15891|ABP1_YEAST Actin-binding protein OS=Saccharomyces cerevisiae (strain ATCC 204508 / S288c) GN=ABP1 PE=1 SV=4;1;29;29;29;17;19;19;17;18;18;13;18;16;22;21;20;19;21;16;19;20;22;13;17;20;23;24;19;19;21;16;18;23;24;19;18;22;22;16;18;19;17;17;23;19;20;16;20;22;16;22;20;18;21;17;19;17;17;19;19;20;20;21;17;19;19;17;18;18;13;18;16;22;21;20;19;21;…
P21954;P21954;29;29;28;Isocitrate dehydrogenase [NADP]	mitochondrial;IDP1;>sp|P21954|IDHP_YEAST Isocitrate dehydrogenase [NADP]	mitochondrial OS=Saccharomyces cerevisiae (strain ATCC 204508 / S288c) GN=IDP1 PE=1 SV=1;1;29;29;28;24;25;13;14;25;23;12;14;12;25;25;25;25;22;14;23;23;22;14;14;25;24;23;24;24;24;21;12;23;23;23;13;22;25;12;24;11;15;13;24;23;23;15;24;22;12;24;23;15;22;11;22;14;24;23;22;23;24;23;24;25;13;14;25;23;12;14;12;25;25;25;25;22;14;23;23;22;14;14;25;24;23;24;24;24;21;12;23;23;23;13;22;25;12;24;11;15;13;24;23…
P25039;P25039;29;29;29;Elongation factor G	mitochondrial;MEF1;>sp|P25039|EFGM_YEAST Elongation factor G	mitochondrial OS=Saccharomyces cerevisiae (strain ATCC 204508 / S288c) GN=MEF1 PE=1 SV=2;1;29;29;29;22;21;16;16;22;18;15;20;19;19;19;19;19;19;18;20;19;24;19;20;18;17;20;18;22;19;15;14;18;17;14;16;17;19;19;18;20;20;19;19;19;19;20;22;17;16;19;21;18;18;18;20;17;20;21;16;19;18;21;22;21;16;16;22;18;15;20;19;19;19;19;19;19;18;20;19;24;19;20;18;17;20;18;22;19;15;14;18;17;14;16;17;19;19;18;20;20;19;19;19…
P32266;P32266;29;29;29;Dynamin-like GTPase MGM1	mitochondrial:Dynamin-like GTPase MGM1 large isoform:Dynamin-like GTPase MGM1 small isoform;MGM1;>sp|P32266|MGM1_YEAST Dynamin-like GTPase MGM1	mitochondrial OS=Saccharomyces cerevisiae (strain ATCC 204508 / S288c) GN=MGM1 PE=1 SV=3;1;29;29;29;10;10;7;8;14;14;4;10;7;13;8;10;13;13;13;13;16;11;10;9;12;16;6;13;10;14;7;7;9;8;13;8;12;10;11;15;10;9;13;14;12;13;12;12;12;8;11;11;8;11;12;13;12;13;13;12;11;10;13;10;10;7;8;14;14;4;10;7;13;8;10;13;13;13;13;16;11;10;9;12;16;6;13;10;14;7;7;9;8;13;8;12;10;11;15;10;9;13;14;12;13;12;12;12;8;11;11;8;11;12…
P32597;P32597;29;29;27;Nuclear protein STH1/NPS1;STH1;>sp|P32597|STH1_YEAST Nuclear protein STH1/NPS1 OS=Saccharomyces cerevisiae (strain ATCC 204508 / S288c) GN=STH1 PE=1 SV=1;1;29;29;27;5;8;9;4;10;9;5;4;5;8;9;6;6;8;5;7;8;10;7;5;12;11;5;11;8;7;3;8;11;7;9;6;8;4;6;9;6;6;6;10;5;5;5;8;6;8;9;10;7;8;7;9;10;12;7;6;5;9;6;5;8;9;4;10;9;5;4;5;8;9;6;6;8;5;7;8;10;7;5;12;11;5;11;8;7;3;8;11;7;9;6;8;4;6;9;6;6;6…
P32796-2:P32796;P32796-2:P32796;29:28:00;29:28:00;29:28:00;Carnitine O-acetyltransferase	mitochondrial;CAT2;>sp|P32796-2|CACP_YEAST Isoform Peroxisomal of Carnitine O-acetyltransferase	mitochondrial OS=Saccharomyces cerevisiae (strain ATCC 204508 / S288c) GN=CAT2:>sp|P32796|CACP_YEAST Carnitine O-acetyltransferase	mitochondrial OS=Saccharomyces cerevisiae (str;2;29;29;29;21;19;14;16;21;19;12;17;12;19;20;19;16;19;8;14;10;9;7;11;10;12;20;12;14;16;12;12;15;16;11;8;11;20;9;10;9;12;14;21;20;18;14;20;21;15;18;19;13;15;13;16;12;14;14;19;21;21;20;21;19;14;16;21;19;12;17;12;19;20;19;16;19;8;14;10;9;7;11;10;12;20;12;14;16;12;12;15;16;11;8;11;20;9;10;9;12;14;21;20;18;14;20;21;15;18;19;13;15;13;16;12;14;14;19;21;21;20…
P32891;P32891;29;29;29;D-lactate dehydrogenase [cytochrome] 1	mitochondrial;DLD1;>sp|P32891|DLD1_YEAST D-lactate dehydrogenase [cytochrome] 1	mitochondrial OS=Saccharomyces cerevisiae (strain ATCC 204508 / S288c) GN=DLD1 PE=1 SV=2;1;29;29;29;20;22;21;18;18;26;13;19;19;21;25;19;23;24;18;21;19;20;19;16;17;14;16;14;15;16;13;15;20;19;20;17;19;18;20;23;19;18;20;23;20;26;18;18;20;21;23;23;18;26;20;22;19;21;24;18;22;25;18;20;22;21;18;18;26;13;19;19;21;25;19;23;24;18;21;19;20;19;16;17;14;16;14;15;16;13;15;20;19;20;17;19;18;20;23;19;18;20;23;20…
P36008;P36008;29;29;27;Elongation factor 1-gamma 2;TEF4;>sp|P36008|EF1G2_YEAST Elongation factor 1-gamma 2 OS=Saccharomyces cerevisiae (strain ATCC 204508 / S288c) GN=TEF4 PE=1 SV=1;1;29;29;27;21;21;16;15;22;22;15;15;16;22;23;21;23;22;16;25;22;22;18;20;21;22;20;23;21;21;23;15;21;24;22;17;24;21;15;22;16;16;15;22;22;21;14;21;21;13;23;22;17;22;16;21;17;22;23;22;22;20;21;21;21;16;15;22;22;15;15;16;22…
P38219;P38219;29;29;29;Obg-like ATPase 1;OLA1;>sp|P38219|OLA1_YEAST Obg-like ATPase 1 OS=Saccharomyces cerevisiae (strain ATCC 204508 / S288c) GN=OLA1 PE=1 SV=1;1;29;29;29;22;21;13;17;20;23;14;14;13;23;21;24;19;22;17;18;22;21;13;17;25;26;22;24;24;24;21;14;22;22;24;18;25;23;16;23;18;15;16;22;21;22;14;20;21;13;21;23;15;22;13;21;16;24;23;24;19;18;21;22;21;13;17;20;23;14;14;13;23;21;24;19;22;17;18;22…
P38687;P38687;29;29;29;Signal recognition particle subunit SRP68;SRP68;>sp|P38687|SRP68_YEAST Signal recognition particle subunit SRP68 OS=Saccharomyces cerevisiae (strain ATCC 204508 / S288c) GN=SRP68 PE=1 SV=1;1;29;29;29;15;15;12;10;19;17;9;12;8;19;18;15;16;15;9;12;13;15;9;9;17;16;14;15;16;17;9;8;15;15;17;9;12;14;11;16;11;12;9;16;17;12;12;16;13;12;16;14;13;11;11;18;11;18;15;14;17;14;15;15;15;12…
P38720;P38720;29;29;26;6-phosphogluconate dehydrogenase	decarboxylating 1;GND1;>sp|P38720|6PGD1_YEAST 6-phosphogluconate dehydrogenase	decarboxylating 1 OS=Saccharomyces cerevisiae (strain ATCC 204508 / S288c) GN=GND1 PE=1 SV=1;1;29;29;26;26;25;16;15;26;26;14;16;18;28;26;25;28;26;17;26;27;26;16;23;26;26;26;26;28;26;27;15;26;27;27;17;27;27;15;26;16;16;15;26;27;24;16;27;25;15;26;27;17;26;15;26;15;26;26;25;26;26;27;26;25;16;15;26;26;14;16;18;28;26;25;28;26;17;26;27;26;16;23;26;26;26;26;28;26;27;15;26;27;27;17;27;27;15;26;16;16;15;2…
P38788;P38788;29;29;29;Ribosome-associated complex subunit SSZ1;SSZ1;>sp|P38788|SSZ1_YEAST Ribosome-associated complex subunit SSZ1 OS=Saccharomyces cerevisiae (strain ATCC 204508 / S288c) GN=SSZ1 PE=1 SV=2;1;29;29;29;23;25;17;17;22;24;16;17;17;22;25;22;24;22;16;22;23;25;18;17;24;24;24;23;23;22;22;18;23;26;23;18;23;25;19;23;18;18;19;24;22;22;18;24;23;17;21;24;18;25;17;26;20;24;24;23;22;22;24;23;2…
P38999;P38999;29;29;29;Saccharopine dehydrogenase [NADP(+)	L-glutamate-forming];LYS9;>sp|P38999|LYS9_YEAST Saccharopine dehydrogenase [NADP(+)	L-glutamate-forming] OS=Saccharomyces cerevisiae (strain ATCC 204508 / S288c) GN=LYS9 PE=1 SV=1;1;29;29;29;24;26;13;14;26;27;13;15;14;26;27;26;27;27;14;26;25;27;14;15;28;27;26;26;26;26;24;15;25;25;25;15;27;26;14;27;13;14;15;26;27;25;14;28;26;11;27;27;14;26;12;27;15;26;26;26;27;26;26;24;26;13;14;26;27;13;15;14;26;27;26;27;27;14;26;25;27;14;15;28;27;26;26;26;26;24;15;25;25;25;15;27;26;14;27;13;14;1…
P40563;P40563;29;29;29;Altered inheritance of mitochondria protein 21;AIM21;>sp|P40563|AIM21_YEAST Altered inheritance of mitochondria protein 21 OS=Saccharomyces cerevisiae (strain ATCC 204508 / S288c) GN=AIM21 PE=1 SV=1;1;29;29;29;15;14;13;12;13;15;9;13;15;11;16;16;17;12;13;9;8;10;11;10;13;13;11;15;15;15;5;8;15;9;10;8;8;16;9;11;12;12;13;16;12;7;15;15;12;10;14;10;15;13;14;11;9;10;11;9;12;15;12;1…
P41811;P41811;29;29;29;Coatomer subunit beta;SEC27;>sp|P41811|COPB2_YEAST Coatomer subunit beta OS=Saccharomyces cerevisiae (strain ATCC 204508 / S288c) GN=SEC27 PE=1 SV=1;1;29;29;29;16;18;10;9;19;18;11;11;11;19;16;17;16;18;8;15;18;17;10;13;14;17;13;19;17;17;14;10;18;19;17;10;15;17;10;15;12;10;12;14;18;18;8;16;17;8;14;19;9;15;8;17;10;17;17;19;17;17;17;16;18;10;9;19;18;11;11;11;19;16;17;16;18;8;15…
P53312;P53312;29;29;29;Succinyl-CoA ligase [ADP-forming] subunit beta	mitochondrial;LSC2;>sp|P53312|SUCB_YEAST Succinyl-CoA ligase [ADP-forming] subunit beta	mitochondrial OS=Saccharomyces cerevisiae (strain ATCC 204508 / S288c) GN=LSC2 PE=1 SV=1;1;29;29;29;26;23;21;22;26;22;21;23;23;23;26;22;24;24;24;24;22;24;22;21;25;23;25;25;24;24;24;22;24;21;23;18;18;23;23;24;24;23;25;23;23;24;23;25;22;20;23;24;21;26;21;25;21;23;23;23;25;23;25;26;23;21;22;26;22;21;23;23;23;26;22;24;24;24;24;22;24;22;21;25;23;25;25;24;24;24;22;24;21;23;18;18;23;23;24;24;23;25;23;23…
Q03494:Q12113:P0C2J5:Q03483:P0C2J2;Q03494:Q12113:P0C2J5:Q03483;29:27:26:15:14;2:2:2:2:2;0:0:0:0:0;Transposon Ty2-DR2 Gag-Pol polyprotein:Capsid protein:Ty2 protease:Integrase:Reverse transcriptase/ribonuclease H:Transposon Ty2-OR1 Gag-Pol polyprotein:Capsid protein:Ty2 protease:Integrase:Reverse transcriptase/ribonuclease H:Transposon Ty2-LR2 Gag-Pol polyprotein:Capsid protein:Ty2 protease:Integr…
Q08818;Q08818;29;29;29;Meiotic sister-chromatid recombination protein 6	mitochondrial;MSC6;>sp|Q08818|MSC6_YEAST Meiotic sister-chromatid recombination protein 6	mitochondrial OS=Saccharomyces cerevisiae (strain ATCC 204508 / S288c) GN=MSC6 PE=1 SV=1;1;29;29;29;11;16;12;8;17;19;8;9;11;17;15;12;19;21;12;21;20;21;8;10;8;9;8;9;18;14;12;8;14;14;11;7;12;13;10;19;9;8;12;19;18;21;9;17;13;6;16;20;11;21;12;16;9;22;21;9;15;10;15;11;16;12;8;17;19;8;9;11;17;15;12;19;21;12;21;20;21;8;10;8;9;8;9;18;14;12;8;14;14;11;7;12;13;10;19;9;8;12;19;18;21;9;17;13;6;16;20;11;21;12…
Q12018;Q12018;29;29;29;Cell division control protein 53;CDC53;>sp|Q12018|CDC53_YEAST Cell division control protein 53 OS=Saccharomyces cerevisiae (strain ATCC 204508 / S288c) GN=CDC53 PE=1 SV=1;1;29;29;29;15;14;10;11;10;14;10;9;8;11;10;17;14;10;10;8;9;10;7;11;15;10;15;10;10;10;6;11;10;9;9;9;10;15;10;13;8;11;8;12;12;13;12;12;12;9;12;10;12;10;10;8;11;9;11;14;15;13;11;15;14;10;11;10;14;10;9;8;11;10;…
Q12176;Q12176;29;29;29;Ribosome biogenesis protein MAK21;MAK21;>sp|Q12176|MAK21_YEAST Ribosome biogenesis protein MAK21 OS=Saccharomyces cerevisiae (strain ATCC 204508 / S288c) GN=MAK21 PE=1 SV=1;1;29;29;29;8;12;11;12;14;12;5;15;11;11;14;15;11;14;12;13;9;12;9;7;8;10;10;6;15;11;5;7;12;7;14;10;13;9;7;11;10;11;12;11;12;13;11;12;10;9;11;13;12;14;9;13;12;13;15;10;8;12;8;8;12;11;12;14;12;5;15;11;11;14;…
Q12466;Q12466;29;29;29;Tricalbin-1;TCB1;>sp|Q12466|TCB1_YEAST Tricalbin-1 OS=Saccharomyces cerevisiae (strain ATCC 204508 / S288c) GN=TCB1 PE=1 SV=1;1;29;29;29;12;8;8;11;9;9;4;8;5;8;11;13;7;9;6;5;10;8;10;6;15;12;14;10;9;12;7;8;9;8;8;4;8;14;6;10;5;8;9;11;8;11;10;9;13;6;7;13;7;10;6;10;6;5;11;15;12;13;11;12;8;8;11;9;9;4;8;5;8;11;13;7;9;6;5;10;8;10;6;15;12;14;10;9;12;7;8;9;8;8;4;8;14;6;10;5;8;9;11;8;…
P04802;P04802;28;28;28;Aspartate--tRNA ligase	cytoplasmic;DPS1;>sp|P04802|SYDC_YEAST Aspartate--tRNA ligase	cytoplasmic OS=Saccharomyces cerevisiae (strain ATCC 204508 / S288c) GN=DPS1 PE=1 SV=3;1;28;28;28;25;23;21;20;24;25;18;20;21;23;27;23;27;24;21;27;24;24;20;20;24;25;24;24;24;28;22;19;26;26;24;20;27;25;20;24;20;19;18;23;25;25;20;25;23;20;25;26;19;27;20;25;20;25;27;24;27;26;25;25;23;21;20;24;25;18;20;21;23;27;23;27;24;21;27;24;24;20;20;24;25;24;24;24;28;22;19;26;26;24;20;27;25;20;24;20;19;18;23;25;2…
P10869;P10869;28;28;28;Aspartokinase;HOM3;>sp|P10869|AK_YEAST Aspartokinase OS=Saccharomyces cerevisiae (strain ATCC 204508 / S288c) GN=HOM3 PE=1 SV=2;1;28;28;28;21;20;18;18;21;20;16;16;18;24;22;20;23;20;18;21;22;23;18;20;20;20;21;21;24;24;22;18;22;23;21;18;23;21;19;23;19;18;20;22;22;25;17;23;22;17;20;21;18;22;17;23;18;23;22;20;22;20;19;21;20;18;18;21;20;16;16;18;24;22;20;23;20;18;21;22;23;18;20;…
P15180;P15180;28;28;28;Lysine--tRNA ligase	cytoplasmic;KRS1;>sp|P15180|SYKC_YEAST Lysine--tRNA ligase	cytoplasmic OS=Saccharomyces cerevisiae (strain ATCC 204508 / S288c) GN=KRS1 PE=1 SV=2;1;28;28;28;24;25;18;19;25;25;18;18;18;24;23;24;26;26;19;23;26;25;20;20;24;23;24;23;24;23;24;19;25;26;24;19;26;24;19;23;19;18;19;24;23;22;19;26;25;18;26;25;19;24;18;23;18;25;26;24;24;24;26;24;25;18;19;25;25;18;18;18;24;23;24;26;26;19;23;26;25;20;20;24;23;24;23;24;23;24;19;25;26;24;19;26;24;19;23;19;18;19;24;23;2…
P16547;P16547;28;28;28;Mitochondrial outer membrane protein OM45;OM45;>sp|P16547|OM45_YEAST Mitochondrial outer membrane protein OM45 OS=Saccharomyces cerevisiae (strain ATCC 204508 / S288c) GN=OM45 PE=1 SV=2;1;28;28;28;24;25;25;23;23;23;19;23;20;20;21;23;22;20;19;17;18;16;17;19;21;19;23;17;24;24;19;20;17;20;20;18;19;22;20;21;20;22;20;25;25;24;23;21;25;21;23;23;21;23;22;21;21;18;18;23;25;24;25;24…
P16862;P16862;28;28;28;6-phosphofructokinase subunit beta;PFK2;>sp|P16862|PFKA2_YEAST ATP-dependent 6-phosphofructokinase subunit beta OS=Saccharomyces cerevisiae (strain ATCC 204508 / S288c) GN=PFK2 PE=1 SV=4;1;28;28;28;24;22;21;22;22;23;16;20;20;19;23;25;22;22;22;22;24;25;21;20;24;26;23;22;24;25;20;21;26;26;27;23;24;22;21;25;20;22;20;25;23;24;20;24;21;20;23;24;23;21;21;24;21;23;23;23;22;23;21;2…
P18759;P18759;28;28;28;Vesicular-fusion protein SEC18;SEC18;>sp|P18759|SEC18_YEAST Vesicular-fusion protein SEC18 OS=Saccharomyces cerevisiae (strain ATCC 204508 / S288c) GN=SEC18 PE=1 SV=2;1;28;28;28;18;18;19;16;17;17;13;13;18;17;22;19;23;21;20;19;19;22;20;16;17;21;15;22;18;19;16;19;24;18;16;17;20;17;19;19;16;18;19;22;16;21;17;23;21;14;19;22;17;19;18;19;16;20;23;16;17;17;21;18;18;19;16;17;17;13;…
P19358;P19358;28;28;17;S-adenosylmethionine synthase 2;SAM2;>sp|P19358|METK2_YEAST S-adenosylmethionine synthase 2 OS=Saccharomyces cerevisiae (strain ATCC 204508 / S288c) GN=SAM2 PE=1 SV=3;1;28;28;17;23;24;16;18;25;24;17;18;17;25;24;23;24;25;16;25;25;23;17;21;24;25;23;24;25;24;23;18;25;24;25;18;26;23;17;25;17;16;18;24;24;24;16;24;23;16;24;24;17;24;16;26;18;25;25;23;25;24;24;23;24;16;18;25;24;17;…
P21538:Q12457;P21538;28:01:00;28:01:00;27:01:00;DNA-binding protein REB1;REB1;>sp|P21538|REB1_YEAST DNA-binding protein REB1 OS=Saccharomyces cerevisiae (strain ATCC 204508 / S288c) GN=REB1 PE=1 SV=2;2;28;28;27;14;19;14;15;19;21;9;19;17;18;19;15;20;16;19;17;19;19;18;16;19;18;13;15;20;18;8;20;20;18;18;19;17;14;15;20;18;18;15;19;20;19;20;20;18;13;21;20;20;18;16;18;15;18;17;14;19;15;17;14;19;14;15;1…
P22276;P22276;28;27;27;DNA-directed RNA polymerase III subunit RPC2;RET1;>sp|P22276|RPC2_YEAST DNA-directed RNA polymerase III subunit RPC2 OS=Saccharomyces cerevisiae (strain ATCC 204508 / S288c) GN=RET1 PE=1 SV=2;1;28;27;27;7;5;4;3;7;7;5;3;5;8;9;3;10;8;4;9;7;4;6;6;8;6;5;5;6;10;5;4;5;5;10;5;7;3;5;7;3;5;5;7;10;8;4;9;4;3;7;9;5;7;5;7;6;9;11;6;5;7;8;7;5;4;3;7;7;4;3;5;7;9;3;10;7;4;9;6;4;6;5;8;6;4;4;6…
P25655;P25655;28;28;28;General negative regulator of transcription subunit 1;CDC39;>sp|P25655|NOT1_YEAST General negative regulator of transcription subunit 1 OS=Saccharomyces cerevisiae (strain ATCC 204508 / S288c) GN=CDC39 PE=1 SV=3;1;28;28;28;15;14;9;7;12;12;6;5;10;10;15;11;14;12;5;15;12;9;8;6;13;12;12;13;13;12;6;5;13;10;11;6;11;14;5;14;7;7;8;12;12;18;7;17;14;9;12;8;6;13;6;14;9;14;13;10;15;15;…
P28240;P28240;28;28;28;Isocitrate lyase;ICL1;>sp|P28240|ACEA_YEAST Isocitrate lyase OS=Saccharomyces cerevisiae (strain ATCC 204508 / S288c) GN=ICL1 PE=1 SV=1;1;28;28;28;22;22;18;18;27;23;17;19;19;23;23;21;23;25;18;24;23;19;16;19;19;20;24;23;21;22;21;17;19;21;21;16;18;21;17;19;18;17;19;25;26;23;19;22;23;18;19;22;18;20;18;21;16;23;22;24;25;23;24;22;22;18;18;27;23;17;19;19;23;23;21;23;25;18;24;23;1…
P28274;P28274;28;28;26;CTP synthase 1;URA7;>sp|P28274|URA7_YEAST CTP synthase 1 OS=Saccharomyces cerevisiae (strain ATCC 204508 / S288c) GN=URA7 PE=1 SV=2;1;28;28;26;17;22;18;19;20;20;15;15;20;18;19;19;23;23;20;23;21;21;19;20;17;20;19;18;22;18;15;20;22;20;22;22;21;20;18;22;18;20;18;25;22;20;19;22;19;16;22;22;18;19;18;24;21;20;25;17;21;21;21;17;22;18;19;20;20;15;15;20;18;19;19;23;23;20;23;21;21;19…
P32340;P32340;28;28;28;Rotenone-insensitive NADH-ubiquinone oxidoreductase	mitochondrial;NDI1;>sp|P32340|NDI1_YEAST Rotenone-insensitive NADH-ubiquinone oxidoreductase	mitochondrial OS=Saccharomyces cerevisiae (strain ATCC 204508 / S288c) GN=NDI1 PE=1 SV=1;1;28;28;28;18;21;16;15;24;24;12;15;14;24;24;23;24;21;14;23;24;20;15;15;20;20;19;21;26;24;24;13;20;20;18;11;18;22;16;24;15;16;15;24;22;22;15;23;23;15;23;23;14;23;14;22;15;24;23;21;23;24;23;18;21;16;15;24;24;12;15;14;24;24;23;24;21;14;23;24;20;15;15;20;20;19;21;26;24;24;13;20;20;18;11;18;22;16;24;15;16;15;24;22…
P35732;P35732;28;28;28;RNA polymerase II degradation factor 1;DEF1;>sp|P35732|DEF1_YEAST RNA polymerase II degradation factor 1 OS=Saccharomyces cerevisiae (strain ATCC 204508 / S288c) GN=DEF1 PE=1 SV=1;1;28;28;28;17;17;14;20;17;17;17;19;18;20;17;17;20;20;18;16;20;19;18;24;19;19;17;17;21;22;15;17;18;18;16;20;18;19;17;19;16;18;19;19;18;22;20;17;17;20;18;19;19;18;19;17;18;16;17;20;16;17;19;17;17;14…
P36421;P36421;28;28;28;Tyrosine--tRNA ligase	cytoplasmic;TYS1;>sp|P36421|SYYC_YEAST Tyrosine--tRNA ligase	cytoplasmic OS=Saccharomyces cerevisiae (strain ATCC 204508 / S288c) GN=TYS1 PE=1 SV=3;1;28;28;28;21;23;16;17;22;24;15;17;18;22;23;21;25;21;18;23;22;21;21;20;22;24;19;23;24;22;20;19;23;23;26;18;23;21;19;23;20;20;19;20;22;24;20;23;24;16;25;25;17;25;18;22;17;26;23;17;25;24;18;21;23;16;17;22;24;15;17;18;22;23;21;25;21;18;23;22;21;21;20;22;24;19;23;24;22;20;19;23;23;26;18;23;21;19;23;20;20;19;20;22;2…
P38081;P38081;28;28;28;Uncharacterized glycosyl hydrolase YBR056W;;>sp|P38081|YBQ6_YEAST Uncharacterized glycosyl hydrolase YBR056W OS=Saccharomyces cerevisiae (strain ATCC 204508 / S288c) GN=YBR056W PE=1 SV=1;1;28;28;28;15;13;13;12;9;11;7;6;8;5;11;19;9;10;10;9;8;10;8;6;13;16;17;11;13;9;8;10;10;13;7;6;6;17;6;10;9;9;8;13;12;11;11;13;18;7;12;13;8;11;8;10;7;8;10;15;15;14;14;15;13;13;12;9;11;7;6;8;5;…
P38625;P38625;28;28;28;GMP synthase [glutamine-hydrolyzing];GUA1;>sp|P38625|GUAA_YEAST GMP synthase [glutamine-hydrolyzing] OS=Saccharomyces cerevisiae (strain ATCC 204508 / S288c) GN=GUA1 PE=1 SV=4;1;28;28;28;19;22;14;18;24;18;18;17;14;25;22;19;23;22;14;20;25;23;16;18;22;24;23;24;25;26;23;17;21;23;25;19;25;21;16;23;15;16;16;24;22;26;17;21;22;13;22;22;16;20;14;23;16;21;24;20;22;19;24;19;22;14;18;…
P39936;P39936;28;25;25;Eukaryotic initiation factor 4F subunit p130;TIF4632;>sp|P39936|IF4F2_YEAST Eukaryotic initiation factor 4F subunit p130 OS=Saccharomyces cerevisiae (strain ATCC 204508 / S288c) GN=TIF4632 PE=1 SV=1;1;28;25;25;12;17;12;12;14;13;8;12;14;13;18;12;18;14;17;18;12;20;14;14;14;13;11;16;15;14;8;10;19;16;16;12;13;10;13;18;11;13;13;12;14;13;11;16;11;12;16;16;13;16;12;13;14;15;17;8;1…
P40047;P40047;28;25;25;Aldehyde dehydrogenase 5	mitochondrial;ALD5;>sp|P40047|ALDH5_YEAST Aldehyde dehydrogenase 5	mitochondrial OS=Saccharomyces cerevisiae (strain ATCC 204508 / S288c) GN=ALD5 PE=1 SV=4;1;28;25;25;23;26;22;23;24;26;17;21;23;24;23;22;22;25;20;23;23;25;21;19;20;21;19;21;23;25;21;22;26;24;23;20;21;23;20;23;20;20;23;24;24;26;22;25;24;22;26;24;20;23;21;24;22;22;24;26;24;24;24;20;23;19;20;21;23;14;18;20;21;20;19;20;22;18;21;21;22;19;17;18;19;17;19;20;23;19;19;23;21;21;17;19;20;18;20;17;18;20;21;21…
P41921-2:P41921;P41921-2:P41921;28:28:00;28:28:00;28:28:00;Glutathione reductase;GLR1;>sp|P41921-2|GSHR_YEAST Isoform 2 of Glutathione reductase OS=Saccharomyces cerevisiae (strain ATCC 204508 / S288c) GN=GLR1:>sp|P41921|GSHR_YEAST Glutathione reductase OS=Saccharomyces cerevisiae (strain ATCC 204508 / S288c) GN=GLR1 PE=1 SV=2;2;28;28;28;21;17;13;10;17;15;12;15;12;20;15;24;18;17;11;20;17;14;12;17…
P47079;P47079;28;28;28;T-complex protein 1 subunit theta;CCT8;>sp|P47079|TCPQ_YEAST T-complex protein 1 subunit theta OS=Saccharomyces cerevisiae (strain ATCC 204508 / S288c) GN=CCT8 PE=1 SV=1;1;28;28;28;25;22;18;19;24;24;16;18;20;22;22;23;22;24;19;23;25;22;18;22;23;23;20;24;22;23;20;18;25;24;23;19;23;24;19;23;19;20;19;25;24;24;19;22;24;17;23;24;19;24;18;21;19;24;24;22;22;22;23;25;22;18;19;24;24;…
Q03195;Q03195;28;28;28;Translation initiation factor RLI1;RLI1;>sp|Q03195|RLI1_YEAST Translation initiation factor RLI1 OS=Saccharomyces cerevisiae (strain ATCC 204508 / S288c) GN=RLI1 PE=1 SV=1;1;28;28;28;20;17;16;16;19;24;14;16;21;17;18;22;24;17;16;22;17;21;19;19;17;21;18;19;18;21;16;20;21;19;19;16;18;17;19;22;17;17;16;21;21;21;21;20;22;17;23;21;18;22;17;21;18;21;22;19;21;19;20;20;17;16;16;19;2…
Q07791;Q07791;28;3;0;Transposon Ty2-DR3 Gag-Pol polyprotein:Capsid protein:Ty2 protease:Integrase:Reverse transcriptase/ribonuclease H;TY2B-DR3;>sp|Q07791|YD23B_YEAST Transposon Ty2-DR3 Gag-Pol polyprotein OS=Saccharomyces cerevisiae (strain ATCC 204508 / S288c) GN=TY2B-DR3 PE=3 SV=1;1;28;3;0;5;6;8;6;7;9;6;6;8;10;6;4;6;8;4;5;3;3;6;6;4;5;5;5;4;6;5;16;18;18;7;7;8;5;3;4;4;4;5;6;4;7;5;7;6;9;8;6;8;4;5…
Q08647;Q08647;28;28;28;Multisubstrate pseudouridine synthase 7;PUS7;>sp|Q08647|PUS7_YEAST Multisubstrate pseudouridine synthase 7 OS=Saccharomyces cerevisiae (strain ATCC 204508 / S288c) GN=PUS7 PE=1 SV=1;1;28;28;28;14;11;10;14;14;10;6;15;14;15;14;13;10;11;11;12;16;12;17;9;12;15;11;12;12;10;10;12;14;10;14;13;11;12;11;14;14;9;11;13;11;12;10;16;13;12;12;15;11;12;11;15;12;12;18;10;11;10;9;14;11;10;1…
Q08822;Q08822;28;28;28;Probable electron transfer flavoprotein-ubiquinone oxidoreductase	mitochondrial;CIR2;>sp|Q08822|ETFD_YEAST Probable electron transfer flavoprotein-ubiquinone oxidoreductase	mitochondrial OS=Saccharomyces cerevisiae (strain ATCC 204508 / S288c) GN=CIR2 PE=1 SV=1;1;28;28;28;17;16;13;11;17;22;11;14;11;14;20;16;15;14;15;16;13;15;11;10;15;18;13;12;16;19;15;10;11;10;12;7;7;19;13;19;13;10;14;18;19;16;12;19;19;14;16;22;14;24;13;16;10;17;14;14;16;15;15;17;16;13;11;17;22;11;14;11;14;20;16;15;14;15;16;13;15;11;10;15;18;13;12;16;19;15;10;11;10;12;7;7;19;13;19;13;10;14;18;19;16;…
P06738;P06738;27;27;27;Glycogen phosphorylase;GPH1;>sp|P06738|PHSG_YEAST Glycogen phosphorylase OS=Saccharomyces cerevisiae (strain ATCC 204508 / S288c) GN=GPH1 PE=1 SV=4;1;27;27;27;24;20;13;12;16;14;11;10;8;16;12;22;16;10;8;16;16;12;9;5;18;20;18;17;25;23;22;11;23;17;10;7;10;23;7;13;12;9;13;22;17;16;13;18;24;9;16;12;9;12;7;13;7;13;14;23;20;19;22;24;20;13;12;16;14;11;10;8;16;12;22;16;10;8;16;16;12…
P06786;P06786;27;27;27;DNA topoisomerase 2;TOP2;>sp|P06786|TOP2_YEAST DNA topoisomerase 2 OS=Saccharomyces cerevisiae (strain ATCC 204508 / S288c) GN=TOP2 PE=1 SV=2;1;27;27;27;9;12;6;8;12;8;6;6;8;12;13;10;12;13;8;12;8;9;10;7;10;13;12;14;12;12;6;10;9;11;14;10;9;13;6;11;8;11;9;14;11;8;10;14;15;6;7;13;6;9;6;13;8;14;16;8;13;12;13;9;12;6;8;12;8;6;6;8;12;13;10;12;13;8;12;8;9;10;7;10;13;12;14;12;12;6;10…
P10659;P10659;27;16;16;S-adenosylmethionine synthase 1;SAM1;>sp|P10659|METK1_YEAST S-adenosylmethionine synthase 1 OS=Saccharomyces cerevisiae (strain ATCC 204508 / S288c) GN=SAM1 PE=1 SV=2;1;27;16;16;19;21;17;16;22;23;19;17;16;23;22;21;23;23;17;23;24;23;16;19;22;22;22;21;21;22;21;18;22;23;24;18;24;19;16;21;16;16;16;21;22;21;16;22;22;15;22;23;17;23;16;23;18;23;23;22;22;23;21;10;12;10;8;13;14;11;9…
P15019;P15019;27;27;27;Transaldolase;TAL1;>sp|P15019|TAL1_YEAST Transaldolase OS=Saccharomyces cerevisiae (strain ATCC 204508 / S288c) GN=TAL1 PE=1 SV=4;1;27;27;27;22;24;18;19;22;21;17;18;18;21;20;24;21;24;19;24;20;21;19;21;21;21;22;20;22;21;21;15;22;18;23;17;22;22;17;19;17;17;20;21;22;23;21;20;23;17;21;23;18;22;19;23;17;21;20;22;22;19;23;22;24;18;19;22;21;17;18;18;21;20;24;21;24;19;24;20;21;19;2…
P28273;P28273;27;27;27;5-oxoprolinase;OXP1;>sp|P28273|OPLA_YEAST 5-oxoprolinase OS=Saccharomyces cerevisiae (strain ATCC 204508 / S288c) GN=OXP1 PE=1 SV=2;1;27;27;27;7;11;8;7;5;7;2;5;11;6;5;13;4;3;4;5;2;7;5;2;9;11;9;8;6;8;1;5;8;8;5;6;4;8;5;6;8;6;8;6;8;7;9;9;13;5;8;9;6;5;5;6;5;7;4;8;7;10;7;7;11;8;7;5;7;2;5;11;6;5;13;4;3;4;5;2;7;5;2;9;11;9;8;6;8;1;5;8;8;5;6;4;8;5;6;8;6;8;6;8;7;9;9;13;5;8;9;6;5;5;6;…
P32190;P32190;27;27;27;Glycerol kinase;GUT1;>sp|P32190|GLPK_YEAST Glycerol kinase OS=Saccharomyces cerevisiae (strain ATCC 204508 / S288c) GN=GUT1 PE=3 SV=1;1;27;27;27;14;14;11;13;13;14;8;12;11;15;14;13;17;13;9;13;13;12;7;5;6;5;12;3;20;21;13;7;7;6;3;2;3;14;10;12;14;11;13;18;16;16;13;17;14;11;14;15;11;13;10;11;11;10;7;11;17;16;15;14;14;11;13;13;14;8;12;11;15;14;13;17;13;9;13;13;12;7;5;6;5;12;3;20;…
P32527;P32527;27;27;27;Zuotin;ZUO1;>sp|P32527|ZUO1_YEAST Zuotin OS=Saccharomyces cerevisiae (strain ATCC 204508 / S288c) GN=ZUO1 PE=1 SV=1;1;27;27;27;22;23;17;18;23;23;17;17;16;22;22;23;22;22;14;24;22;19;17;17;21;22;19;20;23;21;17;15;21;22;20;15;22;22;15;22;17;15;17;23;21;23;17;23;21;14;22;21;16;20;18;20;16;22;22;20;22;21;22;22;23;17;18;23;23;17;17;16;22;22;23;22;22;14;24;22;19;17;17;21;22;19;20;…
P35844;P35844;27;27;27;Protein KES1;KES1;>sp|P35844|KES1_YEAST Oxysterol-binding protein homolog 4 OS=Saccharomyces cerevisiae (strain ATCC 204508 / S288c) GN=KES1 PE=1 SV=1;1;27;27;27;20;19;12;15;18;18;10;16;12;23;17;19;18;21;14;18;19;20;14;15;21;23;17;19;20;20;15;14;21;21;18;15;18;19;15;19;14;14;15;19;17;20;15;19;18;13;19;19;17;18;13;20;16;20;18;20;21;18;23;20;19;12;15;18;18;10;16;12;23;17;19;1…
P38707;P38707;27;27;27;Asparagine--tRNA ligase	cytoplasmic;DED81;>sp|P38707|SYNC_YEAST Asparagine--tRNA ligase	cytoplasmic OS=Saccharomyces cerevisiae (strain ATCC 204508 / S288c) GN=DED81 PE=1 SV=1;1;27;27;27;16;21;15;18;22;20;14;17;17;20;21;16;22;20;15;22;18;18;17;17;20;22;19;20;19;24;14;15;23;21;21;19;21;18;18;21;16;16;17;21;19;23;18;20;21;14;22;20;17;18;17;22;18;20;22;18;20;21;18;16;21;15;18;22;20;14;17;17;20;21;16;22;20;15;22;18;18;17;17;20;22;19;20;19;24;14;15;23;21;21;19;21;18;18;21;16;16;17;21;19;…
P39077;P39077;27;27;27;T-complex protein 1 subunit gamma;CCT3;>sp|P39077|TCPG_YEAST T-complex protein 1 subunit gamma OS=Saccharomyces cerevisiae (strain ATCC 204508 / S288c) GN=CCT3 PE=1 SV=2;1;27;27;27;22;21;17;19;22;23;15;21;20;25;21;24;21;21;21;23;24;20;22;21;20;21;21;23;24;21;19;19;23;19;24;19;22;22;20;24;20;20;21;24;23;20;21;24;23;18;25;24;21;23;20;24;19;22;24;22;22;22;22;22;21;17;19;22;23;…
P39518;P39518;27;27;27;Long-chain-fatty-acid--CoA ligase 2;FAA2;>sp|P39518|LCF2_YEAST Long-chain-fatty-acid--CoA ligase 2 OS=Saccharomyces cerevisiae (strain ATCC 204508 / S288c) GN=FAA2 PE=1 SV=1;1;27;27;27;20;17;14;14;18;20;12;14;12;23;16;16;13;18;7;15;10;10;7;5;6;5;19;7;15;10;8;7;10;11;5;2;7;17;4;10;10;6;14;18;16;15;14;19;20;13;19;18;14;14;11;14;9;12;11;20;18;15;22;20;17;14;14;18;20;12;14;12;2…
P40477;P40477;27;27;27;Nucleoporin NUP159;NUP159;>sp|P40477|NU159_YEAST Nucleoporin NUP159 OS=Saccharomyces cerevisiae (strain ATCC 204508 / S288c) GN=NUP159 PE=1 SV=1;1;27;27;27;9;12;9;10;9;12;4;11;11;8;9;12;9;9;13;8;7;11;11;5;8;13;10;11;8;11;4;7;6;9;12;8;4;9;9;12;7;9;8;10;10;9;12;9;8;8;10;9;10;9;9;8;9;7;9;5;9;10;8;9;12;9;10;9;12;4;11;11;8;9;12;9;9;13;8;7;11;11;5;8;13;10;11;8;11;4;7;6;9;12;8;4;9…
P41807;P41807;27;27;27;V-type proton ATPase subunit H;VMA13;>sp|P41807|VATH_YEAST V-type proton ATPase subunit H OS=Saccharomyces cerevisiae (strain ATCC 204508 / S288c) GN=VMA13 PE=1 SV=1;1;27;27;27;17;18;12;10;17;20;10;11;11;16;17;18;17;21;10;19;17;14;11;14;17;20;18;15;19;21;16;10;20;18;18;11;18;18;9;18;9;9;10;20;20;19;13;20;18;10;17;20;10;19;10;15;10;20;18;18;19;19;18;17;18;12;10;17;20;10;11;1…
P46672;P46672;27;27;27;GU4 nucleic-binding protein 1;ARC1;>sp|P46672|ARC1_YEAST tRNA-aminoacylation cofactor ARC1 OS=Saccharomyces cerevisiae (strain ATCC 204508 / S288c) GN=ARC1 PE=1 SV=2;1;27;27;27;18;21;21;20;20;22;16;18;21;22;21;21;21;21;19;21;20;22;22;23;22;22;20;23;21;20;18;20;20;20;20;19;21;23;21;23;21;21;22;21;21;21;19;21;21;22;22;22;20;22;19;19;20;22;20;20;21;21;20;18;21;21;20;20;22;16;1…
P47771;P47771;27;11;11;Aldehyde dehydrogenase [NAD(P)+] 1;ALD2;>sp|P47771|ALDH2_YEAST Aldehyde dehydrogenase [NAD(P)+] 1 OS=Saccharomyces cerevisiae (strain ATCC 204508 / S288c) GN=ALD2 PE=1 SV=2;1;27;11;11;21;16;8;13;15;13;5;7;4;10;6;20;11;6;6;8;9;6;6;3;15;14;19;16;10;10;6;9;14;9;9;5;7;17;5;7;5;5;7;12;12;10;10;15;21;7;9;10;6;11;5;11;8;12;8;20;15;16;14;7;4;1;5;6;6;2;1;2;3;3;7;3;3;1;4;4;4;1;2;8;6;…
P49723;P49723;27;27;27;Ribonucleoside-diphosphate reductase small chain 2;RNR4;>sp|P49723|RIR4_YEAST Ribonucleoside-diphosphate reductase small chain 2 OS=Saccharomyces cerevisiae (strain ATCC 204508 / S288c) GN=RNR4 PE=1 SV=1;1;27;27;27;22;21;13;12;22;21;12;12;11;22;22;19;22;23;11;21;22;22;10;16;19;22;22;23;21;23;18;14;23;25;21;13;22;24;11;21;11;10;11;22;22;23;12;23;21;11;22;22;13;21;12;21;11;21…
P53254;P53254;27;27;27;U3 small nucleolar RNA-associated protein 22;UTP22;>sp|P53254|UTP22_YEAST U3 small nucleolar RNA-associated protein 22 OS=Saccharomyces cerevisiae (strain ATCC 204508 / S288c) GN=UTP22 PE=1 SV=1;1;27;27;27;10;13;5;7;13;13;8;7;8;9;12;14;17;12;8;13;12;15;7;5;7;11;11;6;12;12;4;8;14;10;11;11;13;14;7;14;5;10;10;13;14;12;6;11;16;7;11;17;8;14;8;11;9;14;14;11;13;11;12;10;13;5;7;13;…
P53261;P53261;27;27;27;Pescadillo homolog;NOP7;>sp|P53261|PESC_YEAST Pescadillo homolog OS=Saccharomyces cerevisiae (strain ATCC 204508 / S288c) GN=NOP7 PE=1 SV=1;1;27;27;27;17;18;13;15;18;19;13;15;13;16;18;17;17;18;15;17;16;20;17;12;16;14;15;15;19;14;13;15;19;14;18;13;18;17;16;15;15;15;15;19;20;18;15;18;20;12;16;19;15;18;16;20;15;18;15;17;20;17;19;17;18;13;15;18;19;13;15;13;16;18;17;17;18;15;17;…
P53883;P53883;27;27;27;Nucleolar protein 13;NOP13;>sp|P53883|NOP13_YEAST Nucleolar protein 13 OS=Saccharomyces cerevisiae (strain ATCC 204508 / S288c) GN=NOP13 PE=1 SV=2;1;27;27;27;13;17;15;11;16;17;9;11;14;18;15;13;17;15;13;18;16;17;16;13;14;14;12;15;11;17;8;14;16;12;20;16;18;13;16;17;14;14;15;14;15;15;14;17;15;14;18;18;16;18;16;15;13;20;15;11;17;15;14;13;17;15;11;16;17;9;11;14;18;15;13;17;15;13…
Q04439;Q04439;27;27;20;Myosin-5;MYO5;>sp|Q04439|MYO5_YEAST Myosin-5 OS=Saccharomyces cerevisiae (strain ATCC 204508 / S288c) GN=MYO5 PE=1 SV=1;1;27;27;20;20;17;14;15;18;17;9;17;15;16;13;20;18;16;13;15;15;9;14;16;16;18;13;17;16;14;7;15;17;15;20;16;14;20;12;13;13;14;14;16;20;16;15;16;19;15;16;20;17;17;13;19;14;18;18;18;18;16;15;20;17;14;15;18;17;9;17;15;16;13;20;18;16;13;15;15;9;14;16;16;18;13;17;1…
Q06625;Q06625;27;27;27;Glycogen debranching enzyme:4-alpha-glucanotransferase:Amylo-alpha-1	6-glucosidase;GDB1;>sp|Q06625|GDE_YEAST Glycogen debranching enzyme OS=Saccharomyces cerevisiae (strain ATCC 204508 / S288c) GN=GDB1 PE=1 SV=1;1;27;27;27;20;13;8;10;10;5;2;2;4;3;3;14;4;3;1;3;0;0;3;3;3;2;17;3;9;9;3;8;9;9;2;2;1;15;1;1;1;4;5;7;8;7;6;7;14;5;6;4;5;4;2;2;3;2;2;17;13;11;9;20;13;8;10;10;5;2;2;4;3;3;14;4;3;1;3;0;0;3;3;3;2;17;3;9;9;3;8;9;9;2;2;1;15;1;1;1;4;5;7;8;7;6;7;14;5;6;4;5;4;2;2;3;2;…
Q08977;Q08977;27;27;27;UPF0662 protein YPL260W;YPL260W;>sp|Q08977|YP260_YEAST UPF0662 protein YPL260W OS=Saccharomyces cerevisiae (strain ATCC 204508 / S288c) GN=YPL260W PE=1 SV=1;1;27;27;27;21;18;14;14;18;20;12;14;14;17;20;17;18;19;13;18;15;20;14;15;19;20;20;21;20;20;12;13;18;17;17;12;16;18;14;20;13;14;14;20;17;20;12;17;19;14;21;20;14;17;14;18;13;20;18;17;19;19;17;21;18;14;14;18;20;12;14;14;17;2…
Q12031;Q12031;27;27;27;Mitochondrial 2-methylisocitrate lyase;ICL2;>sp|Q12031|ACEB_YEAST Mitochondrial 2-methylisocitrate lyase OS=Saccharomyces cerevisiae (strain ATCC 204508 / S288c) GN=ICL2 PE=1 SV=1;1;27;27;27;18;20;13;14;20;21;15;14;15;22;21;20;17;25;10;11;14;10;9;7;7;7;22;4;12;11;3;8;8;11;4;6;4;19;10;13;13;10;13;21;20;20;15;21;19;14;20;18;14;17;13;18;11;14;11;21;18;19;19;18;20;13;14;20;21;1…
P07257;P07257;26;26;26;Cytochrome b-c1 complex subunit 2	mitochondrial;QCR2;>sp|P07257|QCR2_YEAST Cytochrome b-c1 complex subunit 2	mitochondrial OS=Saccharomyces cerevisiae (strain ATCC 204508 / S288c) GN=QCR2 PE=1 SV=1;1;26;26;26;23;23;15;15;22;24;15;15;17;22;23;24;23;22;16;23;23;24;16;21;21;22;22;22;22;22;22;15;22;22;23;16;21;22;16;23;15;17;15;23;23;23;16;23;23;15;23;23;16;23;16;24;16;23;23;24;24;23;22;23;23;15;15;22;24;15;15;17;22;23;24;23;22;16;23;23;24;16;21;21;22;22;22;22;22;22;15;22;22;23;16;21;22;16;23;15;17;15;23;23…
P07262;P07262;26;26;20;NADP-specific glutamate dehydrogenase 1;GDH1;>sp|P07262|DHE4_YEAST NADP-specific glutamate dehydrogenase 1 OS=Saccharomyces cerevisiae (strain ATCC 204508 / S288c) GN=GDH1 PE=1 SV=2;1;26;26;20;22;25;16;15;24;24;16;17;16;24;24;23;25;24;16;24;24;24;17;20;24;24;20;24;24;24;24;16;23;24;24;16;25;24;16;24;15;16;16;23;24;24;16;23;23;15;23;24;17;23;17;24;17;24;23;23;25;24;24;22;25;…
P12709;P12709;26;26;26;Glucose-6-phosphate isomerase;PGI1;>sp|P12709|G6PI_YEAST Glucose-6-phosphate isomerase OS=Saccharomyces cerevisiae (strain ATCC 204508 / S288c) GN=PGI1 PE=1 SV=3;1;26;26;26;22;22;15;14;22;22;14;15;15;22;22;23;24;22;14;23;23;23;15;15;22;23;23;22;23;22;22;15;25;23;22;14;23;22;14;23;14;14;15;23;22;22;14;23;22;15;22;22;15;22;15;22;15;22;23;23;22;23;22;22;22;15;14;22;22;14;15;15…
P19657;P19657;26;5;5;Plasma membrane ATPase 2;PMA2;>sp|P19657|PMA2_YEAST Plasma membrane ATPase 2 OS=Saccharomyces cerevisiae (strain ATCC 204508 / S288c) GN=PMA2 PE=1 SV=3;1;26;5;5;22;21;16;17;18;20;14;15;14;20;19;22;18;19;15;18;19;19;15;17;18;20;20;21;19;19;18;15;19;20;19;14;20;24;16;18;15;15;15;19;20;20;17;21;23;16;19;19;16;19;14;20;16;20;20;23;23;21;22;4;2;2;2;1;1;0;0;0;1;0;3;0;0;0;0;1;0;0;1;…
P20447;P20447;26;26;26;ATP-dependent RNA helicase DBP3;DBP3;>sp|P20447|DBP3_YEAST ATP-dependent RNA helicase DBP3 OS=Saccharomyces cerevisiae (strain ATCC 204508 / S288c) GN=DBP3 PE=1 SV=2;1;26;26;26;16;16;10;12;20;17;10;13;12;17;17;14;19;20;12;17;21;19;13;13;16;18;15;18;17;17;16;14;18;15;17;15;18;15;14;20;12;12;12;20;19;16;10;17;14;11;17;19;13;19;11;21;15;16;19;15;17;15;16;16;16;10;12;20;17;10;1…
P21524;P21524;26;26;22;Ribonucleoside-diphosphate reductase large chain 1;RNR1;>sp|P21524|RIR1_YEAST Ribonucleoside-diphosphate reductase large chain 1 OS=Saccharomyces cerevisiae (strain ATCC 204508 / S288c) GN=RNR1 PE=1 SV=2;1;26;26;22;12;18;11;12;16;18;12;10;12;19;16;15;20;16;12;17;18;18;12;13;19;18;15;19;20;21;14;12;21;17;17;10;18;13;13;17;12;12;12;17;15;19;11;17;15;10;18;18;11;19;10;18;12;19…
P23254;P23254;26;26;26;Transketolase 1;TKL1;>sp|P23254|TKT1_YEAST Transketolase 1 OS=Saccharomyces cerevisiae (strain ATCC 204508 / S288c) GN=TKL1 PE=1 SV=4;1;26;26;26;22;22;17;17;23;23;17;18;17;22;21;20;23;22;18;22;24;21;17;19;19;22;23;23;22;21;21;17;20;21;22;18;24;23;16;21;18;17;16;22;22;22;17;20;20;17;21;23;16;21;18;22;17;24;21;21;22;22;20;22;22;17;17;23;23;17;18;17;22;21;20;23;22;18;22;24;21;…
P32497;P32497;26;26;26;Eukaryotic translation initiation factor 3 subunit C;NIP1;>sp|P32497|EIF3C_YEAST Eukaryotic translation initiation factor 3 subunit C OS=Saccharomyces cerevisiae (strain ATCC 204508 / S288c) GN=NIP1 PE=1 SV=2;1;26;26;26;17;18;13;16;17;22;13;14;15;20;20;17;19;19;15;20;18;19;14;16;19;18;18;19;18;16;16;14;20;18;19;15;18;18;15;19;14;14;13;19;20;16;13;15;19;13;19;19;16;17;15;20;…
P37898;P37898;26;24;24;Alanine/arginine aminopeptidase;AAP1;>sp|P37898|AAP1_YEAST Alanine/arginine aminopeptidase OS=Saccharomyces cerevisiae (strain ATCC 204508 / S288c) GN=AAP1 PE=1 SV=2;1;26;24;24;14;17;11;14;19;19;9;12;13;17;15;15;17;20;11;17;17;18;14;15;10;18;16;12;16;18;13;12;16;17;15;13;16;18;10;20;13;12;14;18;17;18;13;17;18;11;18;15;13;17;11;15;13;17;19;15;19;18;18;12;15;9;12;17;17;7;10;1…
P38431:P38431-2;P38431:P38431-2;26:25:00;26:25:00;26:25:00;Eukaryotic translation initiation factor 5;TIF5;>sp|P38431|IF5_YEAST Eukaryotic translation initiation factor 5 OS=Saccharomyces cerevisiae (strain ATCC 204508 / S288c) GN=TIF5 PE=1 SV=1:>sp|P38431-2|IF5_YEAST Isoform Short of Eukaryotic translation initiation factor 5 OS=Saccharomyces cerevisiae (strai;2;26;26;26;21;19;17;16;18;20;17;16;…
P39002;P39002;26;26;24;Long-chain-fatty-acid--CoA ligase 3;FAA3;>sp|P39002|LCF3_YEAST Long-chain-fatty-acid--CoA ligase 3 OS=Saccharomyces cerevisiae (strain ATCC 204508 / S288c) GN=FAA3 PE=1 SV=1;1;26;26;24;13;13;11;10;15;10;9;9;14;13;12;11;11;15;11;11;12;11;15;10;15;15;8;16;15;13;9;10;14;13;11;11;12;12;9;10;11;11;11;13;14;12;14;13;12;11;12;13;10;12;8;12;12;11;11;9;12;12;9;13;13;11;10;15;10;9;9;…
P43123;P43123;26;26;26;UDP-N-acetylglucosamine pyrophosphorylase;QRI1;>sp|P43123|UAP1_YEAST UDP-N-acetylglucosamine pyrophosphorylase OS=Saccharomyces cerevisiae (strain ATCC 204508 / S288c) GN=QRI1 PE=1 SV=1;1;26;26;26;13;13;12;14;14;16;7;11;11;14;15;15;11;14;10;13;11;12;11;11;13;11;15;13;15;12;6;12;15;14;12;9;10;15;10;9;12;11;12;15;11;12;11;13;13;14;14;15;12;15;11;12;10;12;12;12;16;12;13;13;13;…
P43609;P43609;26;26;26;Chromatin structure-remodeling complex protein RSC8;RSC8;>sp|P43609|RSC8_YEAST Chromatin structure-remodeling complex protein RSC8 OS=Saccharomyces cerevisiae (strain ATCC 204508 / S288c) GN=RSC8 PE=1 SV=1;1;26;26;26;15;13;12;11;14;13;7;11;8;12;17;15;11;12;10;14;11;13;9;10;17;15;15;18;16;15;9;12;13;18;13;10;12;15;9;11;11;11;8;14;15;14;13;16;12;9;13;15;10;9;11;14;9;15;15;13;…
P47037;P47037;26;26;26;Structural maintenance of chromosomes protein 3;SMC3;>sp|P47037|SMC3_YEAST Structural maintenance of chromosomes protein 3 OS=Saccharomyces cerevisiae (strain ATCC 204508 / S288c) GN=SMC3 PE=1 SV=1;1;26;26;26;8;5;3;6;6;8;1;7;7;6;5;5;6;5;3;6;2;4;4;1;7;6;3;5;5;4;3;4;3;1;3;1;2;9;7;8;3;3;6;4;6;5;3;7;4;6;6;7;8;8;4;10;7;9;5;1;7;8;4;8;5;3;6;6;8;1;7;7;6;5;5;6;5;3;6;2;4;4;1;7;6;3;5;…
P53742;P53742;26;26;26;Nucleolar GTP-binding protein 2;NOG2;>sp|P53742|NOG2_YEAST Nucleolar GTP-binding protein 2 OS=Saccharomyces cerevisiae (strain ATCC 204508 / S288c) GN=NOG2 PE=1 SV=1;1;26;26;26;11;11;9;9;12;12;5;10;7;12;12;10;14;14;8;12;13;12;11;12;11;9;7;11;12;11;8;9;13;13;14;11;18;12;13;15;11;10;10;11;11;14;11;15;9;9;14;13;11;13;12;13;11;17;16;11;10;12;13;11;11;9;9;12;12;5;10;7;12;12;10;1…
P54113;P54113;26;22;22;Bifunctional purine biosynthesis protein ADE16:Phosphoribosylaminoimidazolecarboxamide formyltransferase:IMP cyclohydrolase;ADE16;>sp|P54113|PUR91_YEAST Bifunctional purine biosynthesis protein ADE16 OS=Saccharomyces cerevisiae (strain ATCC 204508 / S288c) GN=ADE16 PE=1 SV=1;1;26;22;22;21;18;12;13;18;17;13;13;13;17;18;22;19;16;14;19;18;18;11;13;20;20;19;20;19;18;17;11;16;18…
Q04373;Q04373;26;26;26;Pumilio homology domain family member 6;PUF6;>sp|Q04373|PUF6_YEAST Pumilio homology domain family member 6 OS=Saccharomyces cerevisiae (strain ATCC 204508 / S288c) GN=PUF6 PE=1 SV=1;1;26;26;26;17;21;19;17;20;18;14;17;18;15;24;22;20;20;16;22;16;21;19;15;19;19;15;17;24;19;13;18;21;20;19;18;19;20;19;20;18;15;16;23;20;20;18;22;20;17;19;20;17;21;17;19;19;20;22;15;20;18;16;17;21;…
Q05911;Q05911;26;26;26;Adenylosuccinate lyase;ADE13;>sp|Q05911|PUR8_YEAST Adenylosuccinate lyase OS=Saccharomyces cerevisiae (strain ATCC 204508 / S288c) GN=ADE13 PE=1 SV=1;1;26;26;26;23;24;14;13;24;23;13;14;13;23;25;23;22;24;14;22;23;24;14;14;24;23;21;23;24;21;21;13;23;23;24;15;25;25;14;24;13;14;14;24;24;24;13;24;23;14;24;23;13;22;13;25;14;25;23;23;24;21;24;23;24;14;13;24;23;13;14;13;23;25;23;22…
Q08245;Q08245;26;26;26;Protein ZEO1;ZEO1;>sp|Q08245|ZEO1_YEAST Protein ZEO1 OS=Saccharomyces cerevisiae (strain ATCC 204508 / S288c) GN=ZEO1 PE=1 SV=3;1;26;26;26;23;22;22;22;23;22;23;23;21;25;22;23;24;25;21;20;23;23;22;24;23;24;24;23;22;22;20;21;21;20;23;25;23;23;22;22;23;23;22;23;22;21;22;23;23;21;22;23;23;22;20;22;23;23;21;24;21;21;23;23;22;22;22;23;22;23;23;21;25;22;23;24;25;21;20;23;23;22;24;…
Q12250;Q12250;26;26;26;26S proteasome regulatory subunit RPN5;RPN5;>sp|Q12250|RPN5_YEAST 26S proteasome regulatory subunit RPN5 OS=Saccharomyces cerevisiae (strain ATCC 204508 / S288c) GN=RPN5 PE=1 SV=3;1;26;26;26;20;19;15;15;19;20;13;14;16;17;18;19;17;19;16;16;16;19;15;16;17;22;17;17;18;19;17;15;20;19;17;15;19;20;16;18;16;14;15;18;20;19;15;20;21;15;20;17;14;18;14;17;16;20;19;20;19;19;20;20;19;15…
P06106;P06106;25;25;25;Protein MET17:O-acetylhomoserine sulfhydrylase:O-acetylserine sulfhydrylase;MET17;>sp|P06106|MET17_YEAST Protein MET17 OS=Saccharomyces cerevisiae (strain ATCC 204508 / S288c) GN=MET17 PE=1 SV=3;1;25;25;25;24;23;20;21;24;22;19;20;20;23;23;22;24;22;20;25;24;23;21;22;23;24;24;23;24;23;22;22;23;22;24;21;23;24;20;24;21;19;20;23;24;23;21;24;24;20;23;22;20;23;21;23;20;24;22;23;23…
P07170;P07170;25;25;25;Adenylate kinase;ADK1;>sp|P07170|KAD2_YEAST Adenylate kinase OS=Saccharomyces cerevisiae (strain ATCC 204508 / S288c) GN=ADK1 PE=1 SV=2;1;25;25;25;20;20;14;13;21;19;11;15;12;19;21;21;20;19;15;18;20;19;15;14;19;20;18;18;19;20;15;14;20;19;21;13;20;17;14;19;14;13;13;20;21;17;13;19;21;12;21;22;14;19;15;20;14;20;18;21;20;19;18;20;20;14;13;21;19;11;15;12;19;21;21;20;19;15;18;20;1…
P11075;P11075;25;25;25;Protein transport protein SEC7;SEC7;>sp|P11075|SEC7_YEAST Protein transport protein SEC7 OS=Saccharomyces cerevisiae (strain ATCC 204508 / S288c) GN=SEC7 PE=1 SV=2;1;25;25;25;9;8;5;5;9;9;2;4;6;11;6;7;7;9;3;5;5;6;4;3;6;3;9;7;6;7;4;4;4;4;8;5;4;10;4;7;3;5;6;5;9;5;6;10;3;5;7;7;4;7;4;10;4;8;8;4;10;7;7;9;8;5;5;9;9;2;4;6;11;6;7;7;9;3;5;5;6;4;3;6;3;9;7;6;7;4;4;4;4;8;5;4;10;4;7;3;5;…
P12612;P12612;25;25;25;T-complex protein 1 subunit alpha;TCP1;>sp|P12612|TCPA_YEAST T-complex protein 1 subunit alpha OS=Saccharomyces cerevisiae (strain ATCC 204508 / S288c) GN=TCP1 PE=1 SV=2;1;25;25;25;17;20;16;16;20;17;15;16;17;18;21;17;19;19;18;16;20;19;13;14;18;17;18;16;17;17;16;14;17;16;17;14;19;23;13;18;16;15;15;18;18;20;15;17;18;16;17;18;13;17;16;19;15;18;18;17;17;18;18;17;20;16;16;20;17;…
P12687;P12687;25;25;25;54S ribosomal protein L2	mitochondrial;MRP7;>sp|P12687|RM02_YEAST 54S ribosomal protein L2	mitochondrial OS=Saccharomyces cerevisiae (strain ATCC 204508 / S288c) GN=MRP7 PE=1 SV=1;1;25;25;25;10;13;10;11;12;12;10;11;11;12;13;9;14;13;10;14;14;14;10;12;9;13;8;9;14;12;9;9;13;12;11;9;11;11;13;14;12;13;11;12;12;15;10;10;11;11;13;13;11;15;9;15;10;14;14;10;13;12;10;10;13;10;11;12;12;10;11;11;12;13;9;14;13;10;14;14;14;10;12;9;13;8;9;14;12;9;9;13;12;11;9;11;11;13;14;12;13;11;12;12;15;10;10;11;11…
P14742;P14742;25;25;25;Glutamine--fructose-6-phosphate aminotransferase [isomerizing];GFA1;>sp|P14742|GFA1_YEAST Glutamine--fructose-6-phosphate aminotransferase [isomerizing] OS=Saccharomyces cerevisiae (strain ATCC 204508 / S288c) GN=GFA1 PE=1 SV=4;1;25;25;25;23;20;14;14;16;21;13;15;12;16;18;20;20;19;13;13;16;18;14;13;16;18;18;17;18;21;14;14;19;20;16;11;15;20;12;18;10;13;13;18;17;20;14;19;21;16…
P22579;P22579;25;25;25;Transcriptional regulatory protein SIN3;SIN3;>sp|P22579|SIN3_YEAST Transcriptional regulatory protein SIN3 OS=Saccharomyces cerevisiae (strain ATCC 204508 / S288c) GN=SIN3 PE=1 SV=2;1;25;25;25;7;6;9;9;7;10;7;8;9;6;9;7;11;4;5;9;6;8;7;4;7;10;8;7;10;8;7;3;7;5;7;3;6;8;4;7;4;8;7;10;4;8;6;9;8;7;10;8;5;6;10;13;8;8;8;7;8;8;9;7;6;9;9;7;10;7;8;9;6;9;7;11;4;5;9;6;8;7;4;7;10;8;7;10;8;7…
P26263;P26263;25;20;18;Pyruvate decarboxylase isozyme 3;PDC6;>sp|P26263|PDC6_YEAST Pyruvate decarboxylase isozyme 3 OS=Saccharomyces cerevisiae (strain ATCC 204508 / S288c) GN=PDC6 PE=1 SV=3;1;25;20;18;21;6;5;3;5;2;2;2;2;2;3;20;2;2;2;3;3;3;2;2;15;16;18;14;3;3;2;5;3;3;3;2;4;18;2;4;2;2;2;3;3;3;2;5;17;2;3;2;2;3;2;2;2;2;2;16;10;9;9;18;3;3;1;2;0;0;0;0;0;0;17;0;0;0;0;0;0;0;0;10;13;16;10;1;1;0;3;1;1;0;0…
P26785;P26785;25;25;14;60S ribosomal protein L16-B;RPL16B;>sp|P26785|RL16B_YEAST 60S ribosomal protein L16-B OS=Saccharomyces cerevisiae (strain ATCC 204508 / S288c) GN=RPL16B PE=1 SV=3;1;25;25;14;20;24;23;21;23;22;23;21;23;22;21;20;23;23;21;21;23;24;23;21;22;20;19;21;22;22;23;22;20;23;22;20;23;22;24;21;22;21;22;21;22;21;22;21;22;23;21;22;22;23;22;22;24;22;21;20;21;22;21;20;24;23;21;23;22;23;21;2…
P32657;P32657;25;25;25;Chromo domain-containing protein 1;CHD1;>sp|P32657|CHD1_YEAST Chromo domain-containing protein 1 OS=Saccharomyces cerevisiae (strain ATCC 204508 / S288c) GN=CHD1 PE=1 SV=1;1;25;25;25;6;7;6;3;8;8;4;4;4;8;6;5;10;8;3;5;6;8;3;4;10;6;4;6;6;8;3;4;7;6;6;2;3;3;4;8;3;2;4;7;7;7;5;8;6;4;8;6;5;9;4;7;6;11;5;5;6;6;6;6;7;6;3;8;8;4;4;4;8;6;5;10;8;3;5;6;8;3;4;10;6;4;6;6;8;3;4;7;6;6;2;3;3;4;…
P32790;P32790;25;25;25;Actin cytoskeleton-regulatory complex protein SLA1;SLA1;>sp|P32790|SLA1_YEAST Actin cytoskeleton-regulatory complex protein SLA1 OS=Saccharomyces cerevisiae (strain ATCC 204508 / S288c) GN=SLA1 PE=1 SV=1;1;25;25;25;11;13;13;13;13;11;10;14;13;11;13;9;10;11;12;14;11;13;13;13;13;16;13;10;16;12;10;13;12;14;12;13;10;13;11;13;11;13;12;13;13;10;11;12;11;11;13;12;10;14;12;10;11;15;…
P32861;P32861;25;25;25;UTP--glucose-1-phosphate uridylyltransferase;UGP1;>sp|P32861|UGPA1_YEAST UTP--glucose-1-phosphate uridylyltransferase OS=Saccharomyces cerevisiae (strain ATCC 204508 / S288c) GN=UGP1 PE=1 SV=1;1;25;25;25;17;19;19;16;20;21;13;16;17;19;18;17;16;19;15;18;16;16;16;15;18;18;19;19;19;19;19;16;22;17;17;12;17;20;16;17;17;14;15;18;19;19;16;18;18;15;18;18;14;17;15;19;13;19;16;19;19;1…
P33322;P33322;25;25;25;H/ACA ribonucleoprotein complex subunit 4;CBF5;>sp|P33322|CBF5_YEAST H/ACA ribonucleoprotein complex subunit 4 OS=Saccharomyces cerevisiae (strain ATCC 204508 / S288c) GN=CBF5 PE=1 SV=1;1;25;25;25;15;18;14;10;16;17;10;16;15;15;16;19;17;16;16;17;17;18;13;16;13;18;14;14;15;16;10;16;19;18;18;17;20;18;15;18;14;13;15;16;17;17;15;18;15;15;17;16;15;17;17;17;14;17;19;13;16;18;14;15…
P33330;P33330;25;25;25;Phosphoserine aminotransferase;SER1;>sp|P33330|SERC_YEAST Phosphoserine aminotransferase OS=Saccharomyces cerevisiae (strain ATCC 204508 / S288c) GN=SER1 PE=1 SV=1;1;25;25;25;22;21;13;13;22;19;12;14;12;23;21;21;21;22;13;20;21;21;13;14;23;21;21;20;20;21;18;14;20;21;21;13;21;22;12;19;13;13;13;20;22;21;13;20;18;13;21;21;13;20;12;23;13;19;20;23;22;20;19;22;21;13;13;22;19;12;14;…
P36049;P36049;25;25;25;rRNA-processing protein EBP2;EBP2;>sp|P36049|EBP2_YEAST rRNA-processing protein EBP2 OS=Saccharomyces cerevisiae (strain ATCC 204508 / S288c) GN=EBP2 PE=1 SV=1;1;25;25;25;13;17;18;19;19;22;15;18;22;21;20;17;21;21;21;20;18;22;18;19;20;16;16;16;16;19;16;17;17;20;21;20;22;18;17;21;17;19;21;20;21;18;20;21;17;18;19;22;22;20;19;22;20;17;22;18;20;18;18;13;17;18;19;19;22;15;18;22;2…
P37292;P37292;25;25;25;Serine hydroxymethyltransferase	mitochondrial;SHM1;>sp|P37292|GLYM_YEAST Serine hydroxymethyltransferase	mitochondrial OS=Saccharomyces cerevisiae (strain ATCC 204508 / S288c) GN=SHM1 PE=1 SV=2;1;25;25;25;21;24;19;21;21;21;19;20;20;22;21;22;22;21;18;21;22;21;17;18;22;23;22;23;22;23;19;20;21;21;23;20;22;21;19;21;18;20;20;22;21;21;19;21;21;18;21;22;19;22;18;22;18;20;21;21;21;21;21;21;24;19;21;21;21;19;20;20;22;21;22;22;21;18;21;22;21;17;18;22;23;22;23;22;23;19;20;21;21;23;20;22;21;19;21;18;20;20;22;21…
P38427;P38427;25;25;23;Trehalose synthase complex regulatory subunit TSL1;TSL1;>sp|P38427|TSL1_YEAST Trehalose synthase complex regulatory subunit TSL1 OS=Saccharomyces cerevisiae (strain ATCC 204508 / S288c) GN=TSL1 PE=1 SV=1;1;25;25;23;16;14;13;11;12;10;3;6;6;8;5;14;7;6;8;6;5;7;3;4;10;10;14;10;12;12;5;8;8;5;6;4;5;14;8;7;10;8;7;11;14;10;8;11;18;11;9;11;7;6;9;9;5;7;5;16;12;16;13;16;14;13;11;12;10…
P38791;P38791;25;25;25;Deoxyhypusine synthase;DYS1;>sp|P38791|DHYS_YEAST Deoxyhypusine synthase OS=Saccharomyces cerevisiae (strain ATCC 204508 / S288c) GN=DYS1 PE=1 SV=1;1;25;25;25;16;18;11;12;17;20;7;10;13;21;19;20;19;20;12;19;18;21;12;13;17;20;15;20;19;16;11;12;19;22;21;12;21;14;13;22;12;13;12;18;21;16;11;17;15;9;20;22;12;19;12;22;12;21;20;16;16;16;17;16;18;11;12;17;20;7;10;13;21;19;20;19;20;1…
P39015;P39015;25;25;25;Suppressor protein STM1;STM1;>sp|P39015|STM1_YEAST Suppressor protein STM1 OS=Saccharomyces cerevisiae (strain ATCC 204508 / S288c) GN=STM1 PE=1 SV=3;1;25;25;25;18;19;18;19;18;19;19;18;18;21;19;18;18;20;17;21;21;18;18;20;18;19;17;18;18;18;20;18;18;21;18;20;21;18;19;18;18;18;18;18;19;19;18;19;19;18;20;18;18;18;18;18;19;19;18;20;18;19;20;18;19;18;19;18;19;19;18;18;21;19;18;18…
P39676;P39676;25;25;25;Flavohemoprotein;YHB1;>sp|P39676|FHP_YEAST Flavohemoprotein OS=Saccharomyces cerevisiae (strain ATCC 204508 / S288c) GN=YHB1 PE=1 SV=2;1;25;25;25;22;22;15;14;23;21;14;14;15;23;21;21;22;22;14;21;22;21;15;18;21;19;20;21;20;22;20;14;21;20;21;15;20;21;15;23;15;15;15;22;22;21;15;23;19;15;22;20;15;22;15;22;15;22;21;20;22;20;20;22;22;15;14;23;21;14;14;15;23;21;21;22;22;14;21;22;21…
P40462;P40462;25;25;25;Protein TMA108;TMA108;>sp|P40462|TM108_YEAST Protein TMA108 OS=Saccharomyces cerevisiae (strain ATCC 204508 / S288c) GN=TMA108 PE=1 SV=1;1;25;25;25;12;14;9;10;13;8;11;12;7;11;11;13;14;12;10;11;11;15;11;11;17;15;13;15;16;11;7;9;13;11;11;10;12;12;9;14;9;6;8;15;13;12;9;12;8;6;9;13;10;9;6;13;11;11;12;11;12;8;9;12;14;9;10;13;8;11;12;7;11;11;13;14;12;10;11;11;15;11;11;17;15;13;15…
P41939;P41939;25;25;25;Isocitrate dehydrogenase [NADP] cytoplasmic;IDP2;>sp|P41939|IDHC_YEAST Isocitrate dehydrogenase [NADP] cytoplasmic OS=Saccharomyces cerevisiae (strain ATCC 204508 / S288c) GN=IDP2 PE=1 SV=2;1;25;25;25;21;23;12;15;22;20;13;13;13;20;22;22;21;20;11;18;17;18;13;10;13;16;20;13;15;17;16;11;15;18;15;12;16;22;11;19;12;12;14;20;20;20;16;21;20;13;21;21;15;20;13;18;12;18;18;19;23;21;2…
P43535;P43535;25;25;25;Protein GCN20;GCN20;>sp|P43535|GCN20_YEAST Protein GCN20 OS=Saccharomyces cerevisiae (strain ATCC 204508 / S288c) GN=GCN20 PE=1 SV=1;1;25;25;25;14;15;13;11;16;16;7;14;13;16;16;14;14;17;13;16;18;15;14;15;16;14;13;16;11;14;7;12;14;12;13;14;16;15;13;16;14;12;13;16;15;14;15;14;14;13;17;13;13;18;12;16;11;16;17;13;15;14;14;14;15;13;11;16;16;7;14;13;16;16;14;14;17;13;16;18;15;14;1…
P43616;P43616;25;25;25;Cys-Gly metallodipeptidase DUG1;DUG1;>sp|P43616|DUG1_YEAST Cys-Gly metallodipeptidase DUG1 OS=Saccharomyces cerevisiae (strain ATCC 204508 / S288c) GN=DUG1 PE=1 SV=1;1;25;25;25;16;14;13;12;15;16;13;13;13;16;16;17;16;18;11;16;16;16;13;13;17;15;14;16;14;18;11;13;17;14;17;13;14;17;11;17;15;14;14;16;17;15;13;18;18;14;16;18;11;18;13;16;13;15;17;15;14;13;18;16;14;13;12;15;16;13;1…
P48582;P48582;25;25;25;Vacuolar-sorting protein BRO1;BRO1;>sp|P48582|BRO1_YEAST Vacuolar-sorting protein BRO1 OS=Saccharomyces cerevisiae (strain ATCC 204508 / S288c) GN=BRO1 PE=1 SV=2;1;25;25;25;15;12;12;9;12;9;5;9;9;8;8;10;7;8;5;8;5;4;6;7;11;9;10;12;11;9;7;9;8;7;7;6;6;12;8;8;7;7;7;7;7;4;12;11;10;6;10;12;6;10;9;12;8;10;9;8;12;10;7;15;12;12;9;12;9;5;9;9;8;8;10;7;8;5;8;5;4;6;7;11;9;10;12;11;9;7;9;…
P52910;P52910;25;25;25;Acetyl-coenzyme A synthetase 2;ACS2;>sp|P52910|ACS2_YEAST Acetyl-coenzyme A synthetase 2 OS=Saccharomyces cerevisiae (strain ATCC 204508 / S288c) GN=ACS2 PE=1 SV=1;1;25;25;25;22;21;15;14;22;22;12;15;14;22;22;23;23;23;15;23;23;24;15;16;22;22;21;23;23;22;21;15;22;23;23;14;23;23;14;23;14;14;14;23;23;23;14;22;22;14;23;24;14;24;16;23;16;23;23;22;22;22;23;22;21;15;14;22;22;12;15;…
P54838;P54838;25;25;25;Dihydroxyacetone kinase 1;DAK1;>sp|P54838|DAK1_YEAST Dihydroxyacetone kinase 1 OS=Saccharomyces cerevisiae (strain ATCC 204508 / S288c) GN=DAK1 PE=1 SV=1;1;25;25;25;19;19;17;16;18;17;14;15;16;15;17;20;16;19;14;15;17;17;14;14;17;19;19;19;17;19;16;18;17;19;19;17;18;20;15;17;16;15;14;17;17;18;17;18;20;15;16;18;15;15;13;17;13;18;15;18;20;21;17;19;19;17;16;18;17;14;15;16;15;17;2…
P89105;P89105;25;25;25;RNA polymerase-associated protein CTR9;CTR9;>sp|P89105|CTR9_YEAST RNA polymerase-associated protein CTR9 OS=Saccharomyces cerevisiae (strain ATCC 204508 / S288c) GN=CTR9 PE=1 SV=3;1;25;25;25;9;12;5;7;12;12;6;8;6;7;7;10;8;11;5;10;9;11;9;9;11;8;7;10;10;10;3;8;9;10;10;8;9;9;6;12;6;6;9;11;10;9;5;11;12;7;9;9;3;9;8;14;6;9;10;10;12;8;12;9;12;5;7;12;12;6;8;6;7;7;10;8;11;5;10;9;11;9…
Q01477;Q01477;25;25;25;Ubiquitin carboxyl-terminal hydrolase 3;UBP3;>sp|Q01477|UBP3_YEAST Ubiquitin carboxyl-terminal hydrolase 3 OS=Saccharomyces cerevisiae (strain ATCC 204508 / S288c) GN=UBP3 PE=1 SV=1;1;25;25;25;8;10;8;7;10;13;3;5;11;12;10;7;12;8;11;12;9;11;11;7;13;15;7;12;11;9;5;11;15;13;11;9;11;7;11;16;11;12;12;13;12;11;12;13;10;8;10;9;9;11;13;13;12;13;11;6;7;12;10;8;10;8;7;10;13;3;5;11;12;…
Q02776;Q02776;25;25;25;Mitochondrial import inner membrane translocase subunit TIM50;TIM50;>sp|Q02776|TIM50_YEAST Mitochondrial import inner membrane translocase subunit TIM50 OS=Saccharomyces cerevisiae (strain ATCC 204508 / S288c) GN=TIM50 PE=1 SV=1;1;25;25;25;11;13;10;11;14;15;8;11;9;17;17;13;15;16;12;14;14;16;13;14;14;17;14;14;18;16;12;10;17;13;16;10;15;14;9;17;10;13;11;17;12;15;9;15;13;9;13;…
Q04660;Q04660;25;25;25;Ribosome biogenesis protein ERB1;ERB1;>sp|Q04660|ERB1_YEAST Ribosome biogenesis protein ERB1 OS=Saccharomyces cerevisiae (strain ATCC 204508 / S288c) GN=ERB1 PE=1 SV=1;1;25;25;25;13;14;17;15;15;15;6;12;16;14;16;11;13;13;15;17;10;15;18;14;11;16;10;11;14;10;10;12;14;13;14;14;13;12;17;17;13;13;12;13;13;14;15;15;13;17;18;15;14;15;16;15;18;16;20;9;11;13;9;13;14;17;15;15;15;6;12;…
Q04728;Q04728;25;25;25;Arginine biosynthesis bifunctional protein ArgJ	mitochondrial:Glutamate N-acetyltransferase:Amino-acid acetyltransferase:Arginine biosynthesis bifunctional protein ArgJ alpha chain:Arginine biosynthesis bifunctional protein ArgJ beta chain;ARG7;>sp|Q04728|ARGJ_YEAST Arginine biosynthesis bifunctional protein ArgJ	mitochondrial OS=Saccharomyces cerevisiae (strain ATCC 204508 / S288c) GN=ARG7 PE=1 SV=1;1;25;25;25;20;19;17;18;18;17;12;16;17;20;18;17;20;16;17;19;20;20;15;14;21;21;21;20;19;21;17;19;17;22;22;20;20;18;15;19;18;15;18;20;21;22;19;20;20;16;20;19;16;20;14;20;14;21;17;20;21;19;21;20;19;17;18;18;17;12;16;17;20;18;17;20;16;17;19;20;20;15;14;21;21;21;20;19;21;17;19;17;22;22;20;20;18;15;19;18;15;18;20;21…
Q07551;Q07551;25;25;25;NADPH-dependent alpha-keto amide reductase;;>sp|Q07551|KAR_YEAST NADPH-dependent alpha-keto amide reductase OS=Saccharomyces cerevisiae (strain ATCC 204508 / S288c) GN=YDL124W PE=1 SV=1;1;25;25;25;23;18;16;16;16;16;13;15;13;17;16;25;16;17;10;14;17;16;10;12;17;15;22;17;18;16;17;15;16;17;12;11;13;22;12;14;12;11;13;14;18;16;14;21;21;16;19;19;13;16;13;13;11;15;14;22;17;19;20;23…
Q07878;Q07878;25;25;25;Vacuolar protein sorting-associated protein 13;VPS13;>sp|Q07878|VPS13_YEAST Vacuolar protein sorting-associated protein 13 OS=Saccharomyces cerevisiae (strain ATCC 204508 / S288c) GN=VPS13 PE=1 SV=1;1;25;25;25;11;7;6;7;4;8;2;6;3;3;4;11;6;3;3;3;2;3;3;2;5;7;10;5;5;7;2;5;4;5;5;2;1;9;2;5;4;4;4;9;6;9;6;8;6;4;6;5;5;4;4;7;3;5;6;7;6;8;5;11;7;6;7;4;8;2;6;3;3;4;11;6;3;3;3;2;3;3;2;5;7…
Q12428;Q12428;25;25;25;Probable 2-methylcitrate dehydratase;PDH1;>sp|Q12428|PRPD_YEAST Probable 2-methylcitrate dehydratase OS=Saccharomyces cerevisiae (strain ATCC 204508 / S288c) GN=PDH1 PE=1 SV=1;1;25;25;25;16;23;16;17;20;22;17;17;17;24;22;20;20;22;14;18;20;17;14;17;14;16;19;15;19;18;19;13;17;19;16;11;14;18;14;20;16;16;17;21;19;22;15;21;18;16;21;23;16;21;16;19;17;20;19;21;21;20;19;16;23;16;17;…
Q12499;Q12499;25;23;23;Nucleolar protein 58;NOP58;>sp|Q12499|NOP58_YEAST Nucleolar protein 58 OS=Saccharomyces cerevisiae (strain ATCC 204508 / S288c) GN=NOP58 PE=1 SV=1;1;25;23;23;22;21;13;12;18;21;13;11;12;23;21;22;21;23;12;20;22;22;13;18;24;20;21;20;22;17;17;14;22;23;22;13;23;19;14;23;13;13;11;18;21;20;13;19;21;12;20;21;13;23;11;22;12;22;20;21;21;19;22;20;19;13;11;16;19;12;10;11;21;19;20;19;21…
Q99287;Q99287;25;25;25;Protein SEY1;SEY1;>sp|Q99287|SEY1_YEAST Protein SEY1 OS=Saccharomyces cerevisiae (strain ATCC 204508 / S288c) GN=SEY1 PE=1 SV=1;1;25;25;25;15;14;11;7;16;15;9;9;7;15;14;16;14;15;8;11;10;16;9;7;10;10;15;13;16;11;11;6;15;11;13;7;11;15;10;9;11;9;8;13;16;13;10;14;13;4;11;12;7;10;7;12;10;13;12;12;16;15;12;15;14;11;7;16;15;9;9;7;15;14;16;14;15;8;11;10;16;9;7;10;10;15;13;16;11;11;6…
P00331;P00331;24;24;18;Alcohol dehydrogenase 2;ADH2;>sp|P00331|ADH2_YEAST Alcohol dehydrogenase 2 OS=Saccharomyces cerevisiae (strain ATCC 204508 / S288c) GN=ADH2 PE=1 SV=3;1;24;24;18;19;18;17;16;21;19;16;16;17;18;18;19;17;18;15;18;17;17;13;17;17;16;20;17;17;18;17;15;18;18;16;16;19;18;13;17;14;13;15;18;18;18;18;18;21;15;19;18;17;19;15;18;16;18;16;19;20;19;18;19;18;17;16;21;19;16;16;17;18;18;19;17…
P00549;P00549;24;24;24;Pyruvate kinase 1;CDC19;>sp|P00549|KPYK1_YEAST Pyruvate kinase 1 OS=Saccharomyces cerevisiae (strain ATCC 204508 / S288c) GN=CDC19 PE=1 SV=2;1;24;24;24;23;24;18;18;24;23;16;18;18;23;23;23;24;22;18;23;23;23;18;22;23;22;23;23;23;24;20;18;23;24;24;18;24;23;18;23;18;18;18;23;23;22;18;23;24;18;23;23;18;23;18;23;18;23;23;23;23;24;24;23;24;18;18;24;23;16;18;18;23;23;23;24;22;18;23…
P00890;P00890;24;24;21;Citrate synthase	mitochondrial;CIT1;>sp|P00890|CISY1_YEAST Citrate synthase	mitochondrial OS=Saccharomyces cerevisiae (strain ATCC 204508 / S288c) GN=CIT1 PE=1 SV=2;1;24;24;21;21;21;17;18;22;22;16;17;17;23;21;22;22;23;16;22;22;22;17;20;21;22;22;22;20;21;21;18;22;23;21;16;21;21;17;22;17;17;16;23;23;21;18;21;22;16;20;21;16;21;16;21;17;21;22;23;22;21;23;21;21;17;18;22;22;16;17;17;23;21;22;22;23;16;22;22;22;17;20;21;22;22;22;20;21;21;18;22;23;21;16;21;21;17;22;17;17;16;23;23…
P00937;P00937;24;24;24;Anthranilate synthase component 2:Glutamine amidotransferase:Indole-3-glycerol phosphate synthase;TRP3;>sp|P00937|TRPG_YEAST Multifunctional tryptophan biosynthesis protein OS=Saccharomyces cerevisiae (strain ATCC 204508 / S288c) GN=TRP3 PE=1 SV=2;1;24;24;24;16;18;14;13;20;18;11;14;12;18;19;15;17;18;15;20;17;17;16;12;17;16;16;16;19;17;16;15;19;18;19;12;18;19;14;19;14;14;12;…
P04173;P04173;24;24;24;3-isopropylmalate dehydrogenase;LEU2;>sp|P04173|LEU3_YEAST 3-isopropylmalate dehydrogenase OS=Saccharomyces cerevisiae (strain ATCC 204508 / S288c) GN=LEU2 PE=1 SV=4;1;24;24;24;19;19;15;15;19;18;15;15;15;18;19;19;19;19;15;21;18;18;14;18;18;18;18;18;18;18;17;17;18;18;18;16;18;18;15;18;15;16;16;19;18;18;15;18;17;17;21;19;16;19;14;19;16;19;18;19;18;17;18;19;19;15;15;19;18;15;1…
P07244;P07244;24;24;24;Bifunctional purine biosynthetic protein ADE5	7:Phosphoribosylamine--glycine ligase:Phosphoribosylformylglycinamidine cyclo-ligase;ADE5	7;>sp|P07244|PUR2_YEAST Bifunctional purine biosynthetic protein ADE5	7 OS=Saccharomyces cerevisiae (strain ATCC 204508 / S288c) GN=ADE5	7 PE=1 SV=1;1;24;24;24;17;18;12;12;19;18;14;12;11;20;19;18;20;22;14;20;21;19;13;17;20;19;21;22;18;18;17;15;20;22;20;14;21;16;13;18;13;12;12;19;20;21;13;19;20;11;19;20;13;20;11;21;12;20;18;20;18;18;20;17;18;12;12;19;18;14;12;11;20;19;18;20;22;14;20;21;19;13;17;20;19;21;22;18;18;17;15;20;22;20;14;21;16;13;18;13;12;12;19;20;21;13;19;20;11;19;20;13;20;11;21;12;20;18;20;18;18;20;17;18;12;12;19;18;14;1…
P07278;P07278;24;24;24;cAMP-dependent protein kinase regulatory subunit;BCY1;>sp|P07278|KAPR_YEAST cAMP-dependent protein kinase regulatory subunit OS=Saccharomyces cerevisiae (strain ATCC 204508 / S288c) GN=BCY1 PE=1 SV=4;1;24;24;24;18;18;17;17;15;16;13;15;16;15;17;18;14;16;15;15;15;15;14;14;17;15;17;14;16;18;15;16;13;15;14;12;12;19;15;15;16;15;15;18;16;15;15;15;17;16;17;15;14;20;17;14;17;15;18;…
P07284;P07284;24;24;24;Serine--tRNA ligase	cytoplasmic;SES1;>sp|P07284|SYSC_YEAST Serine--tRNA ligase	cytoplasmic OS=Saccharomyces cerevisiae (strain ATCC 204508 / S288c) GN=SES1 PE=1 SV=2;1;24;24;24;21;19;16;17;19;20;15;16;16;19;21;20;21;19;15;22;20;20;17;17;17;21;19;19;19;22;17;17;21;21;21;16;19;18;16;21;15;17;17;21;21;21;17;22;20;17;20;21;17;21;16;21;17;21;20;21;20;19;19;21;19;16;17;19;20;15;16;16;19;21;20;21;19;15;22;20;20;17;17;17;21;19;19;19;22;17;17;21;21;21;16;19;18;16;21;15;17;17;21;21;2…
P25087;P25087;24;24;24;Sterol 24-C-methyltransferase;ERG6;>sp|P25087|ERG6_YEAST Sterol 24-C-methyltransferase OS=Saccharomyces cerevisiae (strain ATCC 204508 / S288c) GN=ERG6 PE=1 SV=4;1;24;24;24;22;23;20;20;21;23;17;19;19;21;22;23;22;22;16;19;20;20;18;19;21;21;21;22;21;22;19;19;23;23;21;19;20;22;18;20;18;15;18;20;23;22;20;24;23;18;23;23;19;22;18;22;17;21;21;23;23;23;22;22;23;20;20;21;23;17;19;19…
P25386;P25386;24;24;23;Intracellular protein transport protein USO1;USO1;>sp|P25386|USO1_YEAST Intracellular protein transport protein USO1 OS=Saccharomyces cerevisiae (strain ATCC 204508 / S288c) GN=USO1 PE=1 SV=2;1;24;24;23;5;6;8;5;6;6;2;4;5;3;5;3;6;4;5;3;3;6;5;5;4;4;3;5;3;2;2;4;2;0;3;6;1;3;2;4;3;4;4;6;5;10;8;3;7;6;8;5;3;3;9;3;4;4;5;2;3;5;2;5;6;8;5;6;6;2;4;5;3;5;3;6;4;5;3;3;6;5;5;4;4;3;5;3;2;2;…
P26784;P26784;24;13;13;60S ribosomal protein L16-A;RPL16A;>sp|P26784|RL16A_YEAST 60S ribosomal protein L16-A OS=Saccharomyces cerevisiae (strain ATCC 204508 / S288c) GN=RPL16A PE=1 SV=3;1;24;13;13;18;23;22;22;22;23;22;21;23;21;22;19;22;22;20;21;23;23;22;21;22;20;18;22;22;21;22;20;20;22;23;22;22;21;21;21;20;21;21;21;22;22;23;19;22;22;19;22;22;23;19;20;22;21;21;19;20;22;21;11;12;12;13;11;13;12;12;1…
P26786;P26786;24;24;14;40S ribosomal protein S7-A;RPS7A;>sp|P26786|RS7A_YEAST 40S ribosomal protein S7-A OS=Saccharomyces cerevisiae (strain ATCC 204508 / S288c) GN=RPS7A PE=1 SV=4;1;24;24;14;19;20;14;15;21;21;16;16;15;19;20;20;21;19;17;21;20;21;17;16;21;20;17;19;21;20;18;17;21;20;21;15;21;19;15;21;16;15;15;22;20;19;16;21;18;16;21;20;15;21;15;20;16;21;20;19;22;20;20;19;20;14;15;21;21;16;16;15;19;…
P27929;P27929;24;24;24;37S ribosomal protein NAM9	mitochondrial;NAM9;>sp|P27929|NAM9_YEAST 37S ribosomal protein NAM9	mitochondrial OS=Saccharomyces cerevisiae (strain ATCC 204508 / S288c) GN=NAM9 PE=1 SV=2;1;24;24;24;16;17;13;12;16;15;12;15;16;16;16;14;17;18;16;16;17;17;16;16;15;14;12;15;15;17;15;14;14;17;16;13;14;16;14;16;16;16;16;17;16;14;15;18;14;12;16;17;15;17;14;17;15;17;18;15;15;15;14;16;17;13;12;16;15;12;15;16;16;16;14;17;18;16;16;17;17;16;16;15;14;12;15;15;17;15;14;14;17;16;13;14;16;14;16;16;16;16;17;16…
P32457;P32457;24;24;24;Cell division control protein 3;CDC3;>sp|P32457|CDC3_YEAST Cell division control protein 3 OS=Saccharomyces cerevisiae (strain ATCC 204508 / S288c) GN=CDC3 PE=1 SV=3;1;24;24;24;18;18;14;13;18;17;11;16;14;18;15;17;15;20;15;15;17;15;12;17;18;20;16;15;15;18;11;15;16;19;19;13;17;17;13;15;15;15;15;16;16;18;14;18;14;14;16;15;16;16;11;18;13;16;16;19;17;16;17;18;18;14;13;18;17;11;1…
P36037;P36037;24;24;24;Protein DOA1;DOA1;>sp|P36037|DOA1_YEAST Protein DOA1 OS=Saccharomyces cerevisiae (strain ATCC 204508 / S288c) GN=DOA1 PE=1 SV=1;1;24;24;24;8;7;5;4;6;7;5;5;6;8;5;10;9;8;5;5;8;7;7;4;9;11;10;10;11;8;7;3;10;7;8;3;6;11;2;7;3;5;7;7;6;7;5;8;8;7;7;6;6;8;6;7;4;6;7;8;8;7;9;8;7;5;4;6;7;5;5;6;8;5;10;9;8;5;5;8;7;7;4;9;11;10;10;11;8;7;3;10;7;8;3;6;11;2;7;3;5;7;7;6;7;5;8;8;7;7;6;6;8;6;7;4…
P36046;P36046;24;24;24;Mitochondrial intermembrane space import and assembly protein 40;MIA40;>sp|P36046|MIA40_YEAST Mitochondrial intermembrane space import and assembly protein 40 OS=Saccharomyces cerevisiae (strain ATCC 204508 / S288c) GN=MIA40 PE=1 SV=2;1;24;24;24;12;16;14;13;13;12;10;13;14;15;15;12;15;15;15;16;17;15;12;15;11;11;14;14;12;15;10;13;12;14;11;11;12;14;11;13;12;15;14;14;13;12;12;1…
P38230;P38230;24;24;24;Probable quinone oxidoreductase;ZTA1;>sp|P38230|QOR_YEAST Probable quinone oxidoreductase OS=Saccharomyces cerevisiae (strain ATCC 204508 / S288c) GN=ZTA1 PE=1 SV=1;1;24;24;24;15;14;9;9;13;11;6;9;10;12;8;15;7;9;6;8;6;6;3;5;9;8;14;10;8;6;5;4;7;8;9;5;4;13;5;7;6;6;8;11;10;9;11;13;18;10;11;13;11;10;9;10;8;7;8;13;16;17;15;15;14;9;9;13;11;6;9;10;12;8;15;7;9;6;8;6;6;3;5;9;8;14;10;…
P38250;P38250;24;24;24;Increased sodium tolerance protein 2;IST2;>sp|P38250|IST2_YEAST Increased sodium tolerance protein 2 OS=Saccharomyces cerevisiae (strain ATCC 204508 / S288c) GN=IST2 PE=1 SV=2;1;24;24;24;15;12;11;12;10;9;13;8;9;12;10;16;9;9;7;11;11;9;10;10;11;10;13;12;11;11;12;8;9;9;8;9;6;16;6;7;9;7;8;10;10;8;10;10;13;6;8;8;11;7;6;9;7;9;7;15;11;9;10;15;12;11;12;10;9;13;8;9;12;10;16;9;9;7;11…
P38254;P38254;24;24;24;Probable tubulin--tyrosine ligase PBY1;PBY1;>sp|P38254|TTL_YEAST Probable tubulin--tyrosine ligase PBY1 OS=Saccharomyces cerevisiae (strain ATCC 204508 / S288c) GN=PBY1 PE=1 SV=2;1;24;24;24;11;9;5;5;11;10;2;4;7;10;7;11;9;6;4;8;5;10;6;3;8;10;10;10;12;10;3;8;12;9;5;6;6;11;7;10;6;9;7;11;8;6;7;8;10;9;9;7;6;8;5;11;7;12;11;6;9;11;10;11;9;5;5;11;10;2;4;7;10;7;11;9;6;4;8;5;10;6;3;8…
P38682;P38682;24;24;24;ADP-ribosylation factor GTPase-activating protein GLO3;GLO3;>sp|P38682|GLO3_YEAST ADP-ribosylation factor GTPase-activating protein GLO3 OS=Saccharomyces cerevisiae (strain ATCC 204508 / S288c) GN=GLO3 PE=1 SV=1;1;24;24;24;15;18;15;12;17;12;9;13;15;13;15;14;17;14;13;16;14;12;14;12;15;15;11;15;15;13;11;14;18;13;14;14;13;11;15;17;11;13;13;16;15;13;15;15;14;14;16;18;12;16;16;1…
P38737;P38737;24;24;24;Proteasome component ECM29;ECM29;>sp|P38737|ECM29_YEAST Proteasome component ECM29 OS=Saccharomyces cerevisiae (strain ATCC 204508 / S288c) GN=ECM29 PE=1 SV=1;1;24;24;24;6;6;5;4;6;10;1;4;4;7;2;5;7;4;3;3;1;5;3;3;9;8;5;6;5;0;2;4;3;1;9;4;8;5;4;5;4;2;5;9;8;10;7;10;7;5;5;6;5;7;4;4;5;6;7;8;4;6;6;6;6;5;4;6;10;1;4;4;7;2;5;7;4;3;3;1;5;3;3;9;8;5;6;5;0;2;4;3;1;9;4;8;5;4;5;4;2;5;9;8;10…
P39960;P39960;24;24;24;GTPase-activating protein BEM2/IPL2;BEM2;>sp|P39960|BEM2_YEAST GTPase-activating protein BEM2/IPL2 OS=Saccharomyces cerevisiae (strain ATCC 204508 / S288c) GN=BEM2 PE=1 SV=1;1;24;24;24;6;5;5;3;6;10;2;3;4;4;10;5;7;8;4;7;4;4;6;3;6;7;5;7;10;7;3;4;7;6;5;2;4;7;1;5;5;3;4;7;5;5;3;6;8;5;5;5;5;9;2;6;3;7;6;4;3;7;3;6;5;5;3;6;10;2;3;4;4;10;5;7;8;4;7;4;4;6;3;6;7;5;7;10;7;3;4;7;6;5;2;4;7…
P39976;P39976;24;24;23;D-lactate dehydrogenase [cytochrome] 3;DLD3;>sp|P39976|DLD3_YEAST D-lactate dehydrogenase [cytochrome] 3 OS=Saccharomyces cerevisiae (strain ATCC 204508 / S288c) GN=DLD3 PE=1 SV=1;1;24;24;23;18;18;13;15;21;19;15;14;14;21;19;17;21;20;16;19;20;22;14;18;19;19;17;20;17;16;20;15;23;23;24;15;23;19;15;19;15;15;15;20;22;18;15;19;19;14;19;20;16;20;15;22;15;22;20;20;20;17;18;18;18;13…
P40016;P40016;24;24;24;26S proteasome regulatory subunit RPN3;RPN3;>sp|P40016|RPN3_YEAST 26S proteasome regulatory subunit RPN3 OS=Saccharomyces cerevisiae (strain ATCC 204508 / S288c) GN=RPN3 PE=1 SV=5;1;24;24;24;18;17;14;14;17;19;9;12;12;15;17;18;16;17;13;17;16;13;13;14;15;13;16;12;16;15;14;13;16;15;17;10;14;17;10;14;13;13;15;16;17;15;15;16;16;11;16;17;11;18;12;16;12;17;16;16;18;17;13;18;17;14;…
P40327;P40327;24;24;24;26S protease regulatory subunit 4 homolog;RPT2;>sp|P40327|PRS4_YEAST 26S protease regulatory subunit 4 homolog OS=Saccharomyces cerevisiae (strain ATCC 204508 / S288c) GN=RPT2 PE=1 SV=3;1;24;24;24;18;17;13;12;16;18;11;10;12;16;18;15;19;17;10;18;17;15;11;11;16;14;17;16;17;18;9;12;18;14;18;12;15;16;10;16;11;13;10;19;19;18;13;18;17;13;17;16;13;16;13;19;10;17;19;16;18;18;16;18;…
P47912;P47912;24;21;21;Long-chain-fatty-acid--CoA ligase 4;FAA4;>sp|P47912|LCF4_YEAST Long-chain-fatty-acid--CoA ligase 4 OS=Saccharomyces cerevisiae (strain ATCC 204508 / S288c) GN=FAA4 PE=1 SV=1;1;24;21;21;17;18;13;13;15;17;12;11;11;18;15;18;17;18;11;13;13;12;11;10;12;15;16;13;15;16;14;11;16;17;11;8;14;16;11;14;10;11;10;17;16;16;13;17;17;13;18;19;11;17;11;15;10;13;16;15;16;19;16;14;15;10;10;12;…
P49089;P49089;24;24;20;Asparagine synthetase [glutamine-hydrolyzing] 1;ASN1;>sp|P49089|ASNS1_YEAST Asparagine synthetase [glutamine-hydrolyzing] 1 OS=Saccharomyces cerevisiae (strain ATCC 204508 / S288c) GN=ASN1 PE=1 SV=2;1;24;24;20;21;23;18;18;23;23;17;16;18;22;22;22;22;21;17;20;22;21;17;16;22;22;20;22;21;22;19;17;23;23;22;18;21;22;16;24;18;16;18;21;21;22;17;21;23;16;22;20;17;21;18;22;19;21;22;2…
P50101;P50101;24;24;24;Ubiquitin carboxyl-terminal hydrolase 15;UBP15;>sp|P50101|UBP15_YEAST Ubiquitin carboxyl-terminal hydrolase 15 OS=Saccharomyces cerevisiae (strain ATCC 204508 / S288c) GN=UBP15 PE=1 SV=1;1;24;24;24;10;9;5;7;8;9;4;3;4;6;3;10;3;7;2;6;7;3;3;3;6;7;8;4;7;6;3;5;5;4;4;2;5;13;2;5;4;3;4;7;7;6;5;6;11;2;7;5;4;4;2;1;4;4;5;8;8;8;9;10;9;5;7;8;9;4;3;4;6;3;10;3;7;2;6;7;3;3;3;6;7;8;4;7;6;3;…
P53326;P53326;24;24;24;Uncharacterized protein YGR266W;YGR266W;>sp|P53326|YG5L_YEAST Uncharacterized protein YGR266W OS=Saccharomyces cerevisiae (strain ATCC 204508 / S288c) GN=YGR266W PE=1 SV=1;1;24;24;24;12;11;7;7;13;10;5;9;7;15;11;8;12;10;8;11;9;9;9;9;11;8;10;12;12;13;6;6;6;4;8;8;8;9;8;11;8;7;8;13;12;6;8;12;11;7;13;14;9;10;7;12;8;11;10;8;11;9;9;12;11;7;7;13;10;5;9;7;15;11;8;12;10;8;11;9;9;9;9;…
P54839;P54839;24;24;24;Hydroxymethylglutaryl-CoA synthase;ERG13;>sp|P54839|HMCS_YEAST Hydroxymethylglutaryl-CoA synthase OS=Saccharomyces cerevisiae (strain ATCC 204508 / S288c) GN=ERG13 PE=1 SV=1;1;24;24;24;19;21;18;18;21;21;18;17;19;21;21;20;22;20;16;21;21;21;17;16;21;21;20;20;21;22;19;18;20;20;19;19;22;20;19;22;18;18;18;19;20;21;18;21;20;18;20;20;17;22;18;21;18;21;21;20;21;21;21;19;21;18;18;21…
Q01476;Q01476;24;24;24;Ubiquitin carboxyl-terminal hydrolase 2;UBP2;>sp|Q01476|UBP2_YEAST Ubiquitin carboxyl-terminal hydrolase 2 OS=Saccharomyces cerevisiae (strain ATCC 204508 / S288c) GN=UBP2 PE=1 SV=2;1;24;24;24;7;6;3;5;6;9;5;6;3;2;6;8;4;4;5;4;7;4;5;3;8;7;6;5;6;5;5;3;7;5;7;6;5;10;1;8;3;5;7;5;10;12;7;7;5;6;7;5;6;7;5;8;4;7;7;8;9;6;6;7;6;3;5;6;9;5;6;3;2;6;8;4;4;5;4;7;4;5;3;8;7;6;5;6;5;5;3;7;5;7;…
Q02959;Q02959;24;24;24;Histone deacetylase HOS3;HOS3;>sp|Q02959|HOS3_YEAST Histone deacetylase HOS3 OS=Saccharomyces cerevisiae (strain ATCC 204508 / S288c) GN=HOS3 PE=1 SV=1;1;24;24;24;7;9;4;8;10;11;3;8;10;8;9;7;10;7;5;9;6;7;7;5;11;8;7;10;5;8;4;5;8;7;7;7;7;9;9;8;7;8;8;6;10;10;6;6;7;10;8;9;8;9;7;7;6;11;9;4;8;8;7;7;9;4;8;10;11;3;8;10;8;9;7;10;7;5;9;6;7;7;5;11;8;7;10;5;8;4;5;8;7;7;7;7;9;9;8;7;8;8;6…
Q06010;Q06010;24;24;24;A-factor-processing enzyme;STE23;>sp|Q06010|STE23_YEAST A-factor-processing enzyme OS=Saccharomyces cerevisiae (strain ATCC 204508 / S288c) GN=STE23 PE=1 SV=2;1;24;24;24;9;6;4;2;7;10;4;5;3;11;6;8;8;6;2;6;7;8;4;3;7;11;12;9;10;8;7;1;6;8;6;2;6;8;4;10;2;1;4;9;6;7;4;7;9;4;6;7;1;7;2;6;2;7;6;8;6;5;7;9;6;4;2;7;10;4;5;3;11;6;8;8;6;2;6;7;8;4;3;7;11;12;9;10;8;7;1;6;8;6;2;6;8;4;10;2;1;…
Q06106;Q06106;24;24;24;Multiple RNA-binding domain-containing protein 1;MRD1;>sp|Q06106|MRD1_YEAST Multiple RNA-binding domain-containing protein 1 OS=Saccharomyces cerevisiae (strain ATCC 204508 / S288c) GN=MRD1 PE=1 SV=1;1;24;24;24;8;7;4;4;6;6;4;5;6;7;5;7;8;6;5;5;7;9;6;7;7;7;9;9;11;9;6;7;12;9;7;6;10;7;6;8;4;5;4;8;8;5;5;7;7;4;7;7;7;9;5;10;6;9;9;6;7;5;8;8;7;4;4;6;6;4;5;6;7;5;7;8;6;5;5;7;9;6;7;7;7…
Q08911:P0CF35:P0CF36;Q08911:P0CF35;24:20:03;24:20:03;24:20:03;Formate dehydrogenase 1:Putative formate dehydrogenase 2;FDH1:FDH2;>sp|Q08911|FDH1_YEAST Formate dehydrogenase 1 OS=Saccharomyces cerevisiae (strain ATCC 204508 / S288c) GN=FDH1 PE=1 SV=1:>sp|P0CF35|FDH2_YEAST Truncated formate dehydrogenase 2 OS=Saccharomyces cerevisiae (strain ATCC 204508 / S288c) GN=FDH2 PE=5 SV=1;3;24;24;24;23;21;1…
P00830;P00830;23;23;23;ATP synthase subunit beta	mitochondrial;ATP2;>sp|P00830|ATPB_YEAST ATP synthase subunit beta	mitochondrial OS=Saccharomyces cerevisiae (strain ATCC 204508 / S288c) GN=ATP2 PE=1 SV=2;1;23;23;23;17;18;11;9;19;19;12;11;9;19;18;18;21;17;11;21;16;18;10;13;18;17;17;18;19;19;18;9;19;17;17;9;16;18;11;19;11;12;11;19;18;18;9;18;18;10;19;19;10;19;12;19;10;19;17;16;18;18;17;17;18;11;9;19;19;12;11;9;19;18;18;21;17;11;21;16;18;10;13;18;17;17;18;19;19;18;9;19;17;17;9;16;18;11;19;11;12;11;19;18;18;9;18;…
P00950;P00950;23;23;23;Phosphoglycerate mutase 1;GPM1;>sp|P00950|PMG1_YEAST Phosphoglycerate mutase 1 OS=Saccharomyces cerevisiae (strain ATCC 204508 / S288c) GN=GPM1 PE=1 SV=3;1;23;23;23;19;20;13;14;19;18;14;13;12;18;16;18;20;19;13;17;19;18;14;17;19;20;20;22;18;20;19;15;20;20;21;16;22;21;13;19;13;14;14;19;18;19;13;17;22;14;19;18;13;18;14;17;14;18;19;20;20;20;20;19;20;13;14;19;18;14;13;12;18;16;1…
P07251;P07251;23;23;23;ATP synthase subunit alpha	mitochondrial;ATP1;>sp|P07251|ATPA_YEAST ATP synthase subunit alpha	mitochondrial OS=Saccharomyces cerevisiae (strain ATCC 204508 / S288c) GN=ATP1 PE=1 SV=5;1;23;23;23;23;23;18;18;23;23;17;18;18;23;23;23;23;23;18;23;23;23;18;20;23;22;23;23;23;22;21;18;23;23;22;19;22;23;18;23;18;18;18;23;23;22;18;23;23;18;22;23;18;23;18;23;18;23;22;23;23;23;23;23;23;18;18;23;23;17;18;18;23;23;23;23;23;18;23;23;23;18;20;23;22;23;23;23;22;21;18;23;23;22;19;22;23;18;23;18;18;18;23;23…
P0CX38:P0CX37;P0CX38:P0CX37;23:23;23:23;23:23;40S ribosomal protein S6-B:40S ribosomal protein S6-A;RPS6B:RPS6A;>sp|P0CX38|RS6B_YEAST 40S ribosomal protein S6-B OS=Saccharomyces cerevisiae (strain ATCC 204508 / S288c) GN=RPS6B PE=1 SV=1:>sp|P0CX37|RS6A_YEAST 40S ribosomal protein S6-A OS=Saccharomyces cerevisiae (strain ATCC 204508 / S288c) GN=RPS6A PE=1 SV=1;2;23;23;23;17;18;18;16;20;19;17;17;15…
P13663;P13663;23;23;23;Aspartate-semialdehyde dehydrogenase;HOM2;>sp|P13663|DHAS_YEAST Aspartate-semialdehyde dehydrogenase OS=Saccharomyces cerevisiae (strain ATCC 204508 / S288c) GN=HOM2 PE=1 SV=1;1;23;23;23;19;20;15;14;19;18;14;14;15;19;18;19;19;19;14;18;17;18;15;13;16;19;18;18;20;18;17;15;20;19;20;15;20;19;14;17;15;15;14;20;20;19;14;19;19;15;19;20;14;19;14;19;15;20;17;18;19;21;18;19;20;15;14;…
P14904;P14904;23;23;23;Vacuolar aminopeptidase 1;LAP4;>sp|P14904|AMPL_YEAST Vacuolar aminopeptidase 1 OS=Saccharomyces cerevisiae (strain ATCC 204508 / S288c) GN=APE1 PE=1 SV=2;1;23;23;23;17;16;8;10;16;13;7;9;8;14;13;15;12;10;7;14;14;12;8;10;20;19;16;18;16;14;12;8;15;15;11;8;13;17;8;10;9;8;7;14;13;14;8;16;14;8;12;14;9;13;8;14;6;13;10;15;16;18;16;17;16;8;10;16;13;7;9;8;14;13;15;12;10;7;14;14;12;8;…
P16387;P16387;23;23;23;Pyruvate dehydrogenase E1 component subunit alpha	mitochondrial;PDA1;>sp|P16387|ODPA_YEAST Pyruvate dehydrogenase E1 component subunit alpha	mitochondrial OS=Saccharomyces cerevisiae (strain ATCC 204508 / S288c) GN=PDA1 PE=1 SV=2;1;23;23;23;18;19;12;15;19;20;14;12;14;19;19;20;18;21;13;20;20;17;13;12;21;18;19;20;21;19;17;12;20;19;19;13;18;18;13;20;12;13;13;20;20;19;13;21;19;13;19;19;13;19;12;18;12;19;18;20;20;21;21;18;19;12;15;19;20;14;12;14;19;19;20;18;21;13;20;20;17;13;12;21;18;19;20;21;19;17;12;20;19;19;13;18;18;13;20;12;13;13;20;20…
P16467;P16467;23;18;18;Pyruvate decarboxylase isozyme 2;PDC5;>sp|P16467|PDC5_YEAST Pyruvate decarboxylase isozyme 2 OS=Saccharomyces cerevisiae (strain ATCC 204508 / S288c) GN=PDC5 PE=1 SV=4;1;23;18;18;6;4;5;2;4;4;2;3;3;4;4;6;4;3;2;4;3;3;2;3;18;18;5;18;4;6;3;4;4;3;4;2;4;4;2;4;2;3;3;4;3;5;3;5;5;2;4;3;2;2;3;3;3;4;3;5;5;4;5;2;1;1;0;1;2;0;1;1;2;2;3;2;1;0;2;1;1;0;1;14;15;2;14;2;3;1;1;2;2;2;0;2;1;0;2;0…
P17555;P17555;23;23;23;Adenylyl cyclase-associated protein;SRV2;>sp|P17555|CAP_YEAST Adenylyl cyclase-associated protein OS=Saccharomyces cerevisiae (strain ATCC 204508 / S288c) GN=SRV2 PE=1 SV=1;1;23;23;23;18;18;14;11;15;14;12;13;13;17;15;17;17;16;12;15;15;17;13;14;17;14;17;17;16;17;12;12;19;16;15;13;17;18;13;15;14;13;13;17;16;19;13;18;18;14;17;18;12;15;14;17;15;16;16;16;18;14;16;18;18;14;11;15;…
P21264;P21264;23;23;23;Phosphoribosylaminoimidazole carboxylase;ADE2;>sp|P21264|PUR6_YEAST Phosphoribosylaminoimidazole carboxylase OS=Saccharomyces cerevisiae (strain ATCC 204508 / S288c) GN=ADE2 PE=1 SV=1;1;23;23;23;20;21;16;15;22;21;15;16;15;21;22;19;19;21;16;19;21;20;15;17;21;21;19;22;20;21;19;16;21;20;21;16;21;20;16;20;16;16;16;19;20;20;16;20;20;15;21;22;16;20;16;20;15;21;21;19;20;20;21;20;2…
P22336;P22336;23;23;22;Replication factor A protein 1;RFA1;>sp|P22336|RFA1_YEAST Replication factor A protein 1 OS=Saccharomyces cerevisiae (strain ATCC 204508 / S288c) GN=RFA1 PE=1 SV=1;1;23;23;22;17;16;14;12;16;16;11;13;10;12;17;17;14;15;12;15;15;16;12;11;16;15;16;16;17;15;14;13;17;13;13;10;14;17;11;16;11;11;11;16;15;17;12;17;15;14;15;14;13;11;12;16;14;16;14;13;14;15;16;17;16;14;12;16;16;11;13;…
P22768;P22768;23;23;23;Argininosuccinate synthase;ARG1;>sp|P22768|ASSY_YEAST Argininosuccinate synthase OS=Saccharomyces cerevisiae (strain ATCC 204508 / S288c) GN=ARG1 PE=1 SV=3;1;23;23;23;20;20;15;15;20;21;12;14;14;20;19;19;21;20;14;19;20;19;15;17;21;19;19;18;20;20;18;15;21;19;18;13;18;20;15;19;14;14;14;20;22;20;15;20;20;13;20;19;15;21;15;21;15;20;19;20;20;20;20;20;20;15;15;20;21;12;14;14;20;19…
P23248;P23248;23;23;8;40S ribosomal protein S1-B;RPS1B;>sp|P23248|RS3A2_YEAST 40S ribosomal protein S1-B OS=Saccharomyces cerevisiae (strain ATCC 204508 / S288c) GN=RPS1B PE=1 SV=3;1;23;23;8;17;18;17;16;18;19;16;16;16;20;18;17;17;20;18;19;18;18;17;19;18;18;17;19;17;18;18;16;18;18;17;16;21;17;15;18;16;16;16;18;16;18;16;17;19;17;17;17;17;17;16;16;16;19;16;18;17;18;20;17;18;17;16;18;19;16;16;16;20;1…
P23542;P23542;23;23;23;Aspartate aminotransferase	cytoplasmic;AAT2;>sp|P23542|AATC_YEAST Aspartate aminotransferase	cytoplasmic OS=Saccharomyces cerevisiae (strain ATCC 204508 / S288c) GN=AAT2 PE=1 SV=3;1;23;23;23;23;23;17;17;22;23;16;17;17;22;21;22;23;22;17;21;22;22;17;17;22;21;19;22;22;21;20;16;23;22;21;16;22;22;17;23;17;16;16;23;22;21;16;22;21;17;22;22;16;22;17;22;17;23;23;21;21;23;22;23;23;17;17;22;23;16;17;17;22;21;22;23;22;17;21;22;22;17;17;22;21;19;22;22;21;20;16;23;22;21;16;22;22;17;23;17;16;16;23;22;2…
P31116;P31116;23;23;23;Homoserine dehydrogenase;HOM6;>sp|P31116|DHOM_YEAST Homoserine dehydrogenase OS=Saccharomyces cerevisiae (strain ATCC 204508 / S288c) GN=HOM6 PE=1 SV=1;1;23;23;23;20;21;16;15;21;21;14;15;16;21;21;21;21;21;15;21;21;21;16;16;20;21;21;21;21;20;20;15;21;21;21;15;21;21;16;22;16;15;16;21;21;21;15;21;21;14;21;21;15;22;15;21;15;21;21;21;20;21;21;20;21;16;15;21;21;14;15;16;21;21;21;…
P32074;P32074;23;23;23;Coatomer subunit gamma;SEC21;>sp|P32074|COPG_YEAST Coatomer subunit gamma OS=Saccharomyces cerevisiae (strain ATCC 204508 / S288c) GN=SEC21 PE=1 SV=2;1;23;23;23;14;16;8;10;15;13;9;10;10;14;17;14;15;14;10;15;12;16;11;10;13;13;13;12;14;12;13;9;14;14;16;11;17;13;11;17;11;11;10;14;15;14;10;17;15;9;17;16;11;17;11;15;11;15;15;14;14;16;16;14;16;8;10;15;13;9;10;10;14;17;14;15;14;10…
P32521;P32521;23;23;22;Actin cytoskeleton-regulatory complex protein PAN1;PAN1;>sp|P32521|PAN1_YEAST Actin cytoskeleton-regulatory complex protein PAN1 OS=Saccharomyces cerevisiae (strain ATCC 204508 / S288c) GN=PAN1 PE=1 SV=2;1;23;23;22;11;12;12;12;14;13;10;12;13;13;15;14;11;10;13;14;14;15;15;14;15;14;7;10;13;13;10;15;13;12;13;14;14;14;14;13;14;13;14;14;12;13;12;12;10;13;12;14;14;15;12;11;11;13;…
P32599;P32599;23;23;23;Fimbrin;SAC6;>sp|P32599|FIMB_YEAST Fimbrin OS=Saccharomyces cerevisiae (strain ATCC 204508 / S288c) GN=SAC6 PE=1 SV=1;1;23;23;23;17;16;13;12;17;17;12;13;11;17;18;17;18;18;12;15;17;17;12;12;16;17;17;18;17;16;16;12;17;16;16;12;17;18;14;16;14;12;11;15;16;16;12;16;17;11;16;16;13;17;10;15;13;17;17;17;16;15;18;17;16;13;12;17;17;12;13;11;17;18;17;18;18;12;15;17;17;12;12;16;17;17;1…
P32916;P32916;23;23;23;Signal recognition particle receptor subunit alpha homolog;SRP101;>sp|P32916|SRPR_YEAST Signal recognition particle receptor subunit alpha homolog OS=Saccharomyces cerevisiae (strain ATCC 204508 / S288c) GN=SRP101 PE=1 SV=2;1;23;23;23;16;13;3;9;10;10;7;6;5;12;11;11;11;11;5;11;11;8;6;5;13;13;13;13;10;12;9;9;14;12;8;8;12;13;8;12;6;6;5;12;13;13;8;16;13;6;13;13;7;15;7;15;9;15;1…
P36112;P36112;23;23;23;Formation of crista junctions protein 1;FCJ1;>sp|P36112|MIC60_YEAST MICOS complex subunit MIC60 OS=Saccharomyces cerevisiae (strain ATCC 204508 / S288c) GN=MIC60 PE=1 SV=1;1;23;23;23;14;17;8;8;17;16;8;8;8;16;18;14;19;18;10;14;18;16;6;10;14;13;15;15;18;17;13;5;13;15;12;5;13;17;7;17;7;8;7;18;18;15;7;18;14;8;19;14;7;17;9;17;7;18;17;16;16;17;17;14;17;8;8;17;16;8;8;8;16;18;14;19…
P38631;P38631;23;23;12;1	3-beta-glucan synthase component FKS1;FKS1;>sp|P38631|FKS1_YEAST 1	3-beta-glucan synthase component FKS1 OS=Saccharomyces cerevisiae (strain ATCC 204508 / S288c) GN=FKS1 PE=1 SV=2;1;23;23;12;15;17;9;9;15;19;9;9;9;17;16;11;16;17;11;17;17;15;11;10;15;16;14;15;16;17;12;8;13;15;19;11;16;15;10;18;11;11;10;17;16;16;11;14;13;10;13;17;9;17;11;18;14;16;18;16;16;13;18;15;17;9;9;15;19;9;9;9;17;16;11;16;17;11;17;17;15;11;10;15;16;14;15;16;17;12;8;13;15;19;11;16;15;10;18;11;…
P39078;P39078;23;23;23;T-complex protein 1 subunit delta;CCT4;>sp|P39078|TCPD_YEAST T-complex protein 1 subunit delta OS=Saccharomyces cerevisiae (strain ATCC 204508 / S288c) GN=CCT4 PE=1 SV=2;1;23;23;23;19;18;17;15;18;19;12;14;16;17;18;19;19;17;13;18;18;18;14;13;18;18;16;19;19;16;16;14;18;18;18;11;17;18;14;18;15;15;14;19;18;15;13;17;19;14;19;20;14;19;14;18;16;18;19;21;18;18;18;19;18;17;15;18;19;…
P39101;P39101;23;23;23;Protein CAJ1;CAJ1;>sp|P39101|CAJ1_YEAST Protein CAJ1 OS=Saccharomyces cerevisiae (strain ATCC 204508 / S288c) GN=CAJ1 PE=1 SV=1;1;23;23;23;20;16;14;16;19;19;10;14;16;18;16;19;17;17;12;18;16;17;15;16;18;17;16;18;18;17;13;13;14;13;17;12;16;19;14;15;13;13;14;18;16;13;15;17;15;10;19;16;14;17;13;18;14;17;17;18;13;19;15;20;16;14;16;19;19;10;14;16;18;16;19;17;17;12;18;16;17;15;16;…
P40032;P40032;23;23;23;PKHD-type hydroxylase TPA1;TPA1;>sp|P40032|TPA1_YEAST Prolyl 3	4-dihydroxylase TPA1 OS=Saccharomyces cerevisiae (strain ATCC 204508 / S288c) GN=TPA1 PE=1 SV=1;1;23;23;23;9;13;8;7;11;12;5;6;8;13;11;8;12;12;6;13;14;11;7;10;16;15;12;16;12;11;10;7;12;12;15;12;17;11;9;13;8;7;7;13;12;12;7;11;13;7;9;12;8;10;6;14;9;12;11;10;10;10;14;9;13;8;7;11;12;5;6;8;13;11;8;12;12;6;13;14;11;7;10;16;15;12;16;12;11;10;7;12;12;15;12;17;11;9;13;8;7;7;13;12;12;7;11;13;7;9;12;8;10;6;1…
P41805;P41805;23;23;23;60S ribosomal protein L10;RPL10;>sp|P41805|RL10_YEAST 60S ribosomal protein L10 OS=Saccharomyces cerevisiae (strain ATCC 204508 / S288c) GN=RPL10 PE=1 SV=1;1;23;23;23;16;20;18;17;22;21;17;18;19;21;21;17;21;21;18;21;22;20;16;21;19;21;18;19;20;21;20;18;20;22;21;18;21;18;18;22;18;18;19;21;21;21;17;20;19;19;20;21;19;21;18;21;18;21;21;21;21;22;20;16;20;18;17;22;21;17;18;19;21;21…
P42943;P42943;23;23;23;T-complex protein 1 subunit eta;CCT7;>sp|P42943|TCPH_YEAST T-complex protein 1 subunit eta OS=Saccharomyces cerevisiae (strain ATCC 204508 / S288c) GN=CCT7 PE=1 SV=1;1;23;23;23;17;14;15;15;17;18;13;13;14;16;16;17;15;16;12;13;17;15;15;15;18;17;19;18;16;17;15;13;18;18;18;15;16;16;15;15;14;13;16;18;17;16;14;18;16;14;17;17;14;17;15;18;15;17;17;16;16;17;18;17;14;15;15;17;18;13;1…
P47008;P47008;23;23;23;Phosphatidylinositol transfer protein SFH5;SFH5;>sp|P47008|SFH5_YEAST Phosphatidylinositol transfer protein SFH5 OS=Saccharomyces cerevisiae (strain ATCC 204508 / S288c) GN=SFH5 PE=1 SV=1;1;23;23;23;15;15;12;14;14;15;10;10;12;15;14;16;13;15;12;13;13;11;13;12;15;14;9;10;14;14;7;13;11;12;11;11;14;13;13;11;12;11;11;12;13;14;12;14;16;10;13;12;13;12;11;14;13;15;13;14;13;14;11;15…
P53228;P53228;23;23;23;Transaldolase NQM1;NQM1;>sp|P53228|TAL2_YEAST Transaldolase NQM1 OS=Saccharomyces cerevisiae (strain ATCC 204508 / S288c) GN=NQM1 PE=1 SV=1;1;23;23;23;18;11;11;11;8;7;7;7;6;6;5;19;5;4;5;5;3;4;6;6;5;4;16;5;8;5;7;4;2;5;4;5;7;18;3;3;5;5;5;7;10;7;8;10;16;6;6;6;5;7;4;5;5;5;5;15;14;11;12;18;11;11;11;8;7;7;7;6;6;5;19;5;4;5;5;3;4;6;6;5;4;16;5;8;5;7;4;2;5;4;5;7;18;3;3;5;5;5;7;10;7;8…
P53235;P53235;23;23;23;Eukaryotic translation initiation factor 2A;YGR054W;>sp|P53235|EIF2A_YEAST Eukaryotic translation initiation factor 2A OS=Saccharomyces cerevisiae (strain ATCC 204508 / S288c) GN=YGR054W PE=1 SV=1;1;23;23;23;15;14;13;12;18;16;9;12;11;16;19;12;21;17;12;18;19;18;13;15;15;17;14;15;16;17;13;12;17;15;18;14;20;14;11;18;14;13;14;17;15;18;10;16;18;11;18;18;13;17;13;18;13;18;19;14;1…
P53885;P53885;23;23;23;Signal transduction protein MDG1;MDG1;>sp|P53885|MDG1_YEAST Signal transduction protein MDG1 OS=Saccharomyces cerevisiae (strain ATCC 204508 / S288c) GN=MDG1 PE=1 SV=1;1;23;23;23;17;15;11;11;14;15;8;10;9;14;14;17;15;16;9;12;12;11;8;13;15;18;18;14;15;14;10;8;10;9;7;7;9;15;10;14;9;11;12;14;11;15;10;12;18;9;15;12;9;11;7;12;6;12;13;12;13;13;13;17;15;11;11;14;15;8;10;9;14;14;17;…
P54781;P54781;23;23;23;Cytochrome P450 61;ERG5;>sp|P54781|ERG5_YEAST Cytochrome P450 61 OS=Saccharomyces cerevisiae (strain ATCC 204508 / S288c) GN=ERG5 PE=1 SV=1;1;23;23;23;17;17;13;15;17;18;9;13;11;16;16;15;14;15;12;16;12;16;14;10;17;17;16;14;17;19;13;13;18;18;16;12;16;16;14;14;16;14;13;15;18;16;16;17;15;13;17;15;11;15;13;17;14;16;15;18;20;15;17;17;17;13;15;17;18;9;13;11;16;16;15;14;15;12;16;12…
Q01852;Q01852;23;23;23;Mitochondrial import inner membrane translocase subunit TIM44;TIM44;>sp|Q01852|TIM44_YEAST Mitochondrial import inner membrane translocase subunit TIM44 OS=Saccharomyces cerevisiae (strain ATCC 204508 / S288c) GN=TIM44 PE=1 SV=1;1;23;23;23;17;19;15;16;18;18;13;18;19;18;17;20;18;19;16;18;17;19;18;15;18;16;16;15;18;17;15;15;17;17;17;13;14;18;16;20;17;14;17;17;20;21;15;20;17;1…
Q03280;Q03280;23;23;23;E3 ubiquitin-protein ligase TOM1;TOM1;>sp|Q03280|TOM1_YEAST E3 ubiquitin-protein ligase TOM1 OS=Saccharomyces cerevisiae (strain ATCC 204508 / S288c) GN=TOM1 PE=1 SV=1;1;23;23;23;5;7;9;6;7;10;2;3;4;4;5;8;5;5;2;6;5;7;5;2;6;4;4;4;6;6;4;2;5;3;3;2;3;9;4;4;3;4;1;4;6;6;5;10;5;5;10;4;5;7;6;6;7;4;7;5;5;11;6;5;7;9;6;7;10;2;3;4;4;5;8;5;5;2;6;5;7;5;2;6;4;4;4;6;6;4;2;5;3;3;2;3;9;4;4;3;…
Q04279;Q04279;23;23;23;Uncharacterized protein YMR086W;;>sp|Q04279|SEG1_YEAST Eisosome protein SEG1 OS=Saccharomyces cerevisiae (strain ATCC 204508 / S288c) GN=SEG1 PE=1 SV=1;1;23;23;23;8;6;8;10;7;6;3;5;8;4;7;6;5;6;8;9;5;5;6;5;12;13;3;9;6;9;3;5;3;1;4;5;2;6;9;8;4;4;6;8;9;8;10;6;7;8;6;9;5;9;7;5;5;6;5;4;6;5;4;8;6;8;10;7;6;3;5;8;4;7;6;5;6;8;9;5;5;6;5;12;13;3;9;6;9;3;5;3;1;4;5;2;6;9;8;4;4;6;8;9;8;10;6…
Q07527;Q07527;23;23;23;tRNA (guanosine(18)-2-O)-methyltransferase;TRM3;>sp|Q07527|TRM3_YEAST tRNA (guanosine(18)-2-O)-methyltransferase OS=Saccharomyces cerevisiae (strain ATCC 204508 / S288c) GN=TRM3 PE=1 SV=1;1;23;23;23;10;13;7;6;7;6;4;5;3;9;10;10;7;4;3;7;4;8;7;4;2;3;11;5;10;8;4;3;9;5;9;5;3;11;3;6;3;4;4;6;8;7;9;7;10;2;8;6;6;8;5;8;4;7;10;5;7;8;7;10;13;7;6;7;6;4;5;3;9;10;10;7;4;3;7;4;8;7;4;2;3;11…
Q12109;Q12109;23;23;23;Tryptophan--tRNA ligase	cytoplasmic;WRS1;>sp|Q12109|SYWC_YEAST Tryptophan--tRNA ligase	cytoplasmic OS=Saccharomyces cerevisiae (strain ATCC 204508 / S288c) GN=WRS1 PE=1 SV=1;1;23;23;23;13;16;14;13;16;15;11;15;14;13;16;14;15;11;14;16;18;19;15;12;15;17;10;15;15;15;12;12;15;16;17;15;19;15;17;17;15;15;14;15;16;16;14;15;15;15;16;16;15;14;11;15;14;16;17;14;15;17;14;13;16;14;13;16;15;11;15;14;13;16;14;15;11;14;16;18;19;15;12;15;17;10;15;15;15;12;12;15;16;17;15;19;15;17;17;15;15;14;15;16;1…
Q12220;Q12220;23;23;23;U3 small nucleolar RNA-associated protein 12;DIP2;>sp|Q12220|UTP12_YEAST U3 small nucleolar RNA-associated protein 12 OS=Saccharomyces cerevisiae (strain ATCC 204508 / S288c) GN=DIP2 PE=1 SV=1;1;23;23;23;9;5;5;3;5;7;2;5;6;4;4;7;7;4;4;7;4;9;6;2;3;4;6;6;5;5;2;6;5;6;7;7;4;6;5;4;7;6;6;6;7;6;3;4;4;3;5;6;6;9;6;8;7;8;8;4;4;7;4;9;5;5;3;5;7;2;5;6;4;4;7;7;4;4;7;4;9;6;2;3;4;6;6;5;5;2;…
Q12449;Q12449;23;23;23;Hsp90 co-chaperone AHA1;AHA1;>sp|Q12449|AHA1_YEAST Hsp90 co-chaperone AHA1 OS=Saccharomyces cerevisiae (strain ATCC 204508 / S288c) GN=AHA1 PE=1 SV=1;1;23;23;23;16;14;12;14;17;16;14;15;12;18;17;16;15;18;14;16;16;16;13;14;16;16;20;18;17;16;15;14;14;16;16;13;17;18;14;16;13;13;13;15;16;15;13;16;19;14;17;16;15;17;14;17;14;15;16;19;15;16;15;16;14;12;14;17;16;14;15;12;18;17;16;15…
P00330;P00330;22;16;15;Alcohol dehydrogenase 1;ADH1;>sp|P00330|ADH1_YEAST Alcohol dehydrogenase 1 OS=Saccharomyces cerevisiae (strain ATCC 204508 / S288c) GN=ADH1 PE=1 SV=5;1;22;16;15;20;19;15;14;21;20;15;14;14;19;20;20;20;19;14;22;19;19;15;16;21;19;19;20;20;21;19;17;20;20;19;15;19;19;13;20;13;13;13;19;19;19;16;19;20;13;20;19;14;19;13;19;13;19;19;19;21;19;19;15;14;10;9;15;15;10;9;10;14;15;15;15;1…
P04807;P04807;22;19;19;Hexokinase-2;HXK2;>sp|P04807|HXKB_YEAST Hexokinase-2 OS=Saccharomyces cerevisiae (strain ATCC 204508 / S288c) GN=HXK2 PE=1 SV=4;1;22;19;19;18;19;11;12;20;19;11;10;11;21;21;20;20;21;11;20;21;21;12;15;18;20;19;20;20;19;17;12;21;18;19;11;19;19;11;21;12;11;12;20;19;20;11;19;19;11;19;19;11;20;11;20;12;21;20;19;19;20;19;16;16;8;9;17;16;8;8;8;18;18;17;17;18;8;17;18;18;9;12;16;17;1…
P06115;P06115;22;22;22;Catalase T;CTT1;>sp|P06115|CATT_YEAST Catalase T OS=Saccharomyces cerevisiae (strain ATCC 204508 / S288c) GN=CTT1 PE=1 SV=3;1;22;22;22;17;5;5;6;5;4;2;2;2;3;3;17;3;3;3;1;3;3;2;2;4;2;16;3;4;1;2;4;2;3;2;3;3;17;3;3;2;1;2;4;5;4;3;3;14;3;2;2;3;2;3;4;2;3;2;16;6;9;11;17;5;5;6;5;4;2;2;2;3;3;17;3;3;3;1;3;3;2;2;4;2;16;3;4;1;2;4;2;3;2;3;3;17;3;3;2;1;2;4;5;4;3;3;14;3;2;2;3;2;3;4;2;3;2;1…
P06168;P06168;22;22;22;Ketol-acid reductoisomerase	mitochondrial;ILV5;>sp|P06168|ILV5_YEAST Ketol-acid reductoisomerase	mitochondrial OS=Saccharomyces cerevisiae (strain ATCC 204508 / S288c) GN=ILV5 PE=1 SV=1;1;22;22;22;18;20;14;13;20;20;13;14;13;17;19;19;18;18;14;19;17;18;14;14;18;17;17;18;18;19;16;14;19;19;17;14;17;19;13;19;13;13;13;18;18;17;15;17;18;14;18;18;13;18;13;17;13;18;17;17;18;19;19;18;20;14;13;20;20;13;14;13;17;19;19;18;18;14;19;17;18;14;14;18;17;17;18;18;19;16;14;19;19;17;14;17;19;13;19;13;13;13;18;18…
P06208:P06208-2;P06208:P06208-2;22:20;22:20;19:17;2-isopropylmalate synthase;LEU4;>sp|P06208|LEU1_YEAST 2-isopropylmalate synthase OS=Saccharomyces cerevisiae (strain ATCC 204508 / S288c) GN=LEU4 PE=1 SV=1:>sp|P06208-2|LEU1_YEAST Isoform Cytoplasmic of 2-isopropylmalate synthase OS=Saccharomyces cerevisiae (strain ATCC 204508 / S288c) G;2;22;22;19;20;20;15;15;20;21;13;14;13;20;18;19;21;20;15;19;1…
P07263;P07263;22;1;1;Histidine--tRNA ligase	mitochondrial;HTS1;>sp|P07263|SYH_YEAST Histidine--tRNA ligase	mitochondrial OS=Saccharomyces cerevisiae (strain ATCC 204508 / S288c) GN=HTS1 PE=1 SV=2;1;22;1;1;17;18;9;12;18;19;10;12;12;18;16;15;18;18;12;17;17;16;12;13;18;18;15;19;18;19;14;12;17;19;18;12;20;18;11;18;11;11;11;17;19;18;12;18;18;11;17;17;11;17;10;18;13;18;17;15;19;16;16;0;0;0;0;0;0;0;0;1;0;0;0;1;0;0;1;0;0;1;0;0;0;0;1;1;0;0;0;0;1;1;1;1;0;0;0;0;0;0;0;0;0;0;0;0;0;0;0;0;0;0;0;1;0;0;0;0;0;0;0;0;0;0…
P07263-2;P07263-2;22;22;1;;;>sp|P07263-2|SYH_YEAST Isoform Cytoplasmic of Histidine--tRNA ligase	mitochondrial OS=Saccharomyces cerevisiae (strain ATCC 204508 / S288c) GN=HTS1;1;22;22;1;18;18;9;12;19;19;11;13;11;19;16;16;17;18;12;17;18;16;11;14;19;18;16;19;18;20;15;13;17;18;17;12;19;19;11;18;11;11;11;17;20;18;12;18;18;12;17;17;11;17;10;19;12;18;18;16;20;16;17;18;18;9;12;19;19;11;13;11;19;16;16;17;18;12;17;18;16;11;14;19;18;16;19;18;20;15;13;17;18;17;12;19;19;11;18;11;11;11;17;20;18;12;18;18;…
P08524;P08524;22;22;22;Farnesyl pyrophosphate synthase;ERG20;>sp|P08524|FPPS_YEAST Farnesyl pyrophosphate synthase OS=Saccharomyces cerevisiae (strain ATCC 204508 / S288c) GN=ERG20 PE=1 SV=2;1;22;22;22;20;18;15;17;19;20;16;16;13;19;18;20;17;19;16;19;17;20;16;17;20;18;18;20;18;19;18;16;18;18;17;17;19;19;15;18;15;17;16;19;19;16;16;19;19;15;17;19;16;19;14;19;16;19;18;18;19;18;19;20;18;15;17;19;20;16…
P0CX36:P0CX35;P0CX36:P0CX35;22:22;22:22;22:22;40S ribosomal protein S4-B:40S ribosomal protein S4-A;RPS4B:RPS4A;>sp|P0CX36|RS4B_YEAST 40S ribosomal protein S4-B OS=Saccharomyces cerevisiae (strain ATCC 204508 / S288c) GN=RPS4B PE=1 SV=1:>sp|P0CX35|RS4A_YEAST 40S ribosomal protein S4-A OS=Saccharomyces cerevisiae (strain ATCC 204508 / S288c) GN=RPS4A PE=1 SV=1;2;22;22;22;21;21;18;17;21;21;16;18;18…
P14065;P14065;22;22;21;Protein GCY;GCY1;>sp|P14065|GCY1_YEAST Glycerol 2-dehydrogenase (NADP(+)) OS=Saccharomyces cerevisiae (strain ATCC 204508 / S288c) GN=GCY1 PE=1 SV=1;1;22;22;21;19;20;13;14;18;19;11;12;13;18;17;20;18;17;10;12;16;13;6;9;16;13;19;18;17;18;14;9;11;14;11;10;11;20;8;11;7;10;12;16;17;20;14;19;20;12;20;16;14;16;14;18;8;14;16;18;20;21;18;19;20;13;14;18;19;11;12;13;18;17;20;18;17;10;…
P14743;P14743;22;22;22;Glycylpeptide N-tetradecanoyltransferase;NMT1;>sp|P14743|NMT_YEAST Glycylpeptide N-tetradecanoyltransferase OS=Saccharomyces cerevisiae (strain ATCC 204508 / S288c) GN=NMT1 PE=1 SV=1;1;22;22;22;11;10;5;5;11;13;3;5;7;12;10;11;13;10;4;11;13;13;5;5;11;12;10;15;14;16;9;5;13;15;13;5;14;10;5;12;5;5;4;11;10;12;5;12;10;5;11;9;4;10;7;10;5;11;12;9;10;10;10;11;10;5;5;11;13;3;5;7;12;10…
P15274;P15274;22;22;22;AMP deaminase;AMD1;>sp|P15274|AMPD_YEAST AMP deaminase OS=Saccharomyces cerevisiae (strain ATCC 204508 / S288c) GN=AMD1 PE=1 SV=2;1;22;22;22;9;11;10;8;8;11;7;9;11;9;12;7;12;9;9;10;8;12;8;6;6;12;9;10;13;10;8;11;9;9;11;7;11;11;10;11;9;10;8;9;12;9;8;11;10;9;13;12;6;11;11;11;11;8;12;8;11;10;10;9;11;10;8;8;11;7;9;11;9;12;7;12;9;9;10;8;12;8;6;6;12;9;10;13;10;8;11;9;9;11;7;11;11;1…
P16140;P16140;22;22;22;V-type proton ATPase subunit B;VMA2;>sp|P16140|VATB_YEAST V-type proton ATPase subunit B OS=Saccharomyces cerevisiae (strain ATCC 204508 / S288c) GN=VMA2 PE=1 SV=2;1;22;22;22;17;15;12;14;18;15;11;11;11;17;17;17;16;17;13;18;19;16;12;15;21;21;17;18;15;18;16;11;19;20;15;14;20;15;12;19;12;13;14;18;18;18;12;16;17;12;17;15;13;17;13;16;11;16;17;15;14;15;16;17;15;12;14;18;15;11;11;…
P16603;P16603;22;22;22;NADPH--cytochrome P450 reductase;NCP1;>sp|P16603|NCPR_YEAST NADPH--cytochrome P450 reductase OS=Saccharomyces cerevisiae (strain ATCC 204508 / S288c) GN=NCP1 PE=1 SV=3;1;22;22;22;12;16;10;12;15;13;6;12;10;8;9;13;13;11;9;14;11;11;12;7;10;10;11;10;16;13;7;14;20;17;14;10;8;13;10;15;8;11;10;10;12;15;10;17;15;9;13;12;9;13;7;14;8;13;13;12;15;16;15;12;16;10;12;15;13;6;12;10;8;9;13…
P17536;P17536;22;22;22;Tropomyosin-1;TPM1;>sp|P17536|TPM1_YEAST Tropomyosin-1 OS=Saccharomyces cerevisiae (strain ATCC 204508 / S288c) GN=TPM1 PE=1 SV=1;1;22;22;22;16;15;9;14;17;12;8;13;12;17;13;16;14;15;11;13;15;11;12;12;15;15;16;19;17;16;10;11;18;18;12;13;17;16;11;16;11;14;12;13;12;16;14;18;11;13;14;15;12;15;12;13;13;16;14;15;16;14;15;16;15;9;14;17;12;8;13;12;17;13;16;14;15;11;13;15;11;12;12;15…
P17883;P17883;22;22;22;Superkiller protein 3;SKI3;>sp|P17883|SKI3_YEAST Superkiller protein 3 OS=Saccharomyces cerevisiae (strain ATCC 204508 / S288c) GN=SKI3 PE=1 SV=2;1;22;22;22;8;9;1;3;6;7;3;2;3;4;8;11;6;8;2;9;6;7;3;2;7;7;7;7;8;6;6;2;5;2;5;1;3;3;3;6;3;4;2;9;8;8;5;8;8;2;5;5;4;5;3;8;4;8;7;4;4;11;4;8;9;1;3;6;7;3;2;3;4;8;11;6;8;2;9;6;7;3;2;7;7;7;7;8;6;6;2;5;2;5;1;3;3;3;6;3;4;2;9;8;8;5;8;8;2;5;5;4;…
P31384;P31384;22;22;22;Glucose-repressible alcohol dehydrogenase transcriptional effector;CCR4;>sp|P31384|CCR4_YEAST Glucose-repressible alcohol dehydrogenase transcriptional effector OS=Saccharomyces cerevisiae (strain ATCC 204508 / S288c) GN=CCR4 PE=1 SV=2;1;22;22;22;7;12;6;7;9;12;5;6;9;7;9;10;9;10;7;12;7;10;8;4;11;9;8;8;10;11;4;9;13;14;8;7;6;12;7;11;7;8;7;10;9;8;8;11;11;7;11;9;10;8;8;8;9;10;9;…
P33442;P33442;22;7;7;40S ribosomal protein S1-A;RPS1A;>sp|P33442|RS3A1_YEAST 40S ribosomal protein S1-A OS=Saccharomyces cerevisiae (strain ATCC 204508 / S288c) GN=RPS1A PE=1 SV=2;1;22;7;7;18;19;18;17;19;20;17;17;17;20;19;18;19;20;19;20;20;19;18;19;19;19;19;19;18;19;20;17;19;18;18;17;19;18;17;19;18;18;17;19;18;19;18;18;20;18;19;19;18;18;17;18;18;20;18;20;18;19;19;6;6;6;6;6;6;6;6;6;7;6;6;6;6;6;6;7…
P33750;P33750;22;22;22;Protein SOF1;SOF1;>sp|P33750|DCA13_YEAST Protein SOF1 OS=Saccharomyces cerevisiae (strain ATCC 204508 / S288c) GN=SOF1 PE=1 SV=1;1;22;22;22;4;5;7;3;5;6;4;6;9;5;6;4;8;8;6;8;5;9;6;6;5;5;0;3;7;5;2;6;8;8;9;5;8;3;9;11;7;5;5;7;5;7;4;8;6;7;7;10;8;9;8;7;8;9;10;1;8;6;4;4;5;7;3;5;6;4;6;9;5;6;4;8;8;6;8;5;9;6;6;5;5;0;3;7;5;2;6;8;8;9;5;8;3;9;11;7;5;5;7;5;7;4;8;6;7;7;10;8;9;8;7;8;9;10;1;…
P35191;P35191;22;22;22;DnaJ homolog 1	mitochondrial;MDJ1;>sp|P35191|MDJ1_YEAST DnaJ homolog 1	mitochondrial OS=Saccharomyces cerevisiae (strain ATCC 204508 / S288c) GN=MDJ1 PE=1 SV=1;1;22;22;22;18;16;9;11;13;15;12;15;14;14;15;17;17;16;11;16;14;13;14;15;13;15;13;17;15;15;8;16;14;14;15;12;13;19;13;13;15;10;10;17;16;15;17;17;13;11;15;15;13;14;14;14;11;17;15;15;18;14;14;18;16;9;11;13;15;12;15;14;14;15;17;17;16;11;16;14;13;14;15;13;15;13;17;15;15;8;16;14;14;15;12;13;19;13;13;15;10;10;17;16;15;…
P36013;P36013;22;22;22;NAD-dependent malic enzyme	mitochondrial;MAE1;>sp|P36013|MAOM_YEAST NAD-dependent malic enzyme	mitochondrial OS=Saccharomyces cerevisiae (strain ATCC 204508 / S288c) GN=MAE1 PE=1 SV=1;1;22;22;22;16;19;15;17;21;18;12;16;14;22;18;17;18;21;17;19;22;21;16;16;20;17;16;19;18;19;14;17;21;20;22;17;22;18;17;21;16;16;16;18;21;19;17;20;20;16;19;22;16;22;16;21;15;20;21;21;20;20;21;16;19;15;17;21;18;12;16;14;22;18;17;18;21;17;19;22;21;16;16;20;17;16;19;18;19;14;17;21;20;22;17;22;18;17;21;16;16;16;18;21…
P36016;P36016;22;22;22;Heat shock protein 70 homolog LHS1;LHS1;>sp|P36016|LHS1_YEAST Heat shock protein 70 homolog LHS1 OS=Saccharomyces cerevisiae (strain ATCC 204508 / S288c) GN=LHS1 PE=1 SV=1;1;22;22;22;7;12;8;5;9;9;5;8;5;9;8;10;10;11;6;7;7;10;6;6;8;10;10;10;10;10;6;9;10;12;10;6;10;9;6;9;8;4;7;8;11;8;6;9;12;8;10;11;8;8;8;8;8;8;9;6;10;9;9;7;12;8;5;9;9;5;8;5;9;8;10;10;11;6;7;7;10;6;6;8;10;10;10;…
P38713;P38713;22;22;22;Oxysterol-binding protein homolog 3;OSH3;>sp|P38713|OSH3_YEAST Oxysterol-binding protein homolog 3 OS=Saccharomyces cerevisiae (strain ATCC 204508 / S288c) GN=OSH3 PE=1 SV=1;1;22;22;22;5;6;4;6;5;5;2;6;5;2;3;5;5;3;5;3;4;3;6;4;8;5;3;8;4;6;0;5;4;3;5;5;3;4;3;6;4;6;3;5;6;6;5;7;5;5;3;5;7;6;3;5;5;5;7;3;5;5;4;5;6;4;6;5;5;2;6;5;2;3;5;5;3;5;3;4;3;6;4;8;5;3;8;4;6;0;5;4;3;5;5;3;4;3;6;4…
P38715;P38715;22;22;22;NADPH-dependent aldose reductase GRE3;GRE3;>sp|P38715|GRE3_YEAST NADPH-dependent aldose reductase GRE3 OS=Saccharomyces cerevisiae (strain ATCC 204508 / S288c) GN=GRE3 PE=1 SV=1;1;22;22;22;18;15;11;13;15;13;8;13;12;13;14;16;13;13;13;12;12;12;10;12;17;15;17;17;17;16;10;12;14;13;15;13;13;18;12;12;12;11;11;14;15;15;13;15;15;11;14;13;11;15;12;16;10;15;12;17;17;15;14;18;15;11;13…
P38779;P38779;22;22;22;Proteasome-interacting protein CIC1;CIC1;>sp|P38779|CIC1_YEAST Proteasome-interacting protein CIC1 OS=Saccharomyces cerevisiae (strain ATCC 204508 / S288c) GN=CIC1 PE=1 SV=1;1;22;22;22;15;16;11;12;15;16;11;14;14;17;16;15;15;16;14;15;14;17;13;12;14;18;12;14;15;14;15;12;13;16;18;14;15;14;13;15;12;13;13;16;15;17;14;15;14;12;15;16;15;15;11;15;12;13;12;12;16;13;15;15;16;11;12;15…
P38795;P38795;22;22;22;Glutamine-dependent NAD(+) synthetase;QNS1;>sp|P38795|NADE_YEAST Glutamine-dependent NAD(+) synthetase OS=Saccharomyces cerevisiae (strain ATCC 204508 / S288c) GN=QNS1 PE=1 SV=1;1;22;22;22;12;11;7;11;12;13;8;9;8;13;9;12;7;14;10;11;10;12;8;8;13;14;13;13;11;10;7;10;11;9;11;9;11;14;10;10;11;8;9;10;11;11;10;11;12;7;12;12;8;10;7;12;8;11;9;12;12;14;13;12;11;7;11;12;13;8;9;8;13;9;…
P39958;P39958;22;22;22;Rab GDP-dissociation inhibitor;GDI1;>sp|P39958|GDI1_YEAST Rab GDP-dissociation inhibitor OS=Saccharomyces cerevisiae (strain ATCC 204508 / S288c) GN=GDI1 PE=1 SV=1;1;22;22;22;13;17;13;11;15;17;7;8;12;17;13;16;16;13;9;13;14;14;12;12;16;15;17;16;17;15;7;11;17;14;14;11;14;17;10;16;10;10;12;17;17;16;11;18;16;12;17;15;11;14;12;14;14;14;16;15;15;15;15;13;17;13;11;15;17;7;8;12;17;…
P39985;P39985;22;22;22;DNA polymerase V;POL5;>sp|P39985|DPO5_YEAST DNA polymerase V OS=Saccharomyces cerevisiae (strain ATCC 204508 / S288c) GN=POL5 PE=1 SV=1;1;22;22;22;3;6;4;1;6;7;1;3;3;5;6;6;9;8;0;7;4;8;2;1;4;8;2;5;6;6;3;0;5;5;10;2;5;5;3;5;3;4;3;6;7;10;4;8;5;4;8;6;2;9;3;9;4;5;8;5;6;5;6;3;6;4;1;6;7;1;3;3;5;6;6;9;8;0;7;4;8;2;1;4;8;2;5;6;6;3;0;5;5;10;2;5;5;3;5;3;4;3;6;7;10;4;8;5;4;8;6;2;9;3;9;4;5…
P40024;P40024;22;22;22;ABC transporter ATP-binding protein ARB1;ARB1;>sp|P40024|ARB1_YEAST ABC transporter ATP-binding protein ARB1 OS=Saccharomyces cerevisiae (strain ATCC 204508 / S288c) GN=ARB1 PE=1 SV=1;1;22;22;22;20;18;17;18;19;19;15;18;18;19;20;20;20;20;18;19;21;18;18;19;19;19;19;19;20;20;18;18;20;19;20;19;19;20;18;19;18;18;17;20;19;20;18;20;19;18;20;19;18;20;17;20;17;21;20;18;20;20;18;20;1…
P40341;P40341;22;22;20;Mitochondrial respiratory chain complexes assembly protein YTA12;YTA12;>sp|P40341|YTA12_YEAST Mitochondrial respiratory chain complexes assembly protein YTA12 OS=Saccharomyces cerevisiae (strain ATCC 204508 / S288c) GN=YTA12 PE=1 SV=2;1;22;22;20;8;8;7;3;9;7;6;5;6;9;11;5;12;10;6;9;8;11;7;6;6;9;8;6;11;10;6;5;6;5;5;2;4;9;5;11;4;9;5;12;10;9;6;12;8;1;6;6;3;7;2;8;5;8;11;7;7;6;10;…
P40564;P40564;22;22;22;DnaJ-like protein 1;DJP1;>sp|P40564|DJP1_YEAST DnaJ-like protein 1 OS=Saccharomyces cerevisiae (strain ATCC 204508 / S288c) GN=DJP1 PE=1 SV=1;1;22;22;22;11;11;9;8;11;9;6;8;8;11;11;10;14;12;8;13;13;9;6;7;9;12;12;12;11;12;7;9;8;13;11;7;12;10;10;13;10;7;8;9;12;13;9;12;10;8;15;13;7;12;6;12;8;12;9;13;13;9;14;11;11;9;8;11;9;6;8;8;11;11;10;14;12;8;13;13;9;6;7;9;12;12;12;11;12;7;9;…
P46680;P46680;22;22;22;Actin-interacting protein 1;AIP1;>sp|P46680|AIP1_YEAST Actin-interacting protein 1 OS=Saccharomyces cerevisiae (strain ATCC 204508 / S288c) GN=AIP1 PE=1 SV=1;1;22;22;22;18;18;13;13;16;17;9;13;12;17;14;19;17;16;12;15;17;20;14;12;15;18;18;16;15;18;9;12;17;15;18;10;14;17;15;19;14;13;14;16;17;16;12;19;18;13;18;14;12;16;13;16;13;18;18;14;16;16;14;18;18;13;13;16;17;9;13;12;17;14;…
P49090;P49090;22;18;18;Asparagine synthetase [glutamine-hydrolyzing] 2;ASN2;>sp|P49090|ASNS2_YEAST Asparagine synthetase [glutamine-hydrolyzing] 2 OS=Saccharomyces cerevisiae (strain ATCC 204508 / S288c) GN=ASN2 PE=1 SV=2;1;22;18;18;18;19;13;13;21;20;14;13;13;20;19;20;21;20;13;18;21;18;13;14;18;21;18;19;19;21;18;13;21;20;19;13;20;19;13;20;13;13;13;20;20;20;13;21;19;13;21;18;13;20;13;20;13;21;19;2…
P53140;P53140;22;22;22;Protein RMD9	mitochondrial;RMD9;>sp|P53140|RMD9_YEAST Protein RMD9	mitochondrial OS=Saccharomyces cerevisiae (strain ATCC 204508 / S288c) GN=RMD9 PE=1 SV=1;1;22;22;22;11;10;11;9;12;9;9;10;10;15;10;7;12;9;10;10;11;12;8;11;10;10;10;11;11;15;6;12;11;9;13;9;11;10;11;13;9;11;11;12;10;8;8;11;8;9;11;13;10;10;10;14;11;16;11;9;11;10;10;11;10;11;9;12;9;9;10;10;15;10;7;12;9;10;10;11;12;8;11;10;10;10;11;11;15;6;12;11;9;13;9;11;10;11;13;9;11;11;12;10;8;8;11;8;9;11;13;10;10;1…
P53550;P53550;22;22;22;mRNA-decapping enzyme subunit 2;DCP2;>sp|P53550|DCP2_YEAST m7GpppN-mRNA hydrolase OS=Saccharomyces cerevisiae (strain ATCC 204508 / S288c) GN=DCP2 PE=1 SV=1;1;22;22;22;7;8;7;8;9;5;3;6;7;9;8;3;8;7;9;8;10;6;6;8;10;12;3;9;9;9;4;9;6;8;7;9;7;5;7;10;7;8;8;7;7;8;10;9;5;9;8;8;6;8;11;6;11;6;7;6;4;7;8;7;8;7;8;9;5;3;6;7;9;8;3;8;7;9;8;10;6;6;8;10;12;3;9;9;9;4;9;6;8;7;9;7;5;7;10;7;8;8;7…
P53981;P53981;22;22;22;Uncharacterized phosphatase YNL010W;;>sp|P53981|YNB0_YEAST Uncharacterized phosphatase YNL010W OS=Saccharomyces cerevisiae (strain ATCC 204508 / S288c) GN=YNL010W PE=1 SV=1;1;22;22;22;17;16;12;12;15;16;12;15;12;19;15;14;16;16;12;17;15;15;13;14;17;15;14;17;15;18;15;14;17;15;17;13;16;15;13;15;15;13;14;14;18;16;13;17;14;13;16;16;12;15;12;15;13;18;17;16;15;16;16;17;16;12;12;15;…
P54783;P54783;22;22;22;D-arabinono-1	4-lactone oxidase;ALO1;>sp|P54783|ALO_YEAST D-arabinono-1	4-lactone oxidase OS=Saccharomyces cerevisiae (strain ATCC 204508 / S288c) GN=ALO1 PE=1 SV=1;1;22;22;22;13;10;6;7;12;10;6;7;8;13;11;13;11;11;9;10;11;11;7;6;10;12;10;9;13;12;10;7;11;11;11;6;10;12;7;12;7;7;8;12;13;16;8;12;13;7;10;14;7;11;7;12;7;12;12;11;13;11;12;13;10;6;7;12;10;6;7;8;13;11;13;11;11;9;10;11;11;7;6;10;12;10;9;13;12;10;7;11;11;11;6;10;12;7;12;7;7;8;12;13;16;8;12;13;7;10;14;7;11;7;12;7…
Q03161;Q03161;22;22;22;Glucose-6-phosphate 1-epimerase;;>sp|Q03161|YMY9_YEAST Glucose-6-phosphate 1-epimerase OS=Saccharomyces cerevisiae (strain ATCC 204508 / S288c) GN=YMR099C PE=1 SV=1;1;22;22;22;17;19;15;13;17;20;12;13;15;18;19;18;20;18;13;17;16;15;13;13;17;17;18;18;16;17;15;13;17;17;17;13;16;17;14;19;12;13;11;19;19;16;14;21;18;16;19;21;14;19;15;19;15;20;19;17;19;17;16;17;19;15;13;17;20;12;13…
Q03862;Q03862;22;22;22;Probable metalloprotease ARX1;ARX1;>sp|Q03862|ARX1_YEAST Probable metalloprotease ARX1 OS=Saccharomyces cerevisiae (strain ATCC 204508 / S288c) GN=ARX1 PE=1 SV=1;1;22;22;22;16;12;10;13;13;13;8;14;14;14;13;11;14;14;13;13;15;10;11;17;10;13;16;16;12;12;10;12;14;15;15;14;15;13;13;14;13;13;15;14;14;12;11;11;13;12;12;13;15;15;13;14;14;15;13;13;12;12;12;16;12;10;13;13;13;8;14;14;1…
Q03940;Q03940;22;22;22;RuvB-like protein 1;RVB1;>sp|Q03940|RUVB1_YEAST RuvB-like protein 1 OS=Saccharomyces cerevisiae (strain ATCC 204508 / S288c) GN=RVB1 PE=1 SV=1;1;22;22;22;16;14;13;13;18;14;11;13;13;16;15;16;18;15;11;15;16;16;13;13;14;15;14;15;15;16;15;13;15;17;15;13;15;15;12;15;14;13;13;15;16;14;12;13;16;13;16;16;12;16;12;17;13;17;16;17;16;14;14;16;14;13;13;18;14;11;13;13;16;15;16;18;15;11;…
Q04336;Q04336;22;22;22;Uncharacterized protein YMR196W;;>sp|Q04336|YM54_YEAST Uncharacterized protein YMR196W OS=Saccharomyces cerevisiae (strain ATCC 204508 / S288c) GN=YMR196W PE=1 SV=1;1;22;22;22;13;12;9;10;8;12;2;5;8;8;4;15;4;7;1;3;2;1;2;1;7;7;12;6;9;12;4;2;8;6;2;0;1;15;0;3;3;2;4;7;9;13;6;9;13;4;11;7;4;7;5;3;4;4;2;10;14;15;12;13;12;9;10;8;12;2;5;8;8;4;15;4;7;1;3;2;1;2;1;7;7;12;6;9;12;4;2;8;6;…
Q06218;Q06218;22;22;22;ATP-dependent RNA helicase DBP9;DBP9;>sp|Q06218|DBP9_YEAST ATP-dependent RNA helicase DBP9 OS=Saccharomyces cerevisiae (strain ATCC 204508 / S288c) GN=DBP9 PE=1 SV=1;1;22;22;22;13;11;11;10;12;13;5;8;11;12;10;12;14;11;8;12;11;12;10;10;10;13;8;8;11;14;6;6;11;11;12;9;11;12;11;13;10;7;10;9;13;11;9;11;13;9;12;11;9;12;12;13;10;13;11;8;12;16;10;13;11;11;10;12;13;5;8;11;12;10;12;14…
Q06706;Q06706;22;22;22;Elongator complex protein 1;IKI3;>sp|Q06706|ELP1_YEAST Elongator complex protein 1 OS=Saccharomyces cerevisiae (strain ATCC 204508 / S288c) GN=IKI3 PE=1 SV=1;1;22;22;22;9;7;4;3;7;8;2;6;3;8;7;9;11;6;6;11;9;13;4;1;5;8;7;10;8;8;2;3;10;8;11;4;9;5;4;9;5;4;3;12;9;10;5;10;10;3;7;5;5;8;3;12;6;8;9;8;6;11;7;9;7;4;3;7;8;2;6;3;8;7;9;11;6;6;11;9;13;4;1;5;8;7;10;8;8;2;3;10;8;11;4;9;5;4;9…
Q12118;Q12118;22;22;22;Small glutamine-rich tetratricopeptide repeat-containing protein 2;SGT2;>sp|Q12118|SGT2_YEAST Small glutamine-rich tetratricopeptide repeat-containing protein 2 OS=Saccharomyces cerevisiae (strain ATCC 204508 / S288c) GN=SGT2 PE=1 SV=1;1;22;22;22;17;15;13;15;17;15;13;14;13;17;15;16;15;18;14;15;17;16;12;17;16;16;17;17;16;17;14;14;15;15;15;16;18;17;14;16;14;14;14;16;16;15;13;…
Q12211;Q12211;22;22;22;tRNA pseudouridine synthase 1;PUS1;>sp|Q12211|PUS1_YEAST tRNA pseudouridine synthase 1 OS=Saccharomyces cerevisiae (strain ATCC 204508 / S288c) GN=PUS1 PE=1 SV=1;1;22;22;22;13;15;12;11;17;15;10;13;15;13;11;15;14;13;11;17;12;16;14;12;14;12;11;14;14;16;7;12;12;16;14;12;14;15;14;16;11;12;13;14;13;16;13;15;15;12;14;13;14;13;13;13;13;15;17;13;15;17;15;13;15;12;11;17;15;10;13;15;…
Q12263;Q12263;22;22;22;Serine/threonine-protein kinase GIN4;GIN4;>sp|Q12263|GIN4_YEAST Serine/threonine-protein kinase GIN4 OS=Saccharomyces cerevisiae (strain ATCC 204508 / S288c) GN=GIN4 PE=1 SV=1;1;22;22;22;5;9;10;7;8;16;6;7;10;9;10;5;16;7;5;11;10;7;8;8;6;14;9;8;9;10;3;6;7;7;8;9;9;7;11;7;7;9;8;10;8;9;11;11;11;12;8;10;10;9;12;7;14;8;7;4;6;8;9;5;9;10;7;8;16;6;7;10;9;10;5;16;7;5;11;10;7;8;8;6;14;…
Q12377;Q12377;22;22;22;26S proteasome regulatory subunit RPN6;RPN6;>sp|Q12377|RPN6_YEAST 26S proteasome regulatory subunit RPN6 OS=Saccharomyces cerevisiae (strain ATCC 204508 / S288c) GN=RPN6 PE=1 SV=3;1;22;22;22;17;15;12;11;16;14;9;10;9;14;14;16;14;17;11;13;17;16;9;11;14;18;17;15;14;16;13;10;13;15;14;9;16;17;10;11;10;11;11;14;13;16;9;15;13;10;15;14;10;18;10;16;10;15;16;18;14;17;16;17;15;12;11;1…
Q12389;Q12389;22;22;22;ATP-dependent RNA helicase DBP10;DBP10;>sp|Q12389|DBP10_YEAST ATP-dependent RNA helicase DBP10 OS=Saccharomyces cerevisiae (strain ATCC 204508 / S288c) GN=DBP10 PE=1 SV=2;1;22;22;22;8;7;6;7;7;10;2;8;10;9;6;6;10;8;7;8;6;12;9;7;8;9;6;8;9;6;4;7;9;8;11;10;7;8;10;10;6;6;7;9;7;8;8;7;8;11;9;10;10;13;10;9;11;12;9;8;8;6;8;8;7;6;7;7;10;2;8;10;9;6;6;10;8;7;8;6;12;9;7;8;9;6;8;9;6;4;7;9…
P00927;P00927;21;21;21;Threonine dehydratase	mitochondrial;ILV1;>sp|P00927|THDH_YEAST Threonine dehydratase	mitochondrial OS=Saccharomyces cerevisiae (strain ATCC 204508 / S288c) GN=ILV1 PE=1 SV=2;1;21;21;21;18;19;13;13;21;19;11;11;11;19;18;21;19;20;12;20;19;21;14;12;19;20;18;20;19;18;16;13;21;20;20;13;20;20;14;19;12;12;12;21;17;19;13;20;20;13;20;20;12;18;12;17;13;20;19;20;18;18;20;18;19;13;13;21;19;11;11;11;19;18;21;19;20;12;20;19;21;14;12;19;20;18;20;19;18;16;13;21;20;20;13;20;20;14;19;12;12;12;21;17…
P05755;P05755;21;21;4;40S ribosomal protein S9-B;RPS9B;>sp|P05755|RS9B_YEAST 40S ribosomal protein S9-B OS=Saccharomyces cerevisiae (strain ATCC 204508 / S288c) GN=RPS9B PE=1 SV=4;1;21;21;4;16;19;19;17;20;19;14;18;19;18;20;19;20;18;19;20;18;18;18;17;18;18;16;18;18;20;16;19;19;18;19;19;18;18;18;19;18;18;18;20;20;18;18;20;19;18;19;20;18;20;18;19;18;20;20;18;18;18;18;16;19;19;17;20;19;14;18;19;18;20…
P07275;P07275;21;21;21;Delta-1-pyrroline-5-carboxylate dehydrogenase	mitochondrial;PUT2;>sp|P07275|PUT2_YEAST Delta-1-pyrroline-5-carboxylate dehydrogenase	mitochondrial OS=Saccharomyces cerevisiae (strain ATCC 204508 / S288c) GN=PUT2 PE=1 SV=2;1;21;21;21;19;19;11;14;19;18;12;13;13;17;17;20;17;18;11;17;17;18;14;12;20;20;17;21;18;17;14;11;18;14;16;12;16;19;12;18;14;14;13;19;18;18;14;17;18;11;18;17;13;18;13;17;14;17;20;19;19;18;18;19;19;11;14;19;18;12;13;13;17;17;20;17;18;11;17;17;18;14;12;20;20;17;21;18;17;14;11;18;14;16;12;16;19;12;18;14;14;13;19;18…
P07342;P07342;21;21;21;Acetolactate synthase catalytic subunit	mitochondrial;ILV2;>sp|P07342|ILVB_YEAST Acetolactate synthase catalytic subunit	mitochondrial OS=Saccharomyces cerevisiae (strain ATCC 204508 / S288c) GN=ILV2 PE=1 SV=1;1;21;21;21;19;19;13;15;19;18;15;14;14;18;18;18;17;19;15;19;19;18;13;15;18;19;19;19;19;19;18;15;20;17;19;15;18;18;14;19;15;15;14;17;18;19;14;18;18;15;18;18;15;18;14;19;15;18;16;19;18;19;19;19;19;13;15;19;18;15;14;14;18;18;18;17;19;15;19;19;18;13;15;18;19;19;19;19;19;18;15;20;17;19;15;18;18;14;19;15;15;14;17;18…
P11325;P11325;21;21;21;Leucine--tRNA ligase	mitochondrial;NAM2;>sp|P11325|SYLM_YEAST Leucine--tRNA ligase	mitochondrial OS=Saccharomyces cerevisiae (strain ATCC 204508 / S288c) GN=NAM2 PE=1 SV=1;1;21;21;21;5;6;3;2;4;6;2;8;6;5;9;3;8;10;8;7;6;9;7;3;2;2;4;2;7;7;3;5;5;2;5;2;2;5;8;9;9;4;4;11;7;7;5;8;4;5;8;6;6;12;7;8;6;11;7;4;7;6;3;5;6;3;2;4;6;2;8;6;5;9;3;8;10;8;7;6;9;7;3;2;2;4;2;7;7;3;5;5;2;5;2;2;5;8;9;9;4;4;11;7;7;5;8;4;5;8;6;6;12;7;8;6;11;7;4;7;6;3;5;6;3;2;4;6;2;8;6;5;9;3;8;10;8;7;6;9;7;3;2;2;4;2;7;7;3;…
P11986;P11986;21;21;21;Inositol-3-phosphate synthase;INO1;>sp|P11986|INO1_YEAST Inositol-3-phosphate synthase OS=Saccharomyces cerevisiae (strain ATCC 204508 / S288c) GN=INO1 PE=1 SV=3;1;21;21;21;15;17;12;12;19;16;13;13;14;19;18;15;17;18;14;17;17;18;13;13;16;16;16;15;17;18;18;12;19;19;13;7;15;16;13;16;13;14;12;16;17;16;12;18;16;13;17;15;13;17;15;18;12;16;15;17;18;16;16;15;17;12;12;19;16;13;13;14;…
P14906;P14906;21;21;21;Protein translocation protein SEC63;SEC63;>sp|P14906|SEC63_YEAST Protein translocation protein SEC63 OS=Saccharomyces cerevisiae (strain ATCC 204508 / S288c) GN=SEC63 PE=1 SV=2;1;21;21;21;13;12;8;12;12;15;9;8;9;15;13;15;17;12;9;15;14;10;12;11;12;13;11;13;14;17;11;8;14;12;14;10;13;12;6;13;12;9;10;16;13;12;11;11;16;6;12;8;11;12;10;13;9;12;13;12;12;13;13;13;12;8;12;12;15;9;8;9…
P16451;P16451;21;21;21;Pyruvate dehydrogenase complex protein X component	mitochondrial;PDX1;>sp|P16451|ODPX_YEAST Pyruvate dehydrogenase complex protein X component	mitochondrial OS=Saccharomyces cerevisiae (strain ATCC 204508 / S288c) GN=PDX1 PE=1 SV=1;1;21;21;21;15;17;8;10;15;15;7;12;7;15;16;15;14;15;10;15;15;13;8;10;14;16;11;14;15;12;12;9;12;14;14;8;12;11;9;11;10;11;11;16;14;15;8;14;15;10;13;14;12;14;7;14;9;14;14;14;14;14;16;15;17;8;10;15;15;7;12;7;15;16;15;14;15;10;15;15;13;8;10;14;16;11;14;15;12;12;9;12;14;14;8;12;11;9;11;10;11;11;16;14;15;8;14;15;10;13…
P17709;P17709;21;21;20;Glucokinase-1;GLK1;>sp|P17709|HXKG_YEAST Glucokinase-1 OS=Saccharomyces cerevisiae (strain ATCC 204508 / S288c) GN=GLK1 PE=1 SV=1;1;21;21;20;17;16;9;10;17;17;10;8;8;16;16;18;16;16;8;16;15;15;7;9;14;15;17;16;17;17;16;8;17;17;12;6;10;19;8;17;9;8;9;18;17;17;9;16;17;9;17;17;9;14;8;17;9;15;14;18;17;16;17;17;16;9;10;17;17;10;8;8;16;16;18;16;16;8;16;15;15;7;9;14;15;17;16;17;17;16;…
P18544;P18544;21;21;21;Acetylornithine aminotransferase	mitochondrial;ARG8;>sp|P18544|ARGD_YEAST Acetylornithine aminotransferase	mitochondrial OS=Saccharomyces cerevisiae (strain ATCC 204508 / S288c) GN=ARG8 PE=1 SV=1;1;21;21;21;15;14;14;12;17;16;12;13;10;16;14;15;13;17;9;15;14;13;12;14;14;14;13;14;11;12;11;8;14;11;13;10;18;18;12;14;11;13;11;15;15;18;13;16;15;11;16;13;12;16;11;12;12;16;16;16;18;19;17;15;14;14;12;17;16;12;13;10;16;14;15;13;17;9;15;14;13;12;14;14;14;13;14;11;12;11;8;14;11;13;10;18;18;12;14;11;13;11;15;15;18;…
P20459;P20459;21;21;21;Eukaryotic translation initiation factor 2 subunit alpha;SUI2;>sp|P20459|IF2A_YEAST Eukaryotic translation initiation factor 2 subunit alpha OS=Saccharomyces cerevisiae (strain ATCC 204508 / S288c) GN=SUI2 PE=1 SV=1;1;21;21;21;17;19;12;14;19;17;11;13;13;19;19;18;19;18;12;19;17;18;11;12;17;20;18;18;17;18;16;14;18;19;18;13;17;17;12;18;12;13;12;19;19;18;12;19;17;13;18;18;12;17…
P22213;P22213;21;21;20;Protein SLY1;SLY1;>sp|P22213|SLY1_YEAST Protein SLY1 OS=Saccharomyces cerevisiae (strain ATCC 204508 / S288c) GN=SLY1 PE=1 SV=1;1;21;21;20;14;10;8;9;13;14;6;7;9;10;12;14;13;11;8;12;10;11;9;6;14;13;11;12;13;13;6;7;12;14;13;7;10;12;8;12;8;7;8;12;13;12;8;11;13;7;11;14;8;13;10;12;7;10;12;9;11;15;11;14;10;8;9;13;14;6;7;9;10;12;14;13;11;8;12;10;11;9;6;14;13;11;12;13;13;6;7;12;14;…
P25623;P25623;21;21;21;Suppressor of yeast profilin deletion;SYP1;>sp|P25623|SYP1_YEAST Suppressor of yeast profilin deletion OS=Saccharomyces cerevisiae (strain ATCC 204508 / S288c) GN=SYP1 PE=1 SV=3;1;21;21;21;16;11;11;10;11;11;8;7;10;12;10;13;10;11;9;13;11;11;10;7;16;18;13;16;13;13;8;11;11;15;9;9;11;13;8;11;10;9;8;12;13;10;13;10;11;12;13;10;9;13;9;10;7;10;10;14;10;12;15;16;11;11;10;11;11;8;7;1…
P32614;P32614;21;21;21;Fumarate reductase;;>sp|P32614|FRDS_YEAST Fumarate reductase 1 OS=Saccharomyces cerevisiae (strain ATCC 204508 / S288c) GN=FRD1 PE=1 SV=1;1;21;21;21;12;8;7;7;9;13;4;6;7;11;8;14;10;9;6;9;11;8;6;7;11;10;12;13;11;10;6;13;17;18;10;5;9;12;6;7;6;7;4;10;9;12;6;13;10;8;11;11;8;11;5;10;8;9;10;9;10;11;11;12;8;7;7;9;13;4;6;7;11;8;14;10;9;6;9;11;8;6;7;11;10;12;13;11;10;6;13;17;18;10;5;…
P32775;P32775;21;21;21;1	4-alpha-glucan-branching enzyme;GLC3;>sp|P32775|GLGB_YEAST 1	4-alpha-glucan-branching enzyme OS=Saccharomyces cerevisiae (strain ATCC 204508 / S288c) GN=GLC3 PE=1 SV=2;1;21;21;21;12;9;10;7;10;9;2;5;3;5;6;15;8;4;5;9;5;8;5;3;9;10;12;10;10;10;8;7;7;7;6;1;5;15;8;7;7;5;8;7;10;10;7;12;14;6;7;7;5;8;2;9;6;6;9;11;11;12;14;12;9;10;7;10;9;2;5;3;5;6;15;8;4;5;9;5;8;5;3;9;10;12;10;10;10;8;7;7;7;6;1;5;15;8;7;7;5;8;7;10;10;7;12;14;6;7;7;5;8;2;9;6;6;9;11;11;12;14;12;9;10;7…
P33297;P33297;21;21;21;26S protease regulatory subunit 6A;RPT5;>sp|P33297|PRS6A_YEAST 26S protease regulatory subunit 6A OS=Saccharomyces cerevisiae (strain ATCC 204508 / S288c) GN=RPT5 PE=1 SV=3;1;21;21;21;15;12;7;7;15;15;5;6;6;12;15;15;14;13;6;13;13;12;7;6;13;14;15;14;14;15;10;6;16;15;16;7;16;14;6;15;8;6;6;13;15;15;7;16;15;7;16;15;6;14;6;15;6;16;15;14;14;16;15;15;12;7;7;15;15;5;6;6;12;15;15;14;…
P33313;P33313;21;21;21;Hsp70/Hsp90 co-chaperone CNS1;CNS1;>sp|P33313|CNS1_YEAST Hsp70/Hsp90 co-chaperone CNS1 OS=Saccharomyces cerevisiae (strain ATCC 204508 / S288c) GN=CNS1 PE=1 SV=1;1;21;21;21;7;7;6;4;5;8;5;7;8;9;7;8;7;7;7;7;9;7;5;9;6;8;10;11;7;8;5;6;10;12;8;9;11;8;9;9;6;5;5;9;7;11;6;10;11;7;9;7;8;8;7;7;6;9;9;8;7;10;7;7;7;6;4;5;8;5;7;8;9;7;8;7;7;7;7;9;7;5;9;6;8;10;11;7;8;5;6;10;12;8;9;11;8;9;9…
P36006;P36006;21;14;14;Myosin-3;MYO3;>sp|P36006|MYO3_YEAST Myosin-3 OS=Saccharomyces cerevisiae (strain ATCC 204508 / S288c) GN=MYO3 PE=1 SV=4;1;21;14;14;9;11;8;6;10;11;4;5;9;8;4;12;9;6;4;8;6;5;9;4;6;8;6;8;10;5;1;6;12;8;5;5;5;11;6;8;8;7;6;11;10;10;8;9;10;10;8;12;9;9;11;8;8;8;8;8;10;8;10;4;5;4;4;4;5;2;1;5;3;1;6;3;1;1;3;3;3;4;2;3;3;3;3;5;2;0;2;5;3;0;1;2;5;2;4;3;3;2;5;4;4;4;4;5;4;4;6;4;4;6;2;4;3;3;4…
P36060;P36060;21;21;21;NADH-cytochrome b5 reductase 2:NADH-cytochrome b5 reductase p34 form:NADH-cytochrome b5 reductase p32 form;MCR1;>sp|P36060|MCR1_YEAST NADH-cytochrome b5 reductase 2 OS=Saccharomyces cerevisiae (strain ATCC 204508 / S288c) GN=MCR1 PE=1 SV=1;1;21;21;21;17;17;14;13;18;17;12;12;13;16;15;18;17;17;12;17;16;17;12;13;16;17;17;16;19;18;16;13;17;14;18;13;16;17;13;17;13;13;13;18;19;16…
P36148;P36148;21;21;20;Glycerol-3-phosphate O-acyltransferase 2;GPT2;>sp|P36148|GPT2_YEAST Glycerol-3-phosphate O-acyltransferase 2 OS=Saccharomyces cerevisiae (strain ATCC 204508 / S288c) GN=GPT2 PE=1 SV=1;1;21;21;20;12;11;8;9;11;11;6;7;11;11;9;13;8;8;6;6;6;6;5;3;3;4;11;4;13;13;11;6;7;9;2;1;1;11;3;6;3;5;8;10;11;10;10;12;12;5;10;10;7;8;6;10;5;7;7;9;10;9;12;12;11;8;9;11;11;6;7;11;11;9;13;8;8;6;6;6…
P38011;P38011;21;21;21;Guanine nucleotide-binding protein subunit beta-like protein;ASC1;>sp|P38011|GBLP_YEAST Guanine nucleotide-binding protein subunit beta-like protein OS=Saccharomyces cerevisiae (strain ATCC 204508 / S288c) GN=ASC1 PE=1 SV=4;1;21;21;21;18;17;11;11;17;17;11;11;12;18;18;18;19;17;12;19;19;18;13;16;19;18;17;17;18;19;16;13;17;17;18;11;18;18;11;17;12;11;12;19;19;18;12;19;17;11;17;…
P38339;P38339;21;21;21;RHO GTPase-activating protein RGD1;RGD1;>sp|P38339|RGD1_YEAST RHO GTPase-activating protein RGD1 OS=Saccharomyces cerevisiae (strain ATCC 204508 / S288c) GN=RGD1 PE=1 SV=1;1;21;21;21;11;5;4;3;8;8;2;3;5;4;6;5;5;3;3;7;3;3;3;1;7;4;4;3;6;4;3;5;6;4;4;2;3;8;2;4;4;4;6;7;5;7;5;6;5;1;5;3;3;5;2;3;2;5;9;6;3;4;4;11;5;4;3;8;8;2;3;5;4;6;5;5;3;3;7;3;3;3;1;7;4;4;3;6;4;3;5;6;4;4;2;3;8;2;4;4…
P38628;P38628;21;21;21;Phosphoacetylglucosamine mutase;PCM1;>sp|P38628|AGM1_YEAST Phosphoacetylglucosamine mutase OS=Saccharomyces cerevisiae (strain ATCC 204508 / S288c) GN=PCM1 PE=1 SV=2;1;21;21;21;14;15;10;11;14;11;10;12;12;14;12;13;11;12;10;12;15;11;14;13;11;14;16;15;14;14;9;11;13;11;12;11;15;14;13;11;13;10;12;13;13;10;11;13;14;12;15;12;13;15;11;14;11;13;14;15;13;10;15;14;15;10;11;14;11;10;12…
P40469;P40469;21;21;21;DNA repair/transcription protein MET18/MMS19;MET18;>sp|P40469|MET18_YEAST DNA repair/transcription protein MET18/MMS19 OS=Saccharomyces cerevisiae (strain ATCC 204508 / S288c) GN=MET18 PE=1 SV=1;1;21;21;21;7;5;4;5;6;3;1;2;2;9;3;4;4;7;3;4;1;6;1;3;1;4;5;2;6;6;2;0;4;5;2;3;2;4;3;4;5;3;3;9;5;6;5;6;3;1;5;7;4;8;3;4;3;4;5;3;3;3;5;7;5;4;5;6;3;1;2;2;9;3;4;4;7;3;4;1;6;1;3;1;4;5;2;6;6;…
P40991;P40991;21;21;21;Putative ribosomal RNA methyltransferase Nop2;NOP2;>sp|P40991|NOP2_YEAST 25S rRNA (cytosine(2870)-C(5))-methyltransferase OS=Saccharomyces cerevisiae (strain ATCC 204508 / S288c) GN=NOP2 PE=1 SV=1;1;21;21;21;17;18;17;16;18;19;12;18;18;18;21;18;17;20;15;20;18;19;16;16;18;18;16;18;17;20;14;15;18;18;20;16;20;19;15;20;18;17;18;18;19;19;15;17;17;17;19;19;16;18;19;19;17;18;19;17;…
P41895;P41895;21;21;21;Transcription initiation factor IIF subunit alpha;TFG1;>sp|P41895|T2FA_YEAST Transcription initiation factor IIF subunit alpha OS=Saccharomyces cerevisiae (strain ATCC 204508 / S288c) GN=TFG1 PE=1 SV=2;1;21;21;21;11;13;12;11;11;12;7;12;12;11;10;11;13;11;10;11;9;10;10;9;13;12;8;11;9;11;6;11;12;11;9;11;9;8;12;14;9;11;10;13;13;10;9;11;9;11;10;11;11;12;11;12;11;9;12;10;11;11;11…
P41940;P41940;21;21;21;Mannose-1-phosphate guanyltransferase;PSA1;>sp|P41940|MPG1_YEAST Mannose-1-phosphate guanyltransferase OS=Saccharomyces cerevisiae (strain ATCC 204508 / S288c) GN=PSA1 PE=1 SV=2;1;21;21;21;14;16;9;9;14;16;10;9;8;15;17;16;16;15;10;18;16;17;11;13;15;17;15;15;15;16;14;10;17;17;17;11;17;15;10;14;10;11;10;16;15;16;12;15;14;10;15;16;10;16;9;15;10;16;15;15;16;15;15;14;16;9;9;14;16…
P48015;P48015;21;21;21;Aminomethyltransferase	mitochondrial;GCV1;>sp|P48015|GCST_YEAST Aminomethyltransferase	mitochondrial OS=Saccharomyces cerevisiae (strain ATCC 204508 / S288c) GN=GCV1 PE=1 SV=2;1;21;21;21;13;12;10;12;13;13;10;11;9;14;12;13;15;15;10;12;15;13;9;12;13;16;15;16;17;15;13;9;15;15;14;10;16;14;10;14;10;11;10;13;14;14;9;14;13;11;14;13;10;13;10;12;13;14;14;17;11;12;13;13;12;10;12;13;13;10;11;9;14;12;13;15;15;10;12;15;13;9;12;13;16;15;16;17;15;13;9;15;15;14;10;16;14;10;14;10;11;10;13;14;14;9;1…
P48164;P48164;21;11;11;40S ribosomal protein S7-B;RPS7B;>sp|P48164|RS7B_YEAST 40S ribosomal protein S7-B OS=Saccharomyces cerevisiae (strain ATCC 204508 / S288c) GN=RPS7B PE=1 SV=1;1;21;11;11;14;15;12;12;16;15;12;14;12;15;17;15;17;16;13;17;18;15;13;12;15;14;16;15;15;16;15;12;15;14;14;12;15;13;14;16;13;13;13;14;15;16;11;15;15;14;16;15;12;17;15;14;12;15;14;16;15;17;15;6;7;5;5;8;7;5;7;6;7;9;7;8;8;6;…
P48570;P48570;21;21;10;Homocitrate synthase	cytosolic isozyme;LYS20;>sp|P48570|HOSC_YEAST Homocitrate synthase	cytosolic isozyme OS=Saccharomyces cerevisiae (strain ATCC 204508 / S288c) GN=LYS20 PE=1 SV=1;1;21;21;10;16;18;16;15;18;17;15;15;16;19;18;18;19;18;13;18;19;17;15;17;17;16;18;19;19;16;18;16;17;18;19;16;19;16;15;19;15;16;15;18;19;19;16;19;18;16;19;19;16;20;15;20;15;19;18;19;18;18;17;16;18;16;15;18;17;15;15;16;19;18;18;19;18;13;18;19;17;15;17;17;16;18;19;19;16;18;16;17;18;19;16;19;16;15;19;15;16;15;…
P49687;P49687;21;21;21;Nucleoporin NUP145:Nucleoporin NUP145N:Nucleoporin NUP145C;NUP145;>sp|P49687|NU145_YEAST Nucleoporin NUP145 OS=Saccharomyces cerevisiae (strain ATCC 204508 / S288c) GN=NUP145 PE=1 SV=1;1;21;21;21;4;8;5;5;8;10;2;3;6;4;9;4;2;6;3;6;3;6;7;4;6;7;7;8;5;6;4;3;9;4;3;4;4;5;6;7;8;5;6;7;8;9;7;6;7;5;8;6;6;6;6;4;5;7;7;3;8;10;6;4;8;5;5;8;10;2;3;6;4;9;4;2;6;3;6;3;6;7;4;6;7;7;8;5;6;4;3;9;4…
P53091;P53091;21;21;21;DNA replication licensing factor MCM6;MCM6;>sp|P53091|MCM6_YEAST DNA replication licensing factor MCM6 OS=Saccharomyces cerevisiae (strain ATCC 204508 / S288c) GN=MCM6 PE=1 SV=2;1;21;21;21;9;6;6;6;8;5;4;6;6;7;6;7;9;6;7;7;7;7;5;6;8;10;6;13;8;8;5;7;6;8;6;5;6;7;6;7;7;6;4;7;9;5;6;8;6;8;5;7;6;7;7;7;3;9;6;8;8;3;6;9;6;6;6;8;5;4;6;6;7;6;7;9;6;7;7;7;7;5;6;8;10;6;13;8;8;5;7;6;8;6;5;6…
P53297;P53297;21;21;21;PAB1-binding protein 1;PBP1;>sp|P53297|PBP1_YEAST PAB1-binding protein 1 OS=Saccharomyces cerevisiae (strain ATCC 204508 / S288c) GN=PBP1 PE=1 SV=1;1;21;21;21;15;14;13;12;14;14;11;14;13;16;14;13;14;14;13;15;13;14;13;12;15;16;12;13;16;15;10;12;14;16;13;12;13;14;12;15;13;12;14;15;15;13;14;14;15;12;14;14;13;14;15;16;15;14;16;12;15;16;13;15;14;13;12;14;14;11;14;13;16;14;13;14;1…
P53319;P53319;21;18;18;6-phosphogluconate dehydrogenase	decarboxylating 2;GND2;>sp|P53319|6PGD2_YEAST 6-phosphogluconate dehydrogenase	decarboxylating 2 OS=Saccharomyces cerevisiae (strain ATCC 204508 / S288c) GN=GND2 PE=1 SV=1;1;21;18;18;18;13;7;9;11;10;6;5;3;7;6;17;7;6;3;7;7;8;5;4;9;6;17;7;11;10;8;2;8;7;8;4;6;18;3;7;2;5;4;8;10;9;7;9;16;5;9;9;6;8;5;9;5;9;8;17;13;13;13;15;10;5;7;8;7;4;3;1;4;3;14;4;3;1;4;4;5;3;2;6;3;14;4;8;7;5;0;5;4;5;2;3;15;1;4;0;3;2;5;7;6;5;6;13;3;6;6;4;5;3;6;3;6;5;14;10;10;10;15;10;5;7;8;7;4;3;1;4;3;14;4;3;1;4…
Q00711;Q00711;21;21;20;Succinate dehydrogenase [ubiquinone] flavoprotein subunit	mitochondrial;SDH1;>sp|Q00711|SDHA_YEAST Succinate dehydrogenase [ubiquinone] flavoprotein subunit	mitochondrial OS=Saccharomyces cerevisiae (strain ATCC 204508 / S288c) GN=SDH1 PE=1 SV=1;1;21;21;20;20;20;17;17;20;20;16;17;17;20;20;18;20;20;17;21;19;20;17;18;18;19;17;19;20;18;18;17;19;20;17;17;18;18;17;20;17;17;17;20;20;19;17;20;19;17;20;20;17;20;17;20;17;20;19;18;19;20;20;20;20;17;17;20;20;16;17;17;20;20;18;20;20;17;21;19;20;17;18;18;19;17;19;20;18;18;17;19;20;17;17;18;18;17;20;17;17;17;20;20…
Q01532-2:Q01532;Q01532-2:Q01532;21:20;21:20;21:20;Cysteine proteinase 1	mitochondrial;LAP3;>sp|Q01532-2|BLH1_YEAST Isoform Cytoplasmic of Cysteine proteinase 1	mitochondrial OS=Saccharomyces cerevisiae (strain ATCC 204508 / S288c) GN=LAP3:>sp|Q01532|BLH1_YEAST Cysteine proteinase 1	mitochondrial OS=Saccharomyces cerevisiae (strain ATCC 204508 ;2;21;21;21;13;17;12;9;16;16;12;11;11;15;12;15;13;16;13;14;14;13;8;12;17;17;14;17;16;15;14;12;15;16;13;11;14;16;10;16;10;11;11;13;15;16;10;14;16;12;14;14;13;12;12;15;12;18;15;14;15;17;18;13;17;12;9;16;16;12;11;11;15;12;15;13;16;13;14;14;13;8;12;17;17;14;17;16;15;14;12;15;16;13;11;14;16;10;16;10;11;11;13;15;16;10;14;16;12;14;14;13;12;12…
Q02046;Q02046;21;21;21;Methylenetetrahydrofolate dehydrogenase [NAD(+)];MTD1;>sp|Q02046|MTD1_YEAST Methylenetetrahydrofolate dehydrogenase [NAD(+)] OS=Saccharomyces cerevisiae (strain ATCC 204508 / S288c) GN=MTD1 PE=1 SV=1;1;21;21;21;15;13;13;14;15;15;14;14;12;17;15;15;13;17;15;14;16;17;15;16;16;19;15;18;15;14;15;15;16;16;16;16;18;13;15;18;15;16;15;12;14;16;14;16;14;12;17;16;14;18;13;16;15;17;16;…
Q04947;Q04947;21;21;21;Reticulon-like protein 1;RTN1;>sp|Q04947|RTN1_YEAST Reticulon-like protein 1 OS=Saccharomyces cerevisiae (strain ATCC 204508 / S288c) GN=RTN1 PE=1 SV=1;1;21;21;21;16;15;14;15;18;16;13;15;14;15;16;16;16;18;14;15;14;15;14;14;14;14;15;14;17;17;14;14;14;15;15;14;15;16;14;15;15;14;14;16;17;16;14;15;16;14;17;16;15;16;15;16;13;15;16;15;16;15;15;16;15;14;15;18;16;13;15;14;15;16;16;…
Q05543;Q05543;21;21;21;Regulator of Ty1 transposition protein 103;RTT103;>sp|Q05543|RT103_YEAST Regulator of Ty1 transposition protein 103 OS=Saccharomyces cerevisiae (strain ATCC 204508 / S288c) GN=RTT103 PE=1 SV=1;1;21;21;21;9;12;4;10;7;8;6;6;6;7;8;14;7;9;7;5;9;6;6;7;8;10;10;9;9;9;5;7;8;10;10;9;9;12;7;6;5;7;6;11;9;6;11;10;8;6;5;6;5;6;5;9;8;6;6;12;10;10;10;9;12;4;10;7;8;6;6;6;7;8;14;7;9;7;5;9;6;…
Q06336;Q06336;21;21;21;ADP-ribosylation factor-binding protein GGA1;GGA1;>sp|Q06336|GGA1_YEAST ADP-ribosylation factor-binding protein GGA1 OS=Saccharomyces cerevisiae (strain ATCC 204508 / S288c) GN=GGA1 PE=1 SV=1;1;21;21;21;12;6;8;4;7;3;0;2;2;4;3;11;3;4;3;3;2;3;2;3;7;5;13;7;4;6;2;4;3;3;3;1;2;9;2;3;2;1;1;4;3;3;4;6;11;4;3;4;2;3;1;2;2;2;2;9;6;12;6;12;6;8;4;7;3;0;2;2;4;3;11;3;4;3;3;2;3;2;3;7;5;13;7…
Q06523;Q06523;21;21;21;Uncharacterized protein YPR148C;YPR148C;>sp|Q06523|YP148_YEAST Uncharacterized protein YPR148C OS=Saccharomyces cerevisiae (strain ATCC 204508 / S288c) GN=YPR148C PE=1 SV=1;1;21;21;21;14;12;12;12;11;12;10;11;10;13;12;11;11;14;10;11;12;13;10;12;13;15;15;13;12;10;9;13;11;12;13;11;12;13;12;11;12;12;12;12;12;13;12;11;13;11;12;11;13;9;11;13;11;10;11;13;12;10;14;14;12;12;12;11;12…
Q06704;Q06704;21;21;21;Golgin IMH1;IMH1;>sp|Q06704|IMH1_YEAST Golgin IMH1 OS=Saccharomyces cerevisiae (strain ATCC 204508 / S288c) GN=IMH1 PE=1 SV=1;1;21;21;21;7;5;4;7;6;8;8;9;9;7;9;5;3;8;9;8;6;5;5;6;6;9;2;7;3;7;3;5;7;3;5;6;5;5;6;7;5;6;8;5;5;7;8;5;6;5;7;7;7;5;6;7;9;5;6;4;5;5;5;7;5;4;7;6;8;8;9;9;7;9;5;3;8;9;8;6;5;5;6;6;9;2;7;3;7;3;5;7;3;5;6;5;5;6;7;5;6;8;5;5;7;8;5;6;5;7;7;7;5;6;7;9;5;6;4;5;5;5;7;5…
Q08220;Q08220;21;21;21;Glutathione synthetase;GSH2;>sp|Q08220|GSHB_YEAST Glutathione synthetase OS=Saccharomyces cerevisiae (strain ATCC 204508 / S288c) GN=GSH2 PE=1 SV=1;1;21;21;21;16;14;10;11;12;12;11;10;11;11;10;15;14;13;12;12;13;11;9;10;15;14;13;15;11;11;12;12;14;9;11;9;11;16;10;13;11;10;11;14;14;13;11;14;14;8;12;12;12;12;9;13;11;14;11;14;12;12;13;16;14;10;11;12;12;11;10;11;11;10;15;14;13;12;…
Q08225;Q08225;21;21;21;Probable dipeptidyl peptidase 3;;>sp|Q08225|DPP3_YEAST Probable dipeptidyl peptidase 3 OS=Saccharomyces cerevisiae (strain ATCC 204508 / S288c) GN=YOL057W PE=1 SV=1;1;21;21;21;15;14;7;10;13;15;4;9;7;11;9;14;10;11;6;9;10;10;7;7;15;16;14;15;12;14;9;7;11;13;9;7;10;14;6;12;10;5;8;11;14;12;10;15;16;6;10;8;6;11;5;11;8;10;13;13;13;14;12;15;14;7;10;13;15;4;9;7;11;9;14;10;11;6;9;10;…
O13516;O13516;20;3;3;40S ribosomal protein S9-A;RPS9A;>sp|O13516|RS9A_YEAST 40S ribosomal protein S9-A OS=Saccharomyces cerevisiae (strain ATCC 204508 / S288c) GN=RPS9A PE=1 SV=3;1;20;3;3;15;18;18;16;18;17;13;16;17;17;18;18;19;17;17;19;17;17;17;15;17;17;16;17;17;19;15;17;17;17;18;17;17;17;16;17;16;16;16;18;18;17;16;18;18;17;17;19;16;18;16;17;16;18;19;17;17;17;17;2;2;3;2;2;2;1;2;2;2;2;2;3;2;2;3;2;…
P04840;P04840;20;20;20;Mitochondrial outer membrane protein porin 1;POR1;>sp|P04840|VDAC1_YEAST Mitochondrial outer membrane protein porin 1 OS=Saccharomyces cerevisiae (strain ATCC 204508 / S288c) GN=POR1 PE=1 SV=4;1;20;20;20;18;18;12;12;20;18;11;12;13;19;19;18;17;18;11;18;17;18;13;14;18;18;16;17;19;19;17;12;18;17;17;12;17;19;12;19;13;12;13;16;18;16;12;17;19;12;16;19;13;19;13;20;12;17;17;17;17;1…
P05374;P05374;20;20;20;Phosphatidylethanolamine N-methyltransferase;CHO2;>sp|P05374|CHO2_YEAST Phosphatidylethanolamine N-methyltransferase OS=Saccharomyces cerevisiae (strain ATCC 204508 / S288c) GN=CHO2 PE=1 SV=1;1;20;20;20;10;6;7;9;10;8;5;6;10;11;7;9;8;10;8;12;8;10;8;7;9;13;6;9;9;11;7;7;9;8;9;7;9;9;8;10;8;7;10;10;10;7;8;10;6;4;8;9;8;7;6;12;10;9;7;8;8;7;7;10;6;7;9;10;8;5;6;10;11;7;9;8;10;8;12;8…
P05739;P05739;20;20;15;60S ribosomal protein L6-B;RPL6B;>sp|P05739|RL6B_YEAST 60S ribosomal protein L6-B OS=Saccharomyces cerevisiae (strain ATCC 204508 / S288c) GN=RPL6B PE=1 SV=4;1;20;20;15;15;17;15;15;18;15;14;14;15;16;15;14;16;16;14;17;15;15;15;17;15;14;16;16;15;15;15;13;15;15;15;15;15;15;14;16;15;14;15;15;15;16;15;15;15;15;15;15;15;16;13;14;15;16;15;15;15;16;17;15;17;15;15;18;15;14;14;15;16;…
P06634;P06634;20;20;20;ATP-dependent RNA helicase DED1;DED1;>sp|P06634|DED1_YEAST ATP-dependent RNA helicase DED1 OS=Saccharomyces cerevisiae (strain ATCC 204508 / S288c) GN=DED1 PE=1 SV=2;1;20;20;20;15;15;10;10;16;17;10;11;11;18;16;16;18;16;11;17;17;18;11;12;18;16;16;18;15;15;14;10;17;16;15;11;18;17;9;17;10;12;10;18;16;17;9;17;15;11;17;16;11;14;12;17;12;17;19;16;15;17;16;15;15;10;10;16;17;10;11;…
P07256;P07256;20;20;20;Cytochrome b-c1 complex subunit 1	mitochondrial;COR1;>sp|P07256|QCR1_YEAST Cytochrome b-c1 complex subunit 1	mitochondrial OS=Saccharomyces cerevisiae (strain ATCC 204508 / S288c) GN=COR1 PE=1 SV=1;1;20;20;20;16;19;11;11;17;17;10;11;10;18;20;18;17;18;12;18;19;19;12;14;17;19;17;19;18;19;18;11;19;18;17;10;17;17;12;19;12;12;12;17;19;18;12;18;18;11;17;18;12;16;11;19;12;17;19;18;17;16;18;16;19;11;11;17;17;10;11;10;18;20;18;17;18;12;18;19;19;12;14;17;19;17;19;18;19;18;11;19;18;17;10;17;17;12;19;12;12;12;17;19…
P08417;P08417;20;20;20;Fumarate hydratase	mitochondrial;FUM1;>sp|P08417|FUMH_YEAST Fumarate hydratase	mitochondrial OS=Saccharomyces cerevisiae (strain ATCC 204508 / S288c) GN=FUM1 PE=1 SV=2;1;20;20;20;16;17;14;15;19;16;13;14;14;18;17;15;17;17;15;17;18;18;14;15;15;15;16;17;15;16;14;13;13;14;14;13;15;16;15;17;14;14;14;17;17;17;14;17;16;15;17;17;14;17;14;16;14;18;16;14;16;15;18;16;17;14;15;19;16;13;14;14;18;17;15;17;17;15;17;18;18;14;15;15;15;16;17;15;16;14;13;13;14;14;13;15;16;15;17;14;14;14;17;17…
P0CX44:P0CX43;P0CX44:P0CX43;20:20;20:20;20:20;60S ribosomal protein L1-B:60S ribosomal protein L1-A;RPL1B:RPL1A;>sp|P0CX44|RL1B_YEAST 60S ribosomal protein L1-B OS=Saccharomyces cerevisiae (strain ATCC 204508 / S288c) GN=RPL1B PE=1 SV=1:>sp|P0CX43|RL1A_YEAST 60S ribosomal protein L1-A OS=Saccharomyces cerevisiae (strain ATCC 204508 / S288c) GN=RPL1A PE=1 SV=1;2;20;20;20;18;19;14;15;20;18;14;15;15…
P0CX46:P0CX45;P0CX46:P0CX45;20:20;20:20;20:20;60S ribosomal protein L2-B:60S ribosomal protein L2-A;RPL2B:RPL2A;>sp|P0CX46|RL2B_YEAST 60S ribosomal protein L2-B OS=Saccharomyces cerevisiae (strain ATCC 204508 / S288c) GN=RPL2B PE=1 SV=1:>sp|P0CX45|RL2A_YEAST 60S ribosomal protein L2-A OS=Saccharomyces cerevisiae (strain ATCC 204508 / S288c) GN=RPL2A PE=1 SV=1;2;20;20;20;19;19;16;17;20;18;17;18;17…
P10664;P10664;20;20;4;60S ribosomal protein L4-A;RPL4A;>sp|P10664|RL4A_YEAST 60S ribosomal protein L4-A OS=Saccharomyces cerevisiae (strain ATCC 204508 / S288c) GN=RPL4A PE=1 SV=4;1;20;20;4;16;18;14;13;18;17;11;14;14;17;18;18;18;17;14;19;18;18;15;15;17;17;15;16;17;18;15;14;17;17;18;14;17;18;13;19;14;13;14;18;17;18;14;17;18;13;18;18;14;18;13;18;14;19;18;17;18;18;16;16;18;14;13;18;17;11;14;14;17;18…
P10963;P10963;20;20;20;Phosphoenolpyruvate carboxykinase [ATP];PCK1;>sp|P10963|PCKA_YEAST Phosphoenolpyruvate carboxykinase [ATP] OS=Saccharomyces cerevisiae (strain ATCC 204508 / S288c) GN=PCK1 PE=1 SV=2;1;20;20;20;17;14;8;8;17;16;11;12;11;17;16;16;18;18;10;15;16;11;8;11;13;17;17;16;18;17;13;10;17;13;14;13;15;17;8;18;12;13;13;19;19;18;11;18;17;8;16;18;11;13;7;15;10;14;17;15;15;14;14;17;14;8;8;17…
P12683;P12683;20;20;18;3-hydroxy-3-methylglutaryl-coenzyme A reductase 1;HMG1;>sp|P12683|HMDH1_YEAST 3-hydroxy-3-methylglutaryl-coenzyme A reductase 1 OS=Saccharomyces cerevisiae (strain ATCC 204508 / S288c) GN=HMG1 PE=1 SV=1;1;20;20;18;15;15;12;10;14;15;11;11;10;13;12;14;12;11;10;13;10;10;10;10;10;9;11;12;13;14;11;7;9;8;14;9;10;15;9;10;10;10;12;13;13;14;11;14;15;11;12;14;11;13;8;13;13;12;13;12;1…
P15646;P15646;20;20;20;rRNA 2-O-methyltransferase fibrillarin;NOP1;>sp|P15646|FBRL_YEAST rRNA 2-O-methyltransferase fibrillarin OS=Saccharomyces cerevisiae (strain ATCC 204508 / S288c) GN=NOP1 PE=1 SV=1;1;20;20;20;11;13;10;8;12;12;9;9;10;14;14;15;13;14;8;13;13;12;9;12;12;11;12;12;15;11;12;11;14;13;13;10;14;11;9;15;9;8;10;15;14;11;9;14;15;9;12;14;9;12;8;13;11;14;14;13;12;12;14;11;13;10;8;12;12;9;9…
P16649;P16649;20;20;20;General transcriptional corepressor TUP1;TUP1;>sp|P16649|TUP1_YEAST General transcriptional corepressor TUP1 OS=Saccharomyces cerevisiae (strain ATCC 204508 / S288c) GN=TUP1 PE=1 SV=2;1;20;20;20;16;15;12;14;19;16;12;14;13;17;17;16;17;16;11;18;16;16;14;15;16;16;16;16;17;17;13;13;16;17;18;13;18;18;13;16;13;14;13;17;17;14;13;16;17;10;15;16;13;17;13;17;12;17;16;17;18;16;15;16;1…
P17649;P17649;20;20;20;4-aminobutyrate aminotransferase;UGA1;>sp|P17649|GABAT_YEAST 4-aminobutyrate aminotransferase OS=Saccharomyces cerevisiae (strain ATCC 204508 / S288c) GN=UGA1 PE=1 SV=2;1;20;20;20;15;14;12;14;17;15;9;13;12;16;13;18;15;15;10;12;13;12;10;8;16;15;17;15;18;19;13;13;16;17;12;8;11;15;12;10;12;12;12;16;15;15;11;15;19;13;14;15;11;13;10;14;13;12;13;15;17;18;18;15;14;12;14;17;15;9;13…
P18239;P18239;20;20;19;ADP	ATP carrier protein 2;PET9;>sp|P18239|ADT2_YEAST ADP	ATP carrier protein 2 OS=Saccharomyces cerevisiae (strain ATCC 204508 / S288c) GN=PET9 PE=1 SV=2;1;20;20;19;15;17;11;12;17;18;14;12;12;19;18;16;18;18;12;17;17;19;11;17;17;17;16;18;17;17;17;12;15;17;17;11;17;16;12;19;12;12;11;17;17;18;11;18;15;12;18;18;12;17;14;17;12;17;18;17;17;17;17;15;17;11;12;17;18;14;12;12;19;18;16;18;18;12;17;17;19;11;17;17;17;16;18;17;17;17;12;15;17;17;11;17;16;12;19;12;12;…
P20448;P20448;20;20;20;ATP-dependent RNA helicase HCA4;HCA4;>sp|P20448|DBP4_YEAST ATP-dependent RNA helicase HCA4 OS=Saccharomyces cerevisiae (strain ATCC 204508 / S288c) GN=HCA4 PE=1 SV=2;1;20;20;20;7;6;7;5;8;9;6;6;7;8;8;5;10;6;7;6;9;11;10;6;7;8;7;8;7;7;4;8;8;7;11;10;9;5;8;10;9;8;8;10;7;9;8;9;7;9;7;8;10;11;11;10;10;11;11;7;5;7;7;7;6;7;5;8;9;6;6;7;8;8;5;10;6;7;6;9;11;10;6;7;8;7;8;7;7;4;8;8;7;11;1…
P20485;P20485;20;20;20;Choline kinase;CKI1;>sp|P20485|KICH_YEAST Choline kinase OS=Saccharomyces cerevisiae (strain ATCC 204508 / S288c) GN=CKI1 PE=1 SV=1;1;20;20;20;8;5;6;5;8;6;4;6;6;8;8;5;7;9;8;7;12;8;6;7;12;9;11;10;10;9;7;6;9;9;7;6;9;8;7;8;6;5;8;8;9;7;5;5;6;6;9;7;6;11;6;11;4;5;7;8;5;6;8;8;5;6;5;8;6;4;6;6;8;8;5;7;9;8;7;12;8;6;7;12;9;11;10;10;9;7;6;9;9;7;6;9;8;7;8;6;5;8;8;9;7;5;5;6;6;9;7;6;11;6;…
P21560;P21560;20;20;20;Protein CBP3	mitochondrial;CBP3;>sp|P21560|CBP3_YEAST Protein CBP3	mitochondrial OS=Saccharomyces cerevisiae (strain ATCC 204508 / S288c) GN=CBP3 PE=1 SV=1;1;20;20;20;12;11;11;11;10;13;9;10;11;13;14;15;14;13;11;14;16;17;12;11;14;12;13;13;14;14;13;10;11;13;10;8;9;12;12;12;11;10;13;13;13;13;9;13;12;9;12;13;12;14;11;13;11;14;13;12;14;14;13;12;11;11;11;10;13;9;10;11;13;14;15;14;13;11;14;16;17;12;11;14;12;13;13;14;14;13;10;11;13;10;8;9;12;12;12;11;10;13;13;13;13;9;13…
P24280;P24280;20;20;19;SEC14 cytosolic factor;SEC14;>sp|P24280|SEC14_YEAST SEC14 cytosolic factor OS=Saccharomyces cerevisiae (strain ATCC 204508 / S288c) GN=SEC14 PE=1 SV=3;1;20;20;19;18;16;12;12;16;15;12;13;13;17;15;17;17;17;12;15;18;15;12;13;19;16;16;17;18;17;16;13;19;17;18;13;16;17;11;16;10;11;11;18;18;15;12;16;15;12;17;17;12;18;11;17;12;16;17;17;19;15;18;18;16;12;12;16;15;12;13;13;17;15;17;1…
P28777;P28777;20;20;20;Chorismate synthase;ARO2;>sp|P28777|AROC_YEAST Chorismate synthase OS=Saccharomyces cerevisiae (strain ATCC 204508 / S288c) GN=ARO2 PE=1 SV=1;1;20;20;20;15;18;14;14;17;17;15;16;14;18;18;17;19;19;14;19;19;18;15;16;18;17;17;17;19;17;17;14;18;18;19;14;19;18;15;18;15;15;15;17;18;16;16;18;18;15;17;18;15;17;14;19;14;18;18;18;18;19;18;15;18;14;14;17;17;15;16;14;18;18;17;19;19;14;1…
P31412;P31412;20;20;20;V-type proton ATPase subunit C;VMA5;>sp|P31412|VATC_YEAST V-type proton ATPase subunit C OS=Saccharomyces cerevisiae (strain ATCC 204508 / S288c) GN=VMA5 PE=1 SV=4;1;20;20;20;13;12;7;7;12;12;10;7;8;13;11;15;11;12;9;14;13;13;8;8;14;16;13;15;14;13;14;9;12;11;13;7;11;14;7;14;8;8;7;13;16;12;8;15;12;7;13;13;7;12;8;13;9;14;14;13;13;13;12;13;12;7;7;12;12;10;7;8;13;11;15;11;12;9;14…
P32356;P32356;20;20;19;Neutral trehalase;NTH1;>sp|P32356|TREA_YEAST Neutral trehalase OS=Saccharomyces cerevisiae (strain ATCC 204508 / S288c) GN=NTH1 PE=1 SV=3;1;20;20;19;15;9;6;6;8;6;3;3;3;4;6;12;5;2;5;6;3;4;2;3;10;10;10;7;10;10;3;6;9;8;8;3;3;13;4;4;3;4;4;9;8;6;6;9;14;3;6;6;7;5;1;5;3;7;7;8;11;10;7;15;9;6;6;8;6;3;3;3;4;6;12;5;2;5;6;3;4;2;3;10;10;10;7;10;10;3;6;9;8;8;3;3;13;4;4;3;4;4;9;8;6;6;9;14…
P32449;P32449;20;20;19;Phospho-2-dehydro-3-deoxyheptonate aldolase	tyrosine-inhibited;ARO4;>sp|P32449|AROG_YEAST Phospho-2-dehydro-3-deoxyheptonate aldolase	tyrosine-inhibited OS=Saccharomyces cerevisiae (strain ATCC 204508 / S288c) GN=ARO4 PE=1 SV=2;1;20;20;19;15;16;10;10;14;16;11;12;11;16;17;15;15;15;13;16;16;16;11;11;14;15;14;14;15;18;15;11;15;16;15;12;16;14;10;17;10;11;11;16;15;15;10;17;17;10;15;15;11;16;12;15;11;14;15;15;16;15;15;15;16;10;10;14;16;11;12;11;16;17;15;15;15;13;16;16;16;11;11;14;15;14;14;15;18;15;11;15;16;15;12;16;14;10;17;10;11;11;…
P32471;P32471;20;20;20;Elongation factor 1-beta;EFB1;>sp|P32471|EF1B_YEAST Elongation factor 1-beta OS=Saccharomyces cerevisiae (strain ATCC 204508 / S288c) GN=EFB1 PE=1 SV=4;1;20;20;20;19;19;11;12;20;20;10;11;12;20;20;18;20;19;11;18;20;20;12;12;18;20;18;19;20;20;14;11;19;20;20;12;19;19;12;20;11;10;12;20;20;20;12;20;19;11;20;20;12;19;12;20;12;20;18;19;20;20;20;19;19;11;12;20;20;10;11;12;20;20;18;…
P32843;P32843;20;20;20;Mitochondrial escape protein 2;YME2;>sp|P32843|YME2_YEAST Mitochondrial escape protein 2 OS=Saccharomyces cerevisiae (strain ATCC 204508 / S288c) GN=YME2 PE=1 SV=1;1;20;20;20;14;14;11;10;15;13;8;6;9;11;13;15;8;12;8;11;12;13;8;7;11;12;17;7;13;15;10;8;7;8;7;3;6;15;7;10;8;7;10;11;14;12;8;14;16;8;10;11;8;10;6;12;8;13;13;12;13;18;12;14;14;11;10;15;13;8;6;9;11;13;15;8;12;8;11;12;…
P32908;P32908;20;20;20;Structural maintenance of chromosomes protein 1;SMC1;>sp|P32908|SMC1_YEAST Structural maintenance of chromosomes protein 1 OS=Saccharomyces cerevisiae (strain ATCC 204508 / S288c) GN=SMC1 PE=1 SV=1;1;20;20;20;6;3;2;5;3;4;1;3;2;3;2;4;3;3;1;3;3;5;2;2;8;6;5;6;2;4;4;5;4;3;3;3;3;5;1;2;3;2;3;4;4;3;4;4;2;2;2;4;2;4;5;6;3;4;4;2;4;3;8;6;3;2;5;3;4;1;3;2;3;2;4;3;3;1;3;3;5;2;2;8;6;5;6;2…
P33315;P33315;20;20;20;Transketolase 2;TKL2;>sp|P33315|TKT2_YEAST Transketolase 2 OS=Saccharomyces cerevisiae (strain ATCC 204508 / S288c) GN=TKL2 PE=1 SV=1;1;20;20;20;14;10;8;7;3;3;2;1;0;1;2;14;1;2;0;0;3;0;1;2;3;2;14;3;3;1;1;0;1;1;3;2;1;16;0;0;1;1;1;1;2;4;4;4;15;3;1;3;3;2;2;2;2;2;1;14;12;11;10;14;10;8;7;3;3;2;1;0;1;2;14;1;2;0;0;3;0;1;2;3;2;14;3;3;1;1;0;1;1;3;2;1;16;0;0;1;1;1;1;2;4;4;4;15;3;1;3;3…
P33401;P33401;20;16;16;Phosphoglucomutase-1;PGM1;>sp|P33401|PGM1_YEAST Phosphoglucomutase 1 OS=Saccharomyces cerevisiae (strain ATCC 204508 / S288c) GN=PGM1 PE=1 SV=1;1;20;16;16;11;11;9;7;12;12;5;8;9;10;12;7;13;12;6;10;12;15;8;8;11;12;10;10;10;10;7;9;13;13;11;9;10;11;9;12;9;7;7;11;12;10;7;11;9;9;9;12;8;11;9;12;9;13;13;9;10;10;10;7;8;7;5;10;9;3;6;7;8;10;4;10;9;4;7;10;12;6;6;8;9;7;8;7;7;5;7;10;10;8…
P35817:Q07442;P35817;20:01;20:01;20:01;Bromodomain-containing factor 1;BDF1;>sp|P35817|BDF1_YEAST Bromodomain-containing factor 1 OS=Saccharomyces cerevisiae (strain ATCC 204508 / S288c) GN=BDF1 PE=1 SV=3;2;20;20;20;11;10;4;6;11;10;5;6;2;10;9;11;8;14;4;6;9;8;7;5;9;11;11;13;11;11;6;5;8;8;8;4;10;8;5;10;7;6;5;10;13;10;7;10;9;8;8;7;5;7;5;9;5;8;10;10;9;10;9;11;10;4;6;11;10;5;6;2;10;9;11;8;14;4;6;9;8;7…
P36041;P36041;20;20;20;Protein EAP1;EAP1;>sp|P36041|EAP1_YEAST Protein EAP1 OS=Saccharomyces cerevisiae (strain ATCC 204508 / S288c) GN=EAP1 PE=1 SV=1;1;20;20;20;10;9;9;6;10;14;3;9;10;8;9;9;11;8;4;12;8;10;7;7;9;8;8;8;9;11;5;8;12;9;10;7;8;9;8;10;6;8;8;11;10;9;6;12;7;9;12;9;8;11;6;12;8;10;13;8;6;9;7;10;9;9;6;10;14;3;9;10;8;9;9;11;8;4;12;8;10;7;7;9;8;8;8;9;11;5;8;12;9;10;7;8;9;8;10;6;8;8;11;10;9;6;1…
P36516;P36516;20;20;20;54S ribosomal protein L3	mitochondrial;MRPL3;>sp|P36516|RM03_YEAST 54S ribosomal protein L3	mitochondrial OS=Saccharomyces cerevisiae (strain ATCC 204508 / S288c) GN=MRPL3 PE=1 SV=2;1;20;20;20;12;16;14;14;16;16;11;15;12;14;15;11;15;16;14;15;15;17;13;12;13;10;10;12;16;15;12;13;13;15;15;12;13;13;14;15;15;15;16;13;16;15;14;14;10;15;17;15;15;15;15;17;15;15;14;10;14;15;12;12;16;14;14;16;16;11;15;12;14;15;11;15;16;14;15;15;17;13;12;13;10;10;12;16;15;12;13;13;15;15;12;13;13;14;15;15;15;16;13;1…
P36528;P36528;20;20;20;54S ribosomal protein L17	mitochondrial;MRPL17;>sp|P36528|RM17_YEAST 54S ribosomal protein L17	mitochondrial OS=Saccharomyces cerevisiae (strain ATCC 204508 / S288c) GN=MRPL17 PE=1 SV=2;1;20;20;20;12;15;7;9;16;15;8;8;12;13;14;10;14;12;11;16;13;11;9;8;12;9;9;8;13;14;8;9;12;12;9;8;9;11;10;15;10;10;11;12;11;14;10;14;11;8;15;15;10;15;11;15;11;16;16;10;14;13;10;12;15;7;9;16;15;8;8;12;13;14;10;14;12;11;16;13;11;9;8;12;9;9;8;13;14;8;9;12;12;9;8;9;11;10;15;10;10;11;12;11;14;10;14;11;8;15;15;10;15;…
P37838;P37838;20;20;20;Nucleolar protein 4;NOP4;>sp|P37838|NOP4_YEAST Nucleolar protein 4 OS=Saccharomyces cerevisiae (strain ATCC 204508 / S288c) GN=NOP4 PE=1 SV=1;1;20;20;20;2;8;6;4;3;9;3;2;6;5;5;5;7;5;6;7;3;10;6;3;5;5;1;3;5;5;1;3;6;5;6;5;6;3;9;9;5;4;5;3;6;5;6;6;3;6;4;3;8;4;9;3;7;7;6;1;2;5;3;2;8;6;4;3;9;3;2;6;5;5;5;7;5;6;7;3;10;6;3;5;5;1;3;5;5;1;3;6;5;6;5;6;3;9;9;5;4;5;3;6;5;6;6;3;6;4;3;8;4;9;3…
P38426;P38426;20;18;18;Trehalose synthase complex regulatory subunit TPS3;TPS3;>sp|P38426|TPS3_YEAST Trehalose synthase complex regulatory subunit TPS3 OS=Saccharomyces cerevisiae (strain ATCC 204508 / S288c) GN=TPS3 PE=1 SV=3;1;20;18;18;9;11;3;8;11;9;2;7;4;8;6;10;9;9;5;8;7;9;6;5;11;13;7;12;12;14;6;8;9;12;7;6;6;8;5;10;7;8;7;11;11;12;9;10;13;4;10;8;6;10;7;11;6;8;9;8;8;11;7;7;10;3;7;11;9;2;7;4;8;6;…
P38630;P38630;20;20;20;Replication factor C subunit 1;RFC1;>sp|P38630|RFC1_YEAST Replication factor C subunit 1 OS=Saccharomyces cerevisiae (strain ATCC 204508 / S288c) GN=RFC1 PE=1 SV=1;1;20;20;20;6;5;5;3;7;4;2;6;4;4;4;7;2;4;4;4;3;4;7;3;8;10;8;10;5;3;4;6;7;5;8;2;2;4;3;5;6;5;3;5;5;4;9;4;8;4;3;8;8;3;4;4;4;5;4;6;4;4;6;6;5;5;3;7;4;2;6;4;4;4;7;2;4;4;4;3;4;7;3;8;10;8;10;5;3;4;6;7;5;8;2;2;4;3;5;6;5;3;5…
P38755;P38755;20;20;20;Oxysterol-binding protein homolog 7;OSH7;>sp|P38755|OSH7_YEAST Oxysterol-binding protein homolog 7 OS=Saccharomyces cerevisiae (strain ATCC 204508 / S288c) GN=OSH7 PE=1 SV=1;1;20;20;20;14;13;11;14;15;14;12;12;15;15;13;16;16;15;12;16;15;13;12;13;14;15;13;15;15;15;13;11;16;15;14;13;14;13;13;14;14;14;13;15;15;17;14;13;13;12;14;15;14;13;13;14;12;13;14;13;14;15;15;14;13;11;14;15…
P38793;P38793;20;20;20;tRNA (guanine(37)-N1)-methyltransferase;TRM5;>sp|P38793|TRM5_YEAST tRNA (guanine(37)-N1)-methyltransferase OS=Saccharomyces cerevisiae (strain ATCC 204508 / S288c) GN=TRM5 PE=1 SV=1;1;20;20;20;1;3;5;3;4;4;2;4;3;3;2;2;4;3;4;5;4;1;6;5;4;8;4;6;5;6;2;2;4;4;3;7;5;2;0;4;4;3;4;8;7;3;5;6;3;4;4;5;5;4;6;5;5;3;4;4;3;3;4;1;3;5;3;4;4;2;4;3;3;2;2;4;3;4;5;4;1;6;5;4;8;4;6;5;6;2;2;4;4;3;7;5…
P38821;P38821;20;20;20;Aspartyl aminopeptidase 4;APE4;>sp|P38821|DNPEP_YEAST Aspartyl aminopeptidase 4 OS=Saccharomyces cerevisiae (strain ATCC 204508 / S288c) GN=APE4 PE=1 SV=1;1;20;20;20;16;11;12;10;14;13;9;11;12;12;9;13;9;11;10;11;9;12;10;7;14;14;15;14;12;11;9;9;10;10;10;9;9;13;9;13;9;11;10;12;12;9;10;10;11;9;12;10;9;10;11;10;11;14;12;12;12;11;12;16;11;12;10;14;13;9;11;12;12;9;13;9;11;10;11;9;…
P39708;P39708;20;14;14;NADP-specific glutamate dehydrogenase 2;GDH3;>sp|P39708|DHE5_YEAST NADP-specific glutamate dehydrogenase 2 OS=Saccharomyces cerevisiae (strain ATCC 204508 / S288c) GN=GDH3 PE=3 SV=1;1;20;14;14;13;11;6;10;9;10;8;6;7;12;12;17;10;8;6;5;6;6;5;7;7;8;11;9;12;14;13;9;10;6;7;7;9;13;4;7;6;6;6;9;9;8;10;9;11;9;10;9;8;7;8;7;5;6;6;11;10;8;13;8;5;2;5;4;4;3;2;3;6;6;12;4;3;1;0;1;1;1;2;1;3;…
P40055:REV__P69850;P40055;20:01;20:01;20:01;U3 small nucleolar RNA-associated protein 7;UTP7;>sp|P40055|UTP7_YEAST U3 small nucleolar RNA-associated protein 7 OS=Saccharomyces cerevisiae (strain ATCC 204508 / S288c) GN=UTP7 PE=1 SV=1;2;20;20;20;9;8;5;8;6;8;6;7;9;9;7;6;8;5;6;8;6;9;8;5;6;10;4;9;6;5;3;4;7;7;8;5;10;8;10;12;5;7;5;5;6;7;6;8;5;9;10;8;7;12;9;7;10;8;9;5;9;9;6;9;8;5;8;6;8;6;7;9;9;7;6;8;5;6…
P47077;P47077;20;20;20;Nucleolar protein 9;NOP9;>sp|P47077|NOP9_YEAST Nucleolar protein 9 OS=Saccharomyces cerevisiae (strain ATCC 204508 / S288c) GN=NOP9 PE=1 SV=1;1;20;20;20;10;8;4;5;9;8;4;8;3;8;9;7;7;6;4;11;8;7;8;6;6;6;9;8;10;11;6;6;6;6;10;9;9;7;3;10;7;5;5;6;9;7;4;7;6;5;7;10;6;10;3;8;6;11;11;5;9;6;8;10;8;4;5;9;8;4;8;3;8;9;7;7;6;4;11;8;7;8;6;6;6;9;8;10;11;6;6;6;6;10;9;9;7;3;10;7;5;5;6;9;7;4;7;6…
P49626;P49626;20;4;4;60S ribosomal protein L4-B;RPL4B;>sp|P49626|RL4B_YEAST 60S ribosomal protein L4-B OS=Saccharomyces cerevisiae (strain ATCC 204508 / S288c) GN=RPL4B PE=1 SV=2;1;20;4;4;15;18;14;12;19;17;11;14;13;17;17;17;18;17;14;17;17;18;15;15;17;17;15;15;17;18;14;14;16;16;18;14;17;18;13;19;14;14;13;18;17;17;15;17;18;13;18;18;14;18;12;17;14;19;17;16;17;18;17;3;4;4;3;4;3;3;4;3;3;3;3;4;4;4;2;3;…
P53090;P53090;20;20;20;Aromatic/aminoadipate aminotransferase 1;ARO8;>sp|P53090|ARO8_YEAST Aromatic/aminoadipate aminotransferase 1 OS=Saccharomyces cerevisiae (strain ATCC 204508 / S288c) GN=ARO8 PE=1 SV=1;1;20;20;20;17;17;12;13;17;18;11;11;11;17;17;17;18;18;12;17;18;17;12;12;17;19;18;18;18;18;17;12;18;19;18;11;18;18;12;17;12;11;11;18;19;18;11;17;18;12;17;18;11;18;12;17;12;17;18;18;17;18;18;17;1…
P53316;P53316;20;20;20;Uncharacterized RNA-binding protein YGR250C;YGR250C;>sp|P53316|YG5B_YEAST Uncharacterized RNA-binding protein YGR250C OS=Saccharomyces cerevisiae (strain ATCC 204508 / S288c) GN=YGR250C PE=1 SV=1;1;20;20;20;8;8;6;9;11;10;8;7;5;8;6;11;10;11;3;9;9;9;6;5;9;8;9;9;8;8;6;6;7;5;3;4;5;9;6;9;2;5;5;6;10;8;7;8;8;6;8;10;5;8;4;8;6;8;9;10;11;10;7;8;8;6;9;11;10;8;7;5;8;6;11;10;11;3;9;9;9;…
P54885;P54885;20;20;20;Gamma-glutamyl phosphate reductase;PRO2;>sp|P54885|PROA_YEAST Gamma-glutamyl phosphate reductase OS=Saccharomyces cerevisiae (strain ATCC 204508 / S288c) GN=PRO2 PE=1 SV=1;1;20;20;20;16;18;16;16;19;18;15;16;16;19;18;17;18;19;17;18;19;19;16;17;19;18;15;17;19;18;14;16;19;17;19;17;18;16;16;19;17;17;17;18;19;18;16;18;17;16;19;19;17;18;16;18;17;18;18;16;18;16;16;16;18;16;16;19;1…
Q02354;Q02354;20;20;19;U3 small nucleolar RNA-associated protein 6;UTP6;>sp|Q02354|UTP6_YEAST U3 small nucleolar RNA-associated protein 6 OS=Saccharomyces cerevisiae (strain ATCC 204508 / S288c) GN=UTP6 PE=1 SV=2;1;20;20;19;7;7;6;5;7;5;2;4;3;6;9;7;8;7;6;5;4;7;3;4;5;8;7;5;6;5;2;4;8;7;7;6;9;6;6;6;6;3;6;7;5;7;5;6;9;6;4;10;7;8;10;7;5;7;10;4;6;6;5;7;7;6;5;7;5;2;4;3;6;9;7;8;7;6;5;4;7;3;4;5;8;7;5;6;5;2;…
Q02486;Q02486;20;20;20;ARS-binding factor 2	mitochondrial;ABF2;>sp|Q02486|ABF2_YEAST ARS-binding factor 2	mitochondrial OS=Saccharomyces cerevisiae (strain ATCC 204508 / S288c) GN=ABF2 PE=1 SV=1;1;20;20;20;16;16;17;15;15;15;13;16;16;14;15;18;15;14;15;17;15;15;16;14;16;16;17;15;16;16;14;16;15;15;14;14;13;16;15;15;14;16;16;16;14;17;14;16;16;15;16;15;17;16;14;15;16;16;15;16;16;17;14;16;16;17;15;15;15;13;16;16;14;15;18;15;14;15;17;15;15;16;14;16;16;17;15;16;16;14;16;15;15;14;14;13;16;15;15;14;16;16;16;14…
Q03532;Q03532;20;20;20;ATP-dependent RNA helicase HAS1;HAS1;>sp|Q03532|HAS1_YEAST ATP-dependent RNA helicase HAS1 OS=Saccharomyces cerevisiae (strain ATCC 204508 / S288c) GN=HAS1 PE=1 SV=1;1;20;20;20;10;13;9;9;15;10;8;10;9;12;13;11;13;12;8;14;12;13;11;13;12;12;14;11;12;14;12;11;12;13;15;10;13;13;10;13;8;7;10;12;13;12;9;12;13;9;13;13;10;13;9;14;10;14;12;11;13;13;12;10;13;9;9;15;10;8;10;9;12;13;11;…
Q04458;Q04458;20;20;20;Fatty aldehyde dehydrogenase HFD1;HFD1;>sp|Q04458|HFD1_YEAST Fatty aldehyde dehydrogenase HFD1 OS=Saccharomyces cerevisiae (strain ATCC 204508 / S288c) GN=HFD1 PE=1 SV=1;1;20;20;20;17;13;9;10;12;11;8;9;7;9;11;18;12;10;9;9;11;10;7;8;10;9;16;13;10;14;7;8;10;9;10;7;6;18;6;11;9;8;8;11;13;14;9;13;16;8;11;11;9;9;7;12;8;11;10;15;14;14;13;17;13;9;10;12;11;8;9;7;9;11;18;12;10;9;9;11…
Q05946;Q05946;20;20;20;U3 small nucleolar RNA-associated protein 13;UTP13;>sp|Q05946|UTP13_YEAST U3 small nucleolar RNA-associated protein 13 OS=Saccharomyces cerevisiae (strain ATCC 204508 / S288c) GN=UTP13 PE=1 SV=1;1;20;20;20;7;11;9;7;11;10;4;7;7;11;10;7;8;11;10;7;11;10;9;7;7;10;8;9;9;11;5;7;6;12;12;9;11;10;7;9;10;8;7;8;9;9;10;10;7;8;8;10;7;9;8;12;9;11;10;6;8;10;6;7;11;9;7;11;10;4;7;7;11;10;7;…
Q06344;Q06344;20;20;20;Pre-rRNA-processing protein ESF1;ESF1;>sp|Q06344|ESF1_YEAST Pre-rRNA-processing protein ESF1 OS=Saccharomyces cerevisiae (strain ATCC 204508 / S288c) GN=ESF1 PE=1 SV=1;1;20;20;20;9;6;6;5;7;5;3;9;6;7;6;7;7;9;9;11;7;10;10;8;9;7;6;8;9;4;3;4;5;4;10;9;8;9;9;11;12;11;8;9;9;8;8;10;7;8;9;8;8;7;9;10;8;9;9;7;8;8;6;9;6;6;5;7;5;3;9;6;7;6;7;7;9;9;11;7;10;10;8;9;7;6;8;9;4;3;4;5;4;10;9;8;…
Q06678;Q06678;20;20;20;54S ribosomal protein L35	mitochondrial;MRPL35;>sp|Q06678|RM35_YEAST 54S ribosomal protein L35	mitochondrial OS=Saccharomyces cerevisiae (strain ATCC 204508 / S288c) GN=MRPL35 PE=1 SV=1;1;20;20;20;7;9;11;8;9;11;5;8;10;10;7;9;13;9;9;10;13;12;12;8;8;10;10;8;12;11;8;9;10;9;10;9;8;8;10;13;8;9;10;13;10;9;8;9;9;9;13;8;8;10;11;12;12;12;9;9;10;11;7;7;9;11;8;9;11;5;8;10;10;7;9;13;9;9;10;13;12;12;8;8;10;10;8;12;11;8;9;10;9;10;9;8;8;10;13;8;9;10;13;10;9;8;9;9;9;13;8;8;10;11;12;12;12;9;9;10;11;7;7;9;1…
Q08645;Q08645;20;20;20;Folylpolyglutamate synthase;MET7;>sp|Q08645|FOLE_YEAST Folylpolyglutamate synthase OS=Saccharomyces cerevisiae (strain ATCC 204508 / S288c) GN=MET7 PE=1 SV=1;1;20;20;20;9;10;9;8;9;7;5;8;7;6;9;11;8;7;5;6;6;9;5;6;10;11;9;7;9;9;7;6;9;11;8;5;8;8;8;10;5;7;8;8;8;10;6;7;6;11;10;9;6;8;7;12;9;6;11;6;8;10;9;9;10;9;8;9;7;5;8;7;6;9;11;8;7;5;6;6;9;5;6;10;11;9;7;9;9;7;6;9;11;8;5;8;8;8;10…
Q10740;Q10740;20;20;20;Leukotriene A-4 hydrolase homolog;LAP2;>sp|Q10740|LKHA4_YEAST Leukotriene A-4 hydrolase homolog OS=Saccharomyces cerevisiae (strain ATCC 204508 / S288c) GN=LAP2 PE=1 SV=1;1;20;20;20;10;8;6;6;10;7;5;6;6;9;8;11;8;8;5;6;7;5;5;6;10;9;9;7;9;10;6;7;8;7;7;3;7;10;7;8;7;6;6;7;11;9;7;9;8;6;8;8;5;8;6;8;6;9;7;12;9;9;11;10;8;6;6;10;7;5;6;6;9;8;11;8;8;5;6;7;5;5;6;10;9;9;7;9;10;6;7;8;7;7;…
Q12122;Q12122;20;9;9;Homocitrate synthase	mitochondrial;LYS21;>sp|Q12122|HOSM_YEAST Homocitrate synthase	mitochondrial OS=Saccharomyces cerevisiae (strain ATCC 204508 / S288c) GN=LYS21 PE=1 SV=1;1;20;9;9;16;17;13;12;16;15;12;13;13;18;16;15;16;16;11;18;17;15;11;15;14;16;14;16;16;17;16;12;18;16;18;13;16;15;13;15;12;13;13;16;16;17;13;17;17;13;17;16;13;18;12;18;12;17;16;17;15;16;15;8;8;7;7;8;7;6;7;7;9;8;7;7;8;7;9;8;7;6;8;6;8;6;7;7;9;7;6;9;7;8;7;7;7;7;6;7;7;7;7;7;8;7;8;8;7;8;7;7;8;7;8;7;8;7;8;7;8;7;8;8;7…
Q12363;Q12363;20;20;20;Transcriptional modulator WTM1;WTM1;>sp|Q12363|WTM1_YEAST Transcriptional modulator WTM1 OS=Saccharomyces cerevisiae (strain ATCC 204508 / S288c) GN=WTM1 PE=1 SV=1;1;20;20;20;16;17;11;9;15;13;9;10;8;15;12;17;14;16;9;13;15;15;9;10;15;16;19;17;14;15;12;10;15;15;13;10;14;18;9;14;9;9;10;15;14;14;9;13;18;10;15;14;9;15;10;13;9;15;13;17;18;17;18;16;17;11;9;15;13;9;10;8;15;12;17;14…
Q12532;Q12532;20;20;20;Translation-associated element 2;TAE2;>sp|Q12532|RQC2_YEAST Ribosome quality control complex subunit 2 OS=Saccharomyces cerevisiae (strain ATCC 204508 / S288c) GN=RQC2 PE=1 SV=1;1;20;20;20;11;9;5;7;10;6;2;3;3;8;5;7;7;8;4;6;9;7;7;6;8;10;12;12;7;9;5;6;8;7;10;7;9;7;4;11;3;4;8;9;9;8;5;6;8;3;7;6;8;8;1;10;5;7;11;8;7;4;8;11;9;5;7;10;6;2;3;3;8;5;7;7;8;4;6;9;7;7;6;8;10;12;12;7;9;5;6…
O13297;O13297;19;19;19;mRNA-capping enzyme subunit beta;CET1;>sp|O13297|CET1_YEAST mRNA-capping enzyme subunit beta OS=Saccharomyces cerevisiae (strain ATCC 204508 / S288c) GN=CET1 PE=1 SV=2;1;19;19;19;6;3;5;6;5;9;4;4;7;6;5;5;3;6;3;8;5;6;4;5;5;5;11;10;5;4;5;5;4;3;3;4;3;9;5;4;3;2;2;5;9;4;3;7;7;4;6;7;5;3;5;4;3;6;5;10;8;8;7;6;3;5;6;5;9;4;4;7;6;5;5;3;6;3;8;5;6;4;5;5;5;11;10;5;4;5;5;4;3;3;4;3;9;5;4;3;…
P00899;P00899;19;19;19;Anthranilate synthase component 1;TRP2;>sp|P00899|TRPE_YEAST Anthranilate synthase component 1 OS=Saccharomyces cerevisiae (strain ATCC 204508 / S288c) GN=TRP2 PE=1 SV=4;1;19;19;19;16;15;11;11;16;15;11;11;9;15;14;16;16;16;10;17;14;16;12;12;17;14;14;16;16;15;13;10;16;16;16;12;15;15;10;16;10;11;10;15;15;15;11;16;15;8;15;15;11;16;11;17;11;16;16;15;15;16;17;16;15;11;11;16;15;11…
P04786;P04786;19;19;19;DNA topoisomerase 1;TOP1;>sp|P04786|TOP1_YEAST DNA topoisomerase 1 OS=Saccharomyces cerevisiae (strain ATCC 204508 / S288c) GN=TOP1 PE=1 SV=2;1;19;19;19;2;3;5;3;4;5;2;5;4;5;3;6;6;3;4;2;3;6;4;4;9;7;2;6;4;3;2;4;6;6;5;3;4;3;3;3;5;4;4;3;3;4;4;3;2;6;5;4;3;5;5;7;2;5;4;1;3;3;1;2;3;5;3;4;5;2;5;4;5;3;6;6;3;4;2;3;6;4;4;9;7;2;6;4;3;2;4;6;6;5;3;4;3;3;3;5;4;4;3;3;4;4;3;2;6;5;4;3;5;5;7;2…
P05737;P05737;19;19;1;60S ribosomal protein L7-A;RPL7A;>sp|P05737|RL7A_YEAST 60S ribosomal protein L7-A OS=Saccharomyces cerevisiae (strain ATCC 204508 / S288c) GN=RPL7A PE=1 SV=3;1;19;19;1;17;17;14;14;18;17;14;14;14;18;17;17;18;17;14;18;17;18;14;16;17;17;17;17;17;17;16;15;17;17;17;14;17;17;14;17;14;14;14;17;17;17;14;17;17;15;17;17;14;17;15;17;14;17;17;17;17;17;17;17;17;14;14;18;17;14;14;14;18;17…
P05748;P05748;19;19;3;60S ribosomal protein L15-A;RPL15A;>sp|P05748|RL15A_YEAST 60S ribosomal protein L15-A OS=Saccharomyces cerevisiae (strain ATCC 204508 / S288c) GN=RPL15A PE=1 SV=3;1;19;19;3;14;15;15;15;15;14;15;16;16;15;14;15;15;16;15;15;17;15;14;15;14;13;14;13;17;14;16;15;17;15;15;14;14;14;16;15;17;15;15;17;18;14;15;16;16;15;15;16;17;15;14;16;16;15;17;15;15;15;16;14;15;15;15;15;14;15;16;16;…
P06102;P06102;19;19;19;General negative regulator of transcription subunit 3;NOT3;>sp|P06102|NOT3_YEAST General negative regulator of transcription subunit 3 OS=Saccharomyces cerevisiae (strain ATCC 204508 / S288c) GN=NOT3 PE=1 SV=2;1;19;19;19;8;9;7;9;8;7;7;6;9;7;7;8;8;7;10;7;6;9;7;6;13;12;6;7;9;9;2;7;10;8;10;7;7;9;8;6;8;9;10;10;10;8;9;10;9;10;6;8;13;8;7;10;7;8;11;6;9;8;7;8;9;7;9;8;7;7;6;9;7;7;8;…
P07991;P07991;19;19;19;Ornithine aminotransferase;CAR2;>sp|P07991|OAT_YEAST Ornithine aminotransferase OS=Saccharomyces cerevisiae (strain ATCC 204508 / S288c) GN=CAR2 PE=1 SV=2;1;19;19;19;17;14;12;11;15;14;9;11;11;11;13;17;12;15;8;12;13;13;10;9;14;14;15;14;14;14;13;11;13;14;10;9;13;16;9;13;9;9;11;14;13;15;11;14;17;11;14;16;11;13;11;13;11;13;12;16;14;16;17;17;14;12;11;15;14;9;11;11;11;13;17;12;15…
P12695;P12695;19;19;19;Dihydrolipoyllysine-residue acetyltransferase component of pyruvate dehydrogenase complex	mitochondrial;LAT1;>sp|P12695|ODP2_YEAST Dihydrolipoyllysine-residue acetyltransferase component of pyruvate dehydrogenase complex	mitochondrial OS=Saccharomyces cerevisiae (strain ATCC 204508 / S288c) GN=LAT1 PE=1 SV=1;1;19;19;19;15;18;16;15;18;17;15;16;16;17;18;17;18;16;13;18;16;17;14;14;18;17;17;17;17;17;16;16;17;17;17;14;16;18;16;17;16;16;16;17;17;16;16;18;15;15;18;18;15;18;16;17;14;17;18;18;16;18;17;15;18;16;15;18;17;15;16;16;17;18;17;18;16;13;18;16;17;14;14;18;17;17;17;17;17;16;16;17;17;17;14;16;18;16;17;16;16;16;17;17…
P20449;P20449;19;19;19;ATP-dependent RNA helicase DBP5;DBP5;>sp|P20449|DBP5_YEAST ATP-dependent RNA helicase DBP5 OS=Saccharomyces cerevisiae (strain ATCC 204508 / S288c) GN=DBP5 PE=1 SV=2;1;19;19;19;16;13;9;11;16;14;7;12;10;16;15;16;19;16;13;16;19;16;12;13;15;14;15;17;16;18;12;10;16;15;17;10;15;16;10;18;11;12;14;16;16;15;9;15;14;10;16;16;13;15;13;17;11;17;16;17;16;14;17;16;13;9;11;16;14;7;12;10;…
P20676;P20676;19;19;19;Nucleoporin NUP1;NUP1;>sp|P20676|NUP1_YEAST Nucleoporin NUP1 OS=Saccharomyces cerevisiae (strain ATCC 204508 / S288c) GN=NUP1 PE=1 SV=1;1;19;19;19;8;4;6;6;6;7;4;5;7;8;5;7;5;5;7;6;2;7;7;4;9;6;6;5;7;6;3;8;7;8;7;7;4;5;5;4;5;6;6;4;7;5;6;7;4;5;9;6;7;6;6;7;5;3;6;2;5;7;4;8;4;6;6;6;7;4;5;7;8;5;7;5;5;7;6;2;7;7;4;9;6;6;5;7;6;3;8;7;8;7;7;4;5;5;4;5;6;6;4;7;5;6;7;4;5;9;6;7;6;6;7;5;3;6;2…
P27616;P27616;19;19;19;Phosphoribosylaminoimidazole-succinocarboxamide synthase;ADE1;>sp|P27616|PUR7_YEAST Phosphoribosylaminoimidazole-succinocarboxamide synthase OS=Saccharomyces cerevisiae (strain ATCC 204508 / S288c) GN=ADE1 PE=1 SV=2;1;19;19;19;16;16;13;12;16;17;11;13;13;16;17;15;17;17;13;17;16;17;12;14;16;16;14;17;16;16;16;12;17;18;17;13;16;16;13;16;13;13;13;17;16;17;13;17;16;12;17;17;13;17…
P29952;P29952;19;19;19;Mannose-6-phosphate isomerase;PMI40;>sp|P29952|MPI_YEAST Mannose-6-phosphate isomerase OS=Saccharomyces cerevisiae (strain ATCC 204508 / S288c) GN=PMI40 PE=1 SV=4;1;19;19;19;14;15;13;15;15;16;13;13;13;15;16;15;14;15;14;14;15;13;11;14;13;16;16;15;16;16;14;13;16;16;16;14;16;14;13;15;14;14;13;14;13;15;13;16;15;13;16;15;13;15;12;15;12;17;14;15;14;15;16;14;15;13;15;15;16;13;13;1…
P30665;P30665;19;19;19;DNA replication licensing factor MCM4;MCM4;>sp|P30665|MCM4_YEAST DNA replication licensing factor MCM4 OS=Saccharomyces cerevisiae (strain ATCC 204508 / S288c) GN=MCM4 PE=1 SV=2;1;19;19;19;5;7;4;4;7;6;4;4;7;8;7;7;5;7;6;6;5;7;4;2;9;9;6;9;8;7;4;5;10;7;6;2;7;7;7;6;6;5;7;10;7;10;3;7;8;4;9;7;5;6;6;7;6;9;4;6;7;7;5;5;7;4;4;7;6;4;4;7;8;7;7;5;7;6;6;5;7;4;2;9;9;6;9;8;7;4;5;10;7;6;2;7…
P32386;P32386;19;19;16;ATP-dependent bile acid permease;YBT1;>sp|P32386|YBT1_YEAST ATP-dependent bile acid permease OS=Saccharomyces cerevisiae (strain ATCC 204508 / S288c) GN=YBT1 PE=1 SV=2;1;19;19;16;9;7;7;7;5;4;4;4;6;6;5;9;4;8;6;6;5;6;4;5;6;10;8;7;6;7;3;6;5;6;7;5;5;8;5;7;7;8;6;7;6;6;7;7;6;2;5;6;6;8;3;7;5;5;6;10;7;6;9;9;7;7;7;5;4;4;4;6;6;5;9;4;8;6;6;5;6;4;5;6;10;8;7;6;7;3;6;5;6;7;5;5;8;5;7;7;8;…
P32769;P32769;19;19;19;Elongation factor 1 alpha-like protein;HBS1;>sp|P32769|HBS1_YEAST Elongation factor 1 alpha-like protein OS=Saccharomyces cerevisiae (strain ATCC 204508 / S288c) GN=HBS1 PE=1 SV=2;1;19;19;19;10;8;8;8;7;8;5;5;8;6;9;7;7;8;3;7;7;8;6;6;10;8;9;10;9;9;5;7;7;7;11;2;8;10;3;10;5;6;8;8;8;10;7;9;8;5;9;10;6;7;7;9;6;9;7;8;7;9;8;10;8;8;8;7;8;5;5;8;6;9;7;7;8;3;7;7;8;6;6;10;8;9;10;9;9;5;7;…
P32892;P32892;19;19;19;ATP-dependent RNA helicase DRS1;DRS1;>sp|P32892|DRS1_YEAST ATP-dependent RNA helicase DRS1 OS=Saccharomyces cerevisiae (strain ATCC 204508 / S288c) GN=DRS1 PE=1 SV=2;1;19;19;19;7;8;7;6;8;9;5;8;6;7;12;8;8;9;10;7;8;9;7;8;8;8;7;9;8;8;4;6;8;9;7;8;9;7;7;9;9;10;7;5;8;7;6;7;9;5;8;9;8;7;8;10;10;10;12;9;8;8;9;7;8;7;6;8;9;5;8;6;7;12;8;8;9;10;7;8;9;7;8;8;8;7;9;8;8;4;6;8;9;7;8;9;7;7;9;…
P34077;P34077;19;19;19;Nucleoporin NIC96;NIC96;>sp|P34077|NIC96_YEAST Nucleoporin NIC96 OS=Saccharomyces cerevisiae (strain ATCC 204508 / S288c) GN=NIC96 PE=1 SV=2;1;19;19;19;12;11;5;8;9;11;6;7;6;9;11;10;7;10;8;8;4;11;9;7;8;6;8;5;11;9;5;6;7;8;8;7;8;12;8;8;8;8;8;10;8;11;9;11;10;8;8;9;9;9;7;7;6;10;12;7;12;15;7;12;11;5;8;9;11;6;7;6;9;11;10;7;10;8;8;4;11;9;7;8;6;8;5;11;9;5;6;7;8;8;7;8;12;8;8;8;8;8;10…
P34160;P34160;19;19;19;Nuclear cap-binding protein complex subunit 1;STO1;>sp|P34160|NCBP1_YEAST Nuclear cap-binding protein complex subunit 1 OS=Saccharomyces cerevisiae (strain ATCC 204508 / S288c) GN=STO1 PE=1 SV=2;1;19;19;19;12;7;4;6;9;7;5;7;6;7;9;8;5;8;7;7;6;11;5;6;9;9;9;7;12;8;7;3;7;5;8;4;4;12;5;7;6;6;5;10;11;9;9;10;10;5;7;8;6;7;4;12;3;9;10;7;8;10;7;12;7;4;6;9;7;5;7;6;7;9;8;5;8;7;7;6;11;5;6…
P35197;P35197;19;19;19;ADP-ribosylation factor GTPase-activating protein GCS1;GCS1;>sp|P35197|GCS1_YEAST ADP-ribosylation factor GTPase-activating protein GCS1 OS=Saccharomyces cerevisiae (strain ATCC 204508 / S288c) GN=GCS1 PE=1 SV=1;1;19;19;19;12;10;5;9;11;10;6;12;9;11;9;10;8;12;7;10;11;11;9;9;11;11;8;10;10;12;6;10;13;11;9;9;10;11;10;11;10;10;8;10;10;11;9;11;11;11;11;10;11;10;8;10;9;10;10;10;8;…
P35207;P35207;19;19;19;Antiviral helicase SKI2;SKI2;>sp|P35207|SKI2_YEAST Antiviral helicase SKI2 OS=Saccharomyces cerevisiae (strain ATCC 204508 / S288c) GN=SKI2 PE=1 SV=2;1;19;19;19;6;6;2;4;4;2;0;3;3;6;3;5;4;7;3;3;4;5;2;3;6;5;3;4;3;6;1;2;7;2;3;3;6;5;3;7;4;5;4;4;4;5;3;6;6;2;7;4;3;6;2;4;3;2;4;4;2;3;6;6;6;2;4;4;2;0;3;3;6;3;5;4;7;3;3;4;5;2;3;6;5;3;4;3;6;1;2;7;2;3;3;6;5;3;7;4;5;4;4;4;5;3;6;6;2;7;4;3…
P35719;P35719;19;19;19;Uncharacterized protein MRP8;MRP8;>sp|P35719|MRP8_YEAST Uncharacterized protein MRP8 OS=Saccharomyces cerevisiae (strain ATCC 204508 / S288c) GN=MRP8 PE=1 SV=1;1;19;19;19;13;14;9;7;13;14;7;7;8;11;14;15;14;11;8;12;11;14;7;7;13;13;14;12;13;13;8;8;14;13;11;7;11;14;8;12;7;8;8;11;12;13;8;12;16;7;15;13;9;14;8;13;8;12;13;15;14;16;14;13;14;9;7;13;14;7;7;8;11;14;15;14;11;8;12;11;14;…
P36139;P36139;19;19;19;Protein PET10;PET10;>sp|P36139|PET10_YEAST Protein PET10 OS=Saccharomyces cerevisiae (strain ATCC 204508 / S288c) GN=PET10 PE=1 SV=3;1;19;19;19;14;12;11;9;11;10;11;9;10;12;10;13;11;10;10;11;12;13;10;11;15;16;15;15;13;11;9;9;10;9;12;10;13;13;11;10;10;9;8;10;9;13;9;13;13;10;11;13;9;13;11;13;11;11;13;12;12;13;13;14;12;11;9;11;10;11;9;10;12;10;13;11;10;10;11;12;13;10;11;15;16;1…
P38181;P38181;19;19;19;Nucleoporin NUP170;NUP170;>sp|P38181|NU170_YEAST Nucleoporin NUP170 OS=Saccharomyces cerevisiae (strain ATCC 204508 / S288c) GN=NUP170 PE=1 SV=1;1;19;19;19;6;5;4;3;6;1;1;3;4;2;3;3;5;6;2;5;1;3;3;3;2;2;5;2;4;6;1;2;4;1;4;3;2;7;1;5;4;5;3;6;4;5;3;5;6;0;2;3;2;3;1;5;4;4;7;4;4;4;4;6;5;4;3;6;1;1;3;4;2;3;3;5;6;2;5;1;3;3;3;2;2;5;2;4;6;1;2;4;1;4;3;2;7;1;5;4;5;3;6;4;5;3;5;6;0;2;3;2;3;1;…
P38688;P38688;19;19;19;Signal recognition particle subunit SRP72;SRP72;>sp|P38688|SRP72_YEAST Signal recognition particle subunit SRP72 OS=Saccharomyces cerevisiae (strain ATCC 204508 / S288c) GN=SRP72 PE=1 SV=2;1;19;19;19;13;12;10;13;9;8;11;10;9;12;12;12;12;15;11;7;8;10;10;10;10;10;14;12;12;9;6;12;9;7;10;12;10;12;11;10;8;10;11;9;10;11;8;11;8;9;6;9;11;9;9;11;8;11;9;14;9;9;15;13;12;10;13;9;8;11;10…
P38845;P38845;19;19;19;Cruciform DNA-recognizing protein 1:CRP1 short N-terminal subpeptide:CRP1 short C-terminal subpeptide;CRP1;>sp|P38845|CRP1_YEAST Cruciform DNA-recognizing protein 1 OS=Saccharomyces cerevisiae (strain ATCC 204508 / S288c) GN=CRP1 PE=1 SV=1;1;19;19;19;12;8;8;6;9;6;7;9;6;10;7;10;9;10;7;8;9;10;6;7;11;9;12;8;7;8;6;6;9;9;8;7;8;10;7;8;7;6;6;7;8;8;6;11;10;6;9;9;7;5;6;10;6;7;8;10;1…
P38929;P38929;19;19;19;Calcium-transporting ATPase 2;PMC1;>sp|P38929|ATC2_YEAST Calcium-transporting ATPase 2 OS=Saccharomyces cerevisiae (strain ATCC 204508 / S288c) GN=PMC1 PE=1 SV=1;1;19;19;19;7;6;6;4;5;4;3;4;5;3;5;9;4;4;2;4;3;3;3;4;3;5;4;2;7;6;3;6;7;4;2;0;3;9;3;3;3;4;4;4;6;3;7;6;7;2;6;4;3;5;1;3;4;2;4;6;5;11;5;7;6;6;4;5;4;3;4;5;3;5;9;4;4;2;4;3;3;3;4;3;5;4;2;7;6;3;6;7;4;2;0;3;9;3;3;3;4;4;4;6;3;…
P39685;P39685;19;19;19;Nucleoporin POM152;POM152;>sp|P39685|PO152_YEAST Nucleoporin POM152 OS=Saccharomyces cerevisiae (strain ATCC 204508 / S288c) GN=POM152 PE=1 SV=1;1;19;19;19;10;5;8;9;7;5;5;8;5;10;4;6;6;6;7;6;7;7;6;7;3;7;6;7;6;6;5;3;5;7;6;6;4;7;3;7;6;8;6;8;6;6;7;6;8;6;7;7;7;6;7;4;6;6;4;9;5;8;7;10;5;8;9;7;5;5;8;5;10;4;6;6;6;7;6;7;7;6;7;3;7;6;7;6;6;5;3;5;7;6;6;4;7;3;7;6;8;6;8;6;6;7;6;8;6;7;7;7;…
P39705;P39705;19;19;19;Nucleoporin NUP60;NUP60;>sp|P39705|NUP60_YEAST Nucleoporin NUP60 OS=Saccharomyces cerevisiae (strain ATCC 204508 / S288c) GN=NUP60 PE=1 SV=1;1;19;19;19;9;8;9;6;9;9;5;9;8;7;9;9;10;7;5;10;8;11;9;9;10;11;7;9;8;10;3;8;7;10;8;7;9;7;9;11;9;5;8;9;10;7;6;8;9;7;8;8;7;7;9;9;8;9;9;7;7;6;7;9;8;9;6;9;9;5;9;8;7;9;9;10;7;5;10;8;11;9;9;10;11;7;9;8;10;3;8;7;10;8;7;9;7;9;11;9;5;8;9;10;7;6;8;…
P39954;P39954;19;19;19;Adenosylhomocysteinase;SAH1;>sp|P39954|SAHH_YEAST Adenosylhomocysteinase OS=Saccharomyces cerevisiae (strain ATCC 204508 / S288c) GN=SAH1 PE=1 SV=1;1;19;19;19;19;18;17;17;19;18;17;17;17;19;19;19;19;18;17;19;19;18;17;17;18;18;18;18;19;19;17;17;19;19;18;17;19;19;17;19;17;17;17;19;19;18;17;19;18;17;19;19;17;19;17;19;17;19;18;18;19;19;19;19;18;17;17;19;18;17;17;17;19;19;19;19;1…
P40017;P40017;19;19;19;Carnitine O-acetyltransferase YAT2;YAT2;>sp|P40017|YAT2_YEAST Carnitine O-acetyltransferase YAT2 OS=Saccharomyces cerevisiae (strain ATCC 204508 / S288c) GN=YAT2 PE=1 SV=1;1;19;19;19;13;13;11;13;14;11;9;10;12;16;14;14;11;14;7;8;13;8;8;10;6;5;14;6;11;11;8;8;9;8;12;7;10;14;7;5;11;8;10;13;16;15;12;14;15;9;12;11;9;10;8;13;9;12;8;16;18;15;15;13;13;11;13;14;11;9;10;12;16;14;14;11…
P40495;P40495;19;19;19;Homoisocitrate dehydrogenase	mitochondrial;LYS12;>sp|P40495|LYS12_YEAST Homoisocitrate dehydrogenase	mitochondrial OS=Saccharomyces cerevisiae (strain ATCC 204508 / S288c) GN=LYS12 PE=1 SV=1;1;19;19;19;17;18;11;12;16;17;12;12;12;17;18;17;17;18;10;18;18;18;13;13;16;17;16;16;18;18;16;13;17;19;18;13;18;16;11;17;11;13;12;17;18;19;13;17;18;11;17;18;13;17;11;17;11;16;17;18;15;15;17;17;18;11;12;16;17;12;12;12;17;18;17;17;18;10;18;18;18;13;13;16;17;16;16;18;18;16;13;17;19;18;13;18;16;11;17;11;13;12;17;1…
P40531;P40531;19;19;19;Protein GVP36;GVP36;>sp|P40531|GVP36_YEAST Protein GVP36 OS=Saccharomyces cerevisiae (strain ATCC 204508 / S288c) GN=GVP36 PE=1 SV=1;1;19;19;19;15;17;14;14;18;15;13;14;14;18;17;17;18;18;14;19;15;19;14;14;17;16;17;18;17;17;17;13;16;16;17;14;16;17;13;17;13;14;14;18;17;16;13;18;17;13;19;18;13;17;13;17;14;17;18;18;17;16;18;15;17;14;14;18;15;13;14;14;18;17;17;18;18;14;19;15;19;1…
P40989;P40989;19;8;8;1	3-beta-glucan synthase component GSC2;GSC2;>sp|P40989|FKS2_YEAST 1	3-beta-glucan synthase component GSC2 OS=Saccharomyces cerevisiae (strain ATCC 204508 / S288c) GN=GSC2 PE=1 SV=2;1;19;8;8;14;12;6;7;11;13;8;7;7;10;11;8;9;11;7;12;9;8;8;7;12;13;9;10;12;10;7;7;12;12;10;8;9;11;6;10;8;7;7;10;10;8;9;13;11;6;11;10;8;11;6;9;8;9;11;15;12;9;13;5;3;0;1;2;3;1;1;0;0;2;3;1;3;0;2;0;0;0;1;3;4;1;2;3;1;1;1;5;3;0;1;0;3;0;0;1;0;0;1;2;0;1;5;4;0;3;1;1;2;1;0;0;1;1;6;3;1;4;5;3;0;1;2;3;…
P41338;P41338;19;19;19;Acetyl-CoA acetyltransferase;ERG10;>sp|P41338|THIL_YEAST Acetyl-CoA acetyltransferase OS=Saccharomyces cerevisiae (strain ATCC 204508 / S288c) GN=ERG10 PE=1 SV=3;1;19;19;19;16;17;13;14;17;16;11;13;14;17;15;16;16;18;13;14;16;16;12;15;15;16;17;16;17;16;11;13;16;14;15;13;15;15;12;16;11;11;14;17;14;16;13;16;15;11;18;18;13;15;14;17;14;14;17;16;15;15;15;16;17;13;14;17;16;11;13;14…
P42842;P42842;19;19;19;Essential for maintenance of the cell wall protein 1;EMW1;>sp|P42842|EMW1_YEAST Essential for maintenance of the cell wall protein 1 OS=Saccharomyces cerevisiae (strain ATCC 204508 / S288c) GN=EMW1 PE=1 SV=1;1;19;19;19;10;10;8;5;9;9;4;6;8;11;9;8;10;10;8;11;6;8;6;5;8;6;8;8;10;9;5;8;8;8;11;6;8;8;6;7;7;6;9;9;7;7;10;10;8;8;7;11;8;11;4;9;8;9;10;6;10;10;8;10;10;8;5;9;9;4;6;8;11;9…
P42935;P42935;19;19;19;Elongator complex protein 2;ELP2;>sp|P42935|ELP2_YEAST Elongator complex protein 2 OS=Saccharomyces cerevisiae (strain ATCC 204508 / S288c) GN=ELP2 PE=1 SV=1;1;19;19;19;7;6;8;8;6;8;4;5;7;6;6;12;6;9;7;9;6;6;6;8;3;5;8;5;7;5;4;5;7;8;6;7;6;7;4;8;11;7;5;10;10;7;7;5;9;6;4;8;8;8;5;4;7;4;7;5;10;7;6;7;6;8;8;6;8;4;5;7;6;6;12;6;9;7;9;6;6;6;8;3;5;8;5;7;5;4;5;7;8;6;7;6;7;4;8;11;7;5;10;1…
P43583;P43583;19;19;19;Proteasome activator BLM10;BLM10;>sp|P43583|BLM10_YEAST Proteasome activator BLM10 OS=Saccharomyces cerevisiae (strain ATCC 204508 / S288c) GN=BLM10 PE=1 SV=2;1;19;19;19;5;1;2;1;3;2;2;3;1;0;1;5;2;3;1;1;3;2;0;0;3;2;1;2;2;0;0;1;2;0;4;1;1;5;1;1;1;1;1;2;2;2;1;3;2;1;5;1;0;1;0;1;1;4;2;3;4;1;2;5;1;2;1;3;2;2;3;1;0;1;5;2;3;1;1;3;2;0;0;3;2;1;2;2;0;0;1;2;0;4;1;1;5;1;1;1;1;1;2;2;2;1;3;…
P43597;P43597;19;19;19;Uncharacterized protein YFR016C;YFR016C;>sp|P43597|YFI6_YEAST Uncharacterized protein YFR016C OS=Saccharomyces cerevisiae (strain ATCC 204508 / S288c) GN=YFR016C PE=1 SV=1;1;19;19;19;2;7;6;5;6;6;1;3;9;5;10;4;7;7;5;2;5;7;7;3;4;7;3;4;5;3;1;5;7;5;5;6;4;5;8;7;5;6;5;8;5;6;5;10;6;8;8;6;7;7;9;3;7;6;7;3;4;6;5;2;7;6;5;6;6;1;3;9;5;10;4;7;7;5;2;5;7;7;3;4;7;3;4;5;3;1;5;7;5;5;6;4;5;8;7;…
P47075;P47075;19;19;19;Vacuolar transporter chaperone 4;VTC4;>sp|P47075|VTC4_YEAST Vacuolar transporter chaperone 4 OS=Saccharomyces cerevisiae (strain ATCC 204508 / S288c) GN=VTC4 PE=1 SV=2;1;19;19;19;5;5;3;6;4;8;4;5;6;6;6;4;5;9;6;7;4;8;5;5;12;13;4;11;4;7;6;5;4;5;10;7;6;4;5;5;7;5;5;5;7;3;5;5;4;4;5;4;5;6;5;7;4;4;7;5;6;7;6;5;5;3;6;4;8;4;5;6;6;6;4;5;9;6;7;4;8;5;5;12;13;4;11;4;7;6;5;4;5;10;7;6;4;5;5…
P47099;P47099;19;2;0;Transposon Ty1-JR2 Gag polyprotein:Capsid protein:Gag-p4;TY1A-JR2;>sp|P47099|YJ12A_YEAST Transposon Ty1-JR2 Gag polyprotein OS=Saccharomyces cerevisiae (strain ATCC 204508 / S288c) GN=TY1A-JR2 PE=2 SV=1;1;19;2;0;17;16;13;15;15;16;12;16;14;16;16;17;17;17;14;16;16;15;14;14;17;16;15;17;18;17;14;14;16;18;17;15;16;16;13;15;14;13;13;16;15;16;15;15;16;13;17;18;14;17;14;16;15;16;16;1…
P50095;P50095;19;19;11;Inosine-5-monophosphate dehydrogenase 3;IMD3;>sp|P50095|IMDH3_YEAST Inosine-5-monophosphate dehydrogenase 3 OS=Saccharomyces cerevisiae (strain ATCC 204508 / S288c) GN=IMD3 PE=1 SV=1;1;19;19;11;15;16;11;14;15;16;12;12;13;18;16;15;16;17;13;16;17;16;13;14;15;17;19;18;16;18;17;12;15;17;16;13;18;15;14;17;12;14;13;16;17;17;14;16;15;12;15;15;12;17;12;16;12;16;17;17;14;16;17;15;16…
P53075;P53075;19;19;19;Sensitivity to high expression protein 10;SHE10;>sp|P53075|SHE10_YEAST Outer spore wall assembly protein SHE10 OS=Saccharomyces cerevisiae (strain ATCC 204508 / S288c) GN=SHE10 PE=1 SV=1;1;19;19;19;10;11;12;9;11;11;7;8;8;8;8;8;9;10;9;8;5;10;7;8;10;12;11;10;9;9;7;8;10;11;9;9;8;10;8;10;8;9;9;8;9;9;10;10;11;10;8;9;9;10;10;9;9;9;10;10;10;10;9;10;11;12;9;11;11;7;8;8;8;8;8;9;10;9…
P53598;P53598;19;19;19;Succinyl-CoA ligase [ADP-forming] subunit alpha	mitochondrial;LSC1;>sp|P53598|SUCA_YEAST Succinyl-CoA ligase [ADP-forming] subunit alpha	mitochondrial OS=Saccharomyces cerevisiae (strain ATCC 204508 / S288c) GN=LSC1 PE=1 SV=1;1;19;19;19;14;14;11;11;17;16;10;10;11;15;15;16;16;16;11;16;15;14;11;12;15;14;14;14;14;15;15;11;15;13;15;11;14;14;11;14;12;11;11;17;14;16;11;14;15;11;16;16;10;15;11;14;11;16;15;15;16;15;15;14;14;11;11;17;16;10;10;11;15;15;16;16;16;11;16;15;14;11;12;15;14;14;14;14;15;15;11;15;13;15;11;14;14;11;14;12;11;11;17;14…
P53691;P53691;19;19;19;Peptidyl-prolyl cis-trans isomerase CPR6;CPR6;>sp|P53691|PPID_YEAST Peptidyl-prolyl cis-trans isomerase CPR6 OS=Saccharomyces cerevisiae (strain ATCC 204508 / S288c) GN=CPR6 PE=1 SV=1;1;19;19;19;15;12;8;10;12;13;9;10;9;11;13;15;13;14;10;11;11;12;10;12;10;10;12;12;13;11;10;12;9;9;14;10;13;13;8;14;10;10;11;13;11;13;11;14;14;10;15;13;10;13;10;15;12;10;15;15;14;13;13;15;12;8;10…
P53741;P53741;19;19;19;UBP3-associated protein BRE5;BRE5;>sp|P53741|BRE5_YEAST UBP3-associated protein BRE5 OS=Saccharomyces cerevisiae (strain ATCC 204508 / S288c) GN=BRE5 PE=1 SV=1;1;19;19;19;12;8;9;11;13;11;7;11;9;11;13;9;12;9;10;11;9;13;11;12;15;13;10;11;10;10;9;10;13;11;11;13;12;9;13;13;11;12;10;9;14;13;9;11;8;12;11;13;11;13;12;14;11;13;12;7;10;10;10;12;8;9;11;13;11;7;11;9;11;13;9;12;9;10;11…
P53946;P53946;19;19;19;Actin-related protein 5;ARP5;>sp|P53946|ARP5_YEAST Actin-related protein 5 OS=Saccharomyces cerevisiae (strain ATCC 204508 / S288c) GN=ARP5 PE=1 SV=1;1;19;19;19;10;8;4;6;7;7;4;7;6;7;9;9;7;6;5;7;7;7;6;6;8;8;10;8;10;6;6;6;7;9;7;4;7;7;6;8;7;6;6;5;9;7;8;8;8;6;8;8;5;10;7;6;5;5;4;8;8;7;5;10;8;4;6;7;7;4;7;6;7;9;9;7;6;5;7;7;7;6;6;8;8;10;8;10;6;6;6;7;9;7;4;7;7;6;8;7;6;6;5;9;7;8;8;8;…
P54780;P54780;19;3;2;60S ribosomal protein L15-B;RPL15B;>sp|P54780|RL15B_YEAST 60S ribosomal protein L15-B OS=Saccharomyces cerevisiae (strain ATCC 204508 / S288c) GN=RPL15B PE=1 SV=2;1;19;3;2;13;15;15;14;14;14;14;15;16;15;13;15;15;16;14;15;16;14;14;15;14;13;13;13;17;13;16;14;17;15;15;14;13;13;15;15;16;15;15;17;16;13;15;16;16;15;15;15;17;14;14;15;16;15;16;15;14;15;15;1;2;2;1;1;2;1;1;2;2;1;2;2;2;1…
Q02785;Q02785;19;19;18;ATP-dependent permease PDR12;PDR12;>sp|Q02785|PDR12_YEAST ATP-dependent permease PDR12 OS=Saccharomyces cerevisiae (strain ATCC 204508 / S288c) GN=PDR12 PE=1 SV=1;1;19;19;18;10;9;7;7;8;8;8;8;9;9;15;8;11;11;7;8;9;7;8;6;11;10;6;8;6;7;4;2;1;3;4;4;4;7;4;8;7;6;6;10;11;8;9;8;6;8;9;7;5;7;6;8;5;6;5;8;8;9;8;10;9;7;7;8;8;8;8;9;9;15;8;11;11;7;8;9;7;8;6;11;10;6;8;6;7;4;2;1;3;4;4;4;7;4;…
Q02931;Q02931;19;19;19;NET1-associated nuclear protein 1;NAN1;>sp|Q02931|UTP17_YEAST NET1-associated nuclear protein 1 OS=Saccharomyces cerevisiae (strain ATCC 204508 / S288c) GN=NAN1 PE=1 SV=1;1;19;19;19;4;10;6;4;7;5;1;4;5;5;7;2;8;8;7;5;8;7;7;6;4;5;7;5;6;8;2;3;4;4;9;8;10;6;6;8;6;7;4;6;7;6;8;7;4;4;5;6;7;9;6;9;8;7;8;4;5;5;8;4;10;6;4;7;5;1;4;5;5;7;2;8;8;7;5;8;7;7;6;4;5;7;5;6;8;2;3;4;4;9;8;10;6;6;8;…
Q03497;Q03497;19;19;19;Serine/threonine-protein kinase STE20;STE20;>sp|Q03497|STE20_YEAST Serine/threonine-protein kinase STE20 OS=Saccharomyces cerevisiae (strain ATCC 204508 / S288c) GN=STE20 PE=1 SV=1;1;19;19;19;7;7;7;0;4;7;1;6;6;6;8;4;10;9;5;7;3;7;7;2;4;10;4;8;6;8;3;4;7;3;3;4;5;3;5;7;4;5;3;9;8;7;7;7;4;6;5;9;7;9;6;7;4;5;9;3;5;3;3;7;7;7;0;4;7;1;6;6;6;8;4;10;9;5;7;3;7;7;2;4;10;4;8;6;8;3;4;7;3;3;…
Q04264;Q04264;19;19;19;Sister chromatid cohesion protein PDS5;PDS5;>sp|Q04264|PDS5_YEAST Sister chromatid cohesion protein PDS5 OS=Saccharomyces cerevisiae (strain ATCC 204508 / S288c) GN=PDS5 PE=1 SV=1;1;19;19;19;3;6;5;5;6;7;3;6;6;5;5;5;4;4;4;3;3;3;3;2;4;6;3;4;7;4;3;3;2;4;2;4;4;6;4;3;5;2;3;6;5;2;5;4;5;5;6;3;5;4;5;6;6;2;3;3;5;5;5;3;6;5;5;6;7;3;6;6;5;5;5;4;4;4;3;3;3;3;2;4;6;3;4;7;4;3;3;2;4;2;4;4;6…
Q04697;Q04697;19;19;19;Glucose-signaling factor 2;GSF2;>sp|Q04697|GSF2_YEAST Glucose-signaling factor 2 OS=Saccharomyces cerevisiae (strain ATCC 204508 / S288c) GN=GSF2 PE=1 SV=1;1;19;19;19;14;14;10;10;17;14;8;10;10;14;12;15;12;15;10;12;13;12;8;10;11;14;15;13;15;16;13;8;14;13;14;10;11;15;10;14;10;9;9;12;15;16;10;14;15;10;12;13;9;13;11;12;10;13;13;15;16;13;16;14;14;10;10;17;14;8;10;10;14;12;15;12;…
Q04894;Q04894;19;19;19;NADP-dependent alcohol dehydrogenase 6;ADH6;>sp|Q04894|ADH6_YEAST NADP-dependent alcohol dehydrogenase 6 OS=Saccharomyces cerevisiae (strain ATCC 204508 / S288c) GN=ADH6 PE=1 SV=1;1;19;19;19;15;14;13;14;15;14;12;13;10;16;15;12;13;18;13;14;17;15;11;12;13;12;15;14;13;12;14;12;14;14;12;12;13;15;12;13;13;11;12;12;13;15;13;14;13;12;16;14;12;13;13;14;11;13;13;14;13;13;13;15;14;13…
Q05016;Q05016;19;19;19;Uncharacterized oxidoreductase YMR226C;;>sp|Q05016|YM71_YEAST NADP-dependent 3-hydroxy acid dehydrogenase OS=Saccharomyces cerevisiae (strain ATCC 204508 / S288c) GN=YMR226C PE=1 SV=1;1;19;19;19;15;17;14;12;16;17;11;11;14;16;16;16;17;16;10;16;16;15;13;13;17;18;14;17;16;16;13;12;16;13;15;12;16;15;12;15;12;13;13;17;16;14;12;15;14;12;16;15;12;16;12;14;13;16;16;15;17;16;16;15;1…
Q06103;Q06103;19;19;19;26S proteasome regulatory subunit RPN7;RPN7;>sp|Q06103|RPN7_YEAST 26S proteasome regulatory subunit RPN7 OS=Saccharomyces cerevisiae (strain ATCC 204508 / S288c) GN=RPN7 PE=1 SV=3;1;19;19;19;17;14;14;15;13;17;12;13;15;13;14;16;14;14;14;14;13;16;13;13;16;16;13;14;14;14;10;13;14;12;15;11;14;16;14;15;14;14;14;14;15;15;13;14;17;15;15;16;13;14;14;14;15;16;15;14;14;16;13;17;14;14…
Q07381;Q07381;19;19;19;Ribosome biogenesis protein TSR1;TSR1;>sp|Q07381|TSR1_YEAST Ribosome biogenesis protein TSR1 OS=Saccharomyces cerevisiae (strain ATCC 204508 / S288c) GN=TSR1 PE=1 SV=1;1;19;19;19;8;9;7;10;10;12;8;7;8;12;10;8;15;14;10;11;11;10;10;9;9;8;9;6;10;6;8;9;12;8;14;10;10;7;8;13;8;8;9;8;14;11;9;10;8;7;10;12;10;11;9;10;12;8;15;8;10;11;9;8;9;7;10;10;12;8;7;8;12;10;8;15;14;10;11;11;10;10…
Q07457;Q07457;19;19;19;E3 ubiquitin-protein ligase BRE1;BRE1;>sp|Q07457|BRE1_YEAST E3 ubiquitin-protein ligase BRE1 OS=Saccharomyces cerevisiae (strain ATCC 204508 / S288c) GN=BRE1 PE=1 SV=1;1;19;19;19;6;7;4;3;2;6;2;4;3;4;3;4;2;4;3;6;4;6;3;4;8;8;5;10;3;7;3;2;3;5;2;1;4;4;2;5;3;3;1;7;5;7;2;7;6;4;5;5;4;7;4;5;3;3;5;2;4;4;6;6;7;4;3;2;6;2;4;3;4;3;4;2;4;3;6;4;6;3;4;8;8;5;10;3;7;3;2;3;5;2;1;4;4;2;5;3;3;1…
Q07478;Q07478;19;19;19;ATP-dependent RNA helicase SUB2;SUB2;>sp|Q07478|SUB2_YEAST ATP-dependent RNA helicase SUB2 OS=Saccharomyces cerevisiae (strain ATCC 204508 / S288c) GN=SUB2 PE=1 SV=1;1;19;19;19;17;17;17;17;18;18;17;16;17;19;19;19;17;18;16;18;19;17;17;17;18;17;18;18;18;17;17;16;17;17;17;16;18;18;16;18;16;16;17;19;18;18;16;18;18;16;18;18;16;19;17;18;16;19;17;19;17;17;18;17;17;17;17;18;18;17;1…
Q08162;Q08162;19;19;19;Exosome complex exonuclease DIS3;DIS3;>sp|Q08162|RRP44_YEAST Exosome complex exonuclease DIS3 OS=Saccharomyces cerevisiae (strain ATCC 204508 / S288c) GN=DIS3 PE=1 SV=1;1;19;19;19;5;6;7;5;6;7;3;3;3;7;6;4;6;4;4;6;5;5;5;4;8;6;5;6;7;8;3;4;8;7;8;7;6;5;5;7;4;4;5;7;5;7;4;6;8;6;5;8;5;5;4;5;5;10;6;6;4;9;5;5;6;7;5;6;7;3;3;3;7;6;4;6;4;4;6;5;5;5;4;8;6;5;6;7;8;3;4;8;7;8;7;6;5;5;7;4;4;5…
Q12166;Q12166;19;16;16;2-isopropylmalate synthase 2	mitochondrial;LEU9;>sp|Q12166|LEU9_YEAST 2-isopropylmalate synthase 2	mitochondrial OS=Saccharomyces cerevisiae (strain ATCC 204508 / S288c) GN=LEU9 PE=1 SV=1;1;19;16;16;11;12;9;8;9;14;6;9;8;9;13;7;11;11;9;11;12;14;8;7;8;11;11;8;15;10;10;8;11;11;14;7;10;13;10;12;9;7;9;11;12;12;6;12;12;10;14;12;9;11;9;13;10;13;12;10;15;9;9;8;9;7;6;6;11;4;7;6;6;10;4;8;8;7;8;9;11;6;5;6;8;8;5;12;7;8;6;8;8;11;5;7;10;8;9;7;5;7;8;9;9;4;9;9;8;11;9;7;8;7;10;8;10;9;8;12;6;6;8;9;7;6;6;11;4;7;…
Q12213;Q12213;19;1;1;60S ribosomal protein L7-B;RPL7B;>sp|Q12213|RL7B_YEAST 60S ribosomal protein L7-B OS=Saccharomyces cerevisiae (strain ATCC 204508 / S288c) GN=RPL7B PE=1 SV=3;1;19;1;1;17;17;14;14;18;17;14;14;14;18;17;17;18;17;14;18;17;18;14;16;17;17;17;17;17;17;16;15;17;17;17;14;17;17;14;17;14;14;14;17;17;17;14;17;17;15;17;17;14;17;15;17;14;17;17;17;17;17;17;1;1;1;1;1;1;1;1;1;1;1;1;1;1;1;1;1;…
Q12271;Q12271;19;19;19;Polyphosphatidylinositol phosphatase INP53:SAC1-like phosphoinositide phosphatase:Phosphatidylinositol 4	5-bisphosphate 5-phosphatase;INP53;>sp|Q12271|INP53_YEAST Polyphosphatidylinositol phosphatase INP53 OS=Saccharomyces cerevisiae (strain ATCC 204508 / S288c) GN=INP53 PE=1 SV=1;1;19;19;19;5;5;5;6;7;7;1;5;6;7;6;7;7;5;6;5;5;5;5;4;5;5;4;5;8;8;5;5;4;7;6;6;5;5;6;6;5;6;7;6;6;6;6;7;9;3;7;5;7;7;5;7;6;6;6;5;6;7;5;5;5;5;6;7;7;1;5;6;7;6;7;7;5;6;5;5;5;5;4;5;5;4;5;8;8;5;5;4;7;6;6;5;5;6;6;5;6;7;6;6;6;6;7;9;3;7…
Q92392;Q92392;19;2;0;Transposon Ty1-OL Gag polyprotein:Capsid protein:Gag-p4;TY1A-OL;>sp|Q92392|YO11A_YEAST Transposon Ty1-OL Gag polyprotein OS=Saccharomyces cerevisiae (strain ATCC 204508 / S288c) GN=TY1A-OL PE=2 SV=1;1;19;2;0;15;15;13;14;15;16;14;15;13;16;16;16;15;16;13;14;15;16;13;16;17;16;15;18;18;18;15;15;18;18;17;15;15;15;14;15;14;12;12;15;15;15;13;15;15;13;16;17;13;16;13;17;13;15;15;15;15…
P04076;P04076;18;18;18;Argininosuccinate lyase;ARG4;>sp|P04076|ARLY_YEAST Argininosuccinate lyase OS=Saccharomyces cerevisiae (strain ATCC 204508 / S288c) GN=ARG4 PE=1 SV=2;1;18;18;18;12;13;10;9;13;13;8;8;9;13;13;12;14;12;8;12;13;13;10;8;14;15;10;13;15;14;15;8;14;15;12;8;13;13;8;12;8;7;9;14;13;14;8;13;14;8;14;13;8;13;9;13;8;13;12;13;15;15;13;12;13;10;9;13;13;8;8;9;13;13;12;14;12;8;12;13;13;10;8;1…
P05150;P05150;18;18;18;Ornithine carbamoyltransferase;ARG3;>sp|P05150|OTC_YEAST Ornithine carbamoyltransferase OS=Saccharomyces cerevisiae (strain ATCC 204508 / S288c) GN=ARG3 PE=1 SV=1;1;18;18;18;14;15;12;12;17;15;11;12;11;16;16;15;16;16;12;15;16;16;11;13;15;14;15;15;15;15;14;11;16;15;16;11;15;15;12;15;12;12;11;16;16;15;12;16;14;12;15;14;12;17;12;16;11;16;16;16;17;17;16;14;15;12;12;17;15;11;12;1…
P09032;P09032;18;18;18;Translation initiation factor eIF-2B subunit gamma;GCD1;>sp|P09032|EI2BG_YEAST Translation initiation factor eIF-2B subunit gamma OS=Saccharomyces cerevisiae (strain ATCC 204508 / S288c) GN=GCD1 PE=1 SV=3;1;18;18;18;4;5;5;8;6;9;3;4;7;4;7;7;9;7;5;6;8;7;10;7;4;10;6;8;7;8;4;7;9;8;7;8;11;7;8;8;4;3;5;6;10;7;9;6;7;4;7;10;5;12;6;9;7;12;10;3;8;8;8;4;5;5;8;6;9;3;4;7;4;7;7;9;7;5;6;8;…
P09880;P09880;18;18;18;tRNA ligase;TRL1;>sp|P09880|TRNL_YEAST tRNA ligase OS=Saccharomyces cerevisiae (strain ATCC 204508 / S288c) GN=TRL1 PE=1 SV=1;1;18;18;18;4;5;2;3;2;5;3;4;4;2;4;2;4;5;6;6;5;5;4;3;6;4;2;4;4;5;1;4;6;2;2;3;3;2;5;5;4;4;4;5;1;3;4;4;3;7;5;3;6;8;7;3;4;7;5;4;3;3;2;4;5;2;3;2;5;3;4;4;2;4;2;4;5;6;6;5;5;4;3;6;4;2;4;4;5;1;4;6;2;2;3;3;2;5;5;4;4;4;5;1;3;4;4;3;7;5;3;6;8;7;3;4;7;5;4;3;3;2;4;5…
P09938;P09938;18;18;18;Ribonucleoside-diphosphate reductase small chain 1;RNR2;>sp|P09938|RIR2_YEAST Ribonucleoside-diphosphate reductase small chain 1 OS=Saccharomyces cerevisiae (strain ATCC 204508 / S288c) GN=RNR2 PE=1 SV=2;1;18;18;18;17;16;8;10;16;15;8;9;7;15;15;15;14;16;7;15;15;14;8;9;14;15;17;15;15;16;14;8;17;17;15;9;17;16;8;14;8;7;7;14;14;15;8;17;17;7;15;16;9;16;8;16;7;14;17;17;16;15;17;17…
P0CX40:P0CX39;P0CX40:P0CX39;18:18;18:18;18:18;40S ribosomal protein S8-B:40S ribosomal protein S8-A;RPS8B:RPS8A;>sp|P0CX40|RS8B_YEAST 40S ribosomal protein S8-B OS=Saccharomyces cerevisiae (strain ATCC 204508 / S288c) GN=RPS8B PE=1 SV=1:>sp|P0CX39|RS8A_YEAST 40S ribosomal protein S8-A OS=Saccharomyces cerevisiae (strain ATCC 204508 / S288c) GN=RPS8A PE=1 SV=1;2;18;18;18;15;18;16;16;18;18;15;16;16…
P0CX83:P0CX82;P0CX83:P0CX82;18:18;18:18;18:18;60S ribosomal protein L19-B:60S ribosomal protein L19-A;RPL19B:RPL19A;>sp|P0CX83|RL19B_YEAST 60S ribosomal protein L19-B OS=Saccharomyces cerevisiae (strain ATCC 204508 / S288c) GN=RPL19B PE=1 SV=1:>sp|P0CX82|RL19A_YEAST 60S ribosomal protein L19-A OS=Saccharomyces cerevisiae (strain ATCC 204508 / S288c) GN=RPL19A PE=1 SV=1;2;18;18;18;15;16;15;14;16;1…
P13433;P13433;18;18;18;DNA-directed RNA polymerase	mitochondrial;RPO41;>sp|P13433|RPOM_YEAST DNA-directed RNA polymerase	mitochondrial OS=Saccharomyces cerevisiae (strain ATCC 204508 / S288c) GN=RPO41 PE=1 SV=2;1;18;18;18;0;1;1;0;2;1;2;4;3;3;5;0;6;5;6;6;5;10;5;4;1;0;1;1;1;0;0;1;0;0;1;0;0;0;8;9;6;8;4;2;3;1;1;0;0;2;1;3;3;9;5;9;5;9;5;1;0;0;0;0;1;1;0;2;1;2;4;3;3;5;0;6;5;6;6;5;10;5;4;1;0;1;1;1;0;0;1;0;0;1;0;0;0;8;9;6;8;4;2;3;1;1;0;0;2;1;3;3;9;5;9;5;9;5;1;0;0;0;0;1;1;0;2;1;2;4;3;3;5;0;6;5;6;6;5;10;5;4;1;0;1;1;1;0;0;1;0;0…
P20424;P20424;18;18;18;Signal recognition particle subunit SRP54;SRP54;>sp|P20424|SRP54_YEAST Signal recognition particle subunit SRP54 OS=Saccharomyces cerevisiae (strain ATCC 204508 / S288c) GN=SRP54 PE=1 SV=2;1;18;18;18;8;10;7;7;8;8;6;7;10;8;9;8;8;7;10;7;7;10;7;9;7;8;6;10;8;8;8;9;11;8;8;8;9;7;8;11;7;7;10;9;8;11;7;9;8;11;8;11;10;8;8;8;9;11;8;6;8;8;9;8;10;7;7;8;8;6;7;10;8;9;8;8;7;10;7;7;10;7;9;7…
P21304;P21304;18;18;18;Periodic tryptophan protein 1;PWP1;>sp|P21304|PWP1_YEAST Periodic tryptophan protein 1 OS=Saccharomyces cerevisiae (strain ATCC 204508 / S288c) GN=PWP1 PE=1 SV=1;1;18;18;18;11;15;8;10;13;12;9;10;8;11;13;13;11;12;11;13;12;13;13;12;13;13;11;12;12;11;8;12;13;12;14;11;9;12;11;12;11;10;9;11;11;9;10;13;12;9;11;14;10;13;9;13;9;13;14;10;13;13;12;11;15;8;10;13;12;9;10;8;11;13;13;11;…
P25298;P25298;18;18;18;mRNA 3-end-processing protein RNA14;RNA14;>sp|P25298|RNA14_YEAST mRNA 3-end-processing protein RNA14 OS=Saccharomyces cerevisiae (strain ATCC 204508 / S288c) GN=RNA14 PE=1 SV=2;1;18;18;18;4;4;3;3;6;6;0;2;2;2;4;4;3;4;4;3;2;5;6;3;4;5;3;3;3;5;1;2;3;3;4;3;4;3;3;5;2;4;4;5;4;4;2;4;2;2;3;4;3;3;3;2;5;7;3;4;3;4;1;4;4;3;3;6;6;0;2;2;2;4;4;3;4;4;3;2;5;6;3;4;5;3;3;3;5;1;2;3;3;4;3;4;3;3;…
P25491;P25491;18;18;18;Mitochondrial protein import protein MAS5;YDJ1;>sp|P25491|MAS5_YEAST Mitochondrial protein import protein MAS5 OS=Saccharomyces cerevisiae (strain ATCC 204508 / S288c) GN=YDJ1 PE=1 SV=1;1;18;18;18;16;14;12;11;16;15;11;12;11;15;17;16;15;15;11;15;16;16;10;11;15;14;16;13;14;13;14;11;15;15;16;10;16;15;12;14;11;11;11;15;15;15;11;15;16;12;16;16;11;16;11;15;11;14;16;17;15;15;15;16…
P25644;P25644;18;18;18;DNA topoisomerase 2-associated protein PAT1;PAT1;>sp|P25644|PAT1_YEAST DNA topoisomerase 2-associated protein PAT1 OS=Saccharomyces cerevisiae (strain ATCC 204508 / S288c) GN=PAT1 PE=1 SV=4;1;18;18;18;6;11;8;6;10;9;6;6;8;8;11;8;10;8;7;10;9;8;5;8;7;9;5;7;11;11;10;7;9;12;10;8;10;7;7;7;6;8;7;8;8;11;9;10;8;6;9;11;7;10;8;11;8;7;10;9;8;13;10;6;11;8;6;10;9;6;6;8;8;11;8;10;8;7;10;9…
P29547;P29547;18;16;16;Elongation factor 1-gamma 1;CAM1;>sp|P29547|EF1G1_YEAST Elongation factor 1-gamma 1 OS=Saccharomyces cerevisiae (strain ATCC 204508 / S288c) GN=CAM1 PE=1 SV=2;1;18;16;16;15;17;12;12;16;17;11;11;11;17;17;16;17;16;11;17;14;15;11;13;16;17;17;18;15;16;13;11;16;16;17;10;16;17;11;17;10;11;11;16;15;16;12;17;17;12;17;17;11;17;10;16;11;17;17;16;16;17;15;14;15;11;11;14;15;10;10;10;15…
P30902;P30902;18;18;18;ATP synthase subunit d	mitochondrial;ATP7;>sp|P30902|ATP7_YEAST ATP synthase subunit d	mitochondrial OS=Saccharomyces cerevisiae (strain ATCC 204508 / S288c) GN=ATP7 PE=1 SV=2;1;18;18;18;15;17;15;17;16;17;16;15;17;16;15;15;17;16;17;17;18;17;17;16;18;16;12;15;18;17;16;16;16;18;17;14;16;15;15;18;17;16;17;18;18;17;17;17;16;15;17;18;17;18;14;17;16;18;17;16;16;17;17;15;17;15;17;16;17;16;15;17;16;15;15;17;16;17;17;18;17;17;16;18;16;12;15;18;17;16;16;16;18;17;14;16;15;15;18;17;16;17;18;18…
P30952;P30952;18;18;17;Malate synthase 1	glyoxysomal;MLS1;>sp|P30952|MASY_YEAST Malate synthase 1	glyoxysomal OS=Saccharomyces cerevisiae (strain ATCC 204508 / S288c) GN=MLS1 PE=1 SV=1;1;18;18;17;13;16;12;12;16;15;10;12;13;14;16;16;16;15;11;15;13;13;12;11;16;17;15;15;15;14;12;13;16;16;13;12;14;15;12;15;13;13;13;16;15;17;13;14;16;11;14;15;13;15;12;15;11;14;15;16;15;15;14;13;16;12;12;16;15;10;12;13;14;16;16;16;15;11;15;13;13;12;11;16;17;15;15;15;14;12;13;16;16;13;12;14;15;12;15;13;13;13;16;15;1…
P31383;P31383;18;18;18;Protein phosphatase PP2A regulatory subunit A;TPD3;>sp|P31383|2AAA_YEAST Protein phosphatase PP2A regulatory subunit A OS=Saccharomyces cerevisiae (strain ATCC 204508 / S288c) GN=TPD3 PE=1 SV=3;1;18;18;18;12;12;9;10;10;13;7;9;9;11;10;15;11;11;7;11;8;9;9;10;11;11;11;10;12;13;9;9;11;12;10;10;6;13;9;10;8;9;9;10;12;10;10;12;10;8;11;13;7;13;6;12;9;12;11;10;12;13;9;12;12;9;10;10;…
P32288;P32288;18;18;18;Glutamine synthetase;GLN1;>sp|P32288|GLNA_YEAST Glutamine synthetase OS=Saccharomyces cerevisiae (strain ATCC 204508 / S288c) GN=GLN1 PE=1 SV=4;1;18;18;18;11;13;10;12;13;13;12;11;12;13;13;13;13;12;13;14;14;14;12;13;16;16;12;16;14;16;12;13;15;16;14;11;13;13;11;13;12;10;11;13;14;13;11;13;14;13;12;13;11;14;11;15;11;13;13;12;13;13;13;11;13;10;12;13;13;12;11;12;13;13;13;13;12;13…
P35845;P35845;18;18;18;Oxysterol-binding protein homolog 1;SWH1;>sp|P35845|OSH1_YEAST Oxysterol-binding protein homolog 1 OS=Saccharomyces cerevisiae (strain ATCC 204508 / S288c) GN=SWH1 PE=1 SV=4;1;18;18;18;7;5;5;3;4;4;1;3;3;3;2;9;5;4;6;5;5;3;4;3;6;6;8;5;6;8;2;4;7;7;3;3;5;8;2;4;4;2;3;3;5;5;4;3;6;2;3;5;4;8;3;4;3;7;3;8;6;5;5;7;5;5;3;4;4;1;3;3;3;2;9;5;4;6;5;5;3;4;3;6;6;8;5;6;8;2;4;7;7;3;3;5;8;2;4;4…
P36114;P36114;18;18;18;Mitochondrial outer membrane protein YKR018C;YKR018C;>sp|P36114|YKR18_YEAST Mitochondrial outer membrane protein YKR018C OS=Saccharomyces cerevisiae (strain ATCC 204508 / S288c) GN=YKR018C PE=1 SV=1;1;18;18;18;10;8;8;7;8;8;5;5;6;9;9;9;8;9;6;8;6;8;6;7;9;9;11;8;10;10;7;7;8;8;7;8;7;11;6;8;7;5;7;9;10;12;5;8;9;9;11;9;6;9;7;7;8;8;11;10;11;9;9;10;8;8;7;8;8;5;5;6;9;9;9;8;9;6;8;6;8;…
P36161;P36161;18;18;18;Nucleoporin NUP133;NUP133;>sp|P36161|NU133_YEAST Nucleoporin NUP133 OS=Saccharomyces cerevisiae (strain ATCC 204508 / S288c) GN=NUP133 PE=1 SV=1;1;18;18;18;9;6;6;5;7;7;3;6;6;7;7;5;9;7;6;4;3;4;5;6;5;3;5;5;7;7;2;3;7;5;5;3;5;7;3;6;4;5;6;6;5;3;6;6;7;8;8;6;6;4;7;8;5;5;6;4;7;7;7;9;6;6;5;7;7;3;6;6;7;7;5;9;7;6;4;3;4;5;6;5;3;5;5;7;7;2;3;7;5;5;3;5;7;3;6;4;5;6;6;5;3;6;6;7;8;8;6;6;4;7;…
P37302;P37302;18;18;18;Aminopeptidase Y;APE3;>sp|P37302|APE3_YEAST Aminopeptidase Y OS=Saccharomyces cerevisiae (strain ATCC 204508 / S288c) GN=APE3 PE=1 SV=1;1;18;18;18;15;13;11;12;14;13;10;10;9;15;12;14;14;14;11;14;16;13;10;12;14;13;15;16;14;14;10;11;13;15;13;11;13;13;9;14;10;10;10;14;13;13;10;13;14;10;13;12;10;13;10;14;9;13;14;16;15;15;15;15;13;11;12;14;13;10;10;9;15;12;14;14;14;11;14;16;13;10…
P38137;P38137;18;18;18;Peroxisomal-coenzyme A synthetase;PCS60;>sp|P38137|FAT2_YEAST Peroxisomal-coenzyme A synthetase OS=Saccharomyces cerevisiae (strain ATCC 204508 / S288c) GN=PCS60 PE=1 SV=1;1;18;18;18;14;15;10;9;14;14;9;8;8;14;14;15;14;14;9;12;14;14;8;9;9;13;16;11;13;15;15;8;10;10;14;8;11;15;8;13;8;8;9;14;14;16;8;14;15;10;15;13;8;15;9;12;7;13;14;15;17;17;17;14;15;10;9;14;14;9;8;8;14;14;15;14…
P53341:P38158;P53341:P38158;18:18;18:18;14:14;Alpha-glucosidase MAL12:Alpha-glucosidase MAL32;MAL12:MAL32;>sp|P53341|MAL12_YEAST Alpha-glucosidase MAL12 OS=Saccharomyces cerevisiae (strain ATCC 204508 / S288c) GN=MAL12 PE=1 SV=1:>sp|P38158|MAL32_YEAST Alpha-glucosidase MAL32 OS=Saccharomyces cerevisiae (strain ATCC 204508 / S288c) GN=MAL32 PE=1 SV=1;2;18;18;14;11;10;12;9;10;11;9;10;9;10;11;11;12;…
P38167;P38167;18;18;18;Protein ECM21;ECM21;>sp|P38167|ECM21_YEAST Protein ECM21 OS=Saccharomyces cerevisiae (strain ATCC 204508 / S288c) GN=ECM21 PE=1 SV=2;1;18;18;18;5;8;4;5;4;8;5;6;5;4;4;5;4;5;2;3;2;2;4;1;4;4;2;5;5;5;3;4;4;7;5;5;4;9;2;4;4;4;5;8;6;8;6;8;7;2;4;4;6;4;5;4;3;4;3;5;8;7;10;5;8;4;5;4;8;5;6;5;4;4;5;4;5;2;3;2;2;4;1;4;4;2;5;5;5;3;4;4;7;5;5;4;9;2;4;4;4;5;8;6;8;6;8;7;2;4;4;6;4;5;4;3;4;3;5;8…
P38295;P38295;18;18;18;Medium-chain fatty acid ethyl ester synthase/esterase 2;EHT1;>sp|P38295|MCFS2_YEAST Medium-chain fatty acid ethyl ester synthase/esterase 2 OS=Saccharomyces cerevisiae (strain ATCC 204508 / S288c) GN=EHT1 PE=1 SV=1;1;18;18;18;15;15;9;11;15;14;9;11;11;16;15;14;15;16;11;15;16;16;9;13;16;17;13;15;16;17;14;11;16;15;16;12;16;15;11;17;11;11;10;16;16;16;10;16;16;11;15;15;11;14;9;1…
P38333;P38333;18;18;18;Essential nuclear protein 1;ENP1;>sp|P38333|ENP1_YEAST Essential nuclear protein 1 OS=Saccharomyces cerevisiae (strain ATCC 204508 / S288c) GN=ENP1 PE=1 SV=1;1;18;18;18;10;10;11;11;10;12;7;9;11;9;10;10;9;13;9;12;11;13;11;11;12;11;11;10;11;10;6;12;9;10;12;10;9;10;8;12;11;10;11;10;11;9;10;12;11;9;12;15;12;13;11;12;11;12;12;6;11;14;10;10;10;11;11;10;12;7;9;11;9;10;10;9;13;9;12…
P38810;P38810;18;18;18;SED5-binding protein 3;SFB3;>sp|P38810|SFB3_YEAST SED5-binding protein 3 OS=Saccharomyces cerevisiae (strain ATCC 204508 / S288c) GN=SFB3 PE=1 SV=1;1;18;18;18;10;10;9;9;10;9;8;8;7;12;8;12;9;13;8;11;11;10;10;8;8;9;10;11;12;11;8;9;12;13;10;10;11;12;9;10;9;10;7;10;13;11;11;12;11;8;12;13;10;10;8;10;9;12;13;10;10;11;12;10;10;9;9;10;9;8;8;7;12;8;12;9;13;8;11;11;10;10;8;8;9;10;11;…
P38891;P38891;18;18;18;Branched-chain-amino-acid aminotransferase	mitochondrial;BAT1;>sp|P38891|BCA1_YEAST Branched-chain-amino-acid aminotransferase	mitochondrial OS=Saccharomyces cerevisiae (strain ATCC 204508 / S288c) GN=BAT1 PE=1 SV=1;1;18;18;18;17;16;11;11;18;16;10;10;10;18;17;17;18;17;10;16;17;18;10;12;17;18;18;17;16;16;15;10;17;16;17;10;18;16;11;17;10;11;10;17;18;18;10;16;16;11;17;18;11;17;11;17;11;17;17;16;17;16;18;17;16;11;11;18;16;10;10;10;18;17;17;18;17;10;16;17;18;10;12;17;18;18;17;16;16;15;10;17;16;17;10;18;16;11;17;10;11;10;17;18…
P39076;P39076;18;18;18;T-complex protein 1 subunit beta;CCT2;>sp|P39076|TCPB_YEAST T-complex protein 1 subunit beta OS=Saccharomyces cerevisiae (strain ATCC 204508 / S288c) GN=CCT2 PE=1 SV=1;1;18;18;18;12;11;9;8;14;13;10;8;8;13;13;10;14;10;10;14;12;10;7;9;12;12;12;11;11;12;10;10;12;14;15;10;15;10;8;11;8;9;9;11;13;13;8;10;11;9;11;11;8;13;9;16;9;15;12;11;13;13;11;12;11;9;8;14;13;10;8;8;13;13;10;14;…
P39079;P39079;18;18;18;T-complex protein 1 subunit zeta;CCT6;>sp|P39079|TCPZ_YEAST T-complex protein 1 subunit zeta OS=Saccharomyces cerevisiae (strain ATCC 204508 / S288c) GN=CCT6 PE=1 SV=1;1;18;18;18;13;13;10;11;12;15;10;10;9;12;10;13;13;13;10;11;13;12;10;10;12;14;12;14;13;13;12;10;13;14;12;11;13;13;9;12;10;10;10;13;12;13;12;13;12;10;15;12;11;14;9;13;10;14;12;14;13;13;13;13;13;10;11;12;15;10;10…
P39517;P39517;18;18;18;ATP-dependent RNA helicase DHH1;DHH1;>sp|P39517|DHH1_YEAST ATP-dependent RNA helicase DHH1 OS=Saccharomyces cerevisiae (strain ATCC 204508 / S288c) GN=DHH1 PE=1 SV=1;1;18;18;18;13;10;8;7;11;11;9;9;8;13;12;12;12;10;6;11;12;10;7;9;12;11;9;9;10;9;9;7;11;9;14;7;11;11;7;14;6;9;7;12;12;11;9;10;8;6;11;14;8;10;9;12;7;11;14;11;10;10;12;13;10;8;7;11;11;9;9;8;13;12;12;12;10;6;11;12;10…
P40414;P40414;18;18;18;Tropomyosin-2;TPM2;>sp|P40414|TPM2_YEAST Tropomyosin-2 OS=Saccharomyces cerevisiae (strain ATCC 204508 / S288c) GN=TPM2 PE=1 SV=1;1;18;18;18;13;15;12;13;11;12;6;12;9;13;14;14;9;11;14;9;10;11;9;10;11;14;17;15;14;13;7;10;14;14;9;10;12;16;12;12;9;9;9;13;10;12;12;12;14;11;12;11;11;12;12;9;11;10;12;13;14;14;15;13;15;12;13;11;12;6;12;9;13;14;14;9;11;14;9;10;11;9;10;11;14;17;15;14…
P40510;P40510;18;18;11;D-3-phosphoglycerate dehydrogenase 2;SER33;>sp|P40510|SER33_YEAST D-3-phosphoglycerate dehydrogenase 2 OS=Saccharomyces cerevisiae (strain ATCC 204508 / S288c) GN=SER33 PE=1 SV=1;1;18;18;11;15;15;10;12;15;14;9;11;10;15;15;15;15;15;12;15;15;16;12;13;16;15;15;13;15;17;13;12;15;17;17;11;16;14;11;15;13;10;10;15;15;15;12;13;14;9;12;14;11;17;8;16;10;17;13;14;14;15;15;15;15;10;12;…
P47018;P47018;18;18;18;Maintenance of telomere capping protein 1;MTC1;>sp|P47018|MTC1_YEAST Maintenance of telomere capping protein 1 OS=Saccharomyces cerevisiae (strain ATCC 204508 / S288c) GN=MTC1 PE=1 SV=1;1;18;18;18;10;8;8;9;8;10;7;11;11;10;11;11;11;9;8;8;8;9;7;11;5;9;10;10;8;7;9;9;12;11;8;11;10;10;8;12;7;7;9;9;11;10;9;13;8;8;9;11;9;10;10;10;11;11;10;8;10;9;8;10;8;8;9;8;10;7;11;11;10;11;11;11…
P47166;P47166;18;18;18;Protein SGM1;SGM1;>sp|P47166|SGM1_YEAST Protein SGM1 OS=Saccharomyces cerevisiae (strain ATCC 204508 / S288c) GN=SGM1 PE=1 SV=1;1;18;18;18;7;3;3;4;3;2;1;2;2;2;2;10;3;0;4;3;2;2;2;3;6;6;6;6;3;2;2;3;3;3;4;2;2;6;3;1;4;3;2;2;3;3;5;3;6;2;3;2;3;3;3;4;2;4;3;1;3;4;2;7;3;3;4;3;2;1;2;2;2;2;10;3;0;4;3;2;2;2;3;6;6;6;6;3;2;2;3;3;3;4;2;2;6;3;1;4;3;2;2;3;3;5;3;6;2;3;2;3;3;3;4;2;4;3;1;3;4;2…
P48415;P48415;18;18;18;COPII coat assembly protein SEC16;SEC16;>sp|P48415|SEC16_YEAST COPII coat assembly protein SEC16 OS=Saccharomyces cerevisiae (strain ATCC 204508 / S288c) GN=SEC16 PE=1 SV=2;1;18;18;18;3;5;3;1;3;4;1;3;4;1;3;1;2;3;1;3;0;4;2;1;2;2;4;2;4;5;0;3;3;2;2;2;2;3;1;3;1;2;5;5;4;6;1;4;4;2;3;2;4;1;1;1;5;2;3;2;3;5;3;3;5;3;1;3;4;1;3;4;1;3;1;2;3;1;3;0;4;2;1;2;2;4;2;4;5;0;3;3;2;2;2;2;3;1;3;1;…
P52893;P52893;18;18;18;Probable alanine aminotransferase	mitochondrial;ALT1;>sp|P52893|ALAM_YEAST Probable alanine aminotransferase	mitochondrial OS=Saccharomyces cerevisiae (strain ATCC 204508 / S288c) GN=ALT1 PE=1 SV=1;1;18;18;18;8;11;7;8;11;12;6;9;6;13;10;8;8;9;6;7;10;8;6;3;10;8;11;10;9;8;5;8;12;9;8;4;5;13;4;12;6;4;6;9;12;11;6;10;10;8;13;10;7;11;7;12;8;10;7;11;11;10;11;8;11;7;8;11;12;6;9;6;13;10;8;8;9;6;7;10;8;6;3;10;8;11;10;9;8;5;8;12;9;8;4;5;13;4;12;6;4;6;9;12;11;6;10;10;8;13;10;7;11;7;12;8;10;7;11;11;10;11;8;11;7;8;11;1…
P53101;P53101;18;18;18;Cystathionine beta-lyase;STR3;>sp|P53101|STR3_YEAST Cystathionine beta-lyase OS=Saccharomyces cerevisiae (strain ATCC 204508 / S288c) GN=STR3 PE=1 SV=1;1;18;18;18;11;11;9;7;12;10;7;7;5;11;7;10;8;10;5;8;7;7;7;8;8;14;8;10;11;8;6;5;6;6;11;7;12;15;7;8;4;7;6;11;12;12;7;12;12;5;10;8;7;11;8;10;7;11;8;14;11;10;12;11;11;9;7;12;10;7;7;5;11;7;10;8;10;5;8;7;7;7;8;8;14;8;10;11;8;6;5;6;6…
P53303;P53303;18;18;18;Zinc finger protein ZPR1;ZPR1;>sp|P53303|ZPR1_YEAST Zinc finger protein ZPR1 OS=Saccharomyces cerevisiae (strain ATCC 204508 / S288c) GN=ZPR1 PE=1 SV=1;1;18;18;18;14;14;9;11;13;14;9;11;9;15;17;11;12;13;12;13;17;13;10;12;10;14;17;13;16;10;5;11;14;14;16;11;14;16;10;14;8;9;9;14;12;13;8;12;14;11;13;15;10;15;9;16;8;15;14;13;12;13;13;14;14;9;11;13;14;9;11;9;15;17;11;12;13;12;13;1…
P53881;P53881;18;18;18;54S ribosomal protein L22	mitochondrial;MRPL22;>sp|P53881|RM22_YEAST 54S ribosomal protein L22	mitochondrial OS=Saccharomyces cerevisiae (strain ATCC 204508 / S288c) GN=MRPL22 PE=1 SV=2;1;18;18;18;7;10;7;9;11;13;5;8;6;12;11;7;12;11;8;11;9;10;7;7;8;9;5;8;10;10;7;6;12;9;9;5;8;9;7;9;7;7;10;11;12;8;7;10;9;7;12;10;7;13;5;13;7;12;11;7;10;9;10;7;10;7;9;11;13;5;8;6;12;11;7;12;11;8;11;9;10;7;7;8;9;5;8;10;10;7;6;12;9;9;5;8;9;7;9;7;7;10;11;12;8;7;10;9;7;12;10;7;13;5;13;7;12;11;7;10;9;10;7;10;7;9;11;1…
P53982;P53982;18;17;17;Isocitrate dehydrogenase [NADP];IDP3;>sp|P53982|IDHH_YEAST Isocitrate dehydrogenase [NADP] OS=Saccharomyces cerevisiae (strain ATCC 204508 / S288c) GN=IDP3 PE=3 SV=1;1;18;17;17;9;8;4;4;9;3;1;1;3;4;3;11;2;2;2;1;1;2;0;1;1;1;6;1;3;1;2;2;2;1;2;0;1;11;0;1;0;0;2;4;6;3;5;7;11;3;3;4;2;2;1;1;0;2;1;6;9;10;6;8;7;4;4;8;2;1;1;3;3;2;10;1;1;2;0;0;1;0;1;0;0;5;0;2;0;1;2;1;0;1;0;0;10;0;0;0;0…
Q00055;Q00055;18;18;17;Glycerol-3-phosphate dehydrogenase [NAD(+)] 1;GPD1;>sp|Q00055|GPD1_YEAST Glycerol-3-phosphate dehydrogenase [NAD(+)] 1 OS=Saccharomyces cerevisiae (strain ATCC 204508 / S288c) GN=GPD1 PE=1 SV=4;1;18;18;17;15;14;10;12;14;14;9;9;10;13;13;14;15;13;9;13;12;13;11;9;15;14;15;13;13;14;13;10;13;14;15;11;13;13;11;15;10;10;10;15;15;14;11;13;17;10;14;14;10;16;10;14;8;13;12;14;14;15;14…
Q01939;Q01939;18;18;18;26S protease regulatory subunit 8 homolog;RPT6;>sp|Q01939|PRS8_YEAST 26S protease regulatory subunit 8 homolog OS=Saccharomyces cerevisiae (strain ATCC 204508 / S288c) GN=RPT6 PE=1 SV=4;1;18;18;18;14;15;12;13;14;16;12;13;11;15;18;16;14;17;11;15;16;16;12;13;14;16;14;16;16;17;14;11;16;16;16;13;16;16;11;15;12;13;12;15;16;17;12;17;16;11;17;17;12;17;11;16;13;16;17;16;15;16;14;14…
Q02792;Q02792;18;18;18;5-3 exoribonuclease 2;RAT1;>sp|Q02792|XRN2_YEAST 5-3 exoribonuclease 2 OS=Saccharomyces cerevisiae (strain ATCC 204508 / S288c) GN=RAT1 PE=1 SV=3;1;18;18;18;4;6;7;5;4;7;3;4;3;3;6;6;3;3;4;4;2;5;6;2;7;7;2;6;3;5;0;6;2;3;6;7;3;4;4;3;4;4;5;6;6;5;8;4;2;5;3;10;5;3;3;7;5;4;5;1;7;1;1;4;6;7;5;4;7;3;4;3;3;6;6;3;3;4;4;2;5;6;2;7;7;2;6;3;5;0;6;2;3;6;7;3;4;4;3;4;4;5;6;6;5;8;4;2;5;3;10;5;3…
Q03834;Q03834;18;18;18;DNA mismatch repair protein MSH6;MSH6;>sp|Q03834|MSH6_YEAST DNA mismatch repair protein MSH6 OS=Saccharomyces cerevisiae (strain ATCC 204508 / S288c) GN=MSH6 PE=1 SV=1;1;18;18;18;3;4;8;0;3;5;1;2;3;4;4;3;7;3;5;7;0;3;3;2;5;5;2;4;5;5;2;3;6;3;6;2;2;2;2;9;3;2;4;3;8;4;5;6;3;6;5;4;3;4;4;3;6;3;0;0;2;5;3;3;4;8;0;3;5;1;2;3;4;4;3;7;3;5;7;0;3;3;2;5;5;2;4;5;5;2;3;6;3;6;2;2;2;2;9;3;2;4;3…
Q04062;Q04062;18;18;18;26S proteasome regulatory subunit RPN9;RPN9;>sp|Q04062|RPN9_YEAST 26S proteasome regulatory subunit RPN9 OS=Saccharomyces cerevisiae (strain ATCC 204508 / S288c) GN=RPN9 PE=1 SV=1;1;18;18;18;13;15;9;9;12;14;8;9;8;14;13;13;14;14;8;13;12;14;10;10;13;14;16;16;13;13;11;9;14;15;15;10;15;15;9;14;9;9;10;14;16;16;11;14;14;9;15;14;9;16;9;14;10;16;15;14;14;14;15;13;15;9;9;12;14;8;9;8…
Q05567;Q05567;18;18;18;Sphingosine-1-phosphate lyase;DPL1;>sp|Q05567|SGPL_YEAST Sphingosine-1-phosphate lyase OS=Saccharomyces cerevisiae (strain ATCC 204508 / S288c) GN=DPL1 PE=1 SV=1;1;18;18;18;11;10;6;6;7;6;4;5;3;8;7;10;7;6;3;4;5;8;4;4;7;5;12;7;7;9;5;5;4;2;5;4;5;9;4;4;2;3;4;7;7;7;5;9;11;5;7;7;3;6;5;7;4;6;7;8;10;7;8;11;10;6;6;7;6;4;5;3;8;7;10;7;6;3;4;5;8;4;4;7;5;12;7;7;9;5;5;4;2;5;4;5;9;4;4;2;3…
Q06839;Q06839;18;18;18;PX domain-containing protein YPR097W;YPR097W;>sp|Q06839|YP097_YEAST PX domain-containing protein YPR097W OS=Saccharomyces cerevisiae (strain ATCC 204508 / S288c) GN=YPR097W PE=1 SV=2;1;18;18;18;2;2;6;1;3;6;2;3;4;3;3;2;4;1;2;1;1;5;2;2;1;2;3;2;3;5;0;1;2;1;2;3;2;2;3;3;1;2;5;1;4;4;3;2;4;6;5;4;2;2;4;4;2;0;0;2;5;4;1;2;2;6;1;3;6;2;3;4;3;3;2;4;1;2;1;1;5;2;2;1;2;3;2;3;5;0;1;2;1;2;3;…
Q08968;Q08968;18;18;18;UPF0061 protein FMP40;FMP40;>sp|Q08968|FMP40_YEAST UPF0061 protein FMP40 OS=Saccharomyces cerevisiae (strain ATCC 204508 / S288c) GN=FMP40 PE=1 SV=1;1;18;18;18;10;4;3;4;3;2;0;1;0;2;2;12;1;3;2;2;1;0;1;1;2;3;9;3;2;3;1;0;0;1;0;0;2;11;0;1;1;0;0;1;2;2;2;4;10;2;5;1;1;3;2;1;1;0;2;6;3;6;1;10;4;3;4;3;2;0;1;0;2;2;12;1;3;2;2;1;0;1;1;2;3;9;3;2;3;1;0;0;1;0;0;2;11;0;1;1;0;0;1;2;2;2;4;10;…
Q12114;Q12114;18;18;18;Chitin biosynthesis protein CHS5;CHS5;>sp|Q12114|CHS5_YEAST Chitin biosynthesis protein CHS5 OS=Saccharomyces cerevisiae (strain ATCC 204508 / S288c) GN=CHS5 PE=1 SV=1;1;18;18;18;13;9;13;12;13;13;6;11;12;12;11;13;12;14;10;11;12;12;10;10;13;13;13;13;13;10;8;10;13;11;12;9;15;14;12;12;11;10;13;13;13;15;10;13;14;13;13;13;10;12;10;13;11;11;12;14;14;14;15;13;9;13;12;13;13;6;11;12…
Q12386;Q12386;18;18;18;Actin-like protein ARP8;ARP8;>sp|Q12386|ARP8_YEAST Actin-like protein ARP8 OS=Saccharomyces cerevisiae (strain ATCC 204508 / S288c) GN=ARP8 PE=1 SV=1;1;18;18;18;6;5;7;3;4;4;1;4;2;4;5;5;5;3;2;4;1;3;3;1;4;5;5;2;5;6;3;2;4;4;3;2;4;6;3;3;3;4;3;6;6;4;5;5;4;3;6;5;4;3;2;4;4;2;4;6;7;5;4;6;5;7;3;4;4;1;4;2;4;5;5;5;3;2;4;1;3;3;1;4;5;5;2;5;6;3;2;4;4;3;2;4;6;3;3;3;4;3;6;6;4;5;5;4;3;6;5;4…
Q99297;Q99297;18;18;18;Mitochondrial 2-oxodicarboxylate carrier 2;ODC2;>sp|Q99297|ODC2_YEAST Mitochondrial 2-oxodicarboxylate carrier 2 OS=Saccharomyces cerevisiae (strain ATCC 204508 / S288c) GN=ODC2 PE=1 SV=1;1;18;18;18;12;9;8;7;11;12;6;7;7;9;12;11;13;8;7;12;12;12;7;10;8;13;5;8;10;14;9;7;13;9;13;8;11;10;10;12;9;9;8;10;12;13;8;10;11;8;12;11;8;14;7;13;8;10;14;10;11;13;8;12;9;8;7;11;12;6;7;7;9;12;…
P00724-2:P00724;P00724-2:P00724;17:16;17:16;17:16;Invertase 2;SUC2;>sp|P00724-2|INV2_YEAST Isoform Intracellular of Invertase 2 OS=Saccharomyces cerevisiae (strain ATCC 204508 / S288c) GN=SUC2:>sp|P00724|INV2_YEAST Invertase 2 OS=Saccharomyces cerevisiae (strain ATCC 204508 / S288c) GN=SUC2 PE=1 SV=1;2;17;17;17;14;9;8;9;10;10;5;8;9;9;10;13;11;9;8;13;9;9;11;8;8;10;12;6;14;13;10;10;13;14;8;7;7;12;9…
P02381;P02381;17;17;17;Ribosomal protein VAR1	mitochondrial;VAR1;>sp|P02381|RMAR_YEAST Ribosomal protein VAR1	mitochondrial OS=Saccharomyces cerevisiae (strain ATCC 204508 / S288c) GN=VAR1 PE=1 SV=3;1;17;17;17;8;9;7;7;5;7;4;8;7;7;10;8;8;9;9;7;6;10;9;8;6;7;4;4;11;7;6;9;9;9;9;9;6;10;7;7;5;9;9;8;7;8;8;8;5;9;9;10;7;9;6;12;9;7;8;4;8;7;8;8;9;7;7;5;7;4;8;7;7;10;8;8;9;9;7;6;10;9;8;6;7;4;4;11;7;6;9;9;9;9;9;6;10;7;7;5;9;9;8;7;8;8;8;5;9;9;10;7;9;6;12;9;7;8;4;8;7;8;8;9;7;7;5;7;4;8;7;7;10;8;8;9;9;7;6;10;9;8;6;7;4;4;1…
P02992;P02992;17;17;17;Elongation factor Tu	mitochondrial;TUF1;>sp|P02992|EFTU_YEAST Elongation factor Tu	mitochondrial OS=Saccharomyces cerevisiae (strain ATCC 204508 / S288c) GN=TUF1 PE=1 SV=1;1;17;17;17;13;14;13;14;15;14;12;14;13;16;15;14;16;15;14;15;16;16;14;14;15;12;12;11;15;15;12;13;15;14;14;13;16;13;14;15;14;14;13;15;16;14;13;16;13;13;15;15;13;14;14;16;14;16;17;12;14;15;16;13;14;13;14;15;14;12;14;13;16;15;14;16;15;14;15;16;16;14;14;15;12;12;11;15;15;12;13;15;14;14;13;16;13;14;15;14;14;13;15;16…
P05626;P05626;17;17;17;ATP synthase subunit 4	mitochondrial;ATP4;>sp|P05626|ATPF_YEAST ATP synthase subunit 4	mitochondrial OS=Saccharomyces cerevisiae (strain ATCC 204508 / S288c) GN=ATP4 PE=1 SV=2;1;17;17;17;15;15;11;11;15;14;12;10;11;15;15;15;15;14;11;15;15;15;11;12;13;15;16;16;15;15;16;9;15;14;14;9;15;15;11;15;11;11;11;16;15;14;11;15;15;11;15;14;11;15;10;15;11;15;15;15;15;15;15;15;15;11;11;15;14;12;10;11;15;15;15;15;14;11;15;15;15;11;12;13;15;16;16;15;15;16;9;15;14;14;9;15;15;11;15;11;11;11;16;15;14;…
P07246;P07246;17;16;16;Alcohol dehydrogenase 3	mitochondrial;ADH3;>sp|P07246|ADH3_YEAST Alcohol dehydrogenase 3	mitochondrial OS=Saccharomyces cerevisiae (strain ATCC 204508 / S288c) GN=ADH3 PE=1 SV=2;1;17;16;16;15;15;14;13;16;14;12;13;14;15;15;15;15;15;14;16;15;16;13;13;16;16;14;16;15;16;16;14;16;16;16;14;15;15;13;16;14;14;13;16;15;15;12;15;15;12;14;15;14;16;13;15;14;15;15;13;14;15;15;14;14;13;12;15;13;11;12;13;14;14;14;14;14;13;15;14;15;12;12;15;15;13;15;14;15;15;13;15;15;15;13;14;14;12;15;13;13;12;15;14…
P07273;P07273;17;17;17;Transcription elongation factor S-II;DST1;>sp|P07273|TFS2_YEAST Transcription elongation factor S-II OS=Saccharomyces cerevisiae (strain ATCC 204508 / S288c) GN=DST1 PE=1 SV=4;1;17;17;17;9;12;13;12;11;11;8;11;13;14;14;10;13;12;10;15;12;12;13;11;10;12;9;12;12;12;10;10;14;11;12;11;13;11;14;15;12;12;14;13;12;13;11;15;9;13;14;13;12;13;12;12;13;13;15;9;10;13;12;9;12;13;12;11;11;…
P09064;P09064;17;17;17;Eukaryotic translation initiation factor 2 subunit beta;SUI3;>sp|P09064|IF2B_YEAST Eukaryotic translation initiation factor 2 subunit beta OS=Saccharomyces cerevisiae (strain ATCC 204508 / S288c) GN=SUI3 PE=1 SV=2;1;17;17;17;13;12;8;8;13;14;8;8;9;14;13;15;12;13;9;13;12;15;9;8;14;14;11;13;13;12;10;8;11;12;13;7;12;11;9;14;8;8;10;13;14;14;8;13;12;9;11;13;9;12;8;14;8;13;14;13;1…
P09368;P09368;17;17;17;Proline dehydrogenase	mitochondrial;PUT1;>sp|P09368|PUT1_YEAST Proline dehydrogenase	mitochondrial OS=Saccharomyces cerevisiae (strain ATCC 204508 / S288c) GN=PUT1 PE=1 SV=2;1;17;17;17;0;0;0;0;1;0;0;1;0;0;0;0;1;0;0;0;0;0;0;0;12;10;0;14;0;2;0;0;0;0;0;0;0;0;0;0;0;0;0;0;0;1;0;1;0;1;0;0;0;0;0;1;0;0;0;0;0;0;0;0;0;0;0;1;0;0;1;0;0;0;0;1;0;0;0;0;0;0;0;12;10;0;14;0;2;0;0;0;0;0;0;0;0;0;0;0;0;0;0;0;1;0;1;0;1;0;0;0;0;0;1;0;0;0;0;0;0;0;0;0;0;0;1;0;0;1;0;0;0;0;1;0;0;0;0;0;0;0;12;10;0;14;0;2;0;…
P0CX30:P0CX29;P0CX30:P0CX29;17:17;17:17;17:17;40S ribosomal protein S23-B:40S ribosomal protein S23-A;RPS23B:RPS23A;>sp|P0CX30|RS23B_YEAST 40S ribosomal protein S23-B OS=Saccharomyces cerevisiae (strain ATCC 204508 / S288c) GN=RPS23B PE=1 SV=1:>sp|P0CX29|RS23A_YEAST 40S ribosomal protein S23-A OS=Saccharomyces cerevisiae (strain ATCC 204508 / S288c) GN=RPS23A PE=1 SV=1;2;17;17;17;11;14;11;10;14;1…
P0CX52:P0CX51;P0CX52:P0CX51;17:17;17:17;17:17;40S ribosomal protein S16-B:40S ribosomal protein S16-A;RPS16B:RPS16A;>sp|P0CX52|RS16B_YEAST 40S ribosomal protein S16-B OS=Saccharomyces cerevisiae (strain ATCC 204508 / S288c) GN=RPS16B PE=1 SV=1:>sp|P0CX51|RS16A_YEAST 40S ribosomal protein S16-A OS=Saccharomyces cerevisiae (strain ATCC 204508 / S288c) GN=RPS16A PE=1 SV=1;2;17;17;17;16;16;14;13;16;1…
P10080;P10080;17;17;17;Single-stranded nucleic acid-binding protein;SBP1;>sp|P10080|SSBP1_YEAST Single-stranded nucleic acid-binding protein OS=Saccharomyces cerevisiae (strain ATCC 204508 / S288c) GN=SBP1 PE=1 SV=2;1;17;17;17;15;15;14;13;15;15;10;12;13;15;14;14;15;14;14;15;14;15;12;11;15;14;14;15;15;15;7;12;14;14;13;12;15;15;14;13;14;14;14;15;15;16;13;15;14;13;16;13;14;15;13;14;14;14;16;14;15;13…
P10081;P10081;17;17;17;ATP-dependent RNA helicase eIF4A;TIF1;>sp|P10081|IF4A_YEAST ATP-dependent RNA helicase eIF4A OS=Saccharomyces cerevisiae (strain ATCC 204508 / S288c) GN=TIF1 PE=1 SV=3;1;17;17;17;14;16;14;13;16;15;11;13;14;15;15;16;16;16;13;15;15;16;13;15;15;15;13;16;15;15;15;13;15;15;15;13;16;16;13;16;13;14;14;16;15;15;13;16;15;13;16;16;14;16;13;16;14;17;15;15;16;15;16;14;16;14;13;16;15;11…
P10614;P10614;17;17;17;Lanosterol 14-alpha demethylase;ERG11;>sp|P10614|CP51_YEAST Lanosterol 14-alpha demethylase OS=Saccharomyces cerevisiae (strain ATCC 204508 / S288c) GN=ERG11 PE=1 SV=1;1;17;17;17;7;11;8;7;12;11;3;7;5;11;12;10;11;11;7;10;10;9;8;7;7;11;8;8;13;12;11;10;17;15;11;7;9;10;7;10;8;8;7;10;13;9;8;12;9;9;11;12;7;10;6;10;8;10;11;10;10;11;12;7;11;8;7;12;11;3;7;5;11;12;10;11;11;7;10;10;9;…
P10662;P10662;17;17;17;37S ribosomal protein MRP1	mitochondrial;MRP1;>sp|P10662|RT01_YEAST 37S ribosomal protein MRP1	mitochondrial OS=Saccharomyces cerevisiae (strain ATCC 204508 / S288c) GN=MRP1 PE=1 SV=2;1;17;17;17;6;10;7;8;12;12;6;9;10;11;13;6;15;12;11;15;13;13;11;9;8;7;8;9;13;13;8;8;13;9;10;6;9;9;9;15;10;9;12;13;12;12;9;11;9;7;11;13;8;13;9;14;10;14;13;7;10;9;8;6;10;7;8;12;12;6;9;10;11;13;6;15;12;11;15;13;13;11;9;8;7;8;9;13;13;8;8;13;9;10;6;9;9;9;15;10;9;12;13;12;12;9;11;9;7;11;13;8;13;9;14;10;14;13;7;10;9;8…
P11914;P11914;17;17;17;Mitochondrial-processing peptidase subunit alpha;MAS2;>sp|P11914|MPPA_YEAST Mitochondrial-processing peptidase subunit alpha OS=Saccharomyces cerevisiae (strain ATCC 204508 / S288c) GN=MAS2 PE=1 SV=1;1;17;17;17;12;12;11;12;12;12;12;13;11;14;13;10;14;12;12;13;13;13;13;14;11;9;12;11;13;12;12;9;12;11;12;11;13;9;12;13;13;10;13;13;10;12;12;10;12;10;10;13;13;11;10;11;11;14;13;12;…
P11938;P11938;17;17;17;DNA-binding protein RAP1;RAP1;>sp|P11938|RAP1_YEAST DNA-binding protein RAP1 OS=Saccharomyces cerevisiae (strain ATCC 204508 / S288c) GN=RAP1 PE=1 SV=2;1;17;17;17;9;13;11;11;10;11;8;10;11;9;11;9;12;11;8;14;11;13;12;11;11;11;9;10;12;12;7;13;12;11;8;9;12;9;10;11;9;12;11;12;13;12;12;13;11;13;11;13;11;11;11;12;10;12;13;9;11;12;11;9;13;11;11;10;11;8;10;11;9;11;9;12;11;8;14;11;13…
P15303;P15303;17;17;17;Protein transport protein SEC23;SEC23;>sp|P15303|SEC23_YEAST Protein transport protein SEC23 OS=Saccharomyces cerevisiae (strain ATCC 204508 / S288c) GN=SEC23 PE=1 SV=1;1;17;17;17;11;11;9;7;9;11;6;7;7;11;10;11;9;10;7;12;11;10;9;8;7;10;12;10;11;11;8;7;13;11;10;7;10;10;7;9;7;8;8;11;11;12;7;12;10;5;9;10;7;10;8;10;7;11;11;11;10;12;10;11;11;9;7;9;11;6;7;7;11;10;11;9;10;7;12;11;1…
P18899;P18899;17;17;17;Stress protein DDR48;DDR48;>sp|P18899|DDR48_YEAST Stress protein DDR48 OS=Saccharomyces cerevisiae (strain ATCC 204508 / S288c) GN=DDR48 PE=1 SV=4;1;17;17;17;12;9;13;10;11;7;3;8;7;9;10;10;10;9;5;10;9;8;8;8;15;14;12;12;11;13;3;12;11;9;7;8;10;11;8;11;10;13;8;12;7;12;12;11;10;7;12;10;10;11;10;9;8;8;10;10;11;8;9;12;9;13;10;11;7;3;8;7;9;10;10;10;9;5;10;9;8;8;8;15;14;12;12;11;13;…
P21182;P21182;17;17;17;S-adenosylmethionine decarboxylase proenzyme:S-adenosylmethionine decarboxylase alpha chain:S-adenosylmethionine decarboxylase beta chain;SPE2;>sp|P21182|DCAM_YEAST S-adenosylmethionine decarboxylase proenzyme OS=Saccharomyces cerevisiae (strain ATCC 204508 / S288c) GN=SPE2 PE=1 SV=1;1;17;17;17;8;9;6;8;9;11;5;7;8;8;9;7;11;9;8;9;7;9;6;7;8;9;9;10;10;9;5;6;9;8;9;8;10;9;7;10;8;…
P21951;P21951;17;17;17;DNA polymerase epsilon catalytic subunit A;POL2;>sp|P21951|DPOE_YEAST DNA polymerase epsilon catalytic subunit A OS=Saccharomyces cerevisiae (strain ATCC 204508 / S288c) GN=POL2 PE=1 SV=1;1;17;17;17;1;0;0;1;1;0;1;1;1;1;3;1;4;0;1;1;3;3;0;0;1;1;0;1;2;1;0;0;0;2;0;0;2;0;0;2;1;0;0;0;1;0;1;2;1;2;3;1;0;1;0;4;0;3;1;1;2;0;1;1;0;0;1;1;0;1;1;1;1;3;1;4;0;1;1;3;3;0;0;1;1;0;1;2;1;0;0;0;2…
P21965;P21965;17;17;17;Protein kinase MCK1;MCK1;>sp|P21965|MCK1_YEAST Protein kinase MCK1 OS=Saccharomyces cerevisiae (strain ATCC 204508 / S288c) GN=MCK1 PE=1 SV=1;1;17;17;17;13;13;9;9;13;12;7;10;8;13;14;11;12;13;8;13;11;13;9;11;13;14;11;13;13;12;11;9;12;12;11;7;10;12;9;11;8;10;9;13;13;12;9;12;13;8;14;13;9;12;9;14;10;13;14;13;12;13;13;13;13;9;9;13;12;7;10;8;13;14;11;12;13;8;13;11;13;9;11;13;14;1…
P22203;P22203;17;17;17;V-type proton ATPase subunit E;VMA4;>sp|P22203|VATE_YEAST V-type proton ATPase subunit E OS=Saccharomyces cerevisiae (strain ATCC 204508 / S288c) GN=VMA4 PE=1 SV=4;1;17;17;17;14;15;10;11;13;13;10;11;11;14;14;14;11;15;12;14;13;13;10;12;15;14;14;15;14;14;12;12;13;14;14;10;13;14;11;13;10;10;10;14;15;14;10;14;13;11;14;14;11;14;10;15;11;14;14;14;15;13;13;14;15;10;11;13;13;10;11;…
P27614;P27614;17;17;17;Carboxypeptidase S;CPS1;>sp|P27614|CBPS_YEAST Carboxypeptidase S OS=Saccharomyces cerevisiae (strain ATCC 204508 / S288c) GN=CPS1 PE=1 SV=2;1;17;17;17;9;9;5;7;6;7;5;6;6;7;7;10;6;6;6;7;7;6;6;6;16;17;9;15;8;9;7;7;9;7;8;6;6;8;6;7;7;6;7;9;9;8;6;7;9;5;7;7;7;7;4;8;6;9;9;9;9;8;9;9;9;5;7;6;7;5;6;6;7;7;10;6;6;6;7;7;6;6;6;16;17;9;15;8;9;7;7;9;7;8;6;6;8;6;7;7;6;7;9;9;8;6;7;9;5;7;7;7;7…
P28834;P28834;17;17;17;Isocitrate dehydrogenase [NAD] subunit 1	mitochondrial;IDH1;>sp|P28834|IDH1_YEAST Isocitrate dehydrogenase [NAD] subunit 1	mitochondrial OS=Saccharomyces cerevisiae (strain ATCC 204508 / S288c) GN=IDH1 PE=1 SV=2;1;17;17;17;14;15;10;8;14;15;8;9;10;14;15;14;15;15;8;16;14;14;10;9;14;15;13;14;14;15;12;9;14;13;15;8;13;14;10;14;10;10;10;16;15;15;9;14;15;10;15;15;10;15;10;15;10;15;15;13;14;14;13;14;15;10;8;14;15;8;9;10;14;15;14;15;15;8;16;14;14;10;9;14;15;13;14;14;15;12;9;14;13;15;8;13;14;10;14;10;10;10;16;15;15;9;14;15;10;…
P30771;P30771;17;17;17;ATP-dependent helicase NAM7;NAM7;>sp|P30771|NAM7_YEAST ATP-dependent helicase NAM7 OS=Saccharomyces cerevisiae (strain ATCC 204508 / S288c) GN=NAM7 PE=1 SV=1;1;17;17;17;4;6;3;2;7;5;0;4;5;5;8;2;5;2;1;2;2;8;3;2;6;5;2;4;3;4;0;0;6;4;6;3;5;5;6;6;4;5;4;7;7;7;3;5;3;1;6;7;3;6;2;6;4;6;9;2;5;7;4;4;6;3;2;7;5;0;4;5;5;8;2;5;2;1;2;2;8;3;2;6;5;2;4;3;4;0;0;6;4;6;3;5;5;6;6;4;5;4;7;7;7;3;5;3…
P32179;P32179;17;17;17;3(2)	5-bisphosphate nucleotidase;MET22;>sp|P32179|MET22_YEAST 3(2)	5-bisphosphate nucleotidase OS=Saccharomyces cerevisiae (strain ATCC 204508 / S288c) GN=MET22 PE=1 SV=1;1;17;17;17;14;14;9;11;11;14;9;11;11;12;11;13;12;11;10;11;15;11;11;11;12;13;9;11;13;14;12;11;13;12;13;9;12;14;11;14;10;11;10;13;13;13;11;12;14;8;11;11;10;11;9;13;11;12;15;12;12;13;12;14;14;9;11;11;14;9;11;11;12;11;13;12;11;10;11;15;11;11;11;12;13;9;11;13;14;12;11;13;12;13;9;12;14;11;14;10;11;10;…
P32368;P32368;17;17;17;Phosphoinositide phosphatase SAC1;SAC1;>sp|P32368|SAC1_YEAST Phosphoinositide phosphatase SAC1 OS=Saccharomyces cerevisiae (strain ATCC 204508 / S288c) GN=SAC1 PE=1 SV=1;1;17;17;17;8;9;8;8;9;10;5;6;8;9;11;10;8;9;7;8;10;11;7;7;10;10;7;9;11;8;6;8;11;7;8;8;11;12;7;10;7;9;9;9;9;11;7;10;11;6;11;10;8;11;8;9;9;9;11;10;11;10;8;8;9;8;8;9;10;5;6;8;9;11;10;8;9;7;8;10;11;7;7;10;10;7;9;…
P32419;P32419;17;17;17;Malate dehydrogenase	peroxisomal;MDH3;>sp|P32419|MDHP_YEAST Malate dehydrogenase	peroxisomal OS=Saccharomyces cerevisiae (strain ATCC 204508 / S288c) GN=MDH3 PE=1 SV=3;1;17;17;17;13;15;7;9;15;14;9;8;7;14;15;16;12;15;8;14;13;14;8;8;13;13;14;14;15;13;14;8;14;13;13;7;11;16;8;13;8;8;7;15;15;14;9;14;14;7;15;15;7;15;8;15;7;13;13;14;15;14;15;13;15;7;9;15;14;9;8;7;14;15;16;12;15;8;14;13;14;8;8;13;13;14;14;15;13;14;8;14;13;13;7;11;16;8;13;8;8;7;15;15;14;9;14;14;7;15;15;7;15;8;15;7;13;…
P32468;P32468;17;17;17;Cell division control protein 12;CDC12;>sp|P32468|CDC12_YEAST Cell division control protein 12 OS=Saccharomyces cerevisiae (strain ATCC 204508 / S288c) GN=CDC12 PE=1 SV=1;1;17;17;17;11;13;10;10;10;13;7;11;8;11;11;11;10;12;8;11;11;11;10;10;12;12;9;13;14;11;10;9;14;15;10;9;11;14;7;12;10;10;9;10;13;11;9;12;12;11;14;12;10;12;9;12;10;11;10;13;12;13;11;11;13;10;10;10;13;7;11;8;11…
P32795;P32795;17;17;17;Mitochondrial inner membrane i-AAA protease supercomplex subunit YME1;YME1;>sp|P32795|YME1_YEAST Mitochondrial inner membrane i-AAA protease supercomplex subunit YME1 OS=Saccharomyces cerevisiae (strain ATCC 204508 / S288c) GN=YME1 PE=1 SV=1;1;17;17;17;10;11;11;11;14;16;8;9;9;12;14;8;13;12;12;15;13;12;12;10;7;8;9;6;12;13;9;8;8;11;8;7;9;10;12;13;12;12;12;13;13;11;11;9;9;10;1…
P34237;P34237;17;17;16;Protein CASP;COY1;>sp|P34237|CASP_YEAST Protein CASP OS=Saccharomyces cerevisiae (strain ATCC 204508 / S288c) GN=COY1 PE=1 SV=2;1;17;17;16;5;3;4;0;2;1;0;2;2;0;3;6;1;0;1;0;0;1;2;0;2;2;6;3;3;4;0;1;5;4;1;1;0;6;0;0;1;1;1;2;2;4;3;5;5;3;1;2;1;2;1;2;1;1;2;4;2;3;3;5;3;4;0;2;1;0;2;2;0;3;6;1;0;1;0;0;1;2;0;2;2;6;3;3;4;0;1;5;4;1;1;0;6;0;0;1;1;1;2;2;4;3;5;5;3;1;2;1;2;1;2;1;1;2;4;2;3;3;5…
P38069;P38069;17;17;17;Alpha-1	2-mannosyltransferase MNN2;MNN2;>sp|P38069|MNN2_YEAST Alpha-1	2-mannosyltransferase MNN2 OS=Saccharomyces cerevisiae (strain ATCC 204508 / S288c) GN=MNN2 PE=1 SV=1;1;17;17;17;7;5;10;4;7;5;2;7;7;3;5;8;6;6;5;6;4;4;10;6;6;6;6;4;8;7;1;5;6;5;6;3;2;8;7;6;8;5;5;7;8;5;7;8;7;8;8;7;4;7;7;7;7;6;7;2;9;10;5;7;5;10;4;7;5;2;7;7;3;5;8;6;6;5;6;4;4;10;6;6;6;6;4;8;7;1;5;6;5;6;3;2;8;7;6;8;5;5;7;8;5;7;8;7;8;8;7;4;7;7;7;7;6;7;2;9;10;5;7;5;10;4;7;5;2;7;7;3;5;8;6;6;5;6;4;4;10;6;6;…
P38071;P38071;17;17;17;Enoyl-[acyl-carrier protein] reductase [NADPH	B-specific]	mitochondrial;ETR1;>sp|P38071|ETR1_YEAST Enoyl-[acyl-carrier protein] reductase [NADPH	B-specific]	mitochondrial OS=Saccharomyces cerevisiae (strain ATCC 204508 / S288c) GN=ETR1 PE=1 SV=3;1;17;17;17;15;15;10;13;11;13;9;9;12;13;12;15;13;11;8;12;9;10;7;9;14;13;14;13;13;13;11;8;12;11;9;8;9;13;9;11;7;7;11;13;14;13;12;13;14;10;12;11;11;12;9;13;10;13;14;15;15;13;15;15;15;10;13;11;13;9;9;12;13;12;15;13;11;8;12;9;10;7;9;14;13;14;13;13;13;11;8;12;11;9;8;9;13;9;11;7;7;11;13;14;13;12;13;14;10;12;11;11;12…
P38627;P38627;17;15;15;CTP synthase 2;URA8;>sp|P38627|URA8_YEAST CTP synthase 2 OS=Saccharomyces cerevisiae (strain ATCC 204508 / S288c) GN=URA8 PE=1 SV=4;1;17;15;15;9;8;4;5;6;7;7;4;4;8;7;8;6;8;5;7;8;6;4;6;10;9;7;12;9;7;7;8;7;9;9;4;4;12;4;8;6;5;5;9;9;6;7;8;9;5;8;8;5;5;7;9;6;7;9;7;10;8;8;7;6;4;4;4;6;6;3;3;6;6;7;6;6;3;5;7;5;3;4;10;7;5;10;7;7;6;6;7;8;7;2;3;10;3;7;5;4;4;7;7;6;5;6;7;5;7;6;4;4;6;7;5;6;…
P38697:P39567;P38697;17:08;09:05;09:05;Inosine-5-monophosphate dehydrogenase 2;IMD2;>sp|P38697|IMDH2_YEAST Inosine-5-monophosphate dehydrogenase 2 OS=Saccharomyces cerevisiae (strain ATCC 204508 / S288c) GN=IMD2 PE=1 SV=1;2;17;9;9;10;10;8;9;10;10;9;12;10;13;13;10;11;13;10;11;11;12;11;12;10;11;11;10;12;15;9;12;14;13;10;13;11;9;10;10;11;12;10;13;11;12;10;11;9;10;10;10;11;10;11;11;11;10;9;10;9;11;8;…
P38789;P38789;17;17;7;Ribosome biogenesis protein SSF1;SSF1;>sp|P38789|SSF1_YEAST Ribosome biogenesis protein SSF1 OS=Saccharomyces cerevisiae (strain ATCC 204508 / S288c) GN=SSF1 PE=1 SV=1;1;17;17;7;7;8;4;7;7;4;4;7;7;9;6;5;7;4;6;7;7;6;5;5;9;8;7;9;6;6;4;5;5;7;7;6;8;6;7;7;6;5;7;6;7;7;7;4;6;8;7;8;6;7;5;6;5;9;5;7;8;5;6;7;8;4;7;7;4;4;7;7;9;6;5;7;4;6;7;7;6;5;5;9;8;7;9;6;6;4;5;5;7;7;6;8;6;7;7;6;5;7;6;7…
P38998;P38998;17;17;17;Saccharopine dehydrogenase [NAD(+)	L-lysine-forming];LYS1;>sp|P38998|LYS1_YEAST Saccharopine dehydrogenase [NAD(+)	L-lysine-forming] OS=Saccharomyces cerevisiae (strain ATCC 204508 / S288c) GN=LYS1 PE=1 SV=3;1;17;17;17;8;13;8;9;11;12;7;9;10;12;14;11;12;15;9;13;12;11;10;9;10;10;7;11;10;11;8;7;12;12;14;9;15;9;9;11;7;10;9;11;15;14;10;13;12;9;14;11;9;12;9;9;10;11;11;10;13;15;13;8;13;8;9;11;12;7;9;10;12;14;11;12;15;9;13;12;11;10;9;10;10;7;11;10;11;8;7;12;12;14;9;15;9;9;11;7;10;9;11;15;14;10;13;12;9;14;11;9;12;9;9;…
P40157;P40157;17;17;17;Vacuolar import and degradation protein 27;VID27;>sp|P40157|VID27_YEAST Vacuolar import and degradation protein 27 OS=Saccharomyces cerevisiae (strain ATCC 204508 / S288c) GN=VID27 PE=1 SV=1;1;17;17;17;7;5;5;6;5;4;4;4;6;3;4;8;8;6;5;6;6;6;5;5;8;10;6;8;7;4;3;6;8;8;3;6;5;4;5;6;3;5;7;4;6;3;4;6;5;6;4;5;6;2;7;3;6;4;6;6;5;6;5;7;5;5;6;5;4;4;4;6;3;4;8;8;6;5;6;6;6;5;5;8;10;6;8;7;4;3;…
P40217;P40217;17;17;17;Eukaryotic translation initiation factor 3 subunit I;TIF34;>sp|P40217|EIF3I_YEAST Eukaryotic translation initiation factor 3 subunit I OS=Saccharomyces cerevisiae (strain ATCC 204508 / S288c) GN=TIF34 PE=1 SV=1;1;17;17;17;13;14;11;14;13;13;8;13;11;12;12;13;14;12;12;14;12;12;13;12;11;12;13;12;13;14;8;12;14;12;13;14;12;12;14;12;13;13;14;15;12;11;13;14;12;10;12;12;15;12;14;11;…
P40482;P40482;17;17;17;Protein transport protein SEC24;SEC24;>sp|P40482|SEC24_YEAST Protein transport protein SEC24 OS=Saccharomyces cerevisiae (strain ATCC 204508 / S288c) GN=SEC24 PE=1 SV=1;1;17;17;17;13;12;11;12;14;12;12;12;9;15;13;12;13;14;12;12;13;13;13;13;14;14;17;15;14;13;12;12;15;13;14;12;14;13;11;12;12;11;10;14;13;10;12;13;14;10;13;13;10;15;10;14;11;13;13;14;13;13;14;13;12;11;12;14;12;12…
P40498;P40498;17;17;17;U3 small nucleolar RNA-associated protein 25;UTP25;>sp|P40498|UTP25_YEAST U3 small nucleolar RNA-associated protein 25 OS=Saccharomyces cerevisiae (strain ATCC 204508 / S288c) GN=UTP25 PE=1 SV=1;1;17;17;17;9;6;5;4;9;8;3;6;6;8;8;7;7;6;4;7;4;7;6;3;7;6;5;5;5;8;4;2;10;3;6;3;8;6;4;10;8;4;5;8;9;8;5;6;7;5;10;6;6;11;10;9;5;6;6;5;6;8;6;9;6;5;4;9;8;3;6;6;8;8;7;7;6;4;7;4;7;6;3;7;6;5;5…
P40850;P40850;17;17;17;Protein MKT1;MKT1;>sp|P40850|MKT1_YEAST Protein MKT1 OS=Saccharomyces cerevisiae (strain ATCC 204508 / S288c) GN=MKT1 PE=1 SV=2;1;17;17;17;10;10;9;7;13;10;7;10;8;12;9;10;10;7;9;10;10;10;8;6;8;9;11;9;10;9;8;9;11;10;10;8;8;11;8;11;8;9;8;13;11;9;8;12;8;8;11;11;7;12;8;12;9;9;11;10;11;10;10;10;10;9;7;13;10;7;10;8;12;9;10;10;7;9;10;10;10;8;6;8;9;11;9;10;9;8;9;11;10;10;8;8;11;8;11…
P41277;P41277;17;17;12;(DL)-glycerol-3-phosphatase 1;RHR2;>sp|P41277|GPP1_YEAST Glycerol-1-phosphate phosphohydrolase 1 OS=Saccharomyces cerevisiae (strain ATCC 204508 / S288c) GN=GPP1 PE=1 SV=3;1;17;17;12;14;14;12;12;15;14;12;12;12;15;14;14;13;15;12;14;15;14;12;13;14;14;13;14;14;14;14;12;16;15;15;12;15;14;12;14;12;11;11;15;15;15;12;14;14;11;14;14;12;14;12;15;11;15;13;14;15;14;15;14;14;12;12;15;1…
P41697;P41697;17;17;17;Bud site selection protein 6;BUD6;>sp|P41697|BUD6_YEAST Bud site selection protein 6 OS=Saccharomyces cerevisiae (strain ATCC 204508 / S288c) GN=BUD6 PE=1 SV=1;1;17;17;17;5;4;4;4;4;6;1;1;5;4;3;5;2;3;2;2;1;4;4;3;6;7;4;3;3;5;3;3;5;3;2;2;1;4;3;2;2;3;4;3;2;2;3;2;2;6;3;4;4;6;4;3;3;3;3;3;3;3;2;5;4;4;4;4;6;1;1;5;4;3;5;2;3;2;2;1;4;4;3;6;7;4;3;3;5;3;3;5;3;2;2;1;4;3;2;2;3;4;3;2;2;3;2…
P43567;P43567;17;17;17;Alanine--glyoxylate aminotransferase 1;AGX1;>sp|P43567|AGX1_YEAST Alanine--glyoxylate aminotransferase 1 OS=Saccharomyces cerevisiae (strain ATCC 204508 / S288c) GN=AGX1 PE=1 SV=1;1;17;17;17;11;16;9;8;14;14;8;9;9;15;16;13;15;14;9;15;16;15;10;11;11;10;13;12;16;14;14;8;11;14;12;6;10;13;9;14;9;9;8;16;15;16;11;16;14;8;14;16;10;14;10;16;10;16;14;14;15;15;15;11;16;9;8;14;14;8;9;9…
P46681;P46681;17;16;16;D-lactate dehydrogenase [cytochrome] 2	mitochondrial;DLD2;>sp|P46681|DLD2_YEAST D-lactate dehydrogenase [cytochrome] 2	mitochondrial OS=Saccharomyces cerevisiae (strain ATCC 204508 / S288c) GN=DLD2 PE=1 SV=1;1;17;16;16;14;11;9;7;14;13;8;8;7;11;11;10;11;11;8;11;8;10;9;8;10;13;12;11;10;11;8;7;9;9;11;7;10;12;8;12;7;7;7;12;10;8;8;11;10;8;10;13;7;12;8;13;8;13;12;10;14;9;12;13;10;8;6;13;12;7;7;6;10;10;9;10;10;7;10;7;9;8;7;9;12;11;10;9;10;7;6;8;8;10;6;9;11;7;11;6;6;6;11;9;7;7;10;9;7;9;12;6;11;7;12;7;12;11;9;13;8;11;13;1…
P47176;P47176;17;17;17;Branched-chain-amino-acid aminotransferase	cytosolic;BAT2;>sp|P47176|BCA2_YEAST Branched-chain-amino-acid aminotransferase	cytosolic OS=Saccharomyces cerevisiae (strain ATCC 204508 / S288c) GN=BAT2 PE=1 SV=1;1;17;17;17;10;10;8;6;10;10;4;9;9;8;12;10;8;8;4;5;7;6;3;3;9;12;10;11;9;7;3;6;11;8;7;3;4;9;3;7;5;4;7;14;16;12;7;11;10;7;11;10;5;12;6;7;6;9;8;8;11;11;10;10;10;8;6;10;10;4;9;9;8;12;10;8;8;4;5;7;6;3;3;9;12;10;11;9;7;3;6;11;8;7;3;4;9;3;7;5;4;7;14;16;12;7;11;10;7;11;10;5;12;6;7;6;9;8;8;11;11;10;10;10;8;6;10;10;4;9;9;8;1…
P48234;P48234;17;17;17;Ribosome biogenesis protein ENP2;ENP2;>sp|P48234|NOL10_YEAST Ribosome biogenesis protein ENP2 OS=Saccharomyces cerevisiae (strain ATCC 204508 / S288c) GN=ENP2 PE=1 SV=2;1;17;17;17;3;8;6;6;7;8;5;8;8;8;8;3;9;7;8;7;7;7;10;7;6;6;4;6;9;6;1;5;7;5;9;9;8;5;11;9;8;7;8;6;6;8;7;7;5;6;6;8;9;6;9;8;9;9;11;2;8;7;6;3;8;6;6;7;8;5;8;8;8;8;3;9;7;8;7;7;7;10;7;6;6;4;6;9;6;1;5;7;5;9;9;8;5;11;9;8…
P48360;P48360;17;17;17;Probable NADPH:adrenodoxin oxidoreductase	mitochondrial;ARH1;>sp|P48360|ADRO_YEAST Probable NADPH:adrenodoxin oxidoreductase	mitochondrial OS=Saccharomyces cerevisiae (strain ATCC 204508 / S288c) GN=ARH1 PE=1 SV=1;1;17;17;17;7;6;3;5;6;7;2;5;7;5;6;7;5;8;2;5;5;4;3;4;6;10;7;6;7;6;5;2;5;4;5;5;5;6;5;6;4;4;4;8;6;6;4;7;9;3;6;6;5;6;5;6;4;4;7;6;5;6;5;7;6;3;5;6;7;2;5;7;5;6;7;5;8;2;5;5;4;3;4;6;10;7;6;7;6;5;2;5;4;5;5;5;6;5;6;4;4;4;8;6;6;4;7;9;3;6;6;5;6;5;6;4;4;7;6;5;6;5;7;6;3;5;6;7;2;5;7;5;6;7;5;8;2;5;5;4;3;4;6;10;7;6;7;6;5;2;5;4;…
P52488;P52488;17;17;17;Ubiquitin-activating enzyme E1-like;UBA2;>sp|P52488|UBA2_YEAST Ubiquitin-activating enzyme E1-like OS=Saccharomyces cerevisiae (strain ATCC 204508 / S288c) GN=UBA2 PE=1 SV=1;1;17;17;17;10;6;7;6;9;7;6;6;6;8;7;11;8;5;4;8;8;6;6;5;11;8;9;8;7;7;4;6;7;7;6;4;7;10;5;10;5;7;4;8;9;6;7;8;11;7;8;8;7;7;7;6;6;7;8;7;8;7;6;10;6;7;6;9;7;6;6;6;8;7;11;8;5;4;8;8;6;6;5;11;8;9;8;7;7;4;6;7;7;6;4;…
P53276;P53276;17;17;17;U3 small nucleolar RNA-associated protein 8;UTP8;>sp|P53276|UTP8_YEAST U3 small nucleolar RNA-associated protein 8 OS=Saccharomyces cerevisiae (strain ATCC 204508 / S288c) GN=UTP8 PE=1 SV=1;1;17;17;17;7;6;4;2;7;6;1;6;3;8;6;5;8;7;5;8;8;4;5;4;3;6;5;4;5;9;2;3;4;6;8;3;8;8;4;6;4;5;2;8;5;7;5;3;5;4;7;6;4;5;4;8;5;10;7;4;5;5;6;7;6;4;2;7;6;1;6;3;8;6;5;8;7;5;8;8;4;5;4;3;6;5;4;5;9;2;3;…
P53292;P53292;17;17;17;37S ribosomal protein S35	mitochondrial;MRPS35;>sp|P53292|RT35_YEAST 37S ribosomal protein S35	mitochondrial OS=Saccharomyces cerevisiae (strain ATCC 204508 / S288c) GN=MRPS35 PE=1 SV=1;1;17;17;17;8;12;10;10;9;11;9;10;13;11;9;8;11;9;10;10;8;10;9;9;8;9;8;6;10;10;8;9;12;9;7;10;11;9;12;14;8;10;10;13;11;9;10;10;12;10;12;10;10;12;12;12;11;12;12;7;12;12;10;8;12;10;10;9;11;9;10;13;11;9;8;11;9;10;10;8;10;9;9;8;9;8;6;10;10;8;9;12;9;7;10;11;9;12;14;8;10;10;13;11;9;10;10;12;10;12;10;10;12;12;12;11;12…
Q02326;Q02326;17;12;11;60S ribosomal protein L6-A;RPL6A;>sp|Q02326|RL6A_YEAST 60S ribosomal protein L6-A OS=Saccharomyces cerevisiae (strain ATCC 204508 / S288c) GN=RPL6A PE=1 SV=2;1;17;12;11;13;13;12;13;15;12;13;14;11;13;14;13;13;14;13;13;16;13;12;15;14;12;14;13;13;14;13;13;12;14;14;11;14;13;12;13;14;13;13;15;14;13;12;12;13;12;13;12;11;14;12;13;12;14;13;15;13;13;13;8;8;8;9;10;7;9;10;7;8;9;8;8;9;…
Q04175;Q04175;17;17;17;Importin beta SMX1;SXM1;>sp|Q04175|SXM1_YEAST Importin beta SMX1 OS=Saccharomyces cerevisiae (strain ATCC 204508 / S288c) GN=SXM1 PE=1 SV=1;1;17;17;17;8;3;5;6;8;7;3;3;6;7;7;4;6;8;6;9;6;9;5;6;4;6;6;5;7;7;3;5;7;8;7;4;8;5;5;8;6;6;5;7;7;7;7;7;4;6;6;8;5;9;7;7;4;8;9;6;8;4;5;8;3;5;6;8;7;3;3;6;7;7;4;6;8;6;9;6;9;5;6;4;6;6;5;7;7;3;5;7;8;7;4;8;5;5;8;6;6;5;7;7;7;7;7;4;6;6;8;5;9;7;7;4;8…
Q05040;Q05040;17;17;17;Factor arrest protein 8;FAR8;>sp|Q05040|FAR8_YEAST Factor arrest protein 8 OS=Saccharomyces cerevisiae (strain ATCC 204508 / S288c) GN=FAR8 PE=1 SV=1;1;17;17;17;7;6;10;5;6;8;0;5;5;6;3;9;5;3;4;5;4;5;5;1;9;11;9;8;6;4;0;4;8;2;4;2;4;5;4;5;5;5;4;5;8;6;7;7;6;7;4;4;6;4;5;5;5;6;4;4;6;7;4;7;6;10;5;6;8;0;5;5;6;3;9;5;3;4;5;4;5;5;1;9;11;9;8;6;4;0;4;8;2;4;2;4;5;4;5;5;5;4;5;8;6;7;7;6;7;4…
Q05775;Q05775;17;17;17;Eukaryotic translation initiation factor 3 subunit J;HCR1;>sp|Q05775|EIF3J_YEAST Eukaryotic translation initiation factor 3 subunit J OS=Saccharomyces cerevisiae (strain ATCC 204508 / S288c) GN=HCR1 PE=1 SV=1;1;17;17;17;11;13;12;10;15;13;8;10;11;13;15;13;16;13;11;16;15;14;12;12;13;14;12;12;15;14;12;12;15;13;12;11;13;13;10;15;12;12;12;13;15;15;12;14;13;12;14;14;12;14;12;14;1…
Q06151;Q06151;17;17;17;m7GpppX diphosphatase;DCS1;>sp|Q06151|DCPS_YEAST m7GpppX diphosphatase OS=Saccharomyces cerevisiae (strain ATCC 204508 / S288c) GN=DCS1 PE=1 SV=1;1;17;17;17;13;12;10;10;10;12;8;10;9;10;10;15;12;11;9;12;9;12;9;9;14;13;13;13;9;11;11;10;14;15;8;8;11;14;8;11;10;9;8;11;14;13;9;13;12;9;11;12;8;10;7;11;10;11;11;12;12;12;13;13;12;10;10;10;12;8;10;9;10;10;15;12;11;9;12;9;12;9;9;14;1…
Q06505;Q06505;17;17;17;Transcription factor SPN1;SPN1;>sp|Q06505|IWS1_YEAST Transcription factor SPN1 OS=Saccharomyces cerevisiae (strain ATCC 204508 / S288c) GN=SPN1 PE=1 SV=1;1;17;17;17;11;14;8;11;9;11;9;11;11;11;9;13;11;10;10;10;11;10;10;9;11;9;8;11;11;9;7;11;12;8;11;9;10;11;9;13;8;11;10;11;11;12;10;11;9;9;11;11;11;8;10;10;13;8;12;11;10;11;9;11;14;8;11;9;11;9;11;11;11;9;13;11;10;10;10;11;10;10…
Q06506;Q06506;17;17;17;Ribosomal RNA-processing protein 9;RRP9;>sp|Q06506|RRP9_YEAST Ribosomal RNA-processing protein 9 OS=Saccharomyces cerevisiae (strain ATCC 204508 / S288c) GN=RRP9 PE=1 SV=1;1;17;17;17;6;7;7;8;5;9;7;5;7;6;8;9;6;5;8;7;10;7;7;7;3;7;6;7;8;5;4;7;10;7;8;9;6;6;7;7;6;7;4;4;5;7;7;8;8;8;7;9;8;9;8;3;9;4;8;5;4;6;9;6;7;7;8;5;9;7;5;7;6;8;9;6;5;8;7;10;7;7;7;3;7;6;7;8;5;4;7;10;7;8;9;6;6;7;7…
Q08641;Q08641;17;17;17;tRNA(Thr) (cytosine(32)-N(3))-methyltransferase;ABP140;>sp|Q08641|AB140_YEAST tRNA(Thr) (cytosine(32)-N(3))-methyltransferase OS=Saccharomyces cerevisiae (strain ATCC 204508 / S288c) GN=ABP140 PE=1 SV=3;1;17;17;17;6;5;4;5;8;10;2;3;7;7;6;6;9;4;3;7;6;8;4;5;7;8;3;9;6;7;2;5;11;6;9;5;8;7;4;5;6;5;4;7;5;5;3;8;7;5;9;6;5;9;3;7;5;7;7;5;8;5;6;6;5;4;5;8;10;2;3;7;7;6;6;9;4;3;7;6;8;4;5;7…
Q08723;Q08723;17;17;16;26S proteasome regulatory subunit RPN8;RPN8;>sp|Q08723|RPN8_YEAST 26S proteasome regulatory subunit RPN8 OS=Saccharomyces cerevisiae (strain ATCC 204508 / S288c) GN=RPN8 PE=1 SV=3;1;17;17;16;14;15;8;10;15;14;6;8;9;11;13;13;13;12;9;13;11;13;8;8;14;13;13;14;12;12;8;9;13;12;13;7;12;14;8;13;8;8;9;14;14;14;8;13;14;7;13;13;9;11;8;14;8;14;13;12;13;13;14;14;15;8;10;15;14;6;8;9;11;1…
Q12000;Q12000;17;17;17;Translation machinery-associated protein 46;TMA46;>sp|Q12000|TMA46_YEAST Translation machinery-associated protein 46 OS=Saccharomyces cerevisiae (strain ATCC 204508 / S288c) GN=TMA46 PE=1 SV=2;1;17;17;17;7;9;6;10;11;10;7;12;10;11;10;11;10;9;11;9;10;12;9;8;11;9;10;8;11;10;7;8;8;9;10;9;10;11;9;11;8;9;10;11;9;11;9;9;10;9;10;10;6;10;8;13;8;9;11;11;10;9;10;7;9;6;10;11;10;7;12;10…
Q12123;Q12123;17;17;17;Inactive diphosphatase DCS2;DCS2;>sp|Q12123|DCS2_YEAST Inactive diphosphatase DCS2 OS=Saccharomyces cerevisiae (strain ATCC 204508 / S288c) GN=DCS2 PE=1 SV=3;1;17;17;17;13;11;9;8;11;9;6;7;4;7;6;14;6;6;6;5;6;8;4;5;10;11;12;11;10;11;9;5;8;8;7;4;4;12;5;5;7;3;6;9;11;10;7;9;14;8;7;9;7;9;4;5;7;6;7;14;10;13;14;13;11;9;8;11;9;6;7;4;7;6;14;6;6;6;5;6;8;4;5;10;11;12;11;10;11;9;5;8;8;7…
Q12189;Q12189;17;17;17;Ribose-5-phosphate isomerase;RKI1;>sp|Q12189|RPIA_YEAST Ribose-5-phosphate isomerase OS=Saccharomyces cerevisiae (strain ATCC 204508 / S288c) GN=RKI1 PE=1 SV=1;1;17;17;17;10;12;12;10;13;15;8;9;11;14;12;10;11;15;11;12;13;14;9;11;12;9;15;10;11;13;9;9;11;11;14;10;13;12;10;12;11;7;8;11;13;13;10;13;12;10;10;11;11;12;9;12;9;13;12;11;12;11;12;10;12;12;10;13;15;8;9;11;14;12;10;11;1…
Q12230;Q12230;17;17;17;Sphingolipid long chain base-responsive protein LSP1;LSP1;>sp|Q12230|LSP1_YEAST Sphingolipid long chain base-responsive protein LSP1 OS=Saccharomyces cerevisiae (strain ATCC 204508 / S288c) GN=LSP1 PE=1 SV=1;1;17;17;17;12;14;10;10;13;13;9;10;11;13;14;14;14;13;10;13;13;13;9;11;14;15;15;14;13;14;11;11;13;13;13;10;13;15;8;13;10;10;10;13;13;14;10;13;13;10;14;13;10;13;9;13;10;14…
Q12265;Q12265;17;17;17;Ribose-phosphate pyrophosphokinase 5;PRS5;>sp|Q12265|KPR5_YEAST Ribose-phosphate pyrophosphokinase 5 OS=Saccharomyces cerevisiae (strain ATCC 204508 / S288c) GN=PRS5 PE=1 SV=1;1;17;17;17;14;11;9;9;13;12;8;10;9;11;14;11;11;12;10;13;12;14;11;10;14;14;11;13;14;13;9;11;11;13;13;10;12;12;10;13;9;9;11;13;13;13;11;14;12;9;13;14;10;15;11;14;10;13;13;13;12;11;11;14;11;9;9;13;12;8;10…
Q12443;Q12443;17;17;17;Reticulon-like protein 2;RTN2;>sp|Q12443|RTN2_YEAST Reticulon-like protein 2 OS=Saccharomyces cerevisiae (strain ATCC 204508 / S288c) GN=RTN2 PE=1 SV=1;1;17;17;17;11;7;8;5;3;3;1;3;3;3;4;13;2;2;4;2;3;3;6;3;4;4;14;4;5;4;1;2;1;5;3;4;3;11;3;4;3;3;3;3;6;6;3;7;13;4;4;4;2;2;2;5;6;5;4;12;10;13;8;11;7;8;5;3;3;1;3;3;3;4;13;2;2;4;2;3;3;6;3;4;4;14;4;5;4;1;2;1;5;3;4;3;11;3;4;3;3;3;3;6;6…
Q12458;Q12458;17;16;16;Putative reductase 1;YPR1;>sp|Q12458|YPR1_YEAST Putative reductase 1 OS=Saccharomyces cerevisiae (strain ATCC 204508 / S288c) GN=YPR1 PE=1 SV=1;1;17;16;16;13;14;7;8;15;11;8;7;6;10;14;14;12;12;8;14;11;14;8;9;15;17;14;14;15;15;10;8;14;15;14;10;15;13;8;13;8;9;8;15;14;12;9;15;14;6;14;16;8;14;7;14;7;15;14;13;15;13;13;12;13;6;7;14;10;7;6;5;9;13;13;11;11;7;13;10;13;7;8;14;16;13;13…
Q99207;Q99207;17;17;17;Nucleolar complex protein 14;NOP14;>sp|Q99207|NOP14_YEAST Nucleolar complex protein 14 OS=Saccharomyces cerevisiae (strain ATCC 204508 / S288c) GN=NOP14 PE=1 SV=1;1;17;17;17;3;4;5;6;5;6;2;4;5;4;4;4;4;6;3;5;4;7;4;5;1;4;4;3;3;2;1;4;1;2;6;7;5;6;5;4;6;4;5;5;3;4;6;5;5;4;4;5;7;6;3;7;5;3;8;3;3;5;4;3;4;5;6;5;6;2;4;5;4;4;4;4;6;3;5;4;7;4;5;1;4;4;3;3;2;1;4;1;2;6;7;5;6;5;4;6;4;5;5;3;4;…
Q99303;Q99303;17;1;0;Transposon Ty2-DR3 Gag polyprotein:Capsid protein:Gag-p4;TY2A-DR3;>sp|Q99303|YD23A_YEAST Transposon Ty2-DR3 Gag polyprotein OS=Saccharomyces cerevisiae (strain ATCC 204508 / S288c) GN=TY2A-DR3 PE=3 SV=1;1;17;1;0;4;2;4;4;3;4;5;3;4;6;3;4;3;6;2;3;1;2;2;4;2;2;5;3;2;3;5;12;14;11;4;4;6;4;1;2;1;2;2;4;2;3;3;3;3;5;5;3;4;2;2;3;2;3;3;6;2;4;5;0;0;0;0;0;0;0;0;0;0;0;0;0;0;0;0;0;0;0;0;0;0;0…
P04046;P04046;16;16;16;Amidophosphoribosyltransferase;ADE4;>sp|P04046|PUR1_YEAST Amidophosphoribosyltransferase OS=Saccharomyces cerevisiae (strain ATCC 204508 / S288c) GN=ADE4 PE=1 SV=2;1;16;16;16;7;10;10;8;11;11;7;9;8;11;10;9;11;12;9;12;12;11;9;8;11;11;8;10;12;11;7;11;11;12;13;8;13;11;8;11;8;8;9;12;12;11;8;11;11;9;10;11;9;10;9;13;9;12;12;10;11;10;10;7;10;10;8;11;11;7;9;8;11;10;9;11;12;9;12;12;1…
P08679;P08679;16;13;13;Citrate synthase	peroxisomal;CIT2;>sp|P08679|CISY2_YEAST Citrate synthase	peroxisomal OS=Saccharomyces cerevisiae (strain ATCC 204508 / S288c) GN=CIT2 PE=1 SV=1;1;16;13;13;11;10;9;9;14;12;7;8;10;12;13;10;14;13;9;11;10;12;9;10;11;8;10;12;11;11;8;9;13;13;13;10;12;10;8;13;9;10;11;15;13;13;9;12;9;7;13;9;8;10;7;12;10;12;12;10;11;9;13;9;8;7;7;11;9;5;7;8;9;10;8;11;10;7;8;7;10;7;8;9;6;8;9;9;9;6;7;10;10;10;8;9;8;6;10;7;8;9;12;10;11;7;10;7;6;11;7;6;8;6;10;9;10;9;7;9;7;10;9;8;7;7…
P09232;P09232;16;16;15;Cerevisin;PRB1;>sp|P09232|PRTB_YEAST Cerevisin OS=Saccharomyces cerevisiae (strain ATCC 204508 / S288c) GN=PRB1 PE=1 SV=1;1;16;16;15;13;13;10;12;12;10;12;10;10;10;9;12;11;11;10;9;11;10;10;11;11;11;13;13;10;11;8;11;11;12;11;10;10;13;9;11;9;11;11;13;12;12;11;12;13;9;10;9;10;10;8;9;10;10;10;13;12;15;14;13;13;10;12;12;10;12;10;10;10;9;12;11;11;10;9;11;10;10;11;11;11;13;13;10;11…
P10507;P10507;16;16;16;Mitochondrial-processing peptidase subunit beta;MAS1;>sp|P10507|MPPB_YEAST Mitochondrial-processing peptidase subunit beta OS=Saccharomyces cerevisiae (strain ATCC 204508 / S288c) GN=MAS1 PE=1 SV=1;1;16;16;16;8;11;7;10;13;9;8;10;11;11;11;12;12;12;9;11;8;12;10;9;11;11;10;11;9;12;7;9;12;11;11;11;11;12;9;10;10;10;9;11;10;10;11;11;11;9;9;11;9;8;7;12;8;13;9;10;11;10;12;8;11;7;10…
P11353;P11353;16;16;16;Coproporphyrinogen-III oxidase;HEM13;>sp|P11353|HEM6_YEAST Oxygen-dependent coproporphyrinogen-III oxidase OS=Saccharomyces cerevisiae (strain ATCC 204508 / S288c) GN=HEM13 PE=1 SV=2;1;16;16;16;7;9;8;6;10;8;6;7;8;9;9;8;10;8;8;9;8;8;9;8;4;6;4;7;10;10;5;12;15;12;6;7;7;7;9;10;8;8;9;10;8;8;8;9;8;7;8;8;8;8;8;8;9;9;9;5;9;10;7;7;9;8;6;10;8;6;7;8;9;9;8;10;8;8;9;8;8;9;8;4;6;4;7;10;1…
P13185;P13185;16;16;13;Serine/threonine protein kinase KIN1;KIN1;>sp|P13185|KIN1_YEAST Serine/threonine protein kinase KIN1 OS=Saccharomyces cerevisiae (strain ATCC 204508 / S288c) GN=KIN1 PE=1 SV=3;1;16;16;13;5;7;5;3;5;4;1;3;4;4;3;10;4;6;3;4;4;2;3;3;4;5;5;5;6;7;1;6;8;2;3;1;3;7;3;3;2;2;5;5;5;6;4;6;6;3;3;5;3;5;2;3;3;3;3;5;6;6;8;5;7;5;3;5;4;1;3;4;4;3;10;4;6;3;4;4;2;3;3;4;5;5;5;6;7;1;6;8;2;3;1;3;7;3…
P13586;P13586;16;16;16;Calcium-transporting ATPase 1;PMR1;>sp|P13586|ATC1_YEAST Calcium-transporting ATPase 1 OS=Saccharomyces cerevisiae (strain ATCC 204508 / S288c) GN=PMR1 PE=1 SV=1;1;16;16;16;11;8;3;5;6;9;2;5;4;6;7;10;6;4;0;6;7;5;3;3;7;6;9;5;7;7;1;6;10;6;7;4;6;9;0;5;4;3;1;8;9;7;4;9;10;2;9;8;5;5;2;8;1;6;6;5;8;8;9;11;8;3;5;6;9;2;5;4;6;7;10;6;4;0;6;7;5;3;3;7;6;9;5;7;7;1;6;10;6;7;4;6;9;0;5;4;3;1;…
P14164;P14164;16;16;16;ARS-binding factor 1;ABF1;>sp|P14164|ABF1_YEAST ARS-binding factor 1 OS=Saccharomyces cerevisiae (strain ATCC 204508 / S288c) GN=ABF1 PE=1 SV=4;1;16;16;16;7;9;5;7;9;8;6;7;5;8;10;7;5;9;7;8;9;7;7;7;6;9;10;7;7;8;7;8;9;8;8;7;6;7;6;8;9;7;9;8;10;8;8;9;8;8;9;9;9;9;6;9;6;9;7;8;11;10;5;7;9;5;7;9;8;6;7;5;8;10;7;5;9;7;8;9;7;7;7;6;9;10;7;7;8;7;8;9;8;8;7;6;7;6;8;9;7;9;8;10;8;8;9;8;8;9;9…
P16550;P16550;16;16;16;Protein APA1:5	5-P-1	P-4-tetraphosphate phosphorylase:ADP-sulfurylase;APA1;>sp|P16550|APA1_YEAST Protein APA1 OS=Saccharomyces cerevisiae (strain ATCC 204508 / S288c) GN=APA1 PE=1 SV=4;1;16;16;16;15;13;10;12;13;12;10;10;11;12;9;13;12;12;10;13;12;13;11;10;14;15;12;14;14;15;12;12;16;14;12;11;14;13;9;12;11;10;11;12;13;13;11;15;14;9;12;13;10;13;10;12;11;13;14;13;11;12;13;15;13;10;12;13;12;10;10;11;12;9;13;12;12;10;13;12;…
P16622;P16622;16;16;16;Ferrochelatase	mitochondrial;HEM15;>sp|P16622|HEMH_YEAST Ferrochelatase	mitochondrial OS=Saccharomyces cerevisiae (strain ATCC 204508 / S288c) GN=HEM15 PE=1 SV=1;1;16;16;16;6;6;3;3;7;5;4;4;4;5;7;8;5;5;6;6;7;6;4;5;8;9;7;9;8;5;6;5;9;9;7;6;6;7;3;8;4;5;3;5;8;6;3;7;6;5;4;8;3;5;3;6;2;5;6;7;6;6;7;6;6;3;3;7;5;4;4;4;5;7;8;5;5;6;6;7;6;4;5;8;9;7;9;8;5;6;5;9;9;7;6;6;7;3;8;4;5;3;5;8;6;3;7;6;5;4;8;3;5;3;6;2;5;6;7;6;6;7;6;6;3;3;7;5;4;4;4;5;7;8;5;5;6;6;7;6;4;5;8;9;7;9;8;5;6;5;9;9;7;…
P17558;P17558;16;16;16;37S ribosomal protein PET123	mitochondrial;PET123;>sp|P17558|RTPT_YEAST 37S ribosomal protein PET123	mitochondrial OS=Saccharomyces cerevisiae (strain ATCC 204508 / S288c) GN=PET123 PE=1 SV=1;1;16;16;16;10;14;7;11;11;11;6;10;10;12;13;8;14;11;10;14;12;13;11;10;12;12;6;8;12;13;8;9;13;12;10;10;12;9;10;13;11;12;10;13;12;13;10;14;13;11;13;14;11;13;10;13;10;13;13;11;13;14;11;10;14;7;11;11;11;6;10;10;12;13;8;14;11;10;14;12;13;11;10;12;12;6;8;12;13;8;9;13;12;10;10;12;9;10;13;11;12;10;13;12;13;10;14;13;1…
P21147;P21147;16;16;16;Acyl-CoA desaturase 1;OLE1;>sp|P21147|ACO1_YEAST Acyl-CoA desaturase 1 OS=Saccharomyces cerevisiae (strain ATCC 204508 / S288c) GN=OLE1 PE=1 SV=2;1;16;16;16;6;9;4;7;9;8;7;8;6;10;10;7;8;12;8;10;11;9;9;8;7;8;6;9;10;9;8;9;15;12;9;9;7;10;6;6;8;7;4;8;10;7;6;9;8;6;7;8;7;8;6;11;6;10;10;7;8;5;9;6;9;4;7;9;8;7;8;6;10;10;7;8;12;8;10;11;9;9;8;7;8;6;9;10;9;8;9;15;12;9;9;7;10;6;6;8;7;4;8…
P23180;P23180;16;16;16;Probable oxidoreductase AIM17;AIM17;>sp|P23180|AIM17_YEAST Probable oxidoreductase AIM17 OS=Saccharomyces cerevisiae (strain ATCC 204508 / S288c) GN=AIM17 PE=1 SV=2;1;16;16;16;10;11;8;7;12;12;5;7;8;10;11;10;11;10;7;11;10;8;6;4;11;11;10;10;12;12;10;9;11;11;9;5;8;11;6;11;8;7;8;10;12;11;9;12;11;8;11;11;7;12;7;9;7;9;10;9;12;13;10;10;11;8;7;12;12;5;7;8;10;11;10;11;10;7;11;10;8;6…
P24279;P24279;16;16;15;DNA replication licensing factor MCM3;MCM3;>sp|P24279|MCM3_YEAST DNA replication licensing factor MCM3 OS=Saccharomyces cerevisiae (strain ATCC 204508 / S288c) GN=MCM3 PE=1 SV=1;1;16;16;15;1;4;2;3;4;3;2;3;1;4;3;2;7;6;2;5;4;6;2;2;9;11;2;8;6;6;4;3;7;6;4;4;4;3;3;5;5;2;4;6;5;3;5;5;3;3;5;6;2;6;1;5;2;6;1;4;3;5;5;1;4;2;3;4;3;2;3;1;4;3;2;7;6;2;5;4;6;2;2;9;11;2;8;6;6;4;3;7;6;4;4;4;3…
P25294;P25294;16;16;16;Protein SIS1;SIS1;>sp|P25294|SIS1_YEAST Protein SIS1 OS=Saccharomyces cerevisiae (strain ATCC 204508 / S288c) GN=SIS1 PE=1 SV=1;1;16;16;16;16;13;13;13;12;12;10;12;12;12;13;15;13;13;11;12;12;12;11;9;12;13;13;13;11;13;9;10;12;13;13;12;12;15;10;13;10;12;11;13;13;12;13;14;12;12;15;13;11;13;12;12;10;12;12;14;14;13;12;16;13;13;13;12;12;10;12;12;12;13;15;13;13;11;12;12;12;11;9;12;…
P25586;P25586;16;16;16;KRR1 small subunit processome component;KRR1;>sp|P25586|KRR1_YEAST KRR1 small subunit processome component OS=Saccharomyces cerevisiae (strain ATCC 204508 / S288c) GN=KRR1 PE=1 SV=1;1;16;16;16;12;10;10;9;11;13;7;8;11;9;10;9;12;10;9;10;8;13;10;8;11;12;10;8;12;9;8;11;10;8;10;6;10;10;9;10;7;10;11;9;10;11;8;10;11;11;10;11;10;12;10;12;7;10;11;7;10;12;10;12;10;10;9;11;13;7;8;11;9…
P25847;P25847;16;16;16;DNA mismatch repair protein MSH2;MSH2;>sp|P25847|MSH2_YEAST DNA mismatch repair protein MSH2 OS=Saccharomyces cerevisiae (strain ATCC 204508 / S288c) GN=MSH2 PE=1 SV=2;1;16;16;16;4;6;3;3;7;5;4;5;3;5;5;6;7;5;3;6;4;6;6;5;5;7;5;6;6;6;5;4;5;6;6;6;4;5;4;4;3;6;4;5;5;4;5;6;4;2;4;3;4;5;4;5;5;3;5;2;3;3;5;4;6;3;3;7;5;4;5;3;5;5;6;7;5;3;6;4;6;6;5;5;7;5;6;6;6;5;4;5;6;6;6;4;5;4;4;3;6;4;5…
P26321;P26321;16;16;16;60S ribosomal protein L5;RPL5;>sp|P26321|RL5_YEAST 60S ribosomal protein L5 OS=Saccharomyces cerevisiae (strain ATCC 204508 / S288c) GN=RPL5 PE=1 SV=4;1;16;16;16;13;13;11;11;13;14;11;10;11;15;14;13;13;14;10;14;15;15;10;13;14;15;13;14;13;14;10;12;14;15;13;12;14;13;12;15;10;10;11;14;12;15;11;13;14;9;14;15;11;13;11;13;10;13;13;13;14;14;14;13;13;11;11;13;14;11;10;11;15;14;13;13…
P27466;P27466;16;16;16;Calcium/calmodulin-dependent protein kinase I;CMK1;>sp|P27466|KCC1_YEAST Calcium/calmodulin-dependent protein kinase I OS=Saccharomyces cerevisiae (strain ATCC 204508 / S288c) GN=CMK1 PE=1 SV=2;1;16;16;16;9;11;8;9;10;10;7;11;7;8;10;10;10;9;11;9;8;11;9;10;13;10;8;7;15;8;9;11;14;13;9;6;10;12;10;13;8;9;9;10;11;10;7;11;11;7;9;10;7;9;6;9;9;13;12;9;10;10;8;9;11;8;9;10;10;7;11;7;8…
P27472;P27472;16;16;14;Glycogen [starch] synthase isoform 2;GSY2;>sp|P27472|GYS2_YEAST Glycogen [starch] synthase isoform 2 OS=Saccharomyces cerevisiae (strain ATCC 204508 / S288c) GN=GSY2 PE=1 SV=3;1;16;16;14;8;8;8;7;7;7;4;5;3;6;3;10;6;7;4;4;4;2;4;2;4;7;10;5;8;8;5;3;4;7;3;3;2;9;4;6;4;6;4;6;8;8;4;6;10;3;7;6;5;5;5;5;3;4;3;8;9;11;9;8;8;8;7;7;7;4;5;3;6;3;10;6;7;4;4;4;2;4;2;4;7;10;5;8;8;5;3;4;7;3;3;2…
P29509;P29509;16;16;16;Thioredoxin reductase 1;TRR1;>sp|P29509|TRXB1_YEAST Thioredoxin reductase 1 OS=Saccharomyces cerevisiae (strain ATCC 204508 / S288c) GN=TRR1 PE=1 SV=3;1;16;16;16;13;15;8;8;13;13;8;9;8;12;13;13;13;13;9;14;13;15;9;9;12;14;12;12;14;14;9;10;14;15;15;10;15;13;10;14;10;10;9;14;13;12;9;14;12;8;14;13;10;14;10;12;10;14;15;12;14;13;14;13;15;8;8;13;13;8;9;8;12;13;13;13;13;9;14;13;15;9…
P32380;P32380;16;16;16;Spindle pole body component 110;SPC110;>sp|P32380|SP110_YEAST Spindle pole body component 110 OS=Saccharomyces cerevisiae (strain ATCC 204508 / S288c) GN=SPC110 PE=1 SV=1;1;16;16;16;2;2;5;0;1;2;1;2;4;0;0;2;1;1;2;2;0;1;2;0;7;3;1;1;3;1;0;0;3;1;2;2;0;2;1;2;2;0;2;1;4;3;1;1;2;3;1;3;0;2;3;2;3;2;2;0;0;2;2;2;2;5;0;1;2;1;2;4;0;0;2;1;1;2;2;0;1;2;0;7;3;1;1;3;1;0;0;3;1;2;2;0;2;1;2;2;0;…
P32451;P32451;16;16;16;Biotin synthase	mitochondrial;BIO2;>sp|P32451|BIOB_YEAST Biotin synthase	mitochondrial OS=Saccharomyces cerevisiae (strain ATCC 204508 / S288c) GN=BIO2 PE=1 SV=2;1;16;16;16;8;10;7;7;12;13;8;9;10;10;12;7;12;12;9;13;9;11;12;7;10;11;4;8;11;12;9;9;13;12;9;7;9;8;10;13;10;10;11;12;10;12;11;12;9;8;13;12;9;12;9;11;10;12;13;7;9;10;7;8;10;7;7;12;13;8;9;10;10;12;7;12;12;9;13;9;11;12;7;10;11;4;8;11;12;9;9;13;12;9;7;9;8;10;13;10;10;11;12;10;12;11;12;9;8;13;12;9;12;9;11;10;12;13;7;…
P32496;P32496;16;16;16;26S proteasome regulatory subunit RPN12;RPN12;>sp|P32496|RPN12_YEAST 26S proteasome regulatory subunit RPN12 OS=Saccharomyces cerevisiae (strain ATCC 204508 / S288c) GN=RPN12 PE=1 SV=3;1;16;16;16;15;13;12;11;12;14;9;10;10;14;13;14;10;12;10;10;14;12;9;13;15;15;13;14;13;13;10;10;12;12;11;10;10;10;9;13;11;10;10;12;14;13;10;12;13;10;14;12;10;14;8;11;10;11;10;12;13;14;11;15;13;1…
P32643;P32643;16;16;16;Trans-aconitate 3-methyltransferase;TMT1;>sp|P32643|TMT1_YEAST Trans-aconitate 3-methyltransferase OS=Saccharomyces cerevisiae (strain ATCC 204508 / S288c) GN=TMT1 PE=1 SV=1;1;16;16;16;10;13;9;8;11;10;5;5;6;10;8;10;8;8;6;7;6;8;6;7;6;7;8;9;9;9;6;7;6;9;6;6;6;10;6;9;6;7;6;10;12;11;8;10;12;7;10;10;7;7;7;10;6;9;6;8;11;12;9;10;13;9;8;11;10;5;5;6;10;8;10;8;8;6;7;6;8;6;7;6;7;8;9;9;…
P32835;P32835;16;1;1;GTP-binding nuclear protein GSP1/CNR1;GSP1;>sp|P32835|GSP1_YEAST GTP-binding nuclear protein GSP1/CNR1 OS=Saccharomyces cerevisiae (strain ATCC 204508 / S288c) GN=GSP1 PE=1 SV=1;1;16;1;1;13;14;12;9;14;14;10;11;11;12;14;15;13;12;12;12;11;14;11;11;13;14;10;11;12;14;12;11;13;13;14;12;14;13;13;15;10;11;11;12;14;14;11;11;12;12;14;14;9;16;12;15;12;12;14;11;15;15;13;1;1;1;1;1;1;1;1;…
P32836;P32836;16;16;1;GTP-binding nuclear protein GSP2/CNR2;GSP2;>sp|P32836|GSP2_YEAST GTP-binding nuclear protein GSP2/CNR2 OS=Saccharomyces cerevisiae (strain ATCC 204508 / S288c) GN=GSP2 PE=1 SV=1;1;16;16;1;12;14;11;8;14;13;9;11;10;12;14;14;12;12;11;12;11;14;11;11;13;13;9;10;12;13;11;11;12;12;14;11;14;13;12;14;9;11;10;11;14;13;11;10;11;11;13;13;8;15;11;15;11;11;13;10;15;14;12;12;14;11;8;14;13;…
P32909;P32909;16;16;16;Protein SMY2;SMY2;>sp|P32909|SMY2_YEAST Protein SMY2 OS=Saccharomyces cerevisiae (strain ATCC 204508 / S288c) GN=SMY2 PE=1 SV=2;1;16;16;16;2;6;4;4;4;6;4;4;7;2;4;2;8;5;7;6;3;7;8;6;3;2;4;3;7;6;3;2;4;2;3;5;2;3;6;6;3;8;5;7;4;4;6;6;3;3;5;5;4;3;7;3;7;5;8;3;3;1;4;2;6;4;4;4;6;4;4;7;2;4;2;8;5;7;6;3;7;8;6;3;2;4;3;7;6;3;2;4;2;3;5;2;3;6;6;3;8;5;7;4;4;6;6;3;3;5;5;4;3;7;3;7;5;8;3;3;1;4;2…
P33299;P33299;16;16;16;26S protease regulatory subunit 7 homolog;RPT1;>sp|P33299|PRS7_YEAST 26S protease regulatory subunit 7 homolog OS=Saccharomyces cerevisiae (strain ATCC 204508 / S288c) GN=RPT1 PE=1 SV=1;1;16;16;16;12;12;9;9;12;11;5;10;10;11;11;12;12;11;9;12;10;11;10;9;11;12;9;10;12;12;7;7;11;9;12;10;10;13;10;11;9;10;9;12;12;11;10;11;12;11;11;11;8;10;8;11;9;12;11;10;13;11;11;12;12;9;9;12;11;…
P33302;P33302;16;16;13;Pleiotropic ABC efflux transporter of multiple drugs;PDR5;>sp|P33302|PDR5_YEAST Pleiotropic ABC efflux transporter of multiple drugs OS=Saccharomyces cerevisiae (strain ATCC 204508 / S288c) GN=PDR5 PE=1 SV=1;1;16;16;13;2;4;4;5;3;5;3;4;4;5;3;4;4;4;8;3;4;4;6;3;3;4;4;4;5;4;1;4;5;4;12;8;7;3;6;5;5;6;4;5;5;5;4;6;3;3;5;6;4;6;4;6;6;5;6;3;2;5;4;2;4;4;5;3;5;3;4;4;5;3;4;4;4;8;3;4;4;6;…
P33303;P33303;16;16;16;Succinate/fumarate mitochondrial transporter;SFC1;>sp|P33303|SFC1_YEAST Succinate/fumarate mitochondrial transporter OS=Saccharomyces cerevisiae (strain ATCC 204508 / S288c) GN=SFC1 PE=1 SV=2;1;16;16;16;13;13;9;9;13;15;9;9;9;13;14;14;14;13;9;13;12;11;9;8;9;11;10;12;14;14;12;9;12;12;13;8;11;13;8;11;9;9;9;13;14;13;9;13;14;9;13;14;9;13;9;12;9;14;13;14;14;15;14;13;13;9;9;13;15;…
P33755;P33755;16;16;16;Nuclear protein localization protein 4;NPL4;>sp|P33755|NPL4_YEAST Nuclear protein localization protein 4 OS=Saccharomyces cerevisiae (strain ATCC 204508 / S288c) GN=NPL4 PE=1 SV=1;1;16;16;16;7;4;3;4;6;4;2;4;2;5;2;7;4;3;1;3;6;3;2;2;4;5;3;5;4;4;1;2;2;2;4;2;1;6;3;2;2;3;3;3;6;5;4;6;4;3;3;2;1;2;2;4;4;4;4;3;6;3;3;7;4;3;4;6;4;2;4;2;5;2;7;4;3;1;3;6;3;2;2;4;5;3;5;4;4;1;2;2;2;4;2;1;6…
P36120;P36120;16;16;16;ATP-dependent RNA helicase DBP7;DBP7;>sp|P36120|DBP7_YEAST ATP-dependent RNA helicase DBP7 OS=Saccharomyces cerevisiae (strain ATCC 204508 / S288c) GN=DBP7 PE=1 SV=1;1;16;16;16;3;5;2;3;4;2;3;6;2;5;4;3;3;6;3;2;3;3;1;2;3;4;3;2;5;5;2;3;5;2;2;2;3;4;4;6;3;2;1;2;3;2;2;2;4;2;2;3;2;5;1;4;1;5;4;5;3;2;4;3;5;2;3;4;2;3;6;2;5;4;3;3;6;3;2;3;3;1;2;3;4;3;2;5;5;2;3;5;2;2;2;3;4;4;6;3;2;1;2;3…
P36520;P36520;16;16;16;54S ribosomal protein L10	mitochondrial;MRPL10;>sp|P36520|RM10_YEAST 54S ribosomal protein L10	mitochondrial OS=Saccharomyces cerevisiae (strain ATCC 204508 / S288c) GN=MRPL10 PE=1 SV=2;1;16;16;16;11;12;14;12;10;12;11;13;12;12;12;12;12;13;11;13;12;13;11;10;12;13;13;12;14;12;12;10;14;12;11;11;13;10;12;11;11;11;11;11;12;13;11;12;11;10;12;12;12;12;12;12;12;10;11;12;11;12;14;11;12;14;12;10;12;11;13;12;12;12;12;12;13;11;13;12;13;11;10;12;13;13;12;14;12;12;10;14;12;11;11;13;10;12;11;11;11;11;11;…
P36525;P36525;16;16;16;54S ribosomal protein L24	mitochondrial;MRPL24;>sp|P36525|RM24_YEAST 54S ribosomal protein L24	mitochondrial OS=Saccharomyces cerevisiae (strain ATCC 204508 / S288c) GN=MRPL24 PE=1 SV=2;1;16;16;16;8;11;8;10;10;10;7;9;8;10;10;7;12;11;10;10;10;10;7;9;8;10;8;8;12;11;9;11;11;10;11;9;11;8;7;12;9;10;7;11;11;11;8;13;8;7;12;11;7;9;8;10;8;11;13;7;10;9;12;8;11;8;10;10;10;7;9;8;10;10;7;12;11;10;10;10;10;7;9;8;10;8;8;12;11;9;11;11;10;11;9;11;8;7;12;9;10;7;11;11;11;8;13;8;7;12;11;7;9;8;10;8;11;13;7;10;…
P36534;P36534;16;16;16;54S ribosomal protein L40	mitochondrial;MRPL40;>sp|P36534|RM40_YEAST 54S ribosomal protein L40	mitochondrial OS=Saccharomyces cerevisiae (strain ATCC 204508 / S288c) GN=MRPL40 PE=1 SV=2;1;16;16;16;7;10;9;7;8;10;7;11;8;11;10;6;11;11;10;11;11;10;11;9;9;9;9;9;9;8;8;7;10;10;7;6;9;8;10;9;10;9;10;11;9;9;7;8;7;10;10;10;10;12;9;11;9;11;9;9;9;8;10;7;10;9;7;8;10;7;11;8;11;10;6;11;11;10;11;11;10;11;9;9;9;9;9;9;8;8;7;10;10;7;6;9;8;10;9;10;9;10;11;9;9;7;8;7;10;10;10;10;12;9;11;9;11;9;9;9;8;10;7;10;9;7;…
P38351;P38351;16;16;16;RNA polymerase II-associated protein 1;PAF1;>sp|P38351|PAF1_YEAST RNA polymerase II-associated protein 1 OS=Saccharomyces cerevisiae (strain ATCC 204508 / S288c) GN=PAF1 PE=1 SV=1;1;16;16;16;6;9;7;5;8;8;2;6;8;7;8;10;7;9;7;10;8;4;7;4;7;9;7;7;7;8;5;6;10;10;9;6;7;9;5;8;6;6;6;9;5;9;6;9;8;8;6;6;7;9;6;6;6;9;5;9;6;12;6;6;9;7;5;8;8;2;6;8;7;8;10;7;9;7;10;8;4;7;4;7;9;7;7;7;8;5;6;10;1…
P38623;P38623;16;16;16;Serine/threonine-protein kinase RCK2;RCK2;>sp|P38623|RCK2_YEAST Serine/threonine-protein kinase RCK2 OS=Saccharomyces cerevisiae (strain ATCC 204508 / S288c) GN=RCK2 PE=1 SV=3;1;16;16;16;3;5;7;7;2;7;2;6;5;5;5;5;4;7;4;4;4;6;4;4;9;7;8;6;6;7;3;6;7;4;6;3;3;6;5;6;4;3;4;8;5;6;6;7;6;7;7;9;7;8;7;7;6;7;9;4;11;8;8;3;5;7;7;2;7;2;6;5;5;5;5;4;7;4;4;4;6;4;4;9;7;8;6;6;7;3;6;7;4;6;3;3;6;5;…
P38694;P38694;16;16;16;Putative aldehyde dehydrogenase-like protein YHR039C;MSC7;>sp|P38694|MSC7_YEAST Putative aldehyde dehydrogenase-like protein YHR039C OS=Saccharomyces cerevisiae (strain ATCC 204508 / S288c) GN=MSC7 PE=1 SV=1;1;16;16;16;7;12;9;7;7;9;5;4;6;6;6;7;7;5;7;6;5;8;4;4;8;5;7;8;9;10;5;9;13;12;7;4;5;5;4;7;5;6;5;4;6;10;8;9;11;8;9;7;7;9;6;8;6;5;7;6;11;10;9;7;12;9;7;7;9;5;4;6;6;6;7;7;5;7;…
P38817;P38817;16;16;16;ADP-ribosylation factor-binding protein GGA2;GGA2;>sp|P38817|GGA2_YEAST ADP-ribosylation factor-binding protein GGA2 OS=Saccharomyces cerevisiae (strain ATCC 204508 / S288c) GN=GGA2 PE=1 SV=1;1;16;16;16;11;10;7;9;10;12;8;9;7;9;7;10;10;10;10;11;12;11;9;9;11;11;8;12;12;10;9;8;10;11;10;9;11;8;10;13;11;7;8;9;11;10;9;11;11;10;12;12;9;8;7;7;9;8;10;10;8;10;7;11;10;7;9;10;12;8;9;7;…
P38822;P38822;16;16;16;Protein BZZ1;BZZ1;>sp|P38822|BZZ1_YEAST Protein BZZ1 OS=Saccharomyces cerevisiae (strain ATCC 204508 / S288c) GN=BZZ1 PE=1 SV=1;1;16;16;16;8;7;5;6;5;6;2;4;5;4;6;7;7;5;4;4;4;6;6;4;4;7;5;4;3;8;4;5;6;6;4;4;4;5;5;5;3;4;4;5;4;4;5;5;7;5;3;7;5;6;5;5;6;8;5;6;5;7;5;8;7;5;6;5;6;2;4;5;4;6;7;7;5;4;4;4;6;6;4;4;7;5;4;3;8;4;5;6;6;4;4;4;5;5;5;3;4;4;5;4;4;5;5;7;5;3;7;5;6;5;5;6;8;5;6;5;7;5;8…
P38825;P38825;16;16;16;Protein TOM71;TOM71;>sp|P38825|TOM71_YEAST Protein TOM71 OS=Saccharomyces cerevisiae (strain ATCC 204508 / S288c) GN=TOM71 PE=1 SV=1;1;16;16;16;8;7;9;9;8;11;7;7;8;8;11;9;10;11;8;6;9;9;8;8;9;9;11;12;7;8;6;7;6;10;10;7;7;7;9;9;9;8;9;6;8;9;9;8;8;6;9;10;7;9;8;9;6;11;7;6;6;8;9;8;7;9;9;8;11;7;7;8;8;11;9;10;11;8;6;9;9;8;8;9;9;11;12;7;8;6;7;6;10;10;7;7;7;9;9;9;8;9;6;8;9;9;8;8;6;9;10…
P38996;P38996;16;16;16;Nuclear polyadenylated RNA-binding protein 3;NAB3;>sp|P38996|NAB3_YEAST Nuclear polyadenylated RNA-binding protein 3 OS=Saccharomyces cerevisiae (strain ATCC 204508 / S288c) GN=NAB3 PE=1 SV=1;1;16;16;16;8;10;6;7;10;10;3;7;6;7;7;6;8;8;6;11;8;9;4;6;9;7;5;4;6;7;3;7;9;7;8;6;6;8;5;8;7;8;8;8;10;8;7;13;10;5;11;6;7;7;5;9;6;9;9;5;9;6;5;8;10;6;7;10;10;3;7;6;7;7;6;8;8;6;11;8;9;4;6;9;7…
P40433;P40433;16;16;16;6-phosphofructo-2-kinase 1;PFK26;>sp|P40433|6P21_YEAST 6-phosphofructo-2-kinase 1 OS=Saccharomyces cerevisiae (strain ATCC 204508 / S288c) GN=PFK26 PE=1 SV=1;1;16;16;16;8;3;3;2;1;0;0;2;2;0;1;11;2;0;1;1;0;1;0;0;0;1;8;0;0;3;0;1;4;0;0;0;0;6;0;1;0;0;0;1;1;2;0;1;10;1;1;1;1;1;2;0;2;0;0;2;2;5;3;8;3;3;2;1;0;0;2;2;0;1;11;2;0;1;1;0;1;0;0;0;1;8;0;0;3;0;1;4;0;0;0;0;6;0;1;0;0;0;1;1;2;0;…
P40457;P40457;16;16;15;Protein MLP2;MLP2;>sp|P40457|MLP2_YEAST Protein MLP2 OS=Saccharomyces cerevisiae (strain ATCC 204508 / S288c) GN=MLP2 PE=1 SV=1;1;16;16;15;2;3;2;1;2;1;2;0;2;1;0;1;1;2;0;4;1;0;0;0;1;2;1;1;1;3;1;0;3;2;1;0;2;1;1;1;0;1;0;0;2;2;2;1;2;2;2;1;0;3;2;3;0;1;1;1;1;1;1;2;3;2;1;2;1;2;0;2;1;0;1;1;2;0;4;1;0;0;0;1;2;1;1;1;3;1;0;3;2;1;0;2;1;1;1;0;1;0;0;2;2;2;1;2;2;2;1;0;3;2;3;0;1;1;1;1;1;1;2…
P40693;P40693;16;16;16;Ribosome biogenesis protein RLP7;RLP7;>sp|P40693|RLP7_YEAST Ribosome biogenesis protein RLP7 OS=Saccharomyces cerevisiae (strain ATCC 204508 / S288c) GN=RLP7 PE=1 SV=1;1;16;16;16;13;11;9;10;14;11;11;11;10;14;11;12;13;12;9;13;12;13;11;10;11;12;11;11;13;14;12;9;11;10;14;11;13;11;11;11;11;10;10;13;13;11;9;13;10;9;13;13;10;13;11;12;11;13;15;10;13;12;13;13;11;9;10;14;11;11;11;10…
P41911;P41911;16;15;15;Glycerol-3-phosphate dehydrogenase [NAD(+)] 2	mitochondrial;GPD2;>sp|P41911|GPD2_YEAST Glycerol-3-phosphate dehydrogenase [NAD(+)] 2	mitochondrial OS=Saccharomyces cerevisiae (strain ATCC 204508 / S288c) GN=GPD2 PE=1 SV=2;1;16;15;15;11;9;8;10;10;11;6;6;6;10;10;11;8;9;6;10;9;9;7;6;11;10;11;10;11;9;7;9;12;13;11;8;12;10;6;9;9;6;6;8;12;9;8;10;10;6;10;9;8;10;6;10;5;9;9;10;12;10;9;10;8;7;9;9;10;5;5;5;9;9;10;7;8;5;9;8;8;6;5;10;9;10;9;10;8;6;8;11;12;10;7;11;9;5;8;8;5;5;7;11;8;7;9;9;5;9;8;7;9;5;9;4;8;8;9;11;9;8;10;8;7;9;9;10;5;5;5;9;9;…
P47039;P47039;16;16;16;Probable kynurenine--oxoglutarate transaminase BNA3;BNA3;>sp|P47039|BNA3_YEAST Probable kynurenine--oxoglutarate transaminase BNA3 OS=Saccharomyces cerevisiae (strain ATCC 204508 / S288c) GN=BNA3 PE=1 SV=1;1;16;16;16;15;15;12;12;15;15;10;11;12;15;15;15;15;15;12;15;15;14;12;11;16;16;15;16;15;15;12;9;15;15;14;12;14;14;12;14;12;12;12;15;14;15;12;15;15;12;14;15;12;15;11;15;11;1…
P47054;P47054;16;16;15;Nucleoporin NUP192;NUP192;>sp|P47054|NU192_YEAST Nucleoporin NUP192 OS=Saccharomyces cerevisiae (strain ATCC 204508 / S288c) GN=NUP192 PE=1 SV=1;1;16;16;15;1;3;3;1;2;3;4;2;3;2;2;4;4;3;2;3;3;2;3;0;2;5;4;3;5;1;3;3;1;0;1;1;3;5;3;4;3;3;2;1;2;3;1;2;4;2;4;3;1;3;2;5;4;3;2;5;1;7;1;1;3;3;1;2;3;4;2;3;2;2;4;4;3;2;3;3;2;3;0;2;5;4;3;5;1;3;3;1;0;1;1;3;5;3;4;3;3;2;1;2;3;1;2;4;2;4;3;1;3;2;…
P47083;P47083;16;16;16;U3 small nucleolar RNA-associated protein MPP10;MPP10;>sp|P47083|MPP10_YEAST U3 small nucleolar RNA-associated protein MPP10 OS=Saccharomyces cerevisiae (strain ATCC 204508 / S288c) GN=MPP10 PE=1 SV=1;1;16;16;16;6;6;4;3;7;4;3;6;5;7;6;5;6;7;3;4;7;8;5;4;6;3;4;5;5;5;2;5;6;3;7;3;5;4;6;8;3;3;5;6;4;5;5;4;3;4;6;6;3;6;5;5;5;4;7;6;5;6;5;6;6;4;3;7;4;3;6;5;7;6;5;6;7;3;4;7;8;5;4;6;3;4;…
P47120;P47120;16;16;16;Deoxyhypusine hydroxylase;LIA1;>sp|P47120|DOHH_YEAST Deoxyhypusine hydroxylase OS=Saccharomyces cerevisiae (strain ATCC 204508 / S288c) GN=LIA1 PE=1 SV=1;1;16;16;16;10;12;7;8;13;10;6;8;6;15;14;12;11;13;9;11;13;13;8;8;10;12;10;11;15;11;9;8;13;13;14;8;14;13;8;14;8;10;6;14;13;12;8;12;10;8;12;11;7;12;6;12;7;13;13;11;12;10;13;10;12;7;8;13;10;6;8;6;15;14;12;11;13;9;11;13;13;8;8;1…
P47137;P47137;16;16;16;Uncharacterized oxidoreductase YJR096W;;>sp|P47137|YJ66_YEAST Uncharacterized oxidoreductase YJR096W OS=Saccharomyces cerevisiae (strain ATCC 204508 / S288c) GN=YJR096W PE=1 SV=1;1;16;16;16;11;7;4;5;5;4;2;1;1;5;4;13;2;4;0;3;4;3;1;3;6;5;12;4;5;3;3;1;3;4;3;1;1;13;2;3;1;1;1;5;5;5;2;5;12;2;4;3;1;4;1;4;1;5;4;9;8;9;10;11;7;4;5;5;4;2;1;1;5;4;13;2;4;0;3;4;3;1;3;6;5;12;4;5;3;3;1;3;4…
P48527;P48527;16;16;16;Tyrosine--tRNA ligase	mitochondrial;MSY1;>sp|P48527|SYYM_YEAST Tyrosine--tRNA ligase	mitochondrial OS=Saccharomyces cerevisiae (strain ATCC 204508 / S288c) GN=MSY1 PE=1 SV=1;1;16;16;16;5;8;6;3;7;7;5;5;2;6;6;7;9;7;3;7;6;7;6;3;5;5;4;5;7;6;5;4;5;6;5;3;4;7;6;12;6;6;5;9;8;6;5;7;5;6;7;6;3;6;6;9;8;8;10;5;6;6;6;5;8;6;3;7;7;5;5;2;6;6;7;9;7;3;7;6;7;6;3;5;5;4;5;7;6;5;4;5;6;5;3;4;7;6;12;6;6;5;9;8;6;5;7;5;6;7;6;3;6;6;9;8;8;10;5;6;6;6;5;8;6;3;7;7;5;5;2;6;6;7;9;7;3;7;6;7;6;3;5;5;4;5;7;6;5;4;5;6…
P50086;P50086;16;16;16;Probable 26S proteasome regulatory subunit p28;NAS6;>sp|P50086|PSD10_YEAST Probable 26S proteasome regulatory subunit p28 OS=Saccharomyces cerevisiae (strain ATCC 204508 / S288c) GN=NAS6 PE=1 SV=1;1;16;16;16;12;12;8;10;10;12;9;10;9;12;11;9;10;11;8;10;11;9;9;9;11;8;13;11;11;13;8;9;9;10;11;8;9;12;8;12;9;9;9;13;13;10;11;11;11;9;11;13;9;11;8;13;9;10;8;11;11;12;9;12;12;8;10;10;1…
P50109;P50109;16;16;16;Protein PSP2;PSP2;>sp|P50109|PSP2_YEAST Protein PSP2 OS=Saccharomyces cerevisiae (strain ATCC 204508 / S288c) GN=PSP2 PE=1 SV=2;1;16;16;16;12;9;8;7;8;9;7;9;6;11;8;9;5;12;7;5;8;8;6;9;11;12;10;11;9;8;9;6;9;8;10;7;8;11;7;7;8;8;7;10;10;7;7;7;9;4;8;9;10;6;7;10;6;6;10;12;9;10;10;12;9;8;7;8;9;7;9;6;11;8;9;5;12;7;5;8;8;6;9;11;12;10;11;9;8;9;6;9;8;10;7;8;11;7;7;8;8;7;10;10;7;7;7;9;4…
P51401;P51401;16;16;4;60S ribosomal protein L9-B;RPL9B;>sp|P51401|RL9B_YEAST 60S ribosomal protein L9-B OS=Saccharomyces cerevisiae (strain ATCC 204508 / S288c) GN=RPL9B PE=1 SV=1;1;16;16;4;13;15;14;15;14;14;15;14;12;14;14;15;13;15;13;13;14;14;14;15;14;14;15;13;15;14;14;13;14;15;15;15;15;13;13;14;15;15;14;14;14;15;14;15;14;14;13;14;15;15;14;14;14;14;15;11;15;13;15;13;15;14;15;14;14;15;14;12;14;14…
P52593;P52593;16;16;16;Nucleoporin NUP188;NUP188;>sp|P52593|NU188_YEAST Nucleoporin NUP188 OS=Saccharomyces cerevisiae (strain ATCC 204508 / S288c) GN=NUP188 PE=1 SV=1;1;16;16;16;4;3;1;4;2;5;1;8;5;4;5;5;7;5;6;2;3;4;4;4;3;3;6;2;6;6;2;5;3;3;5;4;3;2;3;2;5;4;3;2;5;3;6;5;7;2;4;3;4;4;3;4;5;3;2;3;4;4;5;4;3;1;4;2;5;1;8;5;4;5;5;7;5;6;2;3;4;4;4;3;3;6;2;6;6;2;5;3;3;5;4;3;2;3;2;5;4;3;2;5;3;6;5;7;2;4;3;4;4;3;…
P53064;P53064;16;16;16;RNA polymerase-associated protein RTF1;RTF1;>sp|P53064|RTF1_YEAST RNA polymerase-associated protein RTF1 OS=Saccharomyces cerevisiae (strain ATCC 204508 / S288c) GN=RTF1 PE=1 SV=2;1;16;16;16;8;10;6;6;7;8;5;9;10;8;8;7;7;9;6;9;7;9;9;6;7;10;6;8;8;8;5;7;10;10;5;6;6;6;7;8;6;6;8;8;8;9;7;6;9;5;9;9;7;6;7;8;8;5;9;7;4;5;9;8;10;6;6;7;8;5;9;10;8;8;7;7;9;6;9;7;9;9;6;7;10;6;8;8;8;5;7;10;…
P53145;P53145;16;16;16;Large subunit GTPase 1;LSG1;>sp|P53145|LSG1_YEAST Large subunit GTPase 1 OS=Saccharomyces cerevisiae (strain ATCC 204508 / S288c) GN=LSG1 PE=1 SV=1;1;16;16;16;7;9;4;6;9;7;1;7;6;8;9;5;11;8;5;8;6;8;7;5;10;6;7;7;11;6;4;7;7;7;12;5;8;8;5;6;5;4;4;7;9;7;8;9;7;4;5;12;5;10;5;9;5;9;7;6;7;7;8;7;9;4;6;9;7;1;7;6;8;9;5;11;8;5;8;6;8;7;5;10;6;7;7;11;6;4;7;7;7;12;5;8;8;5;6;5;4;4;7;9;7;8;9;7…
P53199;P53199;16;16;16;Sterol-4-alpha-carboxylate 3-dehydrogenase	decarboxylating;ERG26;>sp|P53199|ERG26_YEAST Sterol-4-alpha-carboxylate 3-dehydrogenase	decarboxylating OS=Saccharomyces cerevisiae (strain ATCC 204508 / S288c) GN=ERG26 PE=1 SV=1;1;16;16;16;13;15;11;12;13;14;10;11;10;14;15;13;14;14;11;14;12;16;13;12;14;14;12;15;14;13;11;11;15;15;13;10;14;11;10;13;11;13;12;15;14;14;11;13;14;10;14;14;12;13;9;14;12;15;14;13;14;14;14;13;15;11;12;13;14;10;11;10;14;15;13;14;14;11;14;12;16;13;12;14;14;12;15;14;13;11;11;15;15;13;10;14;11;10;13;11;13;12;15;…
P53295;P53295;16;16;16;Ribosome-interacting GTPase 2;RBG2;>sp|P53295|RBG2_YEAST Ribosome-interacting GTPase 2 OS=Saccharomyces cerevisiae (strain ATCC 204508 / S288c) GN=RBG2 PE=1 SV=1;1;16;16;16;7;9;6;8;7;9;5;6;8;9;10;9;12;9;7;5;7;9;6;6;9;7;7;6;8;6;3;7;9;8;8;5;9;8;5;10;6;8;6;6;9;10;8;10;8;5;8;8;6;9;7;7;5;5;9;8;8;11;9;7;9;6;8;7;9;5;6;8;9;10;9;12;9;7;5;7;9;6;6;9;7;7;6;8;6;3;7;9;8;8;5;9;8;5;10;6;8;…
P53549;P53549;16;16;16;26S protease subunit RPT4;RPT4;>sp|P53549|PRS10_YEAST 26S protease subunit RPT4 OS=Saccharomyces cerevisiae (strain ATCC 204508 / S288c) GN=RPT4 PE=1 SV=4;1;16;16;16;14;14;10;10;12;14;10;10;10;13;13;14;14;13;10;14;14;14;10;10;14;15;13;14;14;14;13;10;14;15;15;11;14;15;10;15;10;10;10;14;14;14;10;14;14;10;14;14;10;14;10;14;9;14;14;13;14;13;14;14;14;10;10;12;14;10;10;10;13;13;1…
P53839;P53839;16;16;16;Glyoxylate reductase 1;GOR1;>sp|P53839|GOR1_YEAST Glyoxylate reductase 1 OS=Saccharomyces cerevisiae (strain ATCC 204508 / S288c) GN=GOR1 PE=1 SV=1;1;16;16;16;12;10;8;7;9;9;7;7;7;9;10;12;8;9;6;7;9;8;6;6;10;10;10;8;8;8;6;6;8;7;8;7;8;10;5;8;5;6;6;8;7;9;7;9;12;8;8;9;7;8;7;8;6;8;7;10;11;9;9;12;10;8;7;9;9;7;7;7;9;10;12;8;9;6;7;9;8;6;6;10;10;10;8;8;8;6;6;8;7;8;7;8;10;5;8;5;6;6;8;…
P54730;P54730;16;16;16;UBX domain-containing protein 4;UBX4;>sp|P54730|UBX4_YEAST UBX domain-containing protein 4 OS=Saccharomyces cerevisiae (strain ATCC 204508 / S288c) GN=UBX4 PE=1 SV=1;1;16;16;16;8;7;5;4;7;7;4;3;4;4;7;8;5;2;4;8;5;5;5;5;10;8;6;7;5;6;5;6;6;4;3;2;3;7;4;7;5;7;4;8;5;8;7;5;7;5;6;6;5;7;4;4;5;5;5;5;5;6;6;8;7;5;4;7;7;4;3;4;4;7;8;5;2;4;8;5;5;5;5;10;8;6;7;5;6;5;6;6;4;3;2;3;7;4;7;5;7;4;8…
Q00816;Q00816;16;16;16;Resistance to glucose repression protein 1;REG1;>sp|Q00816|REG1_YEAST Resistance to glucose repression protein 1 OS=Saccharomyces cerevisiae (strain ATCC 204508 / S288c) GN=REG1 PE=1 SV=1;1;16;16;16;7;6;8;7;8;7;4;8;8;6;7;9;7;5;6;7;5;5;6;6;8;8;8;8;7;11;2;6;9;7;5;6;5;10;7;5;7;6;8;7;10;9;8;7;6;9;7;9;6;8;7;9;8;7;6;5;9;7;7;7;6;8;7;8;7;4;8;8;6;7;9;7;5;6;7;5;5;6;6;8;8;8;8;7;11;2;6…
Q01454;Q01454;16;16;16;DNA polymerase alpha-binding protein;CTF4;>sp|Q01454|CTF4_YEAST DNA polymerase alpha-binding protein OS=Saccharomyces cerevisiae (strain ATCC 204508 / S288c) GN=CTF4 PE=1 SV=2;1;16;16;16;4;5;2;1;6;3;3;4;4;3;2;7;6;5;4;4;5;3;6;2;4;7;6;5;5;4;3;6;6;5;5;2;4;5;3;5;2;5;3;4;4;4;5;4;4;4;5;4;3;5;2;6;7;6;7;6;6;7;5;4;5;2;1;6;3;3;4;4;3;2;7;6;5;4;4;5;3;6;2;4;7;6;5;5;4;3;6;6;5;5;2;4;5;3;5…
Q02201;Q02201;16;16;16;Oxysterol-binding protein homolog 6;OSH6;>sp|Q02201|OSH6_YEAST Oxysterol-binding protein homolog 6 OS=Saccharomyces cerevisiae (strain ATCC 204508 / S288c) GN=OSH6 PE=1 SV=1;1;16;16;16;10;6;5;10;7;7;4;5;5;5;6;10;7;4;5;5;5;6;4;4;9;8;7;10;6;5;1;6;6;8;3;5;4;6;5;8;2;5;4;6;7;4;7;8;6;6;5;7;5;6;5;6;4;6;5;6;8;5;5;10;6;5;10;7;7;4;5;5;5;6;10;7;4;5;5;5;6;4;4;9;8;7;10;6;5;1;6;6;8;3;5;4…
Q03088;Q03088;16;16;16;Styryl dye vacuolar localization protein 3;SVL3;>sp|Q03088|SVL3_YEAST Styryl dye vacuolar localization protein 3 OS=Saccharomyces cerevisiae (strain ATCC 204508 / S288c) GN=SVL3 PE=1 SV=1;1;16;16;16;9;8;6;5;9;9;2;5;6;6;7;7;8;6;5;9;8;10;6;5;3;5;4;8;7;8;3;6;11;11;8;5;9;7;8;11;7;6;6;9;7;8;7;10;9;5;9;7;6;6;7;11;5;6;7;6;7;11;6;9;8;6;5;9;9;2;5;6;6;7;7;8;6;5;9;8;10;6;5;3;5;4;8;7;8…
Q03102;Q03102;16;16;16;Uncharacterized membrane protein YML131W;;>sp|Q03102|YMN1_YEAST Uncharacterized membrane protein YML131W OS=Saccharomyces cerevisiae (strain ATCC 204508 / S288c) GN=YML131W PE=1 SV=1;1;16;16;16;12;12;7;9;11;8;9;6;5;9;7;12;4;6;3;3;7;5;3;6;7;11;15;10;4;5;5;8;5;6;3;4;5;12;3;3;5;3;6;10;12;12;8;11;13;4;9;8;8;7;5;6;5;4;3;15;12;13;13;12;12;7;9;11;8;9;6;5;9;7;12;4;6;3;3;7;5;3;6;7;1…
Q04409;Q04409;16;15;15;Putative glucokinase-2;EMI2;>sp|Q04409|EMI2_YEAST Putative glucokinase-2 OS=Saccharomyces cerevisiae (strain ATCC 204508 / S288c) GN=EMI2 PE=1 SV=1;1;16;15;15;10;8;5;6;10;8;4;7;5;9;12;11;10;9;5;8;6;9;6;7;6;8;10;7;13;12;9;10;15;12;4;2;4;10;5;7;7;7;8;9;10;9;6;7;10;8;8;9;6;9;6;10;6;9;7;10;9;9;8;9;8;5;6;9;7;4;7;5;8;11;10;9;8;5;7;6;9;6;7;6;8;9;6;12;11;8;10;14;11;4;2;4;9;5;6;7;7;…
Q04636;Q04636;16;16;16;FACT complex subunit POB3;POB3;>sp|Q04636|POB3_YEAST FACT complex subunit POB3 OS=Saccharomyces cerevisiae (strain ATCC 204508 / S288c) GN=POB3 PE=1 SV=1;1;16;16;16;10;11;10;10;11;11;9;10;10;11;11;10;10;9;11;10;9;13;10;9;11;12;11;12;11;11;8;11;10;12;10;10;9;9;10;12;10;10;8;12;12;11;10;9;11;10;13;12;10;11;10;11;10;11;10;10;13;10;13;10;11;10;10;11;11;9;10;10;11;11;10;10;9;11;…
Q05931;Q05931;16;16;16;Heat shock protein SSQ1	mitochondrial;SSQ1;>sp|Q05931|HSP7Q_YEAST Heat shock protein SSQ1	mitochondrial OS=Saccharomyces cerevisiae (strain ATCC 204508 / S288c) GN=SSQ1 PE=1 SV=1;1;16;16;16;10;8;6;7;10;7;2;6;4;7;7;12;9;9;4;9;7;9;3;3;9;10;6;7;9;6;5;7;12;8;5;6;6;10;6;7;4;6;5;9;7;7;6;9;11;4;9;9;8;7;5;9;7;8;9;9;10;8;10;10;8;6;7;10;7;2;6;4;7;7;12;9;9;4;9;7;9;3;3;9;10;6;7;9;6;5;7;12;8;5;6;6;10;6;7;4;6;5;9;7;7;6;9;11;4;9;9;8;7;5;9;7;8;9;9;10;8;10;10;8;6;7;10;7;2;6;4;7;7;12;9;9;4;9;7;9;3;3;9;…
Q06053;Q06053;16;16;16;tRNA-dihydrouridine(47) synthase [NAD(P)(+)];DUS3;>sp|Q06053|DUS3_YEAST tRNA-dihydrouridine(47) synthase [NAD(P)(+)] OS=Saccharomyces cerevisiae (strain ATCC 204508 / S288c) GN=DUS3 PE=1 SV=2;1;16;16;16;6;6;8;4;4;7;2;5;5;5;5;1;5;5;5;4;4;8;6;5;3;4;4;3;7;4;1;6;8;2;5;4;6;4;4;7;4;4;5;6;8;7;3;7;4;6;7;6;5;7;5;6;4;7;6;4;5;3;3;6;6;8;4;4;7;2;5;5;5;5;1;5;5;5;4;4;8;6;5;3;4;4;3;7;4;1;6…
Q07807;Q07807;16;16;16;mRNA-binding protein PUF3;PUF3;>sp|Q07807|PUF3_YEAST mRNA-binding protein PUF3 OS=Saccharomyces cerevisiae (strain ATCC 204508 / S288c) GN=PUF3 PE=1 SV=1;1;16;16;16;5;8;6;6;8;9;7;6;8;7;11;6;9;9;7;10;10;12;10;8;6;8;6;6;8;10;5;7;8;7;6;5;6;4;8;9;7;9;8;9;9;7;9;9;8;5;10;8;7;8;8;8;8;8;11;8;5;8;7;5;8;6;6;8;9;7;6;8;7;11;6;9;9;7;10;10;12;10;8;6;8;6;6;8;10;5;7;8;7;6;5;6;4;8;9;7;9;8;9…
Q08773;Q08773;16;16;14;ISWI chromatin-remodeling complex ATPase ISW2;ISW2;>sp|Q08773|ISW2_YEAST ISWI chromatin-remodeling complex ATPase ISW2 OS=Saccharomyces cerevisiae (strain ATCC 204508 / S288c) GN=ISW2 PE=1 SV=1;1;16;16;14;1;2;3;1;1;3;0;2;4;0;3;3;3;1;2;2;1;2;1;2;2;1;0;0;4;4;1;2;2;4;1;1;0;3;2;2;2;4;2;2;2;4;3;3;1;3;2;2;2;3;6;3;4;1;5;0;4;3;2;1;2;3;1;1;3;0;2;4;0;3;3;3;1;2;2;1;2;1;2;2;1;0;0;4;4;1…
Q12154;Q12154;16;16;16;ATPase GET3;GET3;>sp|Q12154|GET3_YEAST ATPase GET3 OS=Saccharomyces cerevisiae (strain ATCC 204508 / S288c) GN=GET3 PE=1 SV=1;1;16;16;16;12;11;6;7;11;13;5;7;7;11;12;11;12;12;7;13;11;10;8;7;12;12;12;10;10;12;9;5;11;11;12;7;12;12;6;13;7;6;7;11;11;11;6;11;13;7;11;10;7;14;6;11;7;11;11;11;10;11;11;12;11;6;7;11;13;5;7;7;11;12;11;12;12;7;13;11;10;8;7;12;12;12;10;10;12;9;5;11;11;12…
Q12246;Q12246;16;16;16;Sphingoid long chain base kinase 4;LCB4;>sp|Q12246|LCB4_YEAST Sphingoid long chain base kinase 4 OS=Saccharomyces cerevisiae (strain ATCC 204508 / S288c) GN=LCB4 PE=1 SV=1;1;16;16;16;5;5;2;5;8;6;3;7;5;4;7;4;4;5;10;6;7;7;9;10;9;7;2;7;6;4;2;7;3;4;7;6;6;5;7;7;7;8;4;7;7;2;7;6;4;3;2;9;6;7;2;8;9;10;7;3;7;2;3;5;5;2;5;8;6;3;7;5;4;7;4;4;5;10;6;7;7;9;10;9;7;2;7;6;4;2;7;3;4;7;6;6;5;7;…
Q12406;Q12406;16;16;16;Actin-related protein 7;ARP7;>sp|Q12406|ARP7_YEAST Actin-related protein 7 OS=Saccharomyces cerevisiae (strain ATCC 204508 / S288c) GN=ARP7 PE=1 SV=1;1;16;16;16;7;10;3;5;9;8;5;4;4;11;9;5;7;11;5;8;10;10;7;6;9;8;8;9;10;8;7;6;10;7;8;5;9;8;4;10;4;7;7;8;8;7;4;9;6;3;7;7;5;11;4;9;4;12;9;8;10;6;10;7;10;3;5;9;8;5;4;4;11;9;5;7;11;5;8;10;10;7;6;9;8;8;9;10;8;7;6;10;7;8;5;9;8;4;10;4;7;7…
Q12480;Q12480;16;16;16;Probable electron transfer flavoprotein subunit alpha	mitochondrial;AIM45;>sp|Q12480|ETFA_YEAST Probable electron transfer flavoprotein subunit alpha	mitochondrial OS=Saccharomyces cerevisiae (strain ATCC 204508 / S288c) GN=AIM45 PE=1 SV=1;1;16;16;16;9;13;5;7;14;13;7;8;8;13;15;12;13;16;7;14;14;13;8;8;14;14;13;14;13;14;9;8;14;14;12;8;12;14;7;15;7;7;8;13;13;14;8;15;13;7;15;14;7;13;7;14;8;14;14;13;12;13;13;9;13;5;7;14;13;7;8;8;13;15;12;13;16;7;14;14;13;8;8;14;14;13;14;13;14;9;8;14;14;12;8;12;14;7;15;7;7;8;13;13;14;8;15;13;7;15;14;7;13;7;14;8;14;1…
Q99383;Q99383;16;16;16;Nuclear polyadenylated RNA-binding protein 4;HRP1;>sp|Q99383|HRP1_YEAST Nuclear polyadenylated RNA-binding protein 4 OS=Saccharomyces cerevisiae (strain ATCC 204508 / S288c) GN=HRP1 PE=1 SV=1;1;16;16;16;12;12;10;7;11;9;10;9;9;11;11;12;14;11;11;14;11;12;11;10;13;11;11;15;12;10;9;9;13;10;9;8;11;12;8;13;10;12;8;13;13;9;11;11;10;11;13;12;12;10;8;11;10;12;12;10;8;10;11;12;12;10;…
P00498;P00498;15;15;15;ATP phosphoribosyltransferase;HIS1;>sp|P00498|HIS1_YEAST ATP phosphoribosyltransferase OS=Saccharomyces cerevisiae (strain ATCC 204508 / S288c) GN=HIS1 PE=1 SV=1;1;15;15;15;12;12;10;8;12;14;8;8;8;13;12;12;13;13;8;12;13;13;8;10;11;14;10;11;12;12;12;9;12;13;13;10;13;12;10;14;8;10;8;12;12;13;8;12;12;9;12;13;9;14;9;13;9;12;12;10;14;13;13;12;12;10;8;12;14;8;8;8;13;12;12;13;13;8;…
P00546;P00546;15;15;15;Cyclin-dependent kinase 1;CDC28;>sp|P00546|CDK1_YEAST Cyclin-dependent kinase 1 OS=Saccharomyces cerevisiae (strain ATCC 204508 / S288c) GN=CDC28 PE=1 SV=1;1;15;15;15;10;10;5;8;11;9;9;9;7;10;6;7;8;10;6;8;11;7;6;5;9;9;8;8;11;10;8;8;9;9;8;7;10;7;5;8;4;7;7;9;8;10;7;9;9;5;8;10;7;11;7;12;6;9;9;7;9;7;10;10;10;5;8;11;9;9;9;7;10;6;7;8;10;6;8;11;7;6;5;9;9;8;8;11;10;8;8;9;9;8;7;10;7;…
P00942;P00942;15;15;15;Triosephosphate isomerase;TPI1;>sp|P00942|TPIS_YEAST Triosephosphate isomerase OS=Saccharomyces cerevisiae (strain ATCC 204508 / S288c) GN=TPI1 PE=1 SV=2;1;15;15;15;14;14;9;8;14;14;9;7;9;14;14;14;14;14;9;15;14;13;8;11;14;14;14;14;14;14;14;9;14;14;14;9;14;14;9;14;8;8;8;14;14;14;8;14;14;8;14;14;8;14;8;14;8;14;14;14;14;14;14;14;14;9;8;14;14;9;7;9;14;14;14;14;14;9;15;14;13;8;11…
P02406;P02406;15;15;15;60S ribosomal protein L28;RPL28;>sp|P02406|RL28_YEAST 60S ribosomal protein L28 OS=Saccharomyces cerevisiae (strain ATCC 204508 / S288c) GN=RPL28 PE=1 SV=3;1;15;15;15;9;10;10;10;10;11;10;10;12;10;10;9;13;10;11;13;10;10;10;10;9;10;9;9;10;11;10;10;12;10;10;10;10;9;10;11;10;11;10;11;11;12;10;12;10;10;12;10;12;10;12;10;12;10;11;9;10;11;10;9;10;10;10;10;11;10;10;12;10;10;9;13;10…
P03962;P03962;15;15;15;Orotidine 5-phosphate decarboxylase;URA3;>sp|P03962|PYRF_YEAST Orotidine 5-phosphate decarboxylase OS=Saccharomyces cerevisiae (strain ATCC 204508 / S288c) GN=URA3 PE=1 SV=2;1;15;15;15;8;9;7;8;9;9;5;7;7;10;11;8;10;9;7;9;9;10;6;5;10;10;8;9;9;9;5;8;9;7;9;10;11;8;8;9;10;6;6;10;8;7;9;8;7;9;10;12;6;10;8;11;8;9;9;8;10;10;6;8;9;7;8;9;9;5;7;7;10;11;8;10;9;7;9;9;10;6;5;10;10;8;9;9;9…
P05738;P05738;15;3;3;60S ribosomal protein L9-A;RPL9A;>sp|P05738|RL9A_YEAST 60S ribosomal protein L9-A OS=Saccharomyces cerevisiae (strain ATCC 204508 / S288c) GN=RPL9A PE=1 SV=2;1;15;3;3;13;15;14;15;14;14;15;14;12;14;14;15;13;15;13;13;14;14;14;15;13;14;15;13;15;14;14;13;14;15;15;15;15;13;13;14;15;15;14;14;14;15;14;15;14;14;13;14;15;15;14;14;14;14;15;12;15;13;15;3;3;3;3;3;3;3;3;3;3;3;3;3;3;2;3;3;…
P05743;P05743;15;1;1;60S ribosomal protein L26-A;RPL26A;>sp|P05743|RL26A_YEAST 60S ribosomal protein L26-A OS=Saccharomyces cerevisiae (strain ATCC 204508 / S288c) GN=RPL26A PE=1 SV=3;1;15;1;1;11;12;10;11;12;11;10;11;11;11;10;11;11;11;12;14;12;9;11;10;11;10;10;9;11;10;11;11;11;10;12;11;11;10;9;11;10;9;11;12;11;10;12;11;12;10;11;10;11;11;10;10;9;10;10;11;11;12;10;1;1;1;1;1;1;1;1;1;1;1;1;1;1;1;1;1;…
P07267;P07267;15;15;15;Saccharopepsin;PEP4;>sp|P07267|CARP_YEAST Saccharopepsin OS=Saccharomyces cerevisiae (strain ATCC 204508 / S288c) GN=PEP4 PE=1 SV=1;1;15;15;15;10;12;6;6;12;11;5;6;6;11;12;11;10;12;5;9;10;11;5;6;11;11;11;13;10;12;7;6;12;13;11;5;11;12;6;11;6;5;5;11;12;12;5;11;11;6;12;12;6;11;6;10;6;10;11;10;11;12;11;10;12;6;6;12;11;5;6;6;11;12;11;10;12;5;9;10;11;5;6;11;11;11;13;10;12;7;6;12;1…
P07285;P07285;15;15;15;Anthranilate phosphoribosyltransferase;TRP4;>sp|P07285|TRPD_YEAST Anthranilate phosphoribosyltransferase OS=Saccharomyces cerevisiae (strain ATCC 204508 / S288c) GN=TRP4 PE=1 SV=1;1;15;15;15;4;6;5;4;6;5;2;3;4;6;3;7;5;5;3;9;6;6;4;5;5;7;5;6;5;4;3;4;4;3;6;3;6;9;4;7;3;2;2;5;5;5;2;6;5;5;8;5;2;5;4;6;2;7;6;5;6;6;7;4;6;5;4;6;5;2;3;4;6;3;7;5;5;3;9;6;6;4;5;5;7;5;6;5;4;3;4;4;3;6;3;6;9…
P08539;P08539;15;15;15;Guanine nucleotide-binding protein alpha-1 subunit;GPA1;>sp|P08539|GPA1_YEAST Guanine nucleotide-binding protein alpha-1 subunit OS=Saccharomyces cerevisiae (strain ATCC 204508 / S288c) GN=GPA1 PE=1 SV=3;1;15;15;15;5;6;7;4;7;7;3;5;6;7;9;7;7;6;4;6;7;6;3;3;8;12;7;10;5;7;5;4;8;6;5;4;5;6;3;7;4;4;4;7;5;7;4;6;5;5;7;6;5;5;7;7;6;5;6;6;6;6;5;5;6;7;4;7;7;3;5;6;7;9;7;7;6;4;6;7;6;3;3;8…
P09950;P09950;15;15;15;5-aminolevulinate synthase	mitochondrial;HEM1;>sp|P09950|HEM1_YEAST 5-aminolevulinate synthase	mitochondrial OS=Saccharomyces cerevisiae (strain ATCC 204508 / S288c) GN=HEM1 PE=1 SV=1;1;15;15;15;7;9;5;4;9;9;5;4;6;10;9;4;9;9;7;10;9;9;6;7;6;9;7;7;9;8;7;10;10;12;9;5;9;6;6;9;7;7;6;8;8;8;6;8;5;5;7;9;5;7;8;8;5;11;8;4;7;8;6;7;9;5;4;9;9;5;4;6;10;9;4;9;9;7;10;9;9;6;7;6;9;7;7;9;8;7;10;10;12;9;5;9;6;6;9;7;7;6;8;8;8;6;8;5;5;7;9;5;7;8;8;5;11;8;4;7;8;6;7;9;5;4;9;9;5;4;6;10;9;4;9;9;7;10;9;9;6;7;6;9;7;7;9…
P0CX50:P0CX49;P0CX50:P0CX49;15:15;15:15;15:15;60S ribosomal protein L18-B:60S ribosomal protein L18-A;RPL18B:RPL18A;>sp|P0CX50|RL18B_YEAST 60S ribosomal protein L18-B OS=Saccharomyces cerevisiae (strain ATCC 204508 / S288c) GN=RPL18B PE=1 SV=1:>sp|P0CX49|RL18A_YEAST 60S ribosomal protein L18-A OS=Saccharomyces cerevisiae (strain ATCC 204508 / S288c) GN=RPL18A PE=1 SV=1;2;15;15;15;10;11;11;10;10;1…
P10363;P10363;15;15;15;DNA primase small subunit;PRI1;>sp|P10363|PRI1_YEAST DNA primase small subunit OS=Saccharomyces cerevisiae (strain ATCC 204508 / S288c) GN=PRI1 PE=1 SV=2;1;15;15;15;4;3;6;4;4;9;2;3;6;5;1;3;4;3;5;3;3;3;4;3;6;6;3;5;4;5;3;4;9;3;4;1;4;4;6;4;4;4;4;5;4;4;4;7;5;8;7;6;5;5;6;3;3;5;6;2;4;6;4;4;3;6;4;4;9;2;3;6;5;1;3;4;3;5;3;3;3;4;3;6;6;3;5;4;5;3;4;9;3;4;1;4;4;6;4;4;4;4;5;4;4;4;7;5;8;7…
P11433;P11433;15;15;15;Cell division control protein 24;CDC24;>sp|P11433|CDC24_YEAST Cell division control protein 24 OS=Saccharomyces cerevisiae (strain ATCC 204508 / S288c) GN=CDC24 PE=1 SV=2;1;15;15;15;2;3;2;4;2;2;1;1;3;3;1;1;3;2;0;2;1;1;2;4;3;3;2;5;1;2;0;3;5;3;1;0;2;1;1;1;1;3;2;2;1;1;3;5;1;2;2;2;4;2;4;2;3;2;1;1;2;2;2;2;3;2;4;2;2;1;1;3;3;1;1;3;2;0;2;1;1;2;4;3;3;2;5;1;2;0;3;5;3;1;0;2;1;1;1;1;3;…
P11745;P11745;15;15;15;Ran GTPase-activating protein 1;RNA1;>sp|P11745|RNA1_YEAST Ran GTPase-activating protein 1 OS=Saccharomyces cerevisiae (strain ATCC 204508 / S288c) GN=RNA1 PE=1 SV=2;1;15;15;15;12;12;8;7;12;12;7;7;9;12;11;12;11;12;7;12;9;11;6;6;13;13;11;14;12;8;8;9;12;12;12;9;11;11;6;12;5;6;8;12;11;9;6;11;12;7;11;10;7;12;7;12;7;13;12;11;12;13;10;12;12;8;7;12;12;7;7;9;12;11;12;11;12;7;12;9;1…
P12754;P12754;15;15;14;Translation initiation factor eIF-2B subunit delta;GCD2;>sp|P12754|EI2BD_YEAST Translation initiation factor eIF-2B subunit delta OS=Saccharomyces cerevisiae (strain ATCC 204508 / S288c) GN=GCD2 PE=1 SV=1;1;15;15;14;9;7;4;4;8;8;4;5;4;9;8;9;8;11;4;6;7;10;4;6;9;8;10;9;7;6;9;4;6;7;9;6;9;10;3;7;5;3;7;7;10;7;4;7;9;6;8;7;4;8;3;10;6;8;9;8;8;9;7;9;7;4;4;8;8;4;5;4;9;8;9;8;11;4;6;7;1…
P14832;P14832;15;15;14;Peptidyl-prolyl cis-trans isomerase;CPR1;>sp|P14832|CYPH_YEAST Peptidyl-prolyl cis-trans isomerase OS=Saccharomyces cerevisiae (strain ATCC 204508 / S288c) GN=CPR1 PE=1 SV=3;1;15;15;14;13;14;11;12;14;13;12;12;11;14;14;14;14;14;12;14;15;13;11;12;14;14;13;14;13;15;13;12;15;15;13;12;14;14;12;14;12;11;11;14;14;15;12;15;14;11;14;14;12;13;10;14;11;14;14;14;14;14;14;13;14;11;12;14…
P14843;P14843;15;14;14;Phospho-2-dehydro-3-deoxyheptonate aldolase	phenylalanine-inhibited;ARO3;>sp|P14843|AROF_YEAST Phospho-2-dehydro-3-deoxyheptonate aldolase	phenylalanine-inhibited OS=Saccharomyces cerevisiae (strain ATCC 204508 / S288c) GN=ARO3 PE=1 SV=1;1;15;14;14;11;10;7;8;11;12;9;8;8;11;10;11;11;11;8;10;13;12;9;9;9;12;12;12;11;11;13;9;12;10;11;8;11;10;7;11;7;7;7;13;10;13;8;10;10;7;11;10;10;10;7;10;8;11;10;12;11;11;13;10;9;6;7;10;11;8;7;7;10;9;10;10;10;7;9;12;11;8;8;8;11;11;11;10;10;12;8;11;9;10;7;10;9;6;10;6;6;6;12;9;12;7;9;9;6;10;9;9;9;6;9;7;10;…
P15565-2:P15565;P15565-2:P15565;15:15;15:15;15:15;tRNA (guanine(26)-N(2))-dimethyltransferase	mitochondrial;TRM1;>sp|P15565-2|TRM1_YEAST Isoform 2 of tRNA (guanine(26)-N(2))-dimethyltransferase	mitochondrial OS=Saccharomyces cerevisiae (strain ATCC 204508 / S288c) GN=TRM1:>sp|P15565|TRM1_YEAST tRNA (guanine(26)-N(2))-dimethyltransferase	mitochondrial OS=Saccharomyc;2;15;15;15;8;7;5;8;7;6;5;6;6;9;8;7;8;9;5;10;9;7;6;8;9;8;8;7;8;10;6;6;9;8;10;7;9;7;6;8;7;6;6;7;8;9;9;9;6;8;9;11;8;9;5;8;5;9;10;8;9;8;7;8;7;5;8;7;6;5;6;6;9;8;7;8;9;5;10;9;7;6;8;9;8;8;7;8;10;6;6;9;8;10;7;9;7;6;8;7;6;6;7;8;9;9;9;6;8;9;11;8;9;5;8;5;9;10;8;9;8;7;8;7;5;8;7;6;5;6;6;9;8;7;8;9;5;10;9;7;6;8;9;8;8;7;8;10;6;6;9;8;10;7;9;7;6;8;7;6;6;7;8;9;9;9;6;8;9;11;8;9;5;8;5;9;1…
P17442;P17442;15;15;15;Phosphate system positive regulatory protein PHO81;PHO81;>sp|P17442|PHO81_YEAST Phosphate system positive regulatory protein PHO81 OS=Saccharomyces cerevisiae (strain ATCC 204508 / S288c) GN=PHO81 PE=1 SV=2;1;15;15;15;4;3;4;3;1;3;0;0;2;2;2;4;3;4;1;2;2;1;2;0;5;2;4;5;3;4;2;2;1;1;2;3;2;6;2;2;3;1;2;3;1;2;2;2;5;3;2;1;1;3;3;1;1;1;2;1;3;3;2;4;3;4;3;1;3;0;0;2;2;2;4;3;4;1;2;2;1;2;0;…
P18408;P18408;15;15;15;Phosphoadenosine phosphosulfate reductase;MET16;>sp|P18408|MET16_YEAST Phosphoadenosine phosphosulfate reductase OS=Saccharomyces cerevisiae (strain ATCC 204508 / S288c) GN=MET16 PE=1 SV=2;1;15;15;15;2;5;5;4;9;7;3;6;5;8;10;4;7;10;8;9;8;8;7;6;10;9;2;9;10;8;5;8;8;11;8;7;9;4;6;10;6;7;6;12;7;6;4;8;6;4;7;10;6;8;5;10;5;10;10;5;5;7;7;2;5;5;4;9;7;3;6;5;8;10;4;7;10;8;9;8;8;7;6;10;9;…
P18961;P18961;15;15;13;Serine/threonine-protein kinase YPK2/YKR2;YPK2;>sp|P18961|YPK2_YEAST Serine/threonine-protein kinase YPK2/YKR2 OS=Saccharomyces cerevisiae (strain ATCC 204508 / S288c) GN=YPK2 PE=1 SV=1;1;15;15;13;5;5;4;3;4;9;1;3;6;2;3;6;9;3;2;5;3;3;4;1;3;4;6;2;6;3;2;1;5;3;3;1;3;6;4;6;2;3;3;7;7;9;5;8;8;2;7;4;6;6;3;5;4;2;6;6;6;6;4;5;5;4;3;4;9;1;3;6;2;3;6;9;3;2;5;3;3;4;1;3;4;6;2;6;3;2;1;5;3;3…
P21827;P21827;15;15;15;Guanine nucleotide exchange factor SRM1;SRM1;>sp|P21827|RCC1_YEAST Guanine nucleotide exchange factor SRM1 OS=Saccharomyces cerevisiae (strain ATCC 204508 / S288c) GN=SRM1 PE=1 SV=1;1;15;15;15;6;7;8;8;9;9;7;7;7;8;7;8;8;10;7;11;9;10;9;7;10;7;6;9;10;9;6;8;7;8;10;9;8;9;10;9;8;9;6;7;11;8;8;10;8;9;8;9;8;7;9;6;8;8;11;9;7;9;8;6;7;8;8;9;9;7;7;7;8;7;8;8;10;7;11;9;10;9;7;10;7;6;9;10;…
P23201;P23201;15;15;15;Protein SPA2;SPA2;>sp|P23201|SPA2_YEAST Protein SPA2 OS=Saccharomyces cerevisiae (strain ATCC 204508 / S288c) GN=SPA2 PE=1 SV=1;1;15;15;15;4;2;3;4;3;6;1;6;5;2;4;2;4;4;6;5;3;2;4;3;5;6;4;1;4;4;0;4;7;4;8;4;2;3;3;4;4;3;5;6;8;5;5;5;4;2;3;3;2;4;6;5;3;5;5;3;4;4;4;4;2;3;4;3;6;1;6;5;2;4;2;4;4;6;5;3;2;4;3;5;6;4;1;4;4;0;4;7;4;8;4;2;3;3;4;4;3;5;6;8;5;5;5;4;2;3;3;2;4;6;5;3;5;5;3;4;4;4;4…
P23641;P23641;15;15;15;Mitochondrial phosphate carrier protein;MIR1;>sp|P23641|MPCP_YEAST Mitochondrial phosphate carrier protein OS=Saccharomyces cerevisiae (strain ATCC 204508 / S288c) GN=MIR1 PE=1 SV=1;1;15;15;15;15;15;12;12;15;15;12;12;12;15;15;15;15;15;11;15;14;15;12;14;15;15;15;15;15;15;15;12;15;15;15;12;15;15;12;15;12;12;12;15;15;15;12;15;15;12;15;15;12;15;12;15;12;15;15;15;15;15;15;15;15;…
P25339;P25339;15;15;15;Pumilio homology domain family member 4;PUF4;>sp|P25339|PUF4_YEAST Pumilio homology domain family member 4 OS=Saccharomyces cerevisiae (strain ATCC 204508 / S288c) GN=PUF4 PE=1 SV=2;1;15;15;15;1;6;4;2;4;3;3;5;6;1;7;4;3;4;1;1;3;4;2;2;3;3;3;2;5;4;0;3;3;1;1;4;3;1;2;6;4;3;3;5;5;4;3;3;3;2;4;6;3;6;3;4;2;5;3;3;2;3;4;1;6;4;2;4;3;3;5;6;1;7;4;3;4;1;1;3;4;2;2;3;3;3;2;5;4;0;3;3;1;1;4;3…
P25349;P25349;15;15;15;Flavoprotein-like protein YCP4;YCP4;>sp|P25349|YCP4_YEAST Flavoprotein-like protein YCP4 OS=Saccharomyces cerevisiae (strain ATCC 204508 / S288c) GN=YCP4 PE=1 SV=1;1;15;15;15;12;12;12;11;13;13;9;11;11;13;11;13;12;11;10;11;11;11;10;7;12;12;13;12;11;11;8;11;10;10;9;9;10;12;9;10;10;9;9;11;12;11;11;12;13;10;13;12;10;12;7;11;9;13;12;11;13;12;12;12;12;12;11;13;13;9;11;11;13;11;13…
P25382;P25382;15;15;15;Ribosome assembly protein 4;RSA4;>sp|P25382|NLE1_YEAST Ribosome assembly protein 4 OS=Saccharomyces cerevisiae (strain ATCC 204508 / S288c) GN=RSA4 PE=1 SV=3;1;15;15;15;4;4;6;5;4;6;2;3;6;3;5;2;5;2;5;5;2;5;4;3;3;5;0;2;3;3;1;4;6;3;5;6;7;5;6;7;4;5;6;5;4;7;5;6;4;6;8;5;7;5;9;6;6;6;6;3;4;6;3;4;4;6;5;4;6;2;3;6;3;5;2;5;2;5;5;2;5;4;3;3;5;0;2;3;3;1;4;6;3;5;6;7;5;6;7;4;5;6;5;4;7;5;6;4…
P25443;P25443;15;15;15;40S ribosomal protein S2;RPS2;>sp|P25443|RS2_YEAST 40S ribosomal protein S2 OS=Saccharomyces cerevisiae (strain ATCC 204508 / S288c) GN=RPS2 PE=1 SV=3;1;15;15;15;14;15;12;12;15;15;12;12;12;15;15;14;15;15;11;15;15;15;12;13;15;15;14;14;15;15;14;12;15;15;15;12;14;14;12;15;12;11;12;15;15;15;12;15;15;11;15;15;12;15;12;15;12;15;15;14;15;15;15;14;15;12;12;15;15;12;12;12;15;15;14;1…
P25574;P25574;15;15;15;ER membrane protein complex subunit 1;EMC1;>sp|P25574|EMC1_YEAST ER membrane protein complex subunit 1 OS=Saccharomyces cerevisiae (strain ATCC 204508 / S288c) GN=EMC1 PE=1 SV=1;1;15;15;15;7;3;5;7;6;6;2;4;4;7;4;6;5;6;2;5;4;3;5;3;4;5;7;7;8;5;2;2;4;4;7;5;6;7;4;6;4;3;4;5;5;5;4;6;7;4;7;6;5;4;6;5;5;3;6;7;9;7;8;7;3;5;7;6;6;2;4;4;7;4;6;5;6;2;5;4;3;5;3;4;5;7;7;8;5;2;2;4;4;7;5;6;7;4…
P28789;P28789;15;15;15;Porphobilinogen deaminase;HEM3;>sp|P28789|HEM3_YEAST Porphobilinogen deaminase OS=Saccharomyces cerevisiae (strain ATCC 204508 / S288c) GN=HEM3 PE=1 SV=1;1;15;15;15;8;7;6;6;7;8;4;6;5;7;10;6;7;8;6;8;6;8;5;4;7;9;7;5;6;7;5;6;8;6;7;6;7;7;5;6;7;6;6;7;8;8;6;7;7;8;9;10;6;11;5;9;4;8;8;8;9;7;5;8;7;6;6;7;8;4;6;5;7;10;6;7;8;6;8;6;8;5;4;7;9;7;5;6;7;5;6;8;6;7;6;7;7;5;6;7;6;6;7;8;8;6;7;7…
P29468;P29468;15;15;15;Poly(A) polymerase;PAP1;>sp|P29468|PAP_YEAST Poly(A) polymerase OS=Saccharomyces cerevisiae (strain ATCC 204508 / S288c) GN=PAP1 PE=1 SV=1;1;15;15;15;6;6;6;6;9;8;4;6;6;9;10;8;8;8;4;5;6;6;4;6;3;5;6;2;10;7;4;4;5;6;7;3;4;2;4;6;4;6;7;8;7;7;4;9;5;5;7;8;6;6;4;9;5;6;6;5;7;5;6;6;6;6;6;9;8;4;6;6;9;10;8;8;8;4;5;6;6;4;6;3;5;6;2;10;7;4;4;5;6;7;3;4;2;4;6;4;6;7;8;7;7;4;9;5;5;7;8;6;6;4;9;…
P32317;P32317;15;15;15;Protein AFG1;AFG1;>sp|P32317|AFG1_YEAST Protein AFG1 OS=Saccharomyces cerevisiae (strain ATCC 204508 / S288c) GN=AFG1 PE=1 SV=1;1;15;15;15;7;6;6;5;6;10;5;6;6;6;6;9;6;6;4;9;6;6;3;5;6;5;5;6;5;7;4;5;6;6;4;3;6;6;5;8;4;4;4;8;10;5;5;6;8;6;7;7;5;7;5;7;4;5;4;4;6;10;8;7;6;6;5;6;10;5;6;6;6;6;9;6;6;4;9;6;6;3;5;6;5;5;6;5;7;4;5;6;6;4;3;6;6;5;8;4;4;4;8;10;5;5;6;8;6;7;7;5;7;5;7;4;5;4;4;6;…
P32337;P32337;15;15;15;Importin subunit beta-3;PSE1;>sp|P32337|IMB3_YEAST Importin subunit beta-3 OS=Saccharomyces cerevisiae (strain ATCC 204508 / S288c) GN=PSE1 PE=1 SV=2;1;15;15;15;5;5;5;4;8;8;3;2;3;5;8;6;8;7;5;8;7;7;5;5;6;6;7;5;8;6;3;5;10;8;9;6;7;3;3;9;3;4;5;10;9;9;3;7;7;2;9;8;5;7;4;8;3;9;8;7;5;9;6;5;5;5;4;8;8;3;2;3;5;8;6;8;7;5;8;7;7;5;5;6;6;7;5;8;6;3;5;10;8;9;6;7;3;3;9;3;4;5;10;9;9;3;7;7;2;9…
P32377;P32377;15;15;15;Diphosphomevalonate decarboxylase;MVD1;>sp|P32377|MVD1_YEAST Diphosphomevalonate decarboxylase OS=Saccharomyces cerevisiae (strain ATCC 204508 / S288c) GN=MVD1 PE=1 SV=2;1;15;15;15;14;13;11;11;12;14;7;10;11;13;13;13;13;13;11;13;13;13;11;11;14;13;14;13;14;13;11;11;13;13;13;11;13;13;11;13;11;11;12;13;13;13;10;13;13;11;13;13;11;13;11;12;11;14;13;13;13;13;13;14;13;11;11;12;14;7…
P32476;P32476;15;15;15;Squalene monooxygenase;ERG1;>sp|P32476|ERG1_YEAST Squalene monooxygenase OS=Saccharomyces cerevisiae (strain ATCC 204508 / S288c) GN=ERG1 PE=1 SV=2;1;15;15;15;10;12;9;11;13;12;11;10;8;10;9;8;8;9;10;9;10;9;8;10;9;9;10;9;11;11;10;10;12;13;10;10;11;12;9;8;10;9;9;8;12;11;11;12;11;10;10;10;8;10;7;9;8;9;8;11;13;11;13;10;12;9;11;13;12;11;10;8;10;9;8;8;9;10;9;10;9;8;10;9;9;10;9;11;…
P32477;P32477;15;15;15;Glutamate--cysteine ligase;GSH1;>sp|P32477|GSH1_YEAST Glutamate--cysteine ligase OS=Saccharomyces cerevisiae (strain ATCC 204508 / S288c) GN=GSH1 PE=1 SV=1;1;15;15;15;6;7;6;4;6;4;5;4;5;7;4;6;8;6;6;8;7;10;9;8;9;10;4;10;10;8;4;7;11;8;8;9;8;6;8;6;8;7;7;7;7;8;5;4;5;6;6;8;7;7;3;5;7;9;8;5;5;5;4;6;7;6;4;6;4;5;4;5;7;4;6;8;6;6;8;7;10;9;8;9;10;4;10;10;8;4;7;11;8;8;9;8;6;8;6;8;7;7;7;7…
P32591;P32591;15;15;15;SWI/SNF complex subunit SWI3;SWI3;>sp|P32591|SWI3_YEAST SWI/SNF complex subunit SWI3 OS=Saccharomyces cerevisiae (strain ATCC 204508 / S288c) GN=SWI3 PE=1 SV=1;1;15;15;15;5;7;4;5;5;6;2;4;5;3;7;4;5;6;5;5;5;6;6;4;7;6;7;6;6;6;2;6;10;6;3;3;5;6;4;6;6;4;4;6;6;6;5;7;5;6;8;6;5;5;5;6;4;5;7;5;6;9;7;5;7;4;5;5;6;2;4;5;3;7;4;5;6;5;5;5;6;6;4;7;6;7;6;6;6;2;6;10;6;3;3;5;6;4;6;6;4;4;6;6;6;5…
P32602;P32602;15;15;15;Alpha-soluble NSF attachment protein;SEC17;>sp|P32602|SEC17_YEAST Alpha-soluble NSF attachment protein OS=Saccharomyces cerevisiae (strain ATCC 204508 / S288c) GN=SEC17 PE=1 SV=4;1;15;15;15;10;8;7;8;11;10;6;9;6;9;9;10;9;10;6;11;7;9;8;6;9;10;8;10;12;10;7;8;8;11;6;5;9;10;6;10;5;8;8;8;10;10;7;11;9;8;10;10;7;10;6;13;6;8;10;8;8;9;9;10;8;7;8;11;10;6;9;6;9;9;10;9;10;6;11;7;9;8;6;9…
P32660;P32660;15;15;13;Phospholipid-transporting ATPase DNF1;DNF1;>sp|P32660|ATC5_YEAST Phospholipid-transporting ATPase DNF1 OS=Saccharomyces cerevisiae (strain ATCC 204508 / S288c) GN=DNF1 PE=1 SV=2;1;15;15;13;7;4;4;2;3;3;3;2;4;2;3;6;3;4;1;3;3;3;2;3;3;3;4;3;4;4;1;3;2;2;3;2;3;2;2;3;2;2;2;4;2;6;2;3;5;1;3;3;2;4;3;4;4;4;4;1;3;3;4;7;4;4;2;3;3;3;2;4;2;3;6;3;4;1;3;3;3;2;3;3;3;4;3;4;4;1;3;2;2;3;2;3;2;2…
P32771;P32771;15;15;15;S-(hydroxymethyl)glutathione dehydrogenase;SFA1;>sp|P32771|FADH_YEAST S-(hydroxymethyl)glutathione dehydrogenase OS=Saccharomyces cerevisiae (strain ATCC 204508 / S288c) GN=SFA1 PE=1 SV=1;1;15;15;15;13;13;12;13;12;12;11;11;11;12;13;14;12;11;11;12;12;10;12;12;13;14;13;13;13;12;10;12;14;12;13;11;14;12;11;13;13;12;13;14;12;12;12;14;14;11;13;12;13;11;12;12;11;13;13;13;12;13;13;…
P33307;P33307;15;15;15;Importin alpha re-exporter;CSE1;>sp|P33307|CSE1_YEAST Importin alpha re-exporter OS=Saccharomyces cerevisiae (strain ATCC 204508 / S288c) GN=CSE1 PE=1 SV=2;1;15;15;15;6;6;3;2;6;5;2;4;5;4;7;4;4;3;2;5;3;4;4;4;3;4;4;5;5;5;3;2;5;4;6;3;6;5;2;5;5;4;4;4;5;7;3;3;5;5;3;5;3;5;5;4;4;5;4;5;6;5;5;6;6;3;2;6;5;2;4;5;4;7;4;4;3;2;5;3;4;4;4;3;4;4;5;5;5;3;2;5;4;6;3;6;5;2;5;5;4;4;4;5;7;3;3;5;5…
P33399;P33399;15;15;15;La protein homolog;LHP1;>sp|P33399|LHP1_YEAST La protein homolog OS=Saccharomyces cerevisiae (strain ATCC 204508 / S288c) GN=LHP1 PE=1 SV=2;1;15;15;15;7;10;10;7;10;12;6;9;10;9;12;9;11;10;7;11;11;9;8;7;8;9;7;7;8;11;4;9;12;12;11;10;9;10;8;10;9;7;10;10;12;12;9;11;11;9;10;11;10;11;9;11;9;11;11;8;10;11;7;7;10;10;7;10;12;6;9;10;9;12;9;11;10;7;11;11;9;8;7;8;9;7;7;8;11;4;9;12;12;11…
P33753;P33753;15;15;15;tRNA (uracil(54)-C(5))-methyltransferase;TRM2;>sp|P33753|TRM2_YEAST tRNA (uracil(54)-C(5))-methyltransferase OS=Saccharomyces cerevisiae (strain ATCC 204508 / S288c) GN=TRM2 PE=1 SV=2;1;15;15;15;3;5;6;5;5;5;2;1;6;6;5;3;7;5;2;5;4;8;5;4;5;3;6;2;6;6;2;6;8;6;3;2;3;4;3;7;3;5;5;6;5;7;5;3;7;4;7;4;6;5;3;3;5;5;6;3;5;5;7;3;5;6;5;5;5;2;1;6;6;5;3;7;5;2;5;4;8;5;4;5;3;6;2;6;6;2;6;8;6;3;2…
P36047;P36047;15;15;15;Protein phosphatase 1 regulatory subunit SDS22;SDS22;>sp|P36047|SDS22_YEAST Protein phosphatase 1 regulatory subunit SDS22 OS=Saccharomyces cerevisiae (strain ATCC 204508 / S288c) GN=SDS22 PE=1 SV=1;1;15;15;15;12;11;8;8;10;10;6;7;5;10;10;14;11;8;5;10;7;9;5;5;10;11;12;10;10;12;7;6;11;9;8;6;9;14;9;11;8;7;7;11;9;12;7;10;12;6;11;9;8;11;7;10;6;9;6;12;13;11;10;12;11;8;8;10;10;6;7…
P36059;P36059;15;15;15;ATP-dependent (S)-NAD(P)H-hydrate dehydratase;;>sp|P36059|NNRD_YEAST ATP-dependent (S)-NAD(P)H-hydrate dehydratase OS=Saccharomyces cerevisiae (strain ATCC 204508 / S288c) GN=YKL151C PE=1 SV=1;1;15;15;15;10;9;6;6;7;6;4;3;4;6;6;12;6;5;5;5;4;4;5;4;7;9;10;7;7;7;5;7;9;7;6;4;6;9;3;7;5;6;5;5;7;6;7;8;9;5;6;5;5;7;3;7;5;6;5;9;9;8;9;10;9;6;6;7;6;4;3;4;6;6;12;6;5;5;5;4;4;5;4;7;9;10;7;…
P36105;P36105;15;15;2;60S ribosomal protein L14-A;RPL14A;>sp|P36105|RL14A_YEAST 60S ribosomal protein L14-A OS=Saccharomyces cerevisiae (strain ATCC 204508 / S288c) GN=RPL14A PE=1 SV=1;1;15;15;2;14;14;12;12;14;15;13;12;12;14;14;14;14;14;12;14;14;13;12;11;14;13;14;14;14;14;15;12;14;13;14;11;13;14;12;13;12;12;13;14;14;14;12;14;14;11;14;14;11;14;12;14;11;14;14;15;14;14;15;14;14;12;12;14;15;13;12;12;…
P36156;P36156;15;15;15;Glutathione S-transferase omega-like 2;ECM4;>sp|P36156|GTO2_YEAST Glutathione S-transferase omega-like 2 OS=Saccharomyces cerevisiae (strain ATCC 204508 / S288c) GN=ECM4 PE=1 SV=1;1;15;15;15;12;10;8;9;8;7;4;6;7;6;5;11;4;6;5;5;6;4;6;5;4;7;11;6;7;7;5;5;7;6;2;2;2;10;5;5;5;6;8;6;8;7;8;8;13;6;4;6;7;6;8;4;4;5;6;8;8;11;10;12;10;8;9;8;7;4;6;7;6;5;11;4;6;5;5;6;4;6;5;4;7;11;6;7;7;5;5…
P38074;P38074;15;15;15;HNRNP arginine N-methyltransferase;HMT1;>sp|P38074|HMT1_YEAST Protein arginine N-methyltransferase 1 OS=Saccharomyces cerevisiae (strain ATCC 204508 / S288c) GN=HMT1 PE=1 SV=1;1;15;15;15;12;8;10;9;12;9;7;11;8;9;12;10;9;10;12;11;10;7;8;8;9;9;9;9;12;9;6;8;10;9;12;9;11;12;8;11;10;10;7;10;11;9;8;9;11;8;11;11;10;10;9;12;11;12;11;7;10;9;9;12;8;10;9;12;9;7;11;8;9;12;10;9;10;12;11;…
P38077;P38077;15;15;15;ATP synthase subunit gamma	mitochondrial;ATP3;>sp|P38077|ATPG_YEAST ATP synthase subunit gamma	mitochondrial OS=Saccharomyces cerevisiae (strain ATCC 204508 / S288c) GN=ATP3 PE=1 SV=1;1;15;15;15;14;13;12;11;14;14;11;12;12;13;13;15;14;15;10;14;13;13;10;13;13;14;14;15;13;14;12;9;13;14;13;10;12;13;12;14;10;11;12;15;11;12;12;15;14;12;15;12;12;14;12;14;12;14;12;14;13;14;14;14;13;12;11;14;14;11;12;12;13;13;15;14;15;10;14;13;13;10;13;13;14;14;15;13;14;12;9;13;14;13;10;12;13;12;14;10;11;12;15;11;1…
P38112;P38112;15;15;15;ATP-dependent RNA helicase MAK5;MAK5;>sp|P38112|MAK5_YEAST ATP-dependent RNA helicase MAK5 OS=Saccharomyces cerevisiae (strain ATCC 204508 / S288c) GN=MAK5 PE=1 SV=1;1;15;15;15;7;4;4;2;3;4;3;5;5;7;6;6;5;6;3;6;6;8;5;5;4;3;7;5;7;3;5;3;5;3;4;4;8;3;4;6;5;3;5;5;5;6;4;5;7;4;7;6;5;6;5;6;3;9;6;4;5;4;6;7;4;4;2;3;4;3;5;5;7;6;6;5;6;3;6;6;8;5;5;4;3;7;5;7;3;5;3;5;3;4;4;8;3;4;6;5;3;5;5;5…
P38115;P38115;15;15;15;D-arabinose dehydrogenase [NAD(P)+] heavy chain;ARA1;>sp|P38115|ARA1_YEAST D-arabinose dehydrogenase [NAD(P)+] heavy chain OS=Saccharomyces cerevisiae (strain ATCC 204508 / S288c) GN=ARA1 PE=1 SV=1;1;15;15;15;10;10;5;5;9;11;5;5;5;9;10;10;10;10;4;9;9;10;3;5;11;10;10;10;10;9;8;5;9;10;7;3;7;11;5;10;5;4;5;8;9;10;4;11;10;5;11;12;5;11;5;10;5;10;9;12;13;11;10;10;10;5;5;9;11;5;5;5;…
P38235;P38235;15;15;15;Uncharacterized protein YBR053C;;>sp|P38235|YBQ3_YEAST Uncharacterized protein YBR053C OS=Saccharomyces cerevisiae (strain ATCC 204508 / S288c) GN=YBR053C PE=1 SV=1;1;15;15;15;10;3;4;5;4;5;2;3;3;5;3;6;2;3;2;2;3;3;1;2;4;4;7;6;4;4;3;2;3;4;2;2;3;8;3;2;2;1;2;3;3;4;3;4;9;5;5;4;4;3;4;2;2;3;2;7;6;4;5;10;3;4;5;4;5;2;3;3;5;3;6;2;3;2;2;3;3;1;2;4;4;7;6;4;4;3;2;3;4;2;2;3;8;3;2;2;1;2;3;…
P38741;P38741;15;15;15;Meiotic activator RIM4;RIM4;>sp|P38741|RIM4_YEAST Meiotic activator RIM4 OS=Saccharomyces cerevisiae (strain ATCC 204508 / S288c) GN=RIM4 PE=1 SV=1;1;15;15;15;8;8;6;9;9;10;4;9;10;10;8;8;9;9;7;9;8;8;6;6;9;9;8;8;8;8;6;4;3;3;6;5;2;7;6;7;7;6;8;9;8;7;8;10;8;8;7;8;7;5;6;7;8;7;6;8;9;7;9;8;8;6;9;9;10;4;9;10;10;8;8;9;9;7;9;8;8;6;6;9;9;8;8;8;8;6;4;3;3;6;5;2;7;6;7;7;6;8;9;8;7;8;10;8;8…
P38754;P38754;15;2;2;60S ribosomal protein L14-B;RPL14B;>sp|P38754|RL14B_YEAST 60S ribosomal protein L14-B OS=Saccharomyces cerevisiae (strain ATCC 204508 / S288c) GN=RPL14B PE=1 SV=1;1;15;2;2;14;14;12;12;14;15;13;12;12;14;14;14;14;14;12;14;14;13;12;11;14;13;14;14;14;14;15;12;14;13;14;11;13;14;12;13;12;12;13;14;14;14;12;14;14;11;14;14;11;14;12;14;11;14;14;15;14;14;15;2;2;2;2;2;2;2;2;2;2;2;2;2;2;2…
P38777;P38777;15;15;15;Family of serine hydrolases 1;FSH1;>sp|P38777|FSH1_YEAST Family of serine hydrolases 1 OS=Saccharomyces cerevisiae (strain ATCC 204508 / S288c) GN=FSH1 PE=1 SV=1;1;15;15;15;8;7;6;7;8;6;6;7;6;7;7;6;7;9;6;7;8;10;8;8;12;12;8;13;7;7;6;6;7;8;8;7;10;7;7;8;8;7;7;7;7;7;6;8;7;6;7;7;7;7;8;7;8;7;7;5;6;6;6;8;7;6;7;8;6;6;7;6;7;7;6;7;9;6;7;8;10;8;8;12;12;8;13;7;7;6;6;7;8;8;7;10;7;7;8;8;7…
P38787;P38787;15;15;15;2-dehydropantoate 2-reductase;PAN5;>sp|P38787|PANE_YEAST 2-dehydropantoate 2-reductase OS=Saccharomyces cerevisiae (strain ATCC 204508 / S288c) GN=PAN5 PE=1 SV=1;1;15;15;15;7;7;3;7;6;8;5;6;4;9;6;6;6;9;5;7;6;7;6;5;12;13;7;12;7;6;4;6;5;7;8;6;8;5;5;9;5;4;3;6;6;6;5;5;4;5;6;6;4;6;8;8;4;9;7;3;6;7;5;7;7;3;7;6;8;5;6;4;9;6;6;6;9;5;7;6;7;6;5;12;13;7;12;7;6;4;6;5;7;8;6;8;5;5;9;5;4;3;6…
P38840;P38840;15;15;15;Aromatic amino acid aminotransferase 2;ARO9;>sp|P38840|ARO9_YEAST Aromatic amino acid aminotransferase 2 OS=Saccharomyces cerevisiae (strain ATCC 204508 / S288c) GN=ARO9 PE=1 SV=3;1;15;15;15;10;10;5;8;12;11;5;7;6;9;11;9;4;9;4;6;6;4;4;3;6;7;6;4;10;7;5;2;3;5;3;2;6;9;5;4;5;3;8;8;9;11;9;12;10;6;8;10;9;10;6;9;4;7;7;7;10;11;9;10;10;5;8;12;11;5;7;6;9;11;9;4;9;4;6;6;4;4;3;6;7;6;4;1…
P38988;P38988;15;15;15;Mitochondrial GTP/GDP carrier protein 1;GGC1;>sp|P38988|GGC1_YEAST Mitochondrial GTP/GDP carrier protein 1 OS=Saccharomyces cerevisiae (strain ATCC 204508 / S288c) GN=GGC1 PE=1 SV=1;1;15;15;15;13;13;10;10;13;13;9;10;10;13;13;13;14;13;10;14;12;13;10;11;13;13;12;14;13;13;13;10;14;13;13;10;13;13;10;13;10;10;10;13;13;14;10;13;13;10;14;14;10;14;10;13;10;14;13;13;13;13;12;13;13;1…
P39106;P39106;15;15;15;Alpha-1	3-mannosyltransferase MNN1;MNN1;>sp|P39106|MNN1_YEAST Alpha-1	3-mannosyltransferase MNN1 OS=Saccharomyces cerevisiae (strain ATCC 204508 / S288c) GN=MNN1 PE=1 SV=1;1;15;15;15;4;6;4;5;3;5;1;2;2;5;3;4;6;6;4;6;7;8;8;6;7;6;3;6;8;9;6;2;5;8;7;6;8;2;8;5;4;7;4;7;5;3;5;5;6;3;4;2;1;5;5;4;7;6;6;3;4;7;4;4;6;4;5;3;5;1;2;2;5;3;4;6;6;4;6;7;8;8;6;7;6;3;6;8;9;6;2;5;8;7;6;8;2;8;5;4;7;4;7;5;3;5;5;6;3;4;2;1;5;5;4;7;6;6;3;4;7;4;4;6;4;5;3;5;1;2;2;5;3;4;6;6;4;6;7;8;8;6;7;6;3;6;8;…
P39109:P0CE69;P39109;15:01;15:01;14:00;Metal resistance protein YCF1;YCF1;>sp|P39109|YCFI_YEAST Metal resistance protein YCF1 OS=Saccharomyces cerevisiae (strain ATCC 204508 / S288c) GN=YCF1 PE=1 SV=2;2;15;15;14;8;6;1;2;2;5;1;3;1;4;4;4;5;4;1;5;5;3;3;1;6;9;3;8;3;6;2;2;6;3;5;3;5;7;1;4;2;2;2;6;6;6;1;7;6;1;2;3;0;3;3;4;3;6;6;5;6;4;4;8;6;1;2;2;5;1;3;1;4;4;4;5;4;1;5;5;3;3;1;6;9;3;8;3;6;2;2;6;3;5;3;5;7;1…
P39743;P39743;15;15;15;Reduced viability upon starvation protein 167;RVS167;>sp|P39743|RV167_YEAST Reduced viability upon starvation protein 167 OS=Saccharomyces cerevisiae (strain ATCC 204508 / S288c) GN=RVS167 PE=1 SV=1;1;15;15;15;10;6;9;9;8;9;6;7;9;8;9;10;11;8;5;9;8;6;3;7;8;7;10;10;11;10;6;8;11;9;8;7;8;10;8;12;8;5;6;9;10;9;7;12;10;8;7;9;7;10;9;9;9;10;7;9;9;11;9;10;6;9;9;8;9;6;7;9;8;9;10;11;8;5…
P40054;P40054;15;8;8;D-3-phosphoglycerate dehydrogenase 1;SER3;>sp|P40054|SERA_YEAST D-3-phosphoglycerate dehydrogenase 1 OS=Saccharomyces cerevisiae (strain ATCC 204508 / S288c) GN=SER3 PE=1 SV=1;1;15;8;8;12;13;13;13;15;15;12;13;14;14;14;13;15;14;13;15;14;13;14;13;13;14;14;13;14;15;15;14;15;15;14;14;15;13;13;14;13;13;14;14;14;15;13;15;15;13;15;13;13;13;12;14;13;15;14;14;14;15;13;5;6;7;7;8;8;6;7;…
P40075;P40075;15;15;15;Vesicle-associated membrane protein-associated protein SCS2;SCS2;>sp|P40075|SCS2_YEAST Vesicle-associated membrane protein-associated protein SCS2 OS=Saccharomyces cerevisiae (strain ATCC 204508 / S288c) GN=SCS2 PE=1 SV=3;1;15;15;15;12;12;9;10;14;12;8;10;7;12;12;13;12;14;8;12;12;12;9;9;14;11;12;14;13;13;9;8;11;12;13;9;12;14;10;11;10;9;9;12;12;13;9;13;12;8;12;13;7;13;9;12;8;…
P40517;P40517;15;15;15;Ran-specific GTPase-activating protein 2;YRB2;>sp|P40517|YRB2_YEAST Ran-specific GTPase-activating protein 2 OS=Saccharomyces cerevisiae (strain ATCC 204508 / S288c) GN=YRB2 PE=1 SV=1;1;15;15;15;10;9;7;8;11;8;7;8;7;7;7;11;6;5;6;7;4;8;7;6;8;9;9;10;6;10;4;8;11;9;6;7;7;13;7;10;7;9;7;11;5;6;8;11;8;7;10;8;7;7;9;6;9;6;5;9;10;9;9;10;9;7;8;11;8;7;8;7;7;7;11;6;5;6;7;4;8;7;6;8;9;9;10…
P40961;P40961;15;15;15;Prohibitin-1;PHB1;>sp|P40961|PHB1_YEAST Prohibitin-1 OS=Saccharomyces cerevisiae (strain ATCC 204508 / S288c) GN=PHB1 PE=1 SV=2;1;15;15;15;12;11;7;8;12;9;8;8;6;12;10;13;10;12;7;12;12;13;7;8;12;13;12;12;12;12;12;8;10;11;10;8;11;13;8;11;6;8;7;12;12;11;8;12;13;6;11;9;7;11;7;12;7;10;10;13;12;12;12;12;11;7;8;12;9;8;8;6;12;10;13;10;12;7;12;12;13;7;8;12;13;12;12;12;12;12;8;10;11;1…
P43588;P43588;15;15;15;26S proteasome regulatory subunit RPN11;RPN11;>sp|P43588|RPN11_YEAST Ubiquitin carboxyl-terminal hydrolase RPN11 OS=Saccharomyces cerevisiae (strain ATCC 204508 / S288c) GN=RPN11 PE=1 SV=1;1;15;15;15;14;11;12;10;12;13;12;12;12;12;12;13;14;11;11;12;11;11;12;11;11;12;13;13;13;13;11;12;12;13;13;13;13;15;12;13;11;13;13;13;12;12;11;13;14;12;13;13;12;13;9;11;12;14;12;13;12;12;13;…
P43590;P43590;15;15;15;Uncharacterized peptidase YFR006W;YFR006W;>sp|P43590|YFH6_YEAST Uncharacterized peptidase YFR006W OS=Saccharomyces cerevisiae (strain ATCC 204508 / S288c) GN=YFR006W PE=1 SV=1;1;15;15;15;10;9;7;6;9;7;7;5;9;8;7;9;7;10;6;9;8;7;8;7;6;8;8;9;11;10;6;7;8;7;8;6;6;7;8;7;7;7;6;6;9;8;6;8;7;6;8;7;5;9;7;7;6;8;8;7;10;8;7;10;9;7;6;9;7;7;5;9;8;7;9;7;10;6;9;8;7;8;7;6;8;8;9;11;10;6;7;8;7;8;…
P43621;P43621;15;15;15;Coatomer subunit delta;RET2;>sp|P43621|COPD_YEAST Coatomer subunit delta OS=Saccharomyces cerevisiae (strain ATCC 204508 / S288c) GN=RET2 PE=1 SV=3;1;15;15;15;10;12;11;7;12;11;8;10;9;11;10;8;9;11;10;9;12;11;8;8;13;9;7;10;12;12;6;11;12;11;11;10;10;10;11;12;9;8;11;11;10;11;10;9;12;7;10;11;10;13;10;13;9;10;11;8;12;11;9;10;12;11;7;12;11;8;10;9;11;10;8;9;11;10;9;12;11;8;8;13;9;7…
P45818;P45818;15;15;15;ATP-dependent RNA helicase ROK1;ROK1;>sp|P45818|ROK1_YEAST ATP-dependent RNA helicase ROK1 OS=Saccharomyces cerevisiae (strain ATCC 204508 / S288c) GN=ROK1 PE=1 SV=1;1;15;15;15;3;6;3;3;2;4;2;3;5;5;3;2;6;2;3;6;6;4;4;3;4;5;4;3;6;3;2;3;3;2;6;5;5;5;4;5;4;2;6;4;6;6;4;4;3;3;5;5;4;6;2;3;5;5;5;2;5;6;4;3;6;3;3;2;4;2;3;5;5;3;2;6;2;3;6;6;4;4;3;4;5;4;3;6;3;2;3;3;2;6;5;5;5;4;5;4;2;6;4;6…
P46675;P46675;15;15;15;Protein STU2;STU2;>sp|P46675|STU2_YEAST Protein STU2 OS=Saccharomyces cerevisiae (strain ATCC 204508 / S288c) GN=STU2 PE=1 SV=1;1;15;15;15;4;2;2;3;3;7;1;2;4;4;6;2;2;3;3;5;1;0;4;5;3;5;1;4;4;5;2;2;5;3;4;6;3;3;4;3;4;4;3;4;3;3;4;5;3;3;4;4;4;4;4;4;2;4;3;2;4;3;4;4;2;2;3;3;7;1;2;4;4;6;2;2;3;3;5;1;0;4;5;3;5;1;4;4;5;2;2;5;3;4;6;3;3;4;3;4;4;3;4;3;3;4;5;3;3;4;4;4;4;4;4;2;4;3;2;4;3;4;4…
P47127;P47127;15;15;15;Altered inheritance of mitochondria protein 24	mitochondrial;AIM24;>sp|P47127|AIM24_YEAST Altered inheritance of mitochondria protein 24	mitochondrial OS=Saccharomyces cerevisiae (strain ATCC 204508 / S288c) GN=AIM24 PE=1 SV=1;1;15;15;15;6;13;7;9;12;9;7;10;7;12;10;8;8;10;8;10;11;11;7;9;7;8;10;8;12;11;9;8;11;12;7;7;8;10;8;9;9;10;8;12;11;11;9;10;9;6;10;10;8;10;7;9;8;10;10;9;10;11;10;6;13;7;9;12;9;7;10;7;12;10;8;8;10;8;10;11;11;7;9;7;8;10;8;12;11;9;8;11;12;7;7;8;10;8;9;9;10;8;12;11;11;9;10;9;6;10;10;8;10;7;9;8;10;10;9;10;11;10;6;13;7…
P47143;P47143;15;15;15;Adenosine kinase;ADO1;>sp|P47143|ADK_YEAST Adenosine kinase OS=Saccharomyces cerevisiae (strain ATCC 204508 / S288c) GN=ADO1 PE=1 SV=1;1;15;15;15;15;15;8;8;14;15;9;8;8;15;15;15;15;15;8;15;15;15;8;8;15;15;15;15;15;15;15;8;15;15;15;8;15;15;8;15;9;8;8;15;15;15;8;15;15;8;15;14;8;14;8;15;8;15;15;15;15;15;15;15;15;8;8;14;15;9;8;8;15;15;15;15;15;8;15;15;15;8;8;15;15;15;15;15;15;15…
P48567;P48567;15;15;15;tRNA pseudouridine synthase 4;PUS4;>sp|P48567|PUS4_YEAST tRNA pseudouridine synthase 4 OS=Saccharomyces cerevisiae (strain ATCC 204508 / S288c) GN=PUS4 PE=1 SV=1;1;15;15;15;4;6;4;6;6;8;4;5;3;5;3;6;5;5;5;4;5;6;5;6;5;4;4;5;4;5;4;3;5;4;5;2;3;7;5;5;3;4;4;6;5;7;5;6;4;6;7;7;6;6;6;6;4;6;6;3;6;4;4;4;6;4;6;6;8;4;5;3;5;3;6;5;5;5;4;5;6;5;6;5;4;4;5;4;5;4;3;5;4;5;2;3;7;5;5;3;4;4;6;5;7;5…
P48837;P48837;15;15;15;Nucleoporin NUP57;NUP57;>sp|P48837|NUP57_YEAST Nucleoporin NUP57 OS=Saccharomyces cerevisiae (strain ATCC 204508 / S288c) GN=NUP57 PE=1 SV=1;1;15;15;15;11;10;6;6;11;10;5;7;6;9;10;11;9;10;5;11;11;10;7;5;12;11;8;10;12;9;9;7;10;8;10;7;8;10;7;9;7;6;7;9;11;10;7;9;11;5;9;9;7;12;6;11;6;11;10;10;10;8;10;11;10;6;6;11;10;5;7;6;9;10;11;9;10;5;11;11;10;7;5;12;11;8;10;12;9;9;7;10;8;10;7…
P50107;P50107;15;15;15;Lactoylglutathione lyase;GLO1;>sp|P50107|LGUL_YEAST Lactoylglutathione lyase OS=Saccharomyces cerevisiae (strain ATCC 204508 / S288c) GN=GLO1 PE=1 SV=1;1;15;15;15;15;11;8;8;10;11;6;7;8;9;11;14;9;10;8;11;5;9;8;6;9;11;14;7;10;12;9;8;12;10;12;6;7;15;8;9;8;7;8;10;11;10;9;10;15;9;10;9;6;10;7;9;6;7;8;12;14;11;9;15;11;8;8;10;11;6;7;8;9;11;14;9;10;8;11;5;9;8;6;9;11;14;7;10;12;9;8;1…
P52917;P52917;15;15;15;Vacuolar protein sorting-associated protein 4;VPS4;>sp|P52917|VPS4_YEAST Vacuolar protein sorting-associated protein 4 OS=Saccharomyces cerevisiae (strain ATCC 204508 / S288c) GN=VPS4 PE=1 SV=1;1;15;15;15;5;7;5;5;7;7;2;6;7;4;7;7;5;6;7;6;3;7;5;6;7;9;3;8;7;9;4;6;6;6;5;9;5;7;4;4;8;4;7;6;7;4;7;7;6;6;4;6;4;8;3;7;5;8;5;6;7;6;5;5;7;5;5;7;7;2;6;7;4;7;7;5;6;7;6;3;7;5;6;7;9;3;8;7;9;4…
P53043;P53043;15;15;15;Serine/threonine-protein phosphatase T;PPT1;>sp|P53043|PPT1_YEAST Serine/threonine-protein phosphatase T OS=Saccharomyces cerevisiae (strain ATCC 204508 / S288c) GN=PPT1 PE=1 SV=1;1;15;15;15;11;6;4;7;7;6;5;6;9;9;9;8;9;7;9;9;4;6;8;6;5;6;4;5;9;7;4;6;8;6;10;9;9;7;6;7;7;7;6;7;8;8;8;10;7;7;9;8;7;10;6;10;7;8;10;7;7;4;7;11;6;4;7;7;6;5;6;9;9;9;8;9;7;9;9;4;6;8;6;5;6;4;5;9;7;4;6;8;6;…
P53115;P53115;15;15;15;Putative DNA helicase INO80;INO80;>sp|P53115|INO80_YEAST Putative DNA helicase INO80 OS=Saccharomyces cerevisiae (strain ATCC 204508 / S288c) GN=INO80 PE=1 SV=1;1;15;15;15;0;1;4;0;1;1;0;0;5;2;1;2;1;0;0;2;2;2;1;0;2;3;1;0;1;1;1;2;1;0;0;0;0;1;3;3;1;0;2;1;1;1;1;0;3;2;3;1;2;2;3;0;4;1;1;1;3;3;1;0;1;4;0;1;1;0;0;5;2;1;2;1;0;0;2;2;2;1;0;2;3;1;0;1;1;1;2;1;0;0;0;0;1;3;3;1;0;2;1;1;1;1;…
P53128;P53128;15;15;15;Methylenetetrahydrofolate reductase 2;MET13;>sp|P53128|MTHR2_YEAST Methylenetetrahydrofolate reductase 2 OS=Saccharomyces cerevisiae (strain ATCC 204508 / S288c) GN=MET13 PE=1 SV=2;1;15;15;15;9;12;7;6;11;11;6;9;9;9;12;8;10;11;9;11;10;12;8;8;11;12;6;10;11;8;8;8;9;10;11;9;11;10;9;11;9;10;9;11;10;14;9;11;9;8;11;12;8;11;8;13;8;13;12;8;10;9;11;9;12;7;6;11;11;6;9;9;9;12;8;10;11;9…
P53166;P53166;15;15;15;ATP-dependent RNA helicase MRH4	mitochondrial;MRH4;>sp|P53166|MRH4_YEAST ATP-dependent RNA helicase MRH4	mitochondrial OS=Saccharomyces cerevisiae (strain ATCC 204508 / S288c) GN=MRH4 PE=1 SV=1;1;15;15;15;3;2;1;0;2;0;1;1;1;5;1;1;4;5;2;0;2;4;0;2;3;1;2;3;5;2;2;1;4;1;2;0;4;2;2;1;1;1;2;2;3;0;0;0;1;1;4;2;1;1;2;3;2;3;2;1;3;1;2;3;2;1;0;2;0;1;1;1;5;1;1;4;5;2;0;2;4;0;2;3;1;2;3;5;2;2;1;4;1;2;0;4;2;2;1;1;1;2;2;3;0;0;0;1;1;4;2;1;1;2;3;2;3;2;1;3;1;2;3;2;1;0;2;0;1;1;1;5;1;1;4;5;2;0;2;4;0;2;3;1;2;3;5;2;2;1;4;1;2;0…
P53221;P53221;15;15;1;60S ribosomal protein L26-B;RPL26B;>sp|P53221|RL26B_YEAST 60S ribosomal protein L26-B OS=Saccharomyces cerevisiae (strain ATCC 204508 / S288c) GN=RPL26B PE=1 SV=2;1;15;15;1;10;12;10;10;12;11;10;11;11;10;9;11;11;11;12;14;12;9;10;10;10;10;10;9;11;9;10;11;11;9;11;11;11;10;9;11;10;9;11;11;11;10;12;11;12;10;11;10;11;10;10;10;8;10;9;10;10;12;10;10;12;10;10;12;11;10;11;11;10;9;11;1…
P53252;P53252;15;15;15;Sphingolipid long chain base-responsive protein PIL1;PIL1;>sp|P53252|PIL1_YEAST Sphingolipid long chain base-responsive protein PIL1 OS=Saccharomyces cerevisiae (strain ATCC 204508 / S288c) GN=PIL1 PE=1 SV=1;1;15;15;15;10;11;7;6;11;10;6;6;8;10;11;12;11;11;6;11;13;11;6;6;13;12;11;12;11;12;9;7;11;12;12;7;11;12;7;11;6;6;6;11;12;12;7;9;11;7;12;11;7;11;6;12;7;11;12;11;12;11;12;1…
P53731;P53731;15;15;15;Actin-related protein 2/3 complex subunit 2;ARC35;>sp|P53731|ARPC2_YEAST Actin-related protein 2/3 complex subunit 2 OS=Saccharomyces cerevisiae (strain ATCC 204508 / S288c) GN=ARC35 PE=1 SV=1;1;15;15;15;8;10;8;6;9;12;6;7;6;10;13;9;10;9;8;9;10;11;5;6;12;9;10;8;10;10;8;8;7;10;9;8;8;9;7;9;8;8;6;10;8;11;7;8;11;8;10;10;8;9;7;10;8;9;11;10;10;11;11;8;10;8;6;9;12;6;7;6;10;13;9;10;…
P53860;P53860;15;15;15;Phosphatidylinositol transfer protein PDR16;PDR16;>sp|P53860|PDR16_YEAST Phosphatidylinositol transfer protein PDR16 OS=Saccharomyces cerevisiae (strain ATCC 204508 / S288c) GN=PDR16 PE=1 SV=1;1;15;15;15;8;8;8;9;9;8;7;9;8;8;8;9;8;8;11;9;8;10;10;8;9;9;9;9;8;8;6;7;5;7;9;10;9;8;9;10;8;9;8;9;8;10;6;7;8;10;9;10;8;9;8;9;9;9;10;5;8;8;7;8;8;8;9;9;8;7;9;8;8;8;9;8;8;11;9;8;10;10;8;9;…
P53920;P53920;15;15;15;Pro-apoptotic serine protease NMA111;NMA111;>sp|P53920|NM111_YEAST Pro-apoptotic serine protease NMA111 OS=Saccharomyces cerevisiae (strain ATCC 204508 / S288c) GN=NMA111 PE=1 SV=1;1;15;15;15;5;7;5;6;7;3;2;8;4;5;5;4;4;5;3;7;7;5;4;6;6;5;4;7;9;7;2;6;5;7;7;5;6;6;3;6;5;5;5;7;7;5;4;8;3;4;5;7;3;8;5;8;4;6;6;5;4;6;6;5;7;5;6;7;3;2;8;4;5;5;4;4;5;3;7;7;5;4;6;6;5;4;7;9;7;2;6;5;7;7;5;6;…
Q01662;Q01662;15;15;15;Methionine aminopeptidase 1;MAP1;>sp|Q01662|MAP1_YEAST Methionine aminopeptidase 1 OS=Saccharomyces cerevisiae (strain ATCC 204508 / S288c) GN=MAP1 PE=1 SV=2;1;15;15;15;12;14;10;9;12;14;9;10;10;14;13;13;13;13;11;14;13;13;11;11;13;14;12;14;13;13;11;10;12;14;14;12;15;12;9;14;11;10;11;12;13;13;11;14;12;11;13;13;12;14;9;13;10;14;13;11;11;13;13;12;14;10;9;12;14;9;10;10;14;13;13;…
Q02204;Q02204;15;15;15;54S ribosomal protein L13	mitochondrial;MRPL13;>sp|Q02204|RM13_YEAST 54S ribosomal protein L13	mitochondrial OS=Saccharomyces cerevisiae (strain ATCC 204508 / S288c) GN=MRPL13 PE=1 SV=2;1;15;15;15;9;11;9;10;12;12;7;10;10;10;12;10;12;12;9;12;12;12;9;9;10;7;11;9;12;11;7;10;12;10;10;10;10;12;11;11;10;10;10;13;12;11;10;12;10;9;11;12;10;12;9;12;9;12;11;10;12;10;10;9;11;9;10;12;12;7;10;10;10;12;10;12;12;9;12;12;12;9;9;10;7;11;9;12;11;7;10;12;10;10;10;10;12;11;11;10;10;10;13;12;11;10;12;10;9;11;1…
Q02206;Q02206;15;15;15;Chromatin structure-remodeling complex subunit RSC4;RSC4;>sp|Q02206|RSC4_YEAST Chromatin structure-remodeling complex subunit RSC4 OS=Saccharomyces cerevisiae (strain ATCC 204508 / S288c) GN=RSC4 PE=1 SV=2;1;15;15;15;6;4;3;5;6;6;3;4;4;5;6;5;5;5;5;8;5;6;4;3;6;7;5;7;6;7;3;5;7;8;5;4;5;4;3;5;3;4;5;6;6;6;4;6;5;5;5;4;4;3;5;7;3;5;7;8;5;4;4;6;4;3;5;6;6;3;4;4;5;6;5;5;5;5;8;5;6;4;3;6…
Q03430;Q03430;15;15;15;37S ribosomal protein RSM28	mitochondrial;RSM28;>sp|Q03430|RSM28_YEAST 37S ribosomal protein RSM28	mitochondrial OS=Saccharomyces cerevisiae (strain ATCC 204508 / S288c) GN=RSM28 PE=1 SV=2;1;15;15;15;10;10;9;10;11;11;8;11;12;10;12;9;9;13;6;12;12;12;11;12;10;9;9;11;12;13;12;9;10;11;10;10;9;9;10;12;11;10;10;13;10;10;9;12;11;8;9;10;11;9;9;10;10;11;12;11;13;10;10;10;10;9;10;11;11;8;11;12;10;12;9;9;13;6;12;12;12;11;12;10;9;9;11;12;13;12;9;10;11;10;10;9;9;10;12;11;10;10;13;10;10;9;12;11;8;9;10;11;9;…
Q03653;Q03653;15;15;15;Protein EFR3;EFR3;>sp|Q03653|EFR3_YEAST Protein EFR3 OS=Saccharomyces cerevisiae (strain ATCC 204508 / S288c) GN=EFR3 PE=1 SV=1;1;15;15;15;2;3;2;1;0;1;0;0;0;0;2;2;4;2;1;1;0;2;0;1;1;2;1;1;0;1;0;3;4;1;1;2;2;4;1;2;1;1;2;4;3;2;2;3;2;2;1;4;0;4;1;2;1;1;2;0;0;2;1;2;3;2;1;0;1;0;0;0;0;2;2;4;2;1;1;0;2;0;1;1;2;1;1;0;1;0;3;4;1;1;2;2;4;1;2;1;1;2;4;3;2;2;3;2;2;1;4;0;4;1;2;1;1;2;0;0;2;1;2…
Q03921;Q03921;15;15;14;Protein dopey;DOP1;>sp|Q03921|DOP1_YEAST Protein dopey OS=Saccharomyces cerevisiae (strain ATCC 204508 / S288c) GN=DOP1 PE=1 SV=1;1;15;15;14;3;7;4;3;2;4;1;1;4;0;1;5;1;3;2;3;0;3;2;0;4;1;4;0;3;2;0;0;3;2;2;1;1;4;1;2;3;2;1;2;1;2;1;4;5;1;2;3;3;2;2;1;2;2;2;2;2;5;3;3;7;4;3;2;4;1;1;4;0;1;5;1;3;2;3;0;3;2;0;4;1;4;0;3;2;0;0;3;2;2;1;1;4;1;2;3;2;1;2;1;2;1;4;5;1;2;3;3;2;2;1;2;2;2;2;2;5;3…
Q04013;Q04013;15;15;15;Mitochondrial DNA replication protein YHM2;YHM2;>sp|Q04013|YHM2_YEAST Citrate/oxoglutarate carrier protein OS=Saccharomyces cerevisiae (strain ATCC 204508 / S288c) GN=YHM2 PE=1 SV=1;1;15;15;15;11;11;8;7;11;12;8;8;8;13;10;11;11;11;7;11;11;11;8;10;11;12;12;13;10;11;12;9;11;13;12;8;11;12;9;13;8;6;8;9;11;11;9;10;12;9;12;11;7;11;9;11;9;12;10;13;11;12;12;11;11;8;7;11;12;8;8;8;13;…
Q04305;Q04305;15;15;15;U3 small nucleolar RNA-associated protein 15;UTP15;>sp|Q04305|UTP15_YEAST U3 small nucleolar RNA-associated protein 15 OS=Saccharomyces cerevisiae (strain ATCC 204508 / S288c) GN=UTP15 PE=1 SV=1;1;15;15;15;3;3;2;2;2;5;4;3;4;5;4;4;4;4;3;2;4;4;3;6;3;5;4;5;3;5;3;3;4;3;6;6;4;3;3;5;3;3;3;4;6;6;3;4;4;2;5;7;3;6;4;4;5;6;4;4;5;4;4;3;3;2;2;2;5;4;3;4;5;4;4;4;4;3;2;4;4;3;6;3;5;4;5;3;5;…
Q04371;Q04371;15;15;15;UPF0364 protein YMR027W;;>sp|Q04371|ARMT1_YEAST Protein-glutamate O-methyltransferase OS=Saccharomyces cerevisiae (strain ATCC 204508 / S288c) GN=YMR027W PE=1 SV=1;1;15;15;15;11;11;10;9;13;13;8;9;9;9;11;10;11;11;8;12;10;12;9;8;11;10;10;10;14;12;8;10;13;10;7;9;10;12;7;12;10;8;10;9;14;13;10;12;12;8;11;11;9;12;8;13;8;9;9;11;13;11;10;11;11;10;9;13;13;8;9;9;9;11;10;11;11;8;12;10…
Q05812;Q05812;15;15;15;Meiotic sister-chromatid recombination protein 3;MSC3;>sp|Q05812|MSC3_YEAST Meiotic sister-chromatid recombination protein 3 OS=Saccharomyces cerevisiae (strain ATCC 204508 / S288c) GN=MSC3 PE=1 SV=1;1;15;15;15;7;8;5;5;6;7;3;5;6;3;3;10;5;3;4;6;2;4;4;3;7;6;10;5;6;6;4;5;4;2;4;4;4;8;5;4;3;4;6;5;7;7;6;8;8;5;6;6;5;6;7;6;4;4;5;7;8;7;5;7;8;5;5;6;7;3;5;6;3;3;10;5;3;4;6;2;4;4;3;7;6;…
Q06078;Q06078;15;15;15;U3 small nucleolar RNA-associated protein 21;UTP21;>sp|Q06078|UTP21_YEAST U3 small nucleolar RNA-associated protein 21 OS=Saccharomyces cerevisiae (strain ATCC 204508 / S288c) GN=UTP21 PE=1 SV=1;1;15;15;15;6;6;6;5;8;6;2;4;6;4;8;8;7;7;6;9;3;9;7;5;5;6;4;2;8;7;4;6;9;6;7;6;7;7;5;8;4;5;7;8;9;7;7;10;7;3;8;6;5;9;7;7;8;9;8;3;6;7;5;6;6;6;5;8;6;2;4;6;4;8;8;7;7;6;9;3;9;7;5;5;6;4;2;8;7…
Q06489;Q06489;15;15;15;Methylthioribose-1-phosphate isomerase;MRI1;>sp|Q06489|MTNA_YEAST Methylthioribose-1-phosphate isomerase OS=Saccharomyces cerevisiae (strain ATCC 204508 / S288c) GN=MRI1 PE=1 SV=1;1;15;15;15;10;10;7;7;10;12;5;8;6;10;10;12;10;10;8;7;10;11;7;7;10;10;11;12;9;7;7;7;10;9;10;7;11;10;7;12;8;7;6;12;11;12;7;11;9;6;11;13;9;10;5;12;8;11;11;10;11;10;10;10;10;7;7;10;12;5;8;6;10;10;12;10…
Q06494;Q06494;15;15;15;Putative pyridoxal reductase;YPR127W;>sp|Q06494|PLR1_YEAST Putative pyridoxal reductase OS=Saccharomyces cerevisiae (strain ATCC 204508 / S288c) GN=YPR127W PE=1 SV=1;1;15;15;15;15;10;9;8;7;9;4;3;3;6;4;13;6;4;2;5;4;3;3;4;10;9;12;8;4;5;3;4;6;5;6;3;6;12;4;7;3;4;5;5;4;5;5;6;15;4;7;7;4;5;5;7;3;5;3;14;13;14;12;15;10;9;8;7;9;4;3;3;6;4;13;6;4;2;5;4;3;3;4;10;9;12;8;4;5;3;4;6;5;6;3;6…
Q06631;Q06631;15;15;15;Protein BFR2;BFR2;>sp|Q06631|BFR2_YEAST Protein BFR2 OS=Saccharomyces cerevisiae (strain ATCC 204508 / S288c) GN=BFR2 PE=1 SV=1;1;15;15;15;5;6;3;5;5;6;3;4;4;6;6;8;4;4;3;5;7;8;4;5;6;5;3;6;6;5;5;3;6;6;7;7;10;6;5;6;3;4;4;5;5;7;2;4;6;2;6;5;4;6;5;7;5;3;8;4;6;5;6;5;6;3;5;5;6;3;4;4;6;6;8;4;4;3;5;7;8;4;5;6;5;3;6;6;5;5;3;6;6;7;7;10;6;5;6;3;4;4;5;5;7;2;4;6;2;6;5;4;6;5;7;5;3;8;4;6;5;6…
Q06668;Q06668;15;15;15;Methyltransferase OMS1	mitochondrial;OMS1;>sp|Q06668|OMS1_YEAST Methyltransferase OMS1	mitochondrial OS=Saccharomyces cerevisiae (strain ATCC 204508 / S288c) GN=OMS1 PE=1 SV=1;1;15;15;15;2;4;6;3;2;6;3;4;5;4;7;3;9;7;4;9;3;8;7;4;2;3;2;2;5;3;2;3;3;3;4;3;1;3;3;5;6;7;7;3;3;4;5;3;3;6;3;2;6;7;7;4;8;6;7;3;3;5;3;2;4;6;3;2;6;3;4;5;4;7;3;9;7;4;9;3;8;7;4;2;3;2;2;5;3;2;3;3;3;4;3;1;3;3;5;6;7;7;3;3;4;5;3;3;6;3;2;6;7;7;4;8;6;7;3;3;5;3;2;4;6;3;2;6;3;4;5;4;7;3;9;7;4;9;3;8;7;4;2;3;2;2;5;3;2;3;3;3;4;3…
Q06679;Q06679;15;15;15;U3 small nucleolar RNA-associated protein 4;UTP4;>sp|Q06679|UTP4_YEAST U3 small nucleolar RNA-associated protein 4 OS=Saccharomyces cerevisiae (strain ATCC 204508 / S288c) GN=UTP4 PE=1 SV=1;1;15;15;15;5;6;4;3;4;6;4;4;3;7;8;5;5;5;5;9;6;9;7;5;5;5;6;7;6;5;5;4;4;6;8;7;7;6;5;7;4;4;4;5;7;6;6;7;5;3;8;6;5;8;9;6;5;8;7;5;5;4;5;5;6;4;3;4;6;4;4;3;7;8;5;5;5;5;9;6;9;7;5;5;5;6;7;6;5;5;4;4…
Q06698;Q06698;15;15;15;Putative ATP-dependent RNA helicase YLR419W;YLR419W;>sp|Q06698|YL419_YEAST Putative ATP-dependent RNA helicase YLR419W OS=Saccharomyces cerevisiae (strain ATCC 204508 / S288c) GN=YLR419W PE=1 SV=1;1;15;15;15;4;4;3;3;5;6;2;4;4;5;4;5;5;4;2;4;6;3;5;2;3;5;2;4;4;3;3;2;4;4;5;3;5;4;1;2;2;2;2;5;4;4;3;4;4;4;6;4;4;5;2;3;3;5;4;1;4;4;4;4;4;3;3;5;6;2;4;4;5;4;5;5;4;2;4;6;3;5;2;3;5;2;4;4;…
Q06705;Q06705;15;15;15;Phosphatidylinositol transfer protein CSR1;CSR1;>sp|Q06705|CSR1_YEAST Phosphatidylinositol transfer protein CSR1 OS=Saccharomyces cerevisiae (strain ATCC 204508 / S288c) GN=CSR1 PE=1 SV=1;1;15;15;15;3;7;5;5;6;9;2;6;7;7;7;7;7;7;5;5;2;6;6;3;7;6;6;6;5;6;3;11;11;11;7;7;4;6;6;7;5;6;6;8;6;7;8;5;6;8;8;8;6;9;5;8;8;6;6;4;5;7;4;3;7;5;5;6;9;2;6;7;7;7;7;7;7;5;5;2;6;6;3;7;6;6;6;5;6;3;11…
Q07418;Q07418;15;15;15;Peroxisomal membrane protein import receptor PEX19;PEX19;>sp|Q07418|PEX19_YEAST Peroxisomal membrane protein import receptor PEX19 OS=Saccharomyces cerevisiae (strain ATCC 204508 / S288c) GN=PEX19 PE=1 SV=2;1;15;15;15;6;6;5;6;5;5;3;4;4;5;7;9;3;9;3;3;5;5;5;4;8;6;9;6;4;7;2;5;5;5;4;5;6;5;2;7;3;7;3;7;6;4;5;4;9;3;4;6;5;6;4;6;4;7;6;8;2;5;6;6;6;5;6;5;5;3;4;4;5;7;9;3;9;3;3;5;5;5;4;…
Q08444;Q08444;15;15;15;20S-pre-rRNA D-site endonuclease NOB1;NOB1;>sp|Q08444|NOB1_YEAST 20S-pre-rRNA D-site endonuclease NOB1 OS=Saccharomyces cerevisiae (strain ATCC 204508 / S288c) GN=NOB1 PE=1 SV=1;1;15;15;15;7;9;6;5;7;8;1;5;8;8;10;4;10;4;7;11;5;8;7;4;7;6;5;5;8;5;2;3;8;6;11;7;6;4;5;10;4;7;8;6;10;6;4;9;5;8;7;9;10;9;7;8;7;10;9;3;4;6;5;7;9;6;5;7;8;1;5;8;8;10;4;10;4;7;11;5;8;7;4;7;6;5;5;8;5;2;3;8;…
Q08686;Q08686;15;15;15;Thiosulfate sulfurtransferase TUM1;TUM1;>sp|Q08686|THTR_YEAST Thiosulfate sulfurtransferase TUM1 OS=Saccharomyces cerevisiae (strain ATCC 204508 / S288c) GN=TUM1 PE=1 SV=1;1;15;15;15;12;10;7;6;10;11;5;5;6;7;10;10;8;8;5;8;9;10;5;5;10;10;11;9;12;12;7;7;11;9;8;6;9;9;7;8;5;6;6;9;9;8;7;9;13;7;11;10;7;9;6;6;7;8;7;10;7;10;8;12;10;7;6;10;11;5;5;6;7;10;10;8;8;5;8;9;10;5;5;10;10;11;9…
Q08924;Q08924;15;15;15;Regulator of Ty1 transposition protein 10;RTT10;>sp|Q08924|WDR6_YEAST Regulator of Ty1 transposition protein 10 OS=Saccharomyces cerevisiae (strain ATCC 204508 / S288c) GN=RTT10 PE=1 SV=1;1;15;15;15;2;2;0;0;2;1;2;1;1;2;2;2;2;1;0;2;1;2;1;1;1;2;2;2;3;2;1;0;1;1;3;2;3;4;0;3;0;3;1;3;3;2;0;1;1;0;1;1;1;1;0;1;1;2;2;1;1;2;2;2;2;0;0;2;1;2;1;1;2;2;2;2;1;0;2;1;2;1;1;1;2;2;2;3;2;1;0;1;1…
Q08951;Q08951;15;15;15;AP-3 complex subunit delta;APL5;>sp|Q08951|AP3D_YEAST AP-3 complex subunit delta OS=Saccharomyces cerevisiae (strain ATCC 204508 / S288c) GN=APL5 PE=1 SV=1;1;15;15;15;5;4;3;4;1;4;1;4;1;3;4;2;4;4;2;2;1;4;2;1;2;4;6;3;2;2;1;1;4;2;4;1;3;4;4;4;1;2;2;2;4;3;3;5;7;4;4;3;1;4;4;2;3;5;3;2;3;5;4;5;4;3;4;1;4;1;4;1;3;4;2;4;4;2;2;1;4;2;1;2;4;6;3;2;2;1;1;4;2;4;1;3;4;4;4;1;2;2;2;4;3;3;5;7;4…
Q12032;Q12032;15;15;15;Altered inheritance of mitochondria protein 41	mitochondrial;AIM41;>sp|Q12032|AIM41_YEAST Altered inheritance of mitochondria protein 41	mitochondrial OS=Saccharomyces cerevisiae (strain ATCC 204508 / S288c) GN=AIM41 PE=1 SV=1;1;15;15;15;12;10;10;9;9;10;5;7;10;7;9;13;9;10;7;8;7;7;6;8;10;8;12;9;9;8;6;5;9;8;7;8;7;11;7;9;8;8;9;11;8;8;11;10;13;11;8;8;8;8;9;6;9;9;6;9;11;10;10;12;10;10;9;9;10;5;7;10;7;9;13;9;10;7;8;7;7;6;8;10;8;12;9;9;8;6;5;9;8;7;8;7;11;7;9;8;8;9;11;8;8;11;10;13;11;8;8;8;8;9;6;9;9;6;9;11;10;10;12;10;10;9;9;10;5;7;10;7;9…
Q12034;Q12034;15;15;15;Protein SLF1;SLF1;>sp|Q12034|SLF1_YEAST Protein SLF1 OS=Saccharomyces cerevisiae (strain ATCC 204508 / S288c) GN=SLF1 PE=1 SV=1;1;15;15;15;8;8;5;5;8;8;2;6;5;7;7;4;5;6;4;6;7;8;6;4;6;2;6;5;10;8;3;4;6;6;5;5;3;4;6;9;6;5;5;9;6;9;7;8;7;5;8;8;7;6;7;6;4;7;9;6;6;6;4;8;8;5;5;8;8;2;6;5;7;7;4;5;6;4;6;7;8;6;4;6;2;6;5;10;8;3;4;6;6;5;5;3;4;6;9;6;5;5;9;6;9;7;8;7;5;8;8;7;6;7;6;4;7;9;6;6;6;4…
Q12068;Q12068;15;15;15;NADPH-dependent methylglyoxal reductase GRE2;GRE2;>sp|Q12068|GRE2_YEAST NADPH-dependent methylglyoxal reductase GRE2 OS=Saccharomyces cerevisiae (strain ATCC 204508 / S288c) GN=GRE2 PE=1 SV=1;1;15;15;15;11;11;7;7;9;8;2;5;3;6;6;15;6;6;4;10;6;7;4;5;11;11;14;11;5;8;3;3;4;7;10;6;11;14;5;6;4;5;6;9;9;7;7;11;14;6;10;10;5;9;4;6;5;8;8;14;11;9;12;11;11;7;7;9;8;2;5;3;6;6;15;6;6;4;10;6…
Q12153;Q12153;15;5;5;Ribosome biogenesis protein SSF2;SSF2;>sp|Q12153|SSF2_YEAST Ribosome biogenesis protein SSF2 OS=Saccharomyces cerevisiae (strain ATCC 204508 / S288c) GN=SSF2 PE=1 SV=1;1;15;5;5;4;6;2;5;7;3;4;7;4;5;5;4;6;4;5;5;5;5;3;4;6;6;5;6;4;4;4;4;4;6;6;4;7;5;5;6;5;4;4;4;6;4;6;4;4;5;6;6;5;4;4;6;4;7;3;4;7;4;5;1;1;0;1;1;1;1;2;1;1;1;1;2;1;1;1;1;1;1;1;1;1;2;1;0;1;1;1;1;1;1;1;1;1;1;2;1;1;1;1;1;0…
Q12464;Q12464;15;15;15;RuvB-like protein 2;RVB2;>sp|Q12464|RUVB2_YEAST RuvB-like protein 2 OS=Saccharomyces cerevisiae (strain ATCC 204508 / S288c) GN=RVB2 PE=1 SV=1;1;15;15;15;12;13;9;10;11;9;8;10;10;12;11;13;11;11;8;11;10;11;11;8;12;12;12;10;13;12;9;9;12;11;11;10;11;12;10;10;10;9;8;13;10;12;11;13;13;9;9;11;9;11;9;11;10;10;13;10;14;11;10;12;13;9;10;11;9;8;10;10;12;11;13;11;11;8;11;10;11;11;8;12;…
Q99247;Q99247;15;15;15;Uncharacterized WD repeat-containing protein YOL087C;;>sp|Q99247|YO087_YEAST Uncharacterized WD repeat-containing protein YOL087C OS=Saccharomyces cerevisiae (strain ATCC 204508 / S288c) GN=YOL087C PE=1 SV=1;1;15;15;15;3;2;3;2;1;3;1;1;4;2;2;1;2;0;2;0;0;4;2;1;0;5;3;1;2;2;0;4;4;4;1;1;1;2;2;2;3;1;3;1;1;0;2;1;3;1;5;3;1;3;3;0;2;1;1;2;1;3;2;3;2;3;2;1;3;1;1;4;2;2;1;2;0;2;0;0;4;2;1…
P00044;P00044;14;14;12;Cytochrome c iso-1;CYC1;>sp|P00044|CYC1_YEAST Cytochrome c iso-1 OS=Saccharomyces cerevisiae (strain ATCC 204508 / S288c) GN=CYC1 PE=1 SV=2;1;14;14;12;9;8;9;9;11;10;8;9;10;9;11;8;11;11;10;11;10;10;11;9;9;8;8;8;10;10;8;8;8;7;10;9;10;8;10;10;10;8;9;10;8;10;7;9;8;9;10;10;8;9;9;10;9;10;11;9;9;8;9;9;8;9;9;11;10;8;9;10;9;11;8;11;11;10;11;10;10;11;9;9;8;8;8;10;10;8;8;8;7;10;9;10;8…
P00431;P00431;14;14;14;Cytochrome c peroxidase	mitochondrial;CCP1;>sp|P00431|CCPR_YEAST Cytochrome c peroxidase	mitochondrial OS=Saccharomyces cerevisiae (strain ATCC 204508 / S288c) GN=CCP1 PE=1 SV=2;1;14;14;14;9;9;7;9;9;10;8;7;9;9;11;9;8;9;10;7;6;11;7;8;10;11;8;9;8;9;9;10;9;9;8;8;8;8;7;8;8;9;9;9;10;10;8;9;11;11;10;9;8;11;7;10;7;9;8;9;11;9;10;9;9;7;9;9;10;8;7;9;9;11;9;8;9;10;7;6;11;7;8;10;11;8;9;8;9;9;10;9;9;8;8;8;8;7;8;8;9;9;9;10;10;8;9;11;11;10;9;8;11;7;10;7;9;8;9;11;9;10;9;9;7;9;9;10;8;7;9;9;11;9;8;9;1…
P01120;P01120;14;14;14;Ras-like protein 2;RAS2;>sp|P01120|RAS2_YEAST Ras-like protein 2 OS=Saccharomyces cerevisiae (strain ATCC 204508 / S288c) GN=RAS2 PE=1 SV=4;1;14;14;14;12;13;12;11;12;14;9;12;11;13;12;13;14;11;10;13;12;13;12;13;14;14;14;14;12;13;12;12;13;12;13;11;14;13;12;12;12;11;11;14;14;13;11;13;12;10;13;13;12;13;11;14;11;14;14;13;13;13;14;12;13;12;11;12;14;9;12;11;13;12;13;14;11;10;13;12…
P05750;P05750;14;14;14;40S ribosomal protein S3;RPS3;>sp|P05750|RS3_YEAST 40S ribosomal protein S3 OS=Saccharomyces cerevisiae (strain ATCC 204508 / S288c) GN=RPS3 PE=1 SV=5;1;14;14;14;11;12;9;7;11;11;7;7;8;11;12;11;11;11;7;12;12;14;8;9;12;10;12;13;11;10;10;7;12;11;12;7;11;11;7;11;8;7;8;12;11;10;8;12;12;8;11;11;8;13;8;12;7;12;13;11;11;11;11;11;12;9;7;11;11;7;7;8;11;12;11;11;11;7;12;12;14;8;9;12;1…
P06782;P06782;14;14;14;Carbon catabolite-derepressing protein kinase;SNF1;>sp|P06782|SNF1_YEAST Carbon catabolite-derepressing protein kinase OS=Saccharomyces cerevisiae (strain ATCC 204508 / S288c) GN=SNF1 PE=1 SV=1;1;14;14;14;3;6;3;3;5;3;3;4;3;5;5;3;3;6;5;6;4;6;2;5;8;5;6;3;4;3;3;6;4;7;4;2;3;6;4;4;4;4;4;5;6;4;4;5;4;5;7;5;5;6;3;7;3;5;6;7;4;4;5;3;6;3;3;5;3;3;4;3;5;5;3;3;6;5;6;4;6;2;5;8;5;6;3;4;3;3…
P08536;P08536;14;14;14;Sulfate adenylyltransferase;MET3;>sp|P08536|MET3_YEAST Sulfate adenylyltransferase OS=Saccharomyces cerevisiae (strain ATCC 204508 / S288c) GN=MET3 PE=1 SV=2;1;14;14;14;11;11;8;8;11;12;8;8;8;11;12;11;10;12;8;11;11;11;7;9;11;11;10;11;10;10;9;8;11;13;9;8;11;11;8;12;8;8;8;10;10;11;8;11;12;8;12;12;9;12;8;10;8;13;11;10;11;11;11;11;11;8;8;11;12;8;8;8;11;12;11;10;12;8;11;11;11;7;9…
[truncated: 2,869 more rows]
