# Supplementary material for: Proteome allocations change linearly with the specific growth rate of Saccharomyces cerevisiae under glucose limitation
Source: Nat Commun. 2022 May 20;13:2819. doi: 10.1038/s41467-022-30513-2 (PMC9122918; doi:10.1038/s41467-022-30513-2)
Supplement: Supplementary file 8 — Supplementary Software [file 41467_2022_30513_MOESM8_ESM.zip › NCOMMS-21-15807B_supp-soft/Code_02_Correlation_analysis_between_prteins_and_mRNAs/corrected_pvsm_correlation_new20210925.csv]

	Name	coef	pvalue	pcorr	FDR<0.05
0	YPL231W	0.19999999999999998	0.6059012741795533	0.5021194461185648	False
1	YNR016C	0.7333333333333334	0.02455415007146968	0.04489232726211124	True
2	YJL130C	-0.13333333333333333	0.7323675052362975	0.5620152108010869	False
3	YKL182W	0.9333333333333332	0.00023589981215941676	0.0014526268120629083	True
4	YJL080C	0.8166666666666667	0.007224785246358786	0.017361511375548765	True
5	YJR137C	0.7999999999999999	0.00962792472537983	0.021613472283828938	True
6	YMR229C	0.8833333333333333	0.0015905004234978686	0.005733075154577836	True
7	YDL171C	-0.049999999999999996	0.8983528043506301	0.6421538818523277	False
8	YBR079C	0.7833333333333333	0.012519873019449882	0.026718855362627428	True
9	YGL173C	0.3	0.4328453267094823	0.39507439251308873	False
10	YOR341W	0.8166666666666667	0.007224785246358786	0.017361511375548765	True
11	YMR012W	0.9333333333333332	0.00023589981215941676	0.0014526268120629083	True
12	YER091C	0.9500000000000001	8.762523965086177e-05	0.0007330140625416077	True
13	YLL026W	0.9500000000000001	8.762523965086177e-05	0.0007330140625416077	True
14	YPL106C	0.4666666666666666	0.20538635110581185	0.2227782412040379	False
15	YLR106C	-0.6166666666666666	0.07692880993776309	0.10575922324350849	False
16	YDR127W	0.6666666666666667	0.04986723056888511	0.07663521668317963	False
17	YGL206C	-0.6333333333333333	0.06708578689234565	0.09563769193266108	False
18	YLR249W	0.8499999999999999	0.0037047773275858133	0.010202231912433326	True
19	YDR258C	0.9500000000000001	8.762523965086177e-05	0.0007330140625416077	True
20	YGR094W	0.6166666666666666	0.07692880993776309	0.10575922324350849	False
21	YBL022C	0.8666666666666667	0.0024953982859902053	0.0075731497195079935	True
22	YFR030W	0.8499999999999999	0.0037047773275858133	0.010202231912433326	True
23	YBR115C	0.6	0.0876228290414024	0.11648778572974144	False
24	YDL185W	-0.48333333333333334	0.18746985521554207	0.21088630286814314	False
25	YOR326W	0.31666666666666665	0.4063970144863861	0.37813472473288634	False
26	YOR335C	0.5333333333333333	0.13922686754397814	0.16762517871409913	False
27	YGR204W	0.6833333333333333	0.04244227208707231	0.06714473455202355	False
28	YPL160W	0.7999999999999999	0.00962792472537983	0.021613472283828938	True
29	YBL076C	0.7	0.03576957497026169	0.05967596682127054	False
30	YKL157W	0.7333333333333334	0.02455415007146968	0.04489232726211124	True
31	YKL210W	0.6666666666666667	0.04986723056888511	0.07663521668317963	False
32	YKR009C	0.9666666666666667	2.155031274835775e-05	0.00026914367706742996	True
33	YMR031C	0.5	0.17047066078705375	0.19580388171813506	False
34	YPL226W	0.6	0.0876228290414024	0.11648778572974144	False
35	YGL195W	0.38333333333333336	0.30849527238037144	0.307360079102792	False
36	YKR095W	-0.5499999999999999	0.12497678418833198	0.1527498814050981	False
37	YGR240C	-0.26666666666666666	0.4879222748387009	0.43135880274810273	False
38	YGL245W	0.6833333333333333	0.04244227208707231	0.06714473455202355	False
39	YDL223C	0.8166666666666667	0.007224785246358786	0.017361511375548765	True
40	YOR027W	0.9333333333333332	0.00023589981215941676	0.0014526268120629083	True
41	YGR061C	0.6	0.0876228290414024	0.11648778572974144	False
42	YAL035W	0.8166666666666667	0.007224785246358786	0.017361511375548765	True
43	YNL121C	0.9833333333333333	1.9361963037459243e-06	3.503823811100214e-05	True
44	YBR169C	0.9666666666666667	2.155031274835775e-05	0.00026914367706742996	True
45	YIL078W	0.6	0.0876228290414024	0.11648778572974144	False
46	YJL034W	0.6833333333333333	0.04244227208707231	0.06714473455202355	False
47	YLR304C	0.9166666666666666	0.0005066190663052084	0.0023706163143508495	True
48	YBR121C	0.8333333333333333	0.005265691029161748	0.01349485513824697	True
49	YPL240C	0.7833333333333333	0.012519873019449882	0.026718855362627428	True
50	YJR109C	0.7999999999999999	0.00962792472537983	0.021613472283828938	True
51	YGL156W	0.9333333333333332	0.00023589981215941676	0.0014526268120629083	True
52	YOR317W	0.8499999999999999	0.0037047773275858133	0.010202231912433326	True
53	YIL075C	-0.45	0.22421610749233659	0.23839092076276033	False
54	YDL140C	0.2333333333333333	0.5456987782182727	0.4668449099040983	False
55	YGL009C	0.8499999999999999	0.0037047773275858133	0.010202231912433326	True
56	YKR001C	0.6833333333333333	0.04244227208707231	0.06714473455202355	False
57	YDL215C	0.8333333333333333	0.005265691029161748	0.01349485513824697	True
58	YCR012W	0.7666666666666667	0.01594401657897401	0.03216827781795387	True
59	YGL062W	0.7	0.03576957497026169	0.05967596682127054	False
60	YOR374W	0.7999999999999999	0.00962792472537983	0.021613472283828938	True
61	YGR130C	0.8666666666666667	0.0024953982859902053	0.0075731497195079935	True
62	YDL145C	-0.3666666666666667	0.33173980143301507	0.3250408568239671	False
63	YGR264C	0.8833333333333333	0.0015905004234978686	0.005733075154577836	True
64	YLR335W	0.26666666666666666	0.4879222748387009	0.43135880274810273	False
65	YHR020W	0.8666666666666667	0.0024953982859902053	0.0075731497195079935	True
66	YOR198C	0.5499999999999999	0.12497678418833198	0.1527498814050981	False
67	YNL247W	0.9333333333333332	0.00023589981215941676	0.0014526268120629083	True
68	YLR410W	-0.13333333333333333	0.7323675052362975	0.5620152108010869	False
69	YJR045C	0.6666666666666667	0.04986723056888511	0.07663521668317963	False
70	YOR168W	0.9166666666666666	0.0005066190663052084	0.0023706163143508495	True
71	YLR259C	0.41666666666666663	0.26458604674749614	0.27424320549640385	False
72	YIL155C	0.7166666666666667	0.029818035695845287	0.05215068580354716	False
73	YBR218C	0.48333333333333334	0.18746985521554207	0.21088630286814314	False
74	YBR245C	0.38333333333333336	0.30849527238037144	0.307360079102792	False
75	YML072C	-0.7166666666666667	0.029818035695845287	0.05215068580354716	False
76	YBR084W	0.9500000000000001	8.762523965086177e-05	0.0007330140625416077	True
77	YDL040C	0.65	0.05807305801714863	0.0851858269152293	False
78	YGL205W	0.9333333333333332	0.00023589981215941676	0.0014526268120629083	True
79	YOR063W	0.9	0.0009430623223403293	0.003827171339941549	True
80	YDL126C	0.7	0.03576957497026169	0.05967596682127054	False
81	YDR074W	0.9666666666666667	2.155031274835775e-05	0.00026914367706742996	True
82	YHR027C	0.31666666666666665	0.4063970144863861	0.37813472473288634	False
83	YJL050W	0.8666666666666667	0.0024953982859902053	0.0075731497195079935	True
84	YGR192C	0.6833333333333333	0.04244227208707231	0.06714473455202355	False
85	YER165W	-0.8833333333333333	0.0015905004234978686	0.005733075154577836	True
86	YGR116W	0.25	0.5164895523012263	0.44900411594539696	False
87	YGR162W	0.9166666666666666	0.0005066190663052084	0.0023706163143508495	True
88	YCL030C	0.8499999999999999	0.0037047773275858133	0.010202231912433326	True
89	YFL018C	0.5333333333333333	0.13922686754397814	0.16762517871409913	False
90	YIL125W	0.31666666666666665	0.4063970144863861	0.37813472473288634	False
91	YDR430C	0.9	0.0009430623223403293	0.003827171339941549	True
92	YER080W	-0.26666666666666666	0.4879222748387009	0.43135880274810273	False
93	YJL020C	0.7	0.03576957497026169	0.05967596682127054	False
94	YML128C	0.9333333333333332	0.00023589981215941676	0.0014526268120629083	True
95	YDR341C	-0.21666666666666667	0.5755148957119259	0.48788092342271266	False
96	YLR429W	0.43333333333333335	0.2439524358800516	0.2553940067364094	False
97	YOL098C	-0.31666666666666665	0.4063970144863861	0.37813472473288634	False
98	YML054C	0.6166666666666666	0.07692880993776309	0.10575922324350849	False
99	YGL026C	0.8499999999999999	0.0037047773275858133	0.010202231912433326	True
100	YDR172W	-0.5833333333333334	0.09918581647988323	0.1290543552723763	False
101	YOR151C	0.33333333333333337	0.3807131816768634	0.3643690189124843	False
102	YGR155W	0.8333333333333333	0.005265691029161748	0.01349485513824697	True
103	YNL243W	-0.049999999999999996	0.8983528043506301	0.6421538818523277	False
104	YMR105C	0.9666666666666667	2.155031274835775e-05	0.00026914367706742996	True
105	YBL024W	0.4666666666666666	0.20538635110581185	0.2227782412040379	False
106	YDL195W	-0.3	0.4328453267094823	0.39507439251308873	False
107	YNL209W	0.7999999999999999	0.00962792472537983	0.021613472283828938	True
108	YDR238C	-0.3666666666666667	0.33173980143301507	0.3250408568239671	False
109	YPL061W	0.8666666666666667	0.0024953982859902053	0.0075731497195079935	True
110	YPL093W	0.7333333333333334	0.02455415007146968	0.04489232726211124	True
111	YJR009C	0.8666666666666667	0.0024953982859902053	0.0075731497195079935	True
112	YBR011C	0.35	0.35581957250178897	0.34388458902087066	False
113	YFR053C	0.8333333333333333	0.005265691029161748	0.01349485513824697	True
114	YOR361C	0.8166666666666667	0.007224785246358786	0.017361511375548765	True
115	YPR010C	0.8499999999999999	0.0037047773275858133	0.010202231912433326	True
116	YDR293C	0.7166666666666667	0.029818035695845287	0.05215068580354716	False
117	YGL207W	-0.13333333333333333	0.7323675052362975	0.5620152108010869	False
118	YJR064W	0.5666666666666667	0.11163298761149111	0.1399120295968897	False
119	YJL109C	0.6	0.0876228290414024	0.11648778572974144	False
120	YNL014W	1.0	0.0	0.0	True
121	YOL027C	0.39999999999999997	0.2861051019083129	0.28927770409310005	False
122	YLR197W	0.9166666666666666	0.0005066190663052084	0.0023706163143508495	True
123	YPR080W	-0.6166666666666666	0.07692880993776309	0.10575922324350849	False
124	YBL075C	0.9666666666666667	2.155031274835775e-05	0.00026914367706742996	True
125	YJL041W	0.09999999999999999	0.797971695234851	0.5946186085498743	False
126	YCL054W	0.9	0.0009430623223403293	0.003827171339941549	True
127	YLR058C	0.9166666666666666	0.0005066190663052084	0.0023706163143508495	True
128	YMR120C	0.9	0.0009430623223403293	0.003827171339941549	True
129	YJL200C	0.8666666666666667	0.0024953982859902053	0.0075731497195079935	True
130	YOR209C	0.31666666666666665	0.4063970144863861	0.37813472473288634	False
131	YOR206W	0.48333333333333334	0.18746985521554207	0.21088630286814314	False
132	YNL132W	0.5666666666666667	0.11163298761149111	0.1399120295968897	False
133	YMR169C	0.8666666666666667	0.0024953982859902053	0.0075731497195079935	True
134	YAL054C	1.0	0.0	0.0	True
135	YJL052W	0.9500000000000001	8.762523965086177e-05	0.0007330140625416077	True
136	YLR044C	0.6666666666666667	0.04986723056888511	0.07663521668317963	False
137	YNL241C	0.11666666666666665	0.7650079429261462	0.5783049174690427	False
138	YKL060C	0.8333333333333333	0.005265691029161748	0.01349485513824697	True
139	YFL022C	0.8333333333333333	0.005265691029161748	0.01349485513824697	True
140	YCR053W	0.8666666666666667	0.0024953982859902053	0.0075731497195079935	True
141	YER103W	0.9333333333333332	0.00023589981215941676	0.0014526268120629083	True
142	YCL057W	0.7	0.03576957497026169	0.05967596682127054	False
143	YLL045C	0.9166666666666666	0.0005066190663052084	0.0023706163143508495	True
144	YGR218W	-0.35	0.35581957250178897	0.34388458902087066	False
145	YBR248C	0.26666666666666666	0.4879222748387009	0.43135880274810273	False
146	YHR158C	-0.19999999999999998	0.6059012741795533	0.5021194461185648	False
147	YEL031W	0.2333333333333333	0.5456987782182727	0.4668449099040983	False
148	YER006W	0.5499999999999999	0.12497678418833198	0.1527498814050981	False
149	YER110C	0.5	0.17047066078705375	0.19580388171813506	False
150	YMR145C	0.7999999999999999	0.00962792472537983	0.021613472283828938	True
151	YMR189W	0.26666666666666666	0.4879222748387009	0.43135880274810273	False
152	YDR234W	0.26666666666666666	0.4879222748387009	0.43135880274810273	False
153	YNL220W	0.9666666666666667	2.155031274835775e-05	0.00026914367706742996	True
154	YER069W	0.6833333333333333	0.04244227208707231	0.06714473455202355	False
155	YDL019C	-0.21666666666666667	0.5755148957119259	0.48788092342271266	False
156	YPL012W	0.6666666666666667	0.04986723056888511	0.07663521668317963	False
157	YGR254W	0.9333333333333332	0.00023589981215941676	0.0014526268120629083	True
158	YGL008C	0.016666666666666666	0.9660548039946861	0.6721262817357301	False
159	YBR143C	0.6	0.0876228290414024	0.11648778572974144	False
160	YDR194C	0.9666666666666667	2.155031274835775e-05	0.00026914367706742996	True
161	YHL033C	0.8499999999999999	0.0037047773275858133	0.010202231912433326	True
162	YCL043C	0.31666666666666665	0.4063970144863861	0.37813472473288634	False
163	YML010W	0.65	0.05807305801714863	0.0851858269152293	False
164	YBL015W	0.6833333333333333	0.04244227208707231	0.06714473455202355	False
165	YER025W	0.8666666666666667	0.0024953982859902053	0.0075731497195079935	True
166	YBL047C	0.25	0.5164895523012263	0.44900411594539696	False
167	YHR099W	-0.3	0.4328453267094823	0.39507439251308873	False
168	YJR016C	0.5333333333333333	0.13922686754397814	0.16762517871409913	False
169	YFR010W	0.9166666666666666	0.0005066190663052084	0.0023706163143508495	True
170	YJL076W	0.45	0.22421610749233659	0.23839092076276033	False
171	YLL001W	0.9333333333333332	0.00023589981215941676	0.0014526268120629083	True
172	YGL129C	0.9333333333333332	0.00023589981215941676	0.0014526268120629083	True
173	YOL041C	0.8499999999999999	0.0037047773275858133	0.010202231912433326	True
174	YPL217C	0.9500000000000001	8.762523965086177e-05	0.0007330140625416077	True
175	YOR116C	0.5166666666666667	0.1543901209862251	0.18241383082146628	False
176	YDR168W	0.9166666666666666	0.0005066190663052084	0.0023706163143508495	True
177	YLR060W	0.9	0.0009430623223403293	0.003827171339941549	True
178	YCR088W	0.38333333333333336	0.30849527238037144	0.307360079102792	False
179	YDL066W	0.4666666666666666	0.20538635110581185	0.2227782412040379	False
180	YLR069C	0.9166666666666666	0.0005066190663052084	0.0023706163143508495	True
181	YOR211C	0.9	0.0009430623223403293	0.003827171339941549	True
182	YIL126W	0.33333333333333337	0.3807131816768634	0.3643690189124843	False
183	YML042W	0.9333333333333332	0.00023589981215941676	0.0014526268120629083	True
184	YDL174C	0.9333333333333332	0.00023589981215941676	0.0014526268120629083	True
185	YKL081W	0.9666666666666667	2.155031274835775e-05	0.00026914367706742996	True
186	YBR025C	0.6166666666666666	0.07692880993776309	0.10575922324350849	False
187	YPL243W	0.5	0.17047066078705375	0.19580388171813506	False
188	YHR183W	0.7333333333333334	0.02455415007146968	0.04489232726211124	True
189	YHR064C	0.43333333333333335	0.2439524358800516	0.2553940067364094	False
190	YNR050C	0.5833333333333334	0.09918581647988323	0.1290543552723763	False
191	YIR003W	0.3	0.4328453267094823	0.39507439251308873	False
192	YGL137W	0.3666666666666667	0.33173980143301507	0.3250408568239671	False
193	YGR244C	0.7	0.03576957497026169	0.05967596682127054	False
194	YOR354C	0.9333333333333332	0.00023589981215941676	0.0014526268120629083	True
195	YDL132W	0.7999999999999999	0.00962792472537983	0.021613472283828938	True
196	YDR060W	0.43333333333333335	0.2439524358800516	0.2553940067364094	False
197	YOR086C	0.38333333333333336	0.30849527238037144	0.307360079102792	False
198	YLL018C	0.2833333333333333	0.46003032896571994	0.4132932051186707	False
199	YER052C	0.9166666666666666	0.0005066190663052084	0.0023706163143508495	True
200	YDR037W	0.6	0.0876228290414024	0.11648778572974144	False
201	YIL136W	0.9833333333333333	1.9361963037459243e-06	3.503823811100214e-05	True
202	YMR205C	-0.016666666666666666	0.9660548039946861	0.6721262817357301	False
203	YBR080C	0.5499999999999999	0.12497678418833198	0.1527498814050981	False
204	YDR502C	0.9166666666666666	0.0005066190663052084	0.0023706163143508495	True
205	YBR049C	0.19999999999999998	0.6059012741795533	0.5021194461185648	False
206	YOR207C	0.5833333333333334	0.09918581647988323	0.1290543552723763	False
207	YCR093W	-0.31666666666666665	0.4063970144863861	0.37813472473288634	False
208	YER065C	0.9333333333333332	0.00023589981215941676	0.0014526268120629083	True
209	YBL039C	0.9	0.0009430623223403293	0.003827171339941549	True
210	YML120C	0.7	0.03576957497026169	0.05967596682127054	False
211	YKL054C	0.6166666666666666	0.07692880993776309	0.10575922324350849	False
212	YGR185C	0.6333333333333333	0.06708578689234565	0.09563769193266108	False
213	YBR056W	0.9333333333333332	0.00023589981215941676	0.0014526268120629083	True
214	YMR217W	0.9333333333333332	0.00023589981215941676	0.0014526268120629083	True
215	YGL049C	0.75	0.019942126131992522	0.0386517634850078	True
216	YER073W	0.8833333333333333	0.0015905004234978686	0.005733075154577836	True
217	YPL091W	0.5833333333333334	0.09918581647988323	0.1290543552723763	False
218	YJL008C	0.25	0.5164895523012263	0.44900411594539696	False
219	YDR091C	0.5833333333333334	0.09918581647988323	0.1290543552723763	False
220	YOR243C	0.7	0.03576957497026169	0.05967596682127054	False
221	YOR356W	0.7999999999999999	0.00962792472537983	0.021613472283828938	True
222	YPR160W	0.9833333333333333	1.9361963037459243e-06	3.503823811100214e-05	True
223	YNL088W	0.16666666666666669	0.668231040071504	0.5236740335902822	False
224	YLR180W	0.9500000000000001	8.762523965086177e-05	0.0007330140625416077	True
225	YLR354C	0.39999999999999997	0.2861051019083129	0.28927770409310005	False
226	YKL215C	-0.7333333333333334	0.02455415007146968	0.04489232726211124	True
227	YGR285C	0.7166666666666667	0.029818035695845287	0.05215068580354716	False
228	YPL145C	0.016666666666666666	0.9660548039946861	0.6721262817357301	False
229	YHR019C	0.39999999999999997	0.2861051019083129	0.28927770409310005	False
230	YJL014W	0.6	0.0876228290414024	0.11648778572974144	False
231	YER015W	0.7166666666666667	0.029818035695845287	0.05215068580354716	False
232	YIL115C	-0.7333333333333334	0.02455415007146968	0.04489232726211124	True
233	YPR036W	0.06666666666666667	0.8646897846262037	0.6300464946072436	False
234	YGL105W	0.5166666666666667	0.1543901209862251	0.18241383082146628	False
235	YGR180C	0.8666666666666667	0.0024953982859902053	0.0075731497195079935	True
236	YGR090W	0.43333333333333335	0.2439524358800516	0.2553940067364094	False
237	YGR103W	0.8499999999999999	0.0037047773275858133	0.010202231912433326	True
238	YNL175C	0.9	0.0009430623223403293	0.003827171339941549	True
239	YMR109W	-0.8166666666666667	0.007224785246358786	0.017361511375548765	True
240	YPR184W	0.8166666666666667	0.007224785246358786	0.017361511375548765	True
241	YPL260W	-0.18333333333333335	0.6368198117628943	0.5180587592527085	False
242	YPR006C	0.6333333333333333	0.06708578689234565	0.09563769193266108	False
243	YPR191W	0.9	0.0009430623223403293	0.003827171339941549	True
244	YOR375C	0.6833333333333333	0.04244227208707231	0.06714473455202355	False
245	YBR196C	0.7166666666666667	0.029818035695845287	0.05215068580354716	False
246	YPL036W	0.8	0.1999999999999999	0.22140449438202234	False
247	YGL078C	0.9833333333333333	1.9361963037459243e-06	3.503823811100214e-05	True
248	YER070W	0.65	0.05807305801714863	0.0851858269152293	False
249	YPR074C	0.7333333333333334	0.02455415007146968	0.04489232726211124	True
250	YMR309C	0.7333333333333334	0.02455415007146968	0.04489232726211124	True
251	YHR047C	-0.25	0.5164895523012263	0.44900411594539696	False
252	YPR041W	0.8666666666666667	0.0024953982859902053	0.0075731497195079935	True
253	YIL009W	0.6	0.0876228290414024	0.11648778572974144	False
254	YDL103C	0.65	0.05807305801714863	0.0851858269152293	False
255	YFR037C	0.15	0.7000942309691419	0.5443148241614313	False
256	YJL074C	-0.2333333333333333	0.5456987782182727	0.4668449099040983	False
257	YNR053C	0.9500000000000001	8.762523965086177e-05	0.0007330140625416077	True
258	YLR028C	0.7833333333333333	0.012519873019449882	0.026718855362627428	True
259	YDR496C	0.5833333333333334	0.09918581647988323	0.1290543552723763	False
260	YLR359W	0.7333333333333334	0.02455415007146968	0.04489232726211124	True
261	YOL109W	0.6666666666666667	0.04986723056888511	0.07663521668317963	False
262	YDL147W	0.8833333333333333	0.0015905004234978686	0.005733075154577836	True
263	YLR303W	0.6	0.0876228290414024	0.11648778572974144	False
264	YDR226W	0.7666666666666667	0.01594401657897401	0.03216827781795387	True
265	YDR170C	-0.8333333333333333	0.005265691029161748	0.01349485513824697	True
266	YDR212W	-0.7166666666666667	0.029818035695845287	0.05215068580354716	False
267	YNL005C	0.9500000000000001	8.762523965086177e-05	0.0007330140625416077	True
268	YKL104C	0.9166666666666666	0.0005066190663052084	0.0023706163143508495	True
269	YOL004W	-0.3	0.4328453267094823	0.39507439251308873	False
270	YGR087C	1.0	0.0	0.0	True
271	YNL069C	0.9500000000000001	8.762523965086177e-05	0.0007330140625416077	True
272	YER164W	0.39999999999999997	0.2861051019083129	0.28927770409310005	False
273	YBL007C	0.2833333333333333	0.46003032896571994	0.4132932051186707	False
274	YKL035W	0.6833333333333333	0.04244227208707231	0.06714473455202355	False
275	YLR175W	0.8166666666666667	0.007224785246358786	0.017361511375548765	True
276	YOR184W	0.65	0.05807305801714863	0.0851858269152293	False
277	YKL172W	0.6	0.0876228290414024	0.11648778572974144	False
278	YBR263W	0.65	0.05807305801714863	0.0851858269152293	False
279	YML100W	0.9666666666666667	2.155031274835775e-05	0.00026914367706742996	True
280	YHR068W	0.8666666666666667	0.0024953982859902053	0.0075731497195079935	True
281	YLR150W	0.8333333333333333	0.005265691029161748	0.01349485513824697	True
282	YGR234W	0.9833333333333333	1.9361963037459243e-06	3.503823811100214e-05	True
283	YIL137C	-0.3666666666666667	0.33173980143301507	0.3250408568239671	False
284	YLR174W	0.39999999999999997	0.2861051019083129	0.28927770409310005	False
285	YFR009W	0.7666666666666667	0.01594401657897401	0.03216827781795387	True
286	YFR044C	0.049999999999999996	0.8983528043506301	0.6421538818523277	False
287	YPL084W	0.6166666666666666	0.07692880993776309	0.10575922324350849	False
288	YLR153C	0.43333333333333335	0.2439524358800516	0.2553940067364094	False
289	YML070W	0.9666666666666667	2.155031274835775e-05	0.00026914367706742996	True
290	YOL145C	0.3666666666666667	0.33173980143301507	0.3250408568239671	False
291	YER151C	0.7833333333333333	0.012519873019449882	0.026718855362627428	True
292	YPL063W	0.9666666666666667	2.155031274835775e-05	0.00026914367706742996	True
293	YMR049C	0.6666666666666667	0.04986723056888511	0.07663521668317963	False
294	YMR062C	0.9333333333333332	0.00023589981215941676	0.0014526268120629083	True
295	YDL124W	0.9833333333333333	1.9361963037459243e-06	3.503823811100214e-05	True
296	YLL040C	0.2857142857142857	0.4927262450169573	0.4340910875436278	False
297	YPR002W	0.7333333333333334	0.02455415007146968	0.04489232726211124	True
298	YOR310C	0.8666666666666667	0.0024953982859902053	0.0075731497195079935	True
299	YOR165W	-0.06666666666666667	0.8646897846262037	0.6300464946072436	False
300	YAL038W	0.7166666666666667	0.029818035695845287	0.05215068580354716	False
301	YNR001C	0.8666666666666667	0.0024953982859902053	0.0075731497195079935	True
302	YKL211C	0.8333333333333333	0.005265691029161748	0.01349485513824697	True
303	YCL018W	0.6333333333333333	0.06708578689234565	0.09563769193266108	False
304	YGL234W	0.9	0.0009430623223403293	0.003827171339941549	True
305	YIL033C	1.0	0.0	0.0	True
306	YDR023W	0.7666666666666667	0.01594401657897401	0.03216827781795387	True
307	YML008C	0.9500000000000001	8.762523965086177e-05	0.0007330140625416077	True
308	YDL058W	-0.13333333333333333	0.7323675052362975	0.5620152108010869	False
309	YIL133C	0.8833333333333333	0.0015905004234978686	0.005733075154577836	True
310	YOR096W	0.8333333333333333	0.005265691029161748	0.01349485513824697	True
311	YNL137C	0.9333333333333332	0.00023589981215941676	0.0014526268120629083	True
312	YLR314C	0.2333333333333333	0.5456987782182727	0.4668449099040983	False
313	YKL213C	0.03333333333333333	0.9321567355405039	0.6575709477503209	False
314	YKL195W	0.75	0.019942126131992522	0.0386517634850078	True
315	YBR046C	0.9833333333333333	1.9361963037459243e-06	3.503823811100214e-05	True
316	YBR086C	-0.5	0.17047066078705375	0.19580388171813506	False
317	YBR094W	0.7333333333333334	0.02455415007146968	0.04489232726211124	True
318	YHL030W	0.03333333333333333	0.9321567355405039	0.6575709477503209	False
319	YER155C	-0.18333333333333335	0.6368198117628943	0.5180587592527085	False
320	YEL071W	0.9166666666666666	0.0005066190663052084	0.0023706163143508495	True
321	YER021W	0.8833333333333333	0.0015905004234978686	0.005733075154577836	True
322	YDL007W	0.7	0.03576957497026169	0.05967596682127054	False
323	YMR246W	0.9500000000000001	8.762523965086177e-05	0.0007330140625416077	True
324	YPR145W	0.6	0.0876228290414024	0.11648778572974144	False
325	YMR304W	0.9333333333333332	0.00023589981215941676	0.0014526268120629083	True
326	YGR266W	-0.3	0.4328453267094823	0.39507439251308873	False
327	YML126C	0.7333333333333334	0.02455415007146968	0.04489232726211124	True
328	YOR124C	0.049999999999999996	0.8983528043506301	0.6421538818523277	False
329	YPL116W	0.6	0.0876228290414024	0.11648778572974144	False
330	YLR389C	-0.13333333333333333	0.7323675052362975	0.5620152108010869	False
331	YPR112C	0.9166666666666666	0.0005066190663052084	0.0023706163143508495	True
332	YOR388C	0.9500000000000001	8.762523965086177e-05	0.0007330140625416077	True
333	YJR121W	0.6333333333333333	0.06708578689234565	0.09563769193266108	False
334	YKL152C	0.7	0.03576957497026169	0.05967596682127054	False
335	YBL099W	0.7999999999999999	0.00962792472537983	0.021613472283828938	True
336	YDR158W	0.5499999999999999	0.12497678418833198	0.1527498814050981	False
337	YKL103C	0.9166666666666666	0.0005066190663052084	0.0023706163143508495	True
338	YER178W	0.2833333333333333	0.46003032896571994	0.4132932051186707	False
339	YNL138W	0.5333333333333333	0.13922686754397814	0.16762517871409913	False
340	YOR128C	0.6333333333333333	0.06708578689234565	0.09563769193266108	False
341	YAR007C	0.7333333333333334	0.02455415007146968	0.04489232726211124	True
342	YOL058W	0.8833333333333333	0.0015905004234978686	0.005733075154577836	True
343	YML063W	0.8666666666666667	0.0024953982859902053	0.0075731497195079935	True
344	YLR027C	0.6666666666666667	0.04986723056888511	0.07663521668317963	False
345	YJR139C	0.19999999999999998	0.6059012741795533	0.5021194461185648	False
346	YNL287W	0.38333333333333336	0.30849527238037144	0.307360079102792	False
347	YIR006C	-0.15	0.7000942309691419	0.5443148241614313	False
348	YDR129C	-0.2333333333333333	0.5456987782182727	0.4668449099040983	False
349	YDR292C	-0.43333333333333335	0.2439524358800516	0.2553940067364094	False
350	YKR016W	0.7833333333333333	0.012519873019449882	0.026718855362627428	True
351	YLR342W	0.7333333333333334	0.02455415007146968	0.04489232726211124	True
352	YDL143W	-0.15	0.7000942309691419	0.5443148241614313	False
353	YER048C	0.39999999999999997	0.2861051019083129	0.28927770409310005	False
354	YER049W	0.6666666666666667	0.04986723056888511	0.07663521668317963	False
355	YLR075W	-0.09999999999999999	0.797971695234851	0.5946186085498743	False
356	YJL111W	0.6166666666666666	0.07692880993776309	0.10575922324350849	False
357	YJL145W	-0.15	0.7000942309691419	0.5443148241614313	False
358	YGR043C	0.9666666666666667	2.155031274835775e-05	0.00026914367706742996	True
359	YGR054W	0.9666666666666667	2.155031274835775e-05	0.00026914367706742996	True
360	YNL173C	0.7999999999999999	0.00962792472537983	0.021613472283828938	True
361	YMR015C	0.7833333333333333	0.012519873019449882	0.026718855362627428	True
362	YIL022W	0.8166666666666667	0.007224785246358786	0.017361511375548765	True
363	YDR457W	-0.33333333333333337	0.3807131816768634	0.3643690189124843	False
364	YMR086W	0.6166666666666666	0.07692880993776309	0.10575922324350849	False
365	YDL112W	-0.65	0.05807305801714863	0.0851858269152293	False
366	YOL097C	0.8499999999999999	0.0037047773275858133	0.010202231912433326	True
367	YLR129W	0.7999999999999999	0.00962792472537983	0.021613472283828938	True
368	YDR214W	0.8666666666666667	0.0024953982859902053	0.0075731497195079935	True
369	YGL253W	0.9666666666666667	2.155031274835775e-05	0.00026914367706742996	True
370	YGR088W	0.8571428571428571	0.01369732661532567	0.02912652744118622	True
371	YLR355C	0.39999999999999997	0.2861051019083129	0.28927770409310005	False
372	YJL167W	0.4666666666666666	0.20538635110581185	0.2227782412040379	False
373	YHR203C	0.7333333333333334	0.02455415007146968	0.04489232726211124	True
374	YOR120W	0.9666666666666667	2.155031274835775e-05	0.00026914367706742996	True
375	YLR195C	0.7833333333333333	0.012519873019449882	0.026718855362627428	True
376	YML035C	0.5166666666666667	0.1543901209862251	0.18241383082146628	False
377	YBR127C	-0.2833333333333333	0.46003032896571994	0.4132932051186707	False
378	YHR042W	0.38333333333333336	0.30849527238037144	0.307360079102792	False
379	YNL079C	0.3	0.4328453267094823	0.39507439251308873	False
380	YPR189W	-0.26666666666666666	0.4879222748387009	0.43135880274810273	False
381	YAL021C	0.11666666666666665	0.7650079429261462	0.5783049174690427	False
382	YLR441C	0.8499999999999999	0.0037047773275858133	0.010202231912433326	True
383	YLL011W	0.9333333333333332	0.00023589981215941676	0.0014526268120629083	True
384	YFL016C	-0.03333333333333333	0.9321567355405039	0.6575709477503209	False
385	YKL029C	0.7833333333333333	0.012519873019449882	0.026718855362627428	True
386	YKL073W	-0.19999999999999998	0.6059012741795533	0.5021194461185648	False
387	YHR073W	0.5166666666666667	0.1543901209862251	0.18241383082146628	False
388	YHR104W	0.9666666666666667	2.155031274835775e-05	0.00026914367706742996	True
389	YHR052W	0.75	0.019942126131992522	0.0386517634850078	True
390	YHR074W	0.9333333333333332	0.00023589981215941676	0.0014526268120629083	True
391	YER136W	0.8666666666666667	0.0024953982859902053	0.0075731497195079935	True
392	YEL055C	0.7	0.03576957497026169	0.05967596682127054	False
393	YER036C	0.26666666666666666	0.4879222748387009	0.43135880274810273	False
394	YMR089C	0.39999999999999997	0.2861051019083129	0.28927770409310005	False
395	YIR004W	0.9	0.0009430623223403293	0.003827171339941549	True
396	YMR092C	0.48333333333333334	0.18746985521554207	0.21088630286814314	False
397	YGR124W	0.7333333333333334	0.02455415007146968	0.04489232726211124	True
398	YGL107C	0.8833333333333333	0.0015905004234978686	0.005733075154577836	True
399	YNL118C	0.45	0.22421610749233659	0.23839092076276033	False
400	YNL010W	0.6	0.0876228290414024	0.11648778572974144	False
401	YML086C	0.7	0.03576957497026169	0.05967596682127054	False
402	YMR099C	0.7166666666666667	0.029818035695845287	0.05215068580354716	False
403	YDR101C	0.5833333333333334	0.09918581647988323	0.1290543552723763	False
404	YDR190C	-0.25	0.5164895523012263	0.44900411594539696	False
405	YMR196W	0.9333333333333332	0.00023589981215941676	0.0014526268120629083	True
406	YLR276C	0.6	0.0876228290414024	0.11648778572974144	False
407	YLR384C	-0.3	0.4328453267094823	0.39507439251308873	False
408	YOR007C	0.7	0.03576957497026169	0.05967596682127054	False
409	YPL212C	0.5833333333333334	0.09918581647988323	0.1290543552723763	False
410	YDR507C	0.6333333333333333	0.06708578689234565	0.09563769193266108	False
411	YDL097C	0.5499999999999999	0.12497678418833198	0.1527498814050981	False
412	YDL031W	0.38333333333333336	0.30849527238037144	0.307360079102792	False
413	YER086W	0.7166666666666667	0.029818035695845287	0.05215068580354716	False
414	YBR189W	0.8666666666666667	0.0024953982859902053	0.0075731497195079935	True
415	YHR037W	0.5166666666666667	0.1543901209862251	0.18241383082146628	False
416	YMR108W	0.7333333333333334	0.02455415007146968	0.04489232726211124	True
417	YLR382C	0.9166666666666666	0.0005066190663052084	0.0023706163143508495	True
418	YJL153C	0.6166666666666666	0.07692880993776309	0.10575922324350849	False
419	YOR254C	0.18333333333333335	0.6368198117628943	0.5180587592527085	False
420	YGR193C	0.5499999999999999	0.12497678418833198	0.1527498814050981	False
421	YCL040W	0.9166666666666666	0.0005066190663052084	0.0023706163143508495	True
422	YOL140W	0.6833333333333333	0.04244227208707231	0.06714473455202355	False
423	YJR007W	0.43333333333333335	0.2439524358800516	0.2553940067364094	False
424	YDR189W	0.03333333333333333	0.9321567355405039	0.6575709477503209	False
425	YCR030C	0.65	0.05807305801714863	0.0851858269152293	False
426	YEL047C	0.7833333333333333	0.012519873019449882	0.026718855362627428	True
427	YEL011W	0.9833333333333333	1.9361963037459243e-06	3.503823811100214e-05	True
428	YOR117W	0.9166666666666666	0.0005066190663052084	0.0023706163143508495	True
429	YBR155W	0.8166666666666667	0.007224785246358786	0.017361511375548765	True
430	YKL129C	0.2333333333333333	0.5456987782182727	0.4668449099040983	False
431	YKL150W	0.6	0.0876228290414024	0.11648778572974144	False
432	YKR067W	0.18333333333333335	0.6368198117628943	0.5180587592527085	False
433	YMR116C	0.75	0.019942126131992522	0.0386517634850078	True
434	YBR260C	-0.21666666666666667	0.5755148957119259	0.48788092342271266	False
435	YEL058W	0.11666666666666665	0.7650079429261462	0.5783049174690427	False
436	YIL128W	0.2333333333333333	0.5456987782182727	0.4668449099040983	False
437	YNL061W	0.6333333333333333	0.06708578689234565	0.09563769193266108	False
438	YGR186W	-0.21666666666666667	0.5755148957119259	0.48788092342271266	False
439	YDL055C	0.6333333333333333	0.06708578689234565	0.09563769193266108	False
440	YDR019C	0.5166666666666667	0.1543901209862251	0.18241383082146628	False
441	YNL096C	0.8333333333333333	0.005265691029161748	0.01349485513824697	True
442	YDL182W	0.45	0.22421610749233659	0.23839092076276033	False
443	YGL092W	-0.38333333333333336	0.30849527238037144	0.307360079102792	False
444	YGL201C	0.2333333333333333	0.5456987782182727	0.4668449099040983	False
445	YGR178C	0.7833333333333333	0.012519873019449882	0.026718855362627428	True
446	YGR256W	0.8333333333333333	0.005265691029161748	0.01349485513824697	True
447	YKL148C	0.9166666666666666	0.0005066190663052084	0.0023706163143508495	True
448	YNL239W	0.8499999999999999	0.0037047773275858133	0.010202231912433326	True
449	YKR080W	0.6833333333333333	0.04244227208707231	0.06714473455202355	False
450	YDR233C	0.75	0.019942126131992522	0.0386517634850078	True
451	YDR289C	0.9333333333333332	0.00023589981215941676	0.0014526268120629083	True
452	YDR358W	0.8166666666666667	0.007224785246358786	0.017361511375548765	True
453	YPR148C	0.8499999999999999	0.0037047773275858133	0.010202231912433326	True
454	YLR309C	-0.35	0.35581957250178897	0.34388458902087066	False
455	YOL049W	-0.08333333333333334	0.831214097710308	0.612174685043333	False
456	YOL057W	0.65	0.05807305801714863	0.0851858269152293	False
457	YPL081W	0.6333333333333333	0.06708578689234565	0.09563769193266108	False
458	YNL055C	0.6166666666666666	0.07692880993776309	0.10575922324350849	False
459	YGR157W	0.9666666666666667	2.155031274835775e-05	0.00026914367706742996	True
460	YLR448W	0.9	0.0009430623223403293	0.003827171339941549	True
461	YOR204W	0.8666666666666667	0.0024953982859902053	0.0075731497195079935	True
462	YBL045C	0.8666666666666667	0.0024953982859902053	0.0075731497195079935	True
463	YPL262W	0.9166666666666666	0.0005066190663052084	0.0023706163143508495	True
464	YIL018W	0.9	0.0009430623223403293	0.003827171339941549	True
465	YKR097W	0.9333333333333332	0.00023589981215941676	0.0014526268120629083	True
466	YML075C	0.6833333333333333	0.04244227208707231	0.06714473455202355	False
467	YDL014W	0.9500000000000001	8.762523965086177e-05	0.0007330140625416077	True
468	YCR084C	0.16666666666666669	0.668231040071504	0.5236740335902822	False
469	YGR019W	0.9333333333333332	0.00023589981215941676	0.0014526268120629083	True
470	YBL030C	0.4666666666666666	0.20538635110581185	0.2227782412040379	False
471	YJL033W	0.5	0.17047066078705375	0.19580388171813506	False
472	YLR133W	0.8833333333333333	0.0015905004234978686	0.005733075154577836	True
473	YPL215W	0.8666666666666667	0.0024953982859902053	0.0075731497195079935	True
474	YMR079W	0.09999999999999999	0.797971695234851	0.5946186085498743	False
475	YGL148W	0.7	0.03576957497026169	0.05967596682127054	False
476	YKL080W	0.5166666666666667	0.1543901209862251	0.18241383082146628	False
477	YDR001C	0.9	0.0009430623223403293	0.003827171339941549	True
478	YBR249C	0.65	0.05807305801714863	0.0851858269152293	False
479	YAL003W	0.8666666666666667	0.0024953982859902053	0.0075731497195079935	True
480	YMR302C	0.4666666666666666	0.20538635110581185	0.2227782412040379	False
481	YFL008W	-0.049999999999999996	0.8983528043506301	0.6421538818523277	False
482	YBR117C	0.9285714285714286	0.002519472403794703	0.0075731497195079935	True
483	YKL127W	0.4666666666666666	0.20538635110581185	0.2227782412040379	False
484	YLR399C	0.7666666666666667	0.01594401657897401	0.03216827781795387	True
485	YKL204W	0.5166666666666667	0.1543901209862251	0.18241383082146628	False
486	YMR024W	0.9333333333333332	0.00023589981215941676	0.0014526268120629083	True
487	YNL252C	0.8499999999999999	0.0037047773275858133	0.010202231912433326	True
488	YPL043W	0.9166666666666666	0.0005066190663052084	0.0023706163143508495	True
489	YMR261C	0.4666666666666666	0.20538635110581185	0.2227782412040379	False
490	YOR217W	-0.5666666666666667	0.11163298761149111	0.1399120295968897	False
491	YHR001W	0.25	0.5164895523012263	0.44900411594539696	False
492	YHR070W	0.3	0.4328453267094823	0.39507439251308873	False
493	YHR113W	0.9	0.0009430623223403293	0.003827171339941549	True
494	YAL062W	0.7142857142857143	0.07134356146753769	0.10105769894936477	False
495	YER082C	0.4666666666666666	0.20538635110581185	0.2227782412040379	False
496	YJL010C	0.16666666666666669	0.668231040071504	0.5236740335902822	False
497	YDR012W	0.65	0.05807305801714863	0.0851858269152293	False
498	YGL202W	0.5333333333333333	0.13922686754397814	0.16762517871409913	False
499	YGR250C	0.7	0.03576957497026169	0.05967596682127054	False
500	YOR323C	0.45	0.22421610749233659	0.23839092076276033	False
501	YDR449C	0.7666666666666667	0.01594401657897401	0.03216827781795387	True
502	YMR072W	0.9833333333333333	1.9361963037459243e-06	3.503823811100214e-05	True
503	YMR290C	0.9666666666666667	2.155031274835775e-05	0.00026914367706742996	True
504	YMR110C	1.0	0.0	0.0	True
505	YLR222C	0.8666666666666667	0.0024953982859902053	0.0075731497195079935	True
506	YDR365C	-0.7333333333333334	0.02455415007146968	0.04489232726211124	True
507	YDR322W	0.8333333333333333	0.005265691029161748	0.01349485513824697	True
508	YOR241W	0.4666666666666666	0.20538635110581185	0.2227782412040379	False
509	YNL045W	0.8666666666666667	0.0024953982859902053	0.0075731497195079935	True
510	YDL131W	0.8666666666666667	0.0024953982859902053	0.0075731497195079935	True
511	YOR230W	0.8333333333333333	0.005265691029161748	0.01349485513824697	True
512	YPL009C	-0.19999999999999998	0.6059012741795533	0.5021194461185648	False
513	YPL228W	0.2833333333333333	0.46003032896571994	0.4132932051186707	False
514	YER090W	0.8833333333333333	0.0015905004234978686	0.005733075154577836	True
515	YOL006C	0.5166666666666667	0.1543901209862251	0.18241383082146628	False
516	YGL076C	0.7999999999999999	0.00962792472537983	0.021613472283828938	True
517	YIL038C	0.19999999999999998	0.6059012741795533	0.5021194461185648	False
518	YLR438W	1.0	0.0	0.0	True
519	YNL071W	0.7999999999999999	0.00962792472537983	0.021613472283828938	True
520	YOR046C	0.11666666666666665	0.7650079429261462	0.5783049174690427	False
521	YOR098C	0.049999999999999996	0.8983528043506301	0.6421538818523277	False
522	YAR015W	0.5833333333333334	0.09918581647988323	0.1290543552723763	False
523	YER003C	0.2333333333333333	0.5456987782182727	0.4668449099040983	False
524	YPR019W	0.7999999999999999	0.00962792472537983	0.021613472283828938	True
525	YLL048C	0.11666666666666665	0.7650079429261462	0.5783049174690427	False
526	YKR084C	0.35	0.35581957250178897	0.34388458902087066	False
527	YLL008W	0.9333333333333332	0.00023589981215941676	0.0014526268120629083	True
528	YFR002W	0.09999999999999999	0.797971695234851	0.5946186085498743	False
529	YMR125W	-0.65	0.05807305801714863	0.0851858269152293	False
530	YDL226C	0.3666666666666667	0.33173980143301507	0.3250408568239671	False
531	YLR398C	-0.2833333333333333	0.46003032896571994	0.4132932051186707	False
532	YKL142W	0.9833333333333333	1.9361963037459243e-06	3.503823811100214e-05	True
533	YKR046C	0.8666666666666667	0.0024953982859902053	0.0075731497195079935	True
534	YBL079W	-0.38333333333333336	0.30849527238037144	0.307360079102792	False
535	YPL210C	-0.11666666666666665	0.7650079429261462	0.5783049174690427	False
536	YHR146W	0.8333333333333333	0.005265691029161748	0.01349485513824697	True
537	YGL006W	0.9166666666666666	0.0005066190663052084	0.0023706163143508495	True
538	YMR129W	-0.5166666666666667	0.1543901209862251	0.18241383082146628	False
539	YAR002W	0.31666666666666665	0.4063970144863861	0.37813472473288634	False
540	YER043C	0.8666666666666667	0.0024953982859902053	0.0075731497195079935	True
541	YER024W	0.5833333333333334	0.09918581647988323	0.1290543552723763	False
542	YIL094C	0.8833333333333333	0.0015905004234978686	0.005733075154577836	True
543	YIL041W	0.8333333333333333	0.005265691029161748	0.01349485513824697	True
544	YGR032W	0.8928571428571429	0.006807187408935392	0.01729542479996629	True
545	YPL028W	0.9833333333333333	1.9361963037459243e-06	3.503823811100214e-05	True
546	YNL313C	0.2833333333333333	0.46003032896571994	0.4132932051186707	False
547	YGR200C	0.8166666666666667	0.007224785246358786	0.017361511375548765	True
548	YFL007W	-0.07142857142857142	0.8790481931481541	0.6326899424263773	False
549	YFR016C	-0.3	0.4328453267094823	0.39507439251308873	False
550	YJL012C	0.41666666666666663	0.26458604674749614	0.27424320549640385	False
551	YLR432W	0.75	0.019942126131992522	0.0386517634850078	True
552	YGL228W	1.0	0.0	0.0	True
553	YOR142W	0.7666666666666667	0.01594401657897401	0.03216827781795387	True
554	YLR216C	0.9166666666666666	0.0005066190663052084	0.0023706163143508495	True
555	YNR051C	0.9	0.0009430623223403293	0.003827171339941549	True
556	YNL059C	0.2833333333333333	0.46003032896571994	0.4132932051186707	False
557	YMR121C	0.8666666666666667	0.0024953982859902053	0.0075731497195079935	True
558	YPL058C	0.9	0.0009430623223403293	0.003827171339941549	True
559	YPL126W	0.7166666666666667	0.029818035695845287	0.05215068580354716	False
560	YHL007C	0.19999999999999998	0.6059012741795533	0.5021194461185648	False
561	YMR076C	-0.016666666666666666	0.9660548039946861	0.6721262817357301	False
562	YML048W	0.5666666666666667	0.11163298761149111	0.1399120295968897	False
563	YMR318C	0.7333333333333334	0.02455415007146968	0.04489232726211124	True
564	YMR226C	-0.15	0.7000942309691419	0.5443148241614313	False
565	YPR108W	0.8833333333333333	0.0015905004234978686	0.005733075154577836	True
566	YDL060W	0.7333333333333334	0.02455415007146968	0.04489232726211124	True
567	YDL074C	0.016666666666666666	0.9660548039946861	0.6721262817357301	False
568	YDL084W	0.25	0.5164895523012263	0.44900411594539696	False
569	YOL021C	0.06666666666666667	0.8646897846262037	0.6300464946072436	False
570	YOR108W	0.7999999999999999	0.00962792472537983	0.021613472283828938	True
571	YPL198W	-0.7833333333333333	0.012519873019449882	0.026718855362627428	True
572	YOR109W	-0.31666666666666665	0.4063970144863861	0.37813472473288634	False
573	YHR018C	0.7	0.03576957497026169	0.05967596682127054	False
574	YJL088W	0.9333333333333332	0.00023589981215941676	0.0014526268120629083	True
575	YOR260W	0.8333333333333333	0.005265691029161748	0.01349485513824697	True
576	YJL087C	0.45	0.22421610749233659	0.23839092076276033	False
577	YJL026W	0.8666666666666667	0.0024953982859902053	0.0075731497195079935	True
578	YER102W	0.7999999999999999	0.00962792472537983	0.021613472283828938	True
579	YBL027W	0.9166666666666666	0.0005066190663052084	0.0023706163143508495	True
580	YFL036W	1.0	0.0	0.0	True
581	YPR088C	0.18333333333333335	0.6368198117628943	0.5180587592527085	False
582	YLR196W	0.6333333333333333	0.06708578689234565	0.09563769193266108	False
583	YMR061W	0.5	0.17047066078705375	0.19580388171813506	False
584	YNL064C	0.7833333333333333	0.012519873019449882	0.026718855362627428	True
585	YPL048W	0.7	0.03576957497026169	0.05967596682127054	False
586	YKL016C	0.65	0.05807305801714863	0.0851858269152293	False
587	YNL117W	0.9	0.0009430623223403293	0.003827171339941549	True
588	YAL016W	0.8833333333333333	0.0015905004234978686	0.005733075154577836	True
589	YPR035W	0.6666666666666667	0.04986723056888511	0.07663521668317963	False
590	YAR042W	-0.7666666666666667	0.01594401657897401	0.03216827781795387	True
591	YKR018C	0.8833333333333333	0.0015905004234978686	0.005733075154577836	True
592	YKR082W	-0.2833333333333333	0.46003032896571994	0.4132932051186707	False
593	YBR286W	0.6333333333333333	0.06708578689234565	0.09563769193266108	False
594	YBR222C	1.0	0.0	0.0	True
595	YBL101C	0.9333333333333332	0.00023589981215941676	0.0014526268120629083	True
596	YBR177C	0.8666666666666667	0.0024953982859902053	0.0075731497195079935	True
597	YBR247C	0.9166666666666666	0.0005066190663052084	0.0023706163143508495	True
598	YHR098C	0.48333333333333334	0.18746985521554207	0.21088630286814314	False
599	YHR208W	0.8666666666666667	0.0024953982859902053	0.0075731497195079935	True
600	YIL142W	-0.19999999999999998	0.6059012741795533	0.5021194461185648	False
601	YDR188W	-0.3666666666666667	0.33173980143301507	0.3250408568239671	False
602	YDL160C	0.7166666666666667	0.029818035695845287	0.05215068580354716	False
603	YIL138C	0.5666666666666667	0.11163298761149111	0.1399120295968897	False
604	YIL074C	0.6	0.0876228290414024	0.11648778572974144	False
605	YJL123C	0.48333333333333334	0.18746985521554207	0.21088630286814314	False
606	YJR134C	0.25	0.5164895523012263	0.44900411594539696	False
607	YPL085W	-0.39285714285714285	0.38331687042697254	0.36587368345463633	False
608	YLR089C	0.6333333333333333	0.06708578689234565	0.09563769193266108	False
609	YGL184C	0.9500000000000001	8.762523965086177e-05	0.0007330140625416077	True
610	YGR211W	0.8666666666666667	0.0024953982859902053	0.0075731497195079935	True
611	YNL177C	0.9166666666666666	0.0005066190663052084	0.0023706163143508495	True
612	YNL009W	0.6071428571428571	0.1482311614811614	0.17822410395170551	False
613	YDL022W	0.9833333333333333	1.9361963037459243e-06	3.503823811100214e-05	True
614	YGL048C	0.6666666666666667	0.04986723056888511	0.07663521668317963	False
615	YOR048C	0.5333333333333333	0.13922686754397814	0.16762517871409913	False
616	YDR097C	-0.2857142857142857	0.4927262450169573	0.4340910875436278	False
617	YDR427W	0.9666666666666667	2.155031274835775e-05	0.00026914367706742996	True
618	YDR294C	0.7666666666666667	0.01594401657897401	0.03216827781795387	True
619	YPR097W	-0.11904761904761904	0.7788857260523797	0.5875435520491675	False
620	YPL222W	0.9761904761904762	3.314396026200146e-05	0.0003971564616665303	True
621	YOR141C	0.48333333333333334	0.18746985521554207	0.21088630286814314	False
622	YOR222W	0.7166666666666667	0.029818035695845287	0.05215068580354716	False
623	YIL162W	0.5	0.17047066078705375	0.19580388171813506	False
624	YOR187W	0.9	0.0009430623223403293	0.003827171339941549	True
625	YPL078C	0.7166666666666667	0.029818035695845287	0.05215068580354716	False
626	YMR083W	0.8833333333333333	0.0015905004234978686	0.005733075154577836	True
627	YGL043W	0.5833333333333334	0.09918581647988323	0.1290543552723763	False
628	YPL237W	0.8833333333333333	0.0015905004234978686	0.005733075154577836	True
629	YPR132W	0.8166666666666667	0.007224785246358786	0.017361511375548765	True
630	YDL083C	0.7666666666666667	0.01594401657897401	0.03216827781795387	True
631	YHL034C	0.6666666666666667	0.04986723056888511	0.07663521668317963	False
632	YKR059W	0.9	0.0009430623223403293	0.003827171339941549	True
633	YHR007C	0.5833333333333334	0.09918581647988323	0.1290543552723763	False
634	YDR347W	0.9166666666666666	0.0005066190663052084	0.0023706163143508495	True
635	YHR024C	0.9500000000000001	8.762523965086177e-05	0.0007330140625416077	True
636	YNL216W	0.5166666666666667	0.1543901209862251	0.18241383082146628	False
637	YPR181C	0.08333333333333334	0.831214097710308	0.612174685043333	False
638	YMR173W	0.9833333333333333	1.9361963037459243e-06	3.503823811100214e-05	True
639	YOL052C	0.48333333333333334	0.18746985521554207	0.21088630286814314	False
640	YNL262W	0.0	1.0	0.6905957943925234	False
641	YNL307C	0.2333333333333333	0.5456987782182727	0.4668449099040983	False
642	YOR332W	-0.08333333333333334	0.831214097710308	0.612174685043333	False
643	YJL172W	0.39999999999999997	0.2861051019083129	0.28927770409310005	False
644	YNL037C	0.9500000000000001	8.762523965086177e-05	0.0007330140625416077	True
645	YMR080C	0.5	0.17047066078705375	0.19580388171813506	False
646	YOL064C	0.8333333333333333	0.005265691029161748	0.01349485513824697	True
647	YKL212W	0.39999999999999997	0.2861051019083129	0.28927770409310005	False
648	YDL078C	0.9333333333333332	0.00023589981215941676	0.0014526268120629083	True
649	YHR107C	0.48333333333333334	0.18746985521554207	0.21088630286814314	False
650	YPR024W	0.9166666666666666	0.0005066190663052084	0.0023706163143508495	True
651	YKL179C	-0.6	0.28475697986529375	0.28927770409310005	False
652	YBR015C	0.16666666666666669	0.668231040071504	0.5236740335902822	False
653	YBR026C	0.9833333333333333	1.9361963037459243e-06	3.503823811100214e-05	True
654	YJR103W	1.0	0.0	0.0	True
655	YHR216W	0.8809523809523809	0.0038503204637324114	0.010586590428536814	True
656	YHR066W	0.7166666666666667	0.029818035695845287	0.05215068580354716	False
657	YNL212W	-0.25	0.5164895523012263	0.44900411594539696	False
658	YMR146C	0.7833333333333333	0.012519873019449882	0.026718855362627428	True
659	YIL109C	-0.2833333333333333	0.46003032896571994	0.4132932051186707	False
660	YIL091C	0.5	0.17047066078705375	0.19580388171813506	False
661	YNL085W	0.65	0.05807305801714863	0.0851858269152293	False
662	YIL053W	0.7999999999999999	0.00962792472537983	0.021613472283828938	True
663	YLR319C	-0.35	0.35581957250178897	0.34388458902087066	False
664	YFL030W	0.9166666666666666	0.0005066190663052084	0.0023706163143508495	True
665	YDL178W	0.5166666666666667	0.1543901209862251	0.18241383082146628	False
666	YJR148W	0.39999999999999997	0.2861051019083129	0.28927770409310005	False
667	YGR145W	0.8499999999999999	0.0037047773275858133	0.010202231912433326	True
668	YDR376W	0.2333333333333333	0.5456987782182727	0.4668449099040983	False
669	YDR390C	0.33333333333333337	0.3807131816768634	0.3643690189124843	False
670	YGR128C	0.08333333333333334	0.831214097710308	0.612174685043333	False
671	YGR165W	0.8833333333333333	0.0015905004234978686	0.005733075154577836	True
672	YML073C	0.9333333333333332	0.00023589981215941676	0.0014526268120629083	True
673	YDR395W	0.26666666666666666	0.4879222748387009	0.43135880274810273	False
674	YMR029C	0.7833333333333333	0.012519873019449882	0.026718855362627428	True
675	YLR192C	0.5	0.17047066078705375	0.19580388171813506	False
676	YLR270W	0.9500000000000001	8.762523965086177e-05	0.0007330140625416077	True
677	YPR133C	-0.09999999999999999	0.797971695234851	0.5946186085498743	False
678	YPR137W	0.8499999999999999	0.0037047773275858133	0.010202231912433326	True
679	YOR239W	0.33333333333333337	0.3807131816768634	0.3643690189124843	False
680	YOR261C	0.65	0.05807305801714863	0.0851858269152293	False
681	YOR091W	0.7333333333333334	0.02455415007146968	0.04489232726211124	True
682	YOR173W	0.9666666666666667	2.155031274835775e-05	0.00026914367706742996	True
683	YOR095C	0.8666666666666667	0.0024953982859902053	0.0075731497195079935	True
684	YPL004C	0.9500000000000001	8.762523965086177e-05	0.0007330140625416077	True
685	YOL061W	0.39999999999999997	0.2861051019083129	0.28927770409310005	False
686	YDL204W	0.9	0.0009430623223403293	0.003827171339941549	True
687	YDR368W	0.9666666666666667	2.155031274835775e-05	0.00026914367706742996	True
688	YDL148C	0.2833333333333333	0.46003032896571994	0.4132932051186707	False
689	YMR300C	0.9333333333333332	0.00023589981215941676	0.0014526268120629083	True
690	YCR005C	0.7166666666666667	0.029818035695845287	0.05215068580354716	False
691	YEL060C	0.9833333333333333	1.9361963037459243e-06	3.503823811100214e-05	True
692	YLR163C	0.7333333333333334	0.02455415007146968	0.04489232726211124	True
693	YDR044W	0.9166666666666666	0.0005066190663052084	0.0023706163143508495	True
694	YDR122W	0.7333333333333334	0.02455415007146968	0.04489232726211124	True
695	YGL167C	0.35	0.35581957250178897	0.34388458902087066	False
696	YKL112W	0.3666666666666667	0.33173980143301507	0.3250408568239671	False
697	YCL050C	0.6833333333333333	0.04244227208707231	0.06714473455202355	False
698	YOR176W	0.13333333333333333	0.7323675052362975	0.5620152108010869	False
699	YOR158W	0.9666666666666667	2.155031274835775e-05	0.00026914367706742996	True
700	YGL055W	-0.19999999999999998	0.6059012741795533	0.5021194461185648	False
701	YHL021C	0.9500000000000001	8.762523965086177e-05	0.0007330140625416077	True
702	YEL032W	0.7833333333333333	0.012519873019449882	0.026718855362627428	True
703	YNL007C	0.9500000000000001	8.762523965086177e-05	0.0007330140625416077	True
704	YCL059C	0.5	0.17047066078705375	0.19580388171813506	False
705	YOL090W	-0.31666666666666665	0.4063970144863861	0.37813472473288634	False
706	YPL131W	0.9166666666666666	0.0005066190663052084	0.0023706163143508495	True
707	YFR014C	0.45	0.22421610749233659	0.23839092076276033	False
708	YLR258W	0.8333333333333333	0.005265691029161748	0.01349485513824697	True
709	YDR353W	0.45	0.22421610749233659	0.23839092076276033	False
710	YDR356W	-0.5714285714285714	0.13895995716070672	0.16762517871409913	False
711	YFR052W	0.8499999999999999	0.0037047773275858133	0.010202231912433326	True
712	YER175C	0.9166666666666666	0.0005066190663052084	0.0023706163143508495	True
713	YLR293C	0.9	0.0009430623223403293	0.003827171339941549	True
714	YOR185C	-0.03333333333333333	0.9321567355405039	0.6575709477503209	False
715	YBR172C	0.5	0.17047066078705375	0.19580388171813506	False
716	YKL145W	0.7	0.03576957497026169	0.05967596682127054	False
717	YOR153W	0.4666666666666666	0.20538635110581185	0.2227782412040379	False
718	YJR095W	0.5	0.17047066078705375	0.19580388171813506	False
719	YBR170C	0.9666666666666667	2.155031274835775e-05	0.00026914367706742996	True
720	YKR024C	0.35	0.35581957250178897	0.34388458902087066	False
721	YNL284C	0.9333333333333332	0.00023589981215941676	0.0014526268120629083	True
722	YMR193W	0.8166666666666667	0.007224785246358786	0.017361511375548765	True
723	YPL173W	0.9666666666666667	2.155031274835775e-05	0.00026914367706742996	True
724	YBR279W	0.43333333333333335	0.2439524358800516	0.2553940067364094	False
725	YLR248W	0.06666666666666667	0.8646897846262037	0.6300464946072436	False
726	YHR039C	0.7666666666666667	0.01594401657897401	0.03216827781795387	True
727	YHR108W	0.5	0.17047066078705375	0.19580388171813506	False
728	YHR114W	0.11666666666666665	0.7650079429261462	0.5783049174690427	False
729	YHR117W	0.2833333333333333	0.46003032896571994	0.4132932051186707	False
730	YPL190C	0.4666666666666666	0.20538635110581185	0.2227782412040379	False
731	YIL107C	0.9	0.03738607346849863	0.06144794438619915	False
732	YNL002C	0.8666666666666667	0.0024953982859902053	0.0075731497195079935	True
733	YOL059W	0.9	0.0009430623223403293	0.003827171339941549	True
734	YJL060W	0.16666666666666669	0.668231040071504	0.5236740335902822	False
735	YJL039C	-0.16666666666666669	0.668231040071504	0.5236740335902822	False
736	YJR002W	0.8499999999999999	0.0037047773275858133	0.010202231912433326	True
737	YJR070C	0.9500000000000001	8.762523965086177e-05	0.0007330140625416077	True
738	YJR096W	0.9166666666666666	0.0005066190663052084	0.0023706163143508495	True
739	YPL097W	0.8833333333333333	0.0015905004234978686	0.005733075154577836	True
740	YGR232W	0.6333333333333333	0.06708578689234565	0.09563769193266108	False
741	YML017W	-0.8666666666666667	0.0024953982859902053	0.0075731497195079935	True
742	YNL067W	0.65	0.05807305801714863	0.0851858269152293	False
743	YML103C	-0.049999999999999996	0.8983528043506301	0.6421538818523277	False
744	YGL244W	0.75	0.019942126131992522	0.0386517634850078	True
745	YGL099W	0.5499999999999999	0.12497678418833198	0.1527498814050981	False
746	YGL001C	0.9833333333333333	1.9361963037459243e-06	3.503823811100214e-05	True
747	YGR173W	0.43333333333333335	0.2439524358800516	0.2553940067364094	False
748	YOR259C	0.6833333333333333	0.04244227208707231	0.06714473455202355	False
749	YNL274C	1.0	0.0	0.0	True
750	YMR067C	0.7666666666666667	0.01594401657897401	0.03216827781795387	True
751	YDR028C	-0.06666666666666667	0.8646897846262037	0.6300464946072436	False
752	YPR135W	0.33333333333333337	0.3807131816768634	0.3643690189124843	False
753	YKR003W	0.9	0.0009430623223403293	0.003827171339941549	True
754	YPL032C	0.25	0.5164895523012263	0.44900411594539696	False
755	YML131W	1.0	0.0	0.0	True
756	YDR516C	0.7666666666666667	0.01594401657897401	0.03216827781795387	True
757	YML069W	0.9500000000000001	8.762523965086177e-05	0.0007330140625416077	True
758	YLR369W	0.5499999999999999	0.12497678418833198	0.1527498814050981	False
759	YLR401C	0.6	0.0876228290414024	0.11648778572974144	False
760	YLL013C	0.8499999999999999	0.0037047773275858133	0.010202231912433326	True
761	YOR304W	0.75	0.019942126131992522	0.0386517634850078	True
762	YDL100C	0.38333333333333336	0.30849527238037144	0.307360079102792	False
763	YOR171C	0.25	0.5164895523012263	0.44900411594539696	False
764	YPR034W	0.5499999999999999	0.12497678418833198	0.1527498814050981	False
765	YPR004C	0.65	0.05807305801714863	0.0851858269152293	False
766	YOL123W	0.31666666666666665	0.4063970144863861	0.37813472473288634	False
767	YER055C	0.8666666666666667	0.0024953982859902053	0.0075731497195079935	True
768	YBR160W	0.5166666666666667	0.1543901209862251	0.18241383082146628	False
769	YDR050C	0.6833333333333333	0.04244227208707231	0.06714473455202355	False
770	YGL103W	0.7999999999999999	0.00962792472537983	0.021613472283828938	True
771	YEL021W	0.7166666666666667	0.029818035695845287	0.05215068580354716	False
772	YGL147C	0.9166666666666666	0.0005066190663052084	0.0023706163143508495	True
773	YLR344W	0.6166666666666666	0.07692880993776309	0.10575922324350849	False
774	YPL154C	0.9833333333333333	1.9361963037459243e-06	3.503823811100214e-05	True
775	YDR354W	0.7	0.03576957497026169	0.05967596682127054	False
776	YHR005C	-0.16666666666666669	0.668231040071504	0.5236740335902822	False
777	YDR232W	0.6666666666666667	0.04986723056888511	0.07663521668317963	False
778	YNL301C	0.9333333333333332	0.00023589981215941676	0.0014526268120629083	True
779	YIR008C	-0.06666666666666667	0.8646897846262037	0.6300464946072436	False
780	YMR235C	0.38333333333333336	0.30849527238037144	0.307360079102792	False
781	YGR083C	0.26666666666666666	0.4879222748387009	0.43135880274810273	False
782	YDR155C	0.8833333333333333	0.0015905004234978686	0.005733075154577836	True
783	YDR035W	0.6166666666666666	0.07692880993776309	0.10575922324350849	False
784	YDR120C	0.8833333333333333	0.0015905004234978686	0.005733075154577836	True
785	YGR233C	-0.023809523809523808	0.9553740118158807	0.6720777632903109	False
786	YPR167C	0.9500000000000001	8.762523965086177e-05	0.0007330140625416077	True
787	YMR104C	0.16666666666666669	0.668231040071504	0.5236740335902822	False
788	YGL097W	0.6833333333333333	0.04244227208707231	0.06714473455202355	False
789	YLL021W	0.5833333333333334	0.09918581647988323	0.1290543552723763	False
790	YJR077C	0.41666666666666663	0.26458604674749614	0.27424320549640385	False
791	YGL014W	0.5238095238095238	0.18272075053971493	0.20906200970623062	False
792	YCR004C	0.45	0.22421610749233659	0.23839092076276033	False
793	YCR072C	0.8499999999999999	0.0037047773275858133	0.010202231912433326	True
794	YGL123W	0.7999999999999999	0.00962792472537983	0.021613472283828938	True
795	YCL045C	0.2333333333333333	0.5456987782182727	0.4668449099040983	False
796	YDL205C	0.9833333333333333	1.9361963037459243e-06	3.503823811100214e-05	True
797	YKR002W	-0.4666666666666666	0.20538635110581185	0.2227782412040379	False
798	YEL052W	0.6	0.0876228290414024	0.11648778572974144	False
799	YMR308C	0.13333333333333333	0.7323675052362975	0.5620152108010869	False
800	YNR043W	0.19999999999999998	0.6059012741795533	0.5021194461185648	False
801	YGR175C	0.9500000000000001	8.762523965086177e-05	0.0007330140625416077	True
802	YJL101C	0.2333333333333333	0.5456987782182727	0.4668449099040983	False
803	YJL176C	0.3666666666666667	0.33173980143301507	0.3250408568239671	False
804	YBL050W	0.7	0.03576957497026169	0.05967596682127054	False
805	YER166W	-0.39999999999999997	0.2861051019083129	0.28927770409310005	False
806	YDL168W	0.9	0.0009430623223403293	0.003827171339941549	True
807	YGL238W	0.33333333333333337	0.3807131816768634	0.3643690189124843	False
808	YDL051W	0.3	0.4328453267094823	0.39507439251308873	False
809	YKR056W	0.03333333333333333	0.9321567355405039	0.6575709477503209	False
810	YKL151C	0.9500000000000001	8.762523965086177e-05	0.0007330140625416077	True
811	YKL006W	0.8666666666666667	0.0024953982859902053	0.0075731497195079935	True
812	YKR076W	1.0	0.0	0.0	True
813	YBR034C	0.8833333333333333	0.0015905004234978686	0.005733075154577836	True
814	YBR039W	0.6333333333333333	0.06708578689234565	0.09563769193266108	False
815	YBR142W	0.7166666666666667	0.029818035695845287	0.05215068580354716	False
816	YBR149W	0.9833333333333333	1.9361963037459243e-06	3.503823811100214e-05	True
817	YBR053C	0.9761904761904762	3.314396026200146e-05	0.0003971564616665303	True
818	YHL024W	0.25	0.5164895523012263	0.44900411594539696	False
819	YHL001W	0.7999999999999999	0.00962792472537983	0.021613472283828938	True
820	YHR049W	0.9166666666666666	0.0005066190663052084	0.0023706163143508495	True
821	YHR063C	0.7166666666666667	0.029818035695845287	0.05215068580354716	False
822	YHR137W	0.8166666666666667	0.007224785246358786	0.017361511375548765	True
823	YDL198C	0.5	0.17047066078705375	0.19580388171813506	False
824	YER001W	0.8833333333333333	0.0015905004234978686	0.005733075154577836	True
825	YDR135C	-0.7999999999999999	0.00962792472537983	0.021613472283828938	True
826	YER081W	0.6833333333333333	0.04244227208707231	0.06714473455202355	False
827	YER120W	0.5499999999999999	0.12497678418833198	0.1527498814050981	False
828	YIL063C	0.9333333333333332	0.00023589981215941676	0.0014526268120629083	True
829	YGR132C	0.03333333333333333	0.9321567355405039	0.6575709477503209	False
830	YFR004W	0.6166666666666666	0.07692880993776309	0.10575922324350849	False
831	YFR006W	0.8666666666666667	0.0024953982859902053	0.0075731497195079935	True
832	YFR051C	0.15	0.7000942309691419	0.5443148241614313	False
833	YGL171W	0.7999999999999999	0.00962792472537983	0.021613472283828938	True
834	YLR045C	0.25	0.5164895523012263	0.44900411594539696	False
835	YJR080C	0.8499999999999999	0.0037047773275858133	0.010202231912433326	True
836	YJR105W	0.7666666666666667	0.01594401657897401	0.03216827781795387	True
837	YNL292W	0.5666666666666667	0.11163298761149111	0.1399120295968897	False
838	YGR119C	0.06666666666666667	0.8646897846262037	0.6300464946072436	False
839	YML004C	0.8499999999999999	0.0037047773275858133	0.010202231912433326	True
840	YPR173C	-0.3	0.4328453267094823	0.39507439251308873	False
841	YGR123C	0.65	0.05807305801714863	0.0851858269152293	False
842	YGL150C	0.48571428571428577	0.3287230320699709	0.3250408568239671	False
843	YGL125W	0.9166666666666666	0.0005066190663052084	0.0023706163143508495	True
844	YGL064C	0.6428571428571429	0.11939237342741099	0.14890042521437555	False
845	YGR034W	0.9500000000000001	8.762523965086177e-05	0.0007330140625416077	True
846	YGR086C	0.7333333333333334	0.02455415007146968	0.04489232726211124	True
847	YNR035C	0.09999999999999999	0.797971695234851	0.5946186085498743	False
848	YNL231C	0.8666666666666667	0.0024953982859902053	0.0075731497195079935	True
849	YNL123W	0.4666666666666666	0.20538635110581185	0.2227782412040379	False
850	YLR244C	0.7833333333333333	0.012519873019449882	0.026718855362627428	True
851	YKR006C	0.9166666666666666	0.0005066190663052084	0.0023706163143508495	True
852	YKR008W	0.6	0.0876228290414024	0.11648778572974144	False
853	YDR494W	0.8166666666666667	0.007224785246358786	0.017361511375548765	True
854	YMR212C	-0.5	0.39100221895577053	0.37101277967207663	False
855	YDR141C	0.21428571428571427	0.6103444156452669	0.505329273541596	False
856	YMR241W	0.5166666666666667	0.1543901209862251	0.18241383082146628	False
857	YMR093W	0.9500000000000001	8.762523965086177e-05	0.0007330140625416077	True
858	YMR027W	0.7	0.03576957497026169	0.05967596682127054	False
859	YLR219W	0.8666666666666667	0.0024953982859902053	0.0075731497195079935	True
860	YLR409C	0.8333333333333333	0.005265691029161748	0.01349485513824697	True
861	YPR118W	0.6	0.0876228290414024	0.11648778572974144	False
862	YPR127W	0.9166666666666666	0.0005066190663052084	0.0023706163143508495	True
863	YDR299W	0.7	0.03576957497026169	0.05967596682127054	False
864	YDR316W	0.65	0.05807305801714863	0.0851858269152293	False
865	YDR324C	0.9666666666666667	2.155031274835775e-05	0.00026914367706742996	True
866	YLR419W	-0.016666666666666666	0.9660548039946861	0.6721262817357301	False
867	YLR380W	-0.049999999999999996	0.8983528043506301	0.6421538818523277	False
868	YDL065C	0.5	0.17047066078705375	0.19580388171813506	False
869	YOR056C	0.19999999999999998	0.6059012741795533	0.5021194461185648	False
870	YOR251C	0.7333333333333334	0.02455415007146968	0.04489232726211124	True
871	YPL183C	0.75	0.019942126131992522	0.0386517634850078	True
872	YPL195W	-0.25	0.5164895523012263	0.44900411594539696	False
873	YOR215C	0.9333333333333332	0.00023589981215941676	0.0014526268120629083	True
874	YDR515W	0.7999999999999999	0.00962792472537983	0.021613472283828938	True
875	YOL151W	0.9333333333333332	0.00023589981215941676	0.0014526268120629083	True
876	YDR312W	-0.5666666666666667	0.11163298761149111	0.1399120295968897	False
877	YPL235W	0.13333333333333333	0.7323675052362975	0.5620152108010869	False
878	YOL087C	0.5	0.39100221895577053	0.37101277967207663	False
879	YKR066C	0.8333333333333333	0.005265691029161748	0.01349485513824697	True
880	YNL098C	0.33333333333333337	0.3807131816768634	0.3643690189124843	False
881	YNL178W	0.8166666666666667	0.007224785246358786	0.017361511375548765	True
882	YDR477W	-0.5	0.17047066078705375	0.19580388171813506	False
883	YJR010W	0.8666666666666667	0.0024953982859902053	0.0075731497195079935	True
884	YGR085C	0.8666666666666667	0.0024953982859902053	0.0075731497195079935	True
885	YBR048W	0.8666666666666667	0.0024953982859902053	0.0075731497195079935	True
886	YML026C	0.8666666666666667	0.0024953982859902053	0.0075731497195079935	True
887	YGR084C	0.75	0.019942126131992522	0.0386517634850078	True
888	YKL126W	0.5333333333333333	0.13922686754397814	0.16762517871409913	False
889	YNL250W	-0.2	0.704	0.545676923076923	False
890	YML106W	0.016666666666666666	0.9660548039946861	0.6721262817357301	False
891	YNL102W	0.2	0.7470600781046619	0.5705743736066807	False
892	YBR072W	0.9833333333333333	1.9361963037459243e-06	3.503823811100214e-05	True
893	YKL085W	0.7333333333333334	0.02455415007146968	0.04489232726211124	True
894	YDR148C	0.5166666666666667	0.1543901209862251	0.18241383082146628	False
895	YOR061W	-0.13333333333333333	0.7323675052362975	0.5620152108010869	False
896	YDL236W	0.7166666666666667	0.029818035695845287	0.05215068580354716	False
897	YOR362C	0.7166666666666667	0.029818035695845287	0.05215068580354716	False
898	YGL011C	0.6833333333333333	0.04244227208707231	0.06714473455202355	False
899	YOL016C	0.6666666666666667	0.04986723056888511	0.07663521668317963	False
900	YKL114C	0.5833333333333334	0.09918581647988323	0.1290543552723763	False
901	YBL105C	0.8499999999999999	0.0037047773275858133	0.010202231912433326	True
902	YOL023W	0.9500000000000001	8.762523965086177e-05	0.0007330140625416077	True
903	YCR009C	0.6833333333333333	0.04244227208707231	0.06714473455202355	False
904	YCL017C	-0.7	0.03576957497026169	0.05967596682127054	False
905	YCL037C	0.9666666666666667	2.155031274835775e-05	0.00026914367706742996	True
906	YIL160C	0.9833333333333333	1.9361963037459243e-06	3.503823811100214e-05	True
907	YHR190W	0.6166666666666666	0.07692880993776309	0.10575922324350849	False
908	YER023W	0.5666666666666667	0.11163298761149111	0.1399120295968897	False
909	YDL029W	0.6333333333333333	0.06708578689234565	0.09563769193266108	False
910	YLR113W	0.9333333333333332	0.00023589981215941676	0.0014526268120629083	True
911	YDR211W	0.7	0.03576957497026169	0.05967596682127054	False
912	YGR229C	0.5666666666666667	0.11163298761149111	0.1399120295968897	False
913	YJR144W	0.43333333333333335	0.2439524358800516	0.2553940067364094	False
914	YMR091C	0.5	0.17047066078705375	0.19580388171813506	False
915	YDR375C	0.8833333333333333	0.0015905004234978686	0.005733075154577836	True
916	YDL052C	0.9333333333333332	0.00023589981215941676	0.0014526268120629083	True
917	YDR099W	0.8499999999999999	0.0037047773275858133	0.010202231912433326	True
918	YBL004W	0.7999999999999999	0.00962792472537983	0.021613472283828938	True
919	YKR069W	0.8333333333333333	0.005265691029161748	0.01349485513824697	True
920	YKR081C	0.8666666666666667	0.0024953982859902053	0.0075731497195079935	True
921	YBL037W	0.19047619047619047	0.6514014957024814	0.5236740335902822	False
922	YBR146W	0.9500000000000001	8.762523965086177e-05	0.0007330140625416077	True
923	YBL098W	0.39999999999999997	0.2861051019083129	0.28927770409310005	False
924	YBL091C	-0.26666666666666666	0.4879222748387009	0.43135880274810273	False
925	YBR101C	0.75	0.019942126131992522	0.0386517634850078	True
926	YBR106W	0.16666666666666669	0.668231040071504	0.5236740335902822	False
927	YBR227C	0.33333333333333337	0.3807131816768634	0.3643690189124843	False
928	YHR201C	0.5166666666666667	0.1543901209862251	0.18241383082146628	False
929	YHR065C	0.8666666666666667	0.0024953982859902053	0.0075731497195079935	True
930	YER017C	0.6333333333333333	0.06708578689234565	0.09563769193266108	False
931	YER089C	0.5	0.17047066078705375	0.19580388171813506	False
932	YEL022W	0.09999999999999999	0.797971695234851	0.5946186085498743	False
933	YER004W	0.9500000000000001	8.762523965086177e-05	0.0007330140625416077	True
934	YER014W	0.6785714285714286	0.09375025395983137	0.1244471466205561	False
935	YER063W	0.3666666666666667	0.33173980143301507	0.3250408568239671	False
936	YER126C	0.6	0.0876228290414024	0.11648778572974144	False
937	YIL026C	-0.5499999999999999	0.12497678418833198	0.1527498814050981	False
938	YJR019C	0.2333333333333333	0.5456987782182727	0.4668449099040983	False
939	YDR195W	0.43333333333333335	0.2439524358800516	0.2553940067364094	False
940	YGR194C	0.41666666666666663	0.26458604674749614	0.27424320549640385	False
941	YGR205W	-0.33333333333333337	0.3807131816768634	0.3643690189124843	False
942	YFL048C	0.48333333333333334	0.18746985521554207	0.21088630286814314	False
943	YFL047W	0.08333333333333334	0.831214097710308	0.612174685043333	False
944	YFR040W	-0.03333333333333333	0.9321567355405039	0.6575709477503209	False
945	YJL042W	0.75	0.019942126131992522	0.0386517634850078	True
946	YJL183W	0.31666666666666665	0.4063970144863861	0.37813472473288634	False
947	YJL168C	-0.047619047619047616	0.9108491685195836	0.6487331156269299	False
948	YJL148W	0.9666666666666667	2.155031274835775e-05	0.00026914367706742996	True
949	YJL045W	0.9	0.03738607346849863	0.06144794438619915	False
950	YJR014W	0.11666666666666665	0.7650079429261462	0.5783049174690427	False
951	YNL087W	0.5666666666666667	0.11163298761149111	0.1399120295968897	False
952	YPL040C	0.8	0.1999999999999999	0.22140449438202234	False
953	YNL297C	-0.11904761904761904	0.7788857260523797	0.5875435520491675	False
954	YGL120C	0.7833333333333333	0.012519873019449882	0.026718855362627428	True
955	YGL111W	0.4666666666666666	0.20538635110581185	0.2227782412040379	False
956	YGR245C	0.9166666666666666	0.0005066190663052084	0.0023706163143508495	True
957	YNL139C	-0.07142857142857142	0.8790481931481541	0.6326899424263773	False
958	YNL256W	0.8333333333333334	0.010175540123456787	0.02281392115290068	True
959	YDL190C	-0.5499999999999999	0.12497678418833198	0.1527498814050981	False
960	YER007C-A	-0.03333333333333333	0.9321567355405039	0.6575709477503209	False
961	YGL190C	0.6666666666666667	0.04986723056888511	0.07663521668317963	False
962	YNL248C	0.7666666666666667	0.01594401657897401	0.03216827781795387	True
963	YKL001C	0.8666666666666667	0.0024953982859902053	0.0075731497195079935	True
964	YPL139C	0.5666666666666667	0.11163298761149111	0.1399120295968897	False
965	YPL134C	0.6666666666666667	0.04986723056888511	0.07663521668317963	False
966	YMR266W	0.6	0.0876228290414024	0.11648778572974144	False
967	YHR179W	0.48333333333333334	0.18746985521554207	0.21088630286814314	False
968	YMR131C	0.6166666666666666	0.07692880993776309	0.10575922324350849	False
969	YML093W	0.8833333333333333	0.0015905004234978686	0.005733075154577836	True
970	YMR250W	0.4	0.6	0.5021194461185648	False
971	YMR315W	0.8666666666666667	0.0024953982859902053	0.0075731497195079935	True
972	YMR237W	-0.6166666666666666	0.07692880993776309	0.10575922324350849	False
973	YDR346C	0.13333333333333333	0.7323675052362975	0.5620152108010869	False
974	YLR357W	0.45	0.22421610749233659	0.23839092076276033	False
975	YLR418C	0.7666666666666667	0.01594401657897401	0.03216827781795387	True
976	YLR017W	-0.38333333333333336	0.30849527238037144	0.307360079102792	False
977	YOL055C	-0.5	0.6666666666666667	0.5236740335902822	False
978	YOR057W	0.7833333333333333	0.012519873019449882	0.026718855362627428	True
979	YDL201W	0.08333333333333334	0.831214097710308	0.612174685043333	False
980	YPR069C	0.26666666666666666	0.4879222748387009	0.43135880274810273	False
981	YPL146C	0.8666666666666667	0.0024953982859902053	0.0075731497195079935	True
982	YDL153C	0.8499999999999999	0.0037047773275858133	0.010202231912433326	True
983	YPR048W	0.41666666666666663	0.26458604674749614	0.27424320549640385	False
984	YOR100C	0.5666666666666667	0.11163298761149111	0.1399120295968897	False
985	YDR061W	0.5666666666666667	0.11163298761149111	0.1399120295968897	False
986	YOR021C	0.6	0.0876228290414024	0.11648778572974144	False
987	YOL076W	0.5499999999999999	0.12497678418833198	0.1527498814050981	False
988	YOR112W	-0.3	0.4328453267094823	0.39507439251308873	False
989	YDR017C	0.21428571428571427	0.6445115810207203	0.5223990234740384	False
990	YKL033W-A	0.9666666666666667	2.155031274835775e-05	0.00026914367706742996	True
991	YMR297W	0.8833333333333333	0.0015905004234978686	0.005733075154577836	True
992	YHL038C	0.8333333333333333	0.005265691029161748	0.01349485513824697	True
993	YGL031C	0.7999999999999999	0.00962792472537983	0.021613472283828938	True
994	YDR064W	0.7666666666666667	0.01594401657897401	0.03216827781795387	True
995	YBR120C	0.9	0.0009430623223403293	0.003827171339941549	True
996	YFL045C	0.4666666666666666	0.20538635110581185	0.2227782412040379	False
997	YFL005W	0.5666666666666667	0.11163298761149111	0.1399120295968897	False
998	YPR110C	0.8666666666666667	0.0024953982859902053	0.0075731497195079935	True
999	YJL128C	0.7666666666666667	0.01594401657897401	0.03216827781795387	True
1000	YDR298C	0.7666666666666667	0.01594401657897401	0.03216827781795387	True
1001	YDL136W	0.75	0.019942126131992522	0.0386517634850078	True
1002	YDL044C	0.03333333333333333	0.9321567355405039	0.6575709477503209	False
1003	YLR178C	0.9333333333333332	0.00023589981215941676	0.0014526268120629083	True
1004	YBR112C	0.25	0.5164895523012263	0.44900411594539696	False
1005	YPL104W	0.6666666666666666	0.07098765432098764	0.10105769894936477	False
1006	YDR256C	1.0	0.0	0.0	True
1007	YDR454C	0.5333333333333333	0.13922686754397814	0.16762517871409913	False
1008	YPL117C	-0.43333333333333335	0.2439524358800516	0.2553940067364094	False
1009	YKL024C	0.6166666666666666	0.07692880993776309	0.10575922324350849	False
1010	YBR088C	0.45	0.22421610749233659	0.23839092076276033	False
1011	YPL031C	-0.5333333333333333	0.13922686754397814	0.16762517871409913	False
1012	YOL051W	0.0	1.0	0.6905957943925234	False
1013	YBR166C	-0.18333333333333335	0.6368198117628943	0.5180587592527085	False
1014	YLR420W	-0.09999999999999999	0.797971695234851	0.5946186085498743	False
1015	YJL180C	0.9166666666666666	0.0005066190663052084	0.0023706163143508495	True
1016	YMR203W	0.8833333333333333	0.0015905004234978686	0.005733075154577836	True
1017	YMR220W	0.6833333333333333	0.04244227208707231	0.06714473455202355	False
1018	YNL112W	0.6	0.0876228290414024	0.11648778572974144	False
1019	YDL122W	0.65	0.05807305801714863	0.0851858269152293	False
1020	YKR048C	-0.6333333333333333	0.06708578689234565	0.09563769193266108	False
1021	YGR159C	0.4666666666666666	0.20538635110581185	0.2227782412040379	False
1022	YKL094W	-0.3666666666666667	0.33173980143301507	0.3250408568239671	False
1023	YMR152W	0.9833333333333333	1.9361963037459243e-06	3.503823811100214e-05	True
1024	YER177W	0.7	0.03576957497026169	0.05967596682127054	False
1025	YBR200W	0.3	0.4328453267094823	0.39507439251308873	False
1026	YML105C	0.2833333333333333	0.46003032896571994	0.4132932051186707	False
1027	YDR164C	0.75	0.019942126131992522	0.0386517634850078	True
1028	YAL012W	0.9	0.0009430623223403293	0.003827171339941549	True
1029	YLR203C	0.7666666666666667	0.01594401657897401	0.03216827781795387	True
1030	YOR270C	-0.25	0.5164895523012263	0.44900411594539696	False
1031	YJL155C	0.9166666666666666	0.0005066190663052084	0.0023706163143508495	True
1032	YLR397C	0.5	0.17047066078705375	0.19580388171813506	False
1033	YBR251W	0.9166666666666666	0.0005066190663052084	0.0023706163143508495	True
1034	YDL095W	0.39999999999999997	0.2861051019083129	0.28927770409310005	False
1035	YKL014C	0.7	0.03576957497026169	0.05967596682127054	False
1036	YKL057C	-1.0	0.0	0.0	True
1037	YKL196C	0.31666666666666665	0.4063970144863861	0.37813472473288634	False
1038	YKL027W	0.43333333333333335	0.2439524358800516	0.2553940067364094	False
1039	YDR237W	0.8666666666666667	0.0024953982859902053	0.0075731497195079935	True
1040	YDL202W	0.9833333333333333	1.9361963037459243e-06	3.503823811100214e-05	True
1041	YLR109W	0.9500000000000001	8.762523965086177e-05	0.0007330140625416077	True
1042	YBR281C	0.38333333333333336	0.30849527238037144	0.307360079102792	False
1043	YBR291C	0.5666666666666667	0.11163298761149111	0.1399120295968897	False
1044	YBL036C	0.3	0.4328453267094823	0.39507439251308873	False
1045	YIL043C	0.016666666666666666	0.9660548039946861	0.6721262817357301	False
1046	YHL011C	0.75	0.019942126131992522	0.0386517634850078	True
1047	YHL015W	0.8666666666666667	0.0024953982859902053	0.0075731497195079935	True
1048	YHR112C	0.18333333333333335	0.6368198117628943	0.5180587592527085	False
1049	YHR029C	0.9166666666666666	0.0005066190663052084	0.0023706163143508495	True
1050	YHR038W	0.8166666666666667	0.007224785246358786	0.017361511375548765	True
1051	YHR077C	-0.2	0.704	0.545676923076923	False
1052	YNL084C	-0.03333333333333333	0.9321567355405039	0.6575709477503209	False
1053	YAL060W	0.6	0.0876228290414024	0.11648778572974144	False
1054	YER114C	0.4523809523809524	0.260404767436885	0.27197575666133317	False
1055	YEL015W	0.09999999999999999	0.797971695234851	0.5946186085498743	False
1056	YER042W	0.7999999999999999	0.00962792472537983	0.021613472283828938	True
1057	YER143W	0.8166666666666667	0.007224785246358786	0.017361511375548765	True
1058	YER156C	0.7166666666666667	0.029818035695845287	0.05215068580354716	False
1059	YER062C	0.9	0.0009430623223403293	0.003827171339941549	True
1060	YMR142C	0.7333333333333334	0.02455415007146968	0.04489232726211124	True
1061	YNR006W	0.8499999999999999	0.0037047773275858133	0.010202231912433326	True
1062	YJL068C	0.8833333333333333	0.0015905004234978686	0.005733075154577836	True
1063	YIL105C	0.9	0.0009430623223403293	0.003827171339941549	True
1064	YIR036C	1.0	0.0	0.0	True
1065	YMR004W	0.8166666666666667	0.007224785246358786	0.017361511375548765	True
1066	YGR207C	0.8833333333333333	0.0015905004234978686	0.005733075154577836	True
1067	YFR011C	0.9500000000000001	8.762523965086177e-05	0.0007330140625416077	True
1068	YPR001W	0.6428571428571429	0.11939237342741099	0.14890042521437555	False
1069	YPL023C	0.31666666666666665	0.4063970144863861	0.37813472473288634	False
1070	YJL112W	0.9523809523809523	0.00026040002438725295	0.0015924359422399095	True
1071	YJL054W	0.9333333333333332	0.00023589981215941676	0.0014526268120629083	True
1072	YJL036W	0.8333333333333333	0.005265691029161748	0.01349485513824697	True
1073	YJR008W	0.9833333333333333	1.9361963037459243e-06	3.503823811100214e-05	True
1074	YJR065C	0.7	0.03576957497026169	0.05967596682127054	False
1075	YJR125C	-0.33333333333333337	0.3807131816768634	0.3643690189124843	False
1076	YJR130C	0.9666666666666667	2.155031274835775e-05	0.00026914367706742996	True
1077	YGR187C	0.3	0.4328453267094823	0.39507439251308873	False
1078	YDR335W	0.016666666666666666	0.9660548039946861	0.6721262817357301	False
1079	YGR287C	-0.4	0.6	0.5021194461185648	False
1080	YGL221C	0.48333333333333334	0.18746985521554207	0.21088630286814314	False
1081	YGL185C	0.7142857142857143	0.04652823228416728	0.0733471053727613	False
1082	YGR276C	-0.6333333333333333	0.06708578689234565	0.09563769193266108	False
1083	YPL127C	0.6833333333333333	0.04244227208707231	0.06714473455202355	False
1084	YNL181W	0.19999999999999998	0.6059012741795533	0.5021194461185648	False
1085	YNL163C	-0.31666666666666665	0.4063970144863861	0.37813472473288634	False
1086	YFL039C	0.7166666666666667	0.029818035695845287	0.05215068580354716	False
1087	YML091C	-0.5499999999999999	0.12497678418833198	0.1527498814050981	False
1088	YPL105C	0.31666666666666665	0.4063970144863861	0.37813472473288634	False
1089	YPL118W	0.9	0.0009430623223403293	0.003827171339941549	True
1090	YDR145W	-0.5333333333333333	0.13922686754397814	0.16762517871409913	False
1091	YDR165W	0.5666666666666667	0.11163298761149111	0.1399120295968897	False
1092	YMR090W	1.0	0.0	0.0	True
1093	YMR014W	0.8833333333333333	0.0015905004234978686	0.005733075154577836	True
1094	YDR533C	0.9500000000000001	8.762523965086177e-05	0.0007330140625416077	True
1095	YDR116C	0.8833333333333333	0.0015905004234978686	0.005733075154577836	True
1096	YDR272W	0.65	0.05807305801714863	0.0851858269152293	False
1097	YLR347C	0.6166666666666666	0.07692880993776309	0.10575922324350849	False
1098	YLR179C	0.9500000000000001	8.762523965086177e-05	0.0007330140625416077	True
1099	YPR125W	0.2833333333333333	0.46003032896571994	0.4132932051186707	False
1100	YDL086W	0.9333333333333332	0.00023589981215941676	0.0014526268120629083	True
1101	YOR272W	0.5666666666666667	0.11163298761149111	0.1399120295968897	False
1102	YDL135C	0.8499999999999999	0.0037047773275858133	0.010202231912433326	True
1103	YDL082W	0.9	0.0009430623223403293	0.003827171339941549	True
1104	YOR069W	0.2333333333333333	0.5456987782182727	0.4668449099040983	False
1105	YPL169C	0.7166666666666667	0.029818035695845287	0.05215068580354716	False
1106	YDL164C	-0.2833333333333333	0.46003032896571994	0.4132932051186707	False
1107	YKL180W	0.9166666666666666	0.0005066190663052084	0.0023706163143508495	True
1108	YOR074C	0.11666666666666665	0.7650079429261462	0.5783049174690427	False
1109	YKL194C	0.7833333333333333	0.012519873019449882	0.026718855362627428	True
1110	YOR303W	-0.9500000000000001	8.762523965086177e-05	0.0007330140625416077	True
1111	YEL024W	0.9	0.0009430623223403293	0.003827171339941549	True
1112	YHR010W	0.8666666666666667	0.0024953982859902053	0.0075731497195079935	True
1113	YER020W	0.7999999999999999	0.00962792472537983	0.021613472283828938	True
1114	YIL035C	0.15	0.7000942309691419	0.5443148241614313	False
1115	YBR154C	0.65	0.05807305801714863	0.0851858269152293	False
1116	YDR337W	0.8666666666666667	0.0024953982859902053	0.0075731497195079935	True
1117	YLR043C	0.25	0.5164895523012263	0.44900411594539696	False
1118	YJL063C	0.9166666666666666	0.0005066190663052084	0.0023706163143508495	True
1119	YJR017C	-0.18333333333333335	0.6368198117628943	0.5180587592527085	False
1120	YFL014W	0.9333333333333332	0.00023589981215941676	0.0014526268120629083	True
1121	YLR433C	0.9166666666666666	0.0005066190663052084	0.0023706163143508495	True
1122	YEL034W	0.7166666666666667	0.029818035695845287	0.05215068580354716	False
1123	YGR135W	0.7999999999999999	0.00962792472537983	0.021613472283828938	True
1124	YGR148C	0.9500000000000001	8.762523965086177e-05	0.0007330140625416077	True
1125	YCR071C	0.9500000000000001	8.762523965086177e-05	0.0007330140625416077	True
1126	YJR123W	0.7333333333333334	0.02455415007146968	0.04489232726211124	True
1127	YKL113C	0.7	0.03576957497026169	0.05967596682127054	False
1128	YOR136W	0.9833333333333333	1.9361963037459243e-06	3.503823811100214e-05	True
1129	YKL216W	0.9333333333333332	0.00023589981215941676	0.0014526268120629083	True
1130	YBL017C	-0.3	0.4328453267094823	0.39507439251308873	False
1131	YDR047W	-0.13333333333333333	0.7323675052362975	0.5620152108010869	False
1132	YDR405W	0.8499999999999999	0.0037047773275858133	0.010202231912433326	True
1133	YNL315C	0.9166666666666666	0.0005066190663052084	0.0023706163143508495	True
1134	YGL252C	0.11666666666666665	0.7650079429261462	0.5783049174690427	False
1135	YBR236C	0.3666666666666667	0.33173980143301507	0.3250408568239671	False
1136	YOR196C	0.8166666666666667	0.007224785246358786	0.017361511375548765	True
1137	YDR081C	0.15	0.7000942309691419	0.5443148241614313	False
1138	YOR132W	0.6833333333333333	0.04244227208707231	0.06714473455202355	False
1139	YDR394W	0.65	0.05807305801714863	0.0851858269152293	False
1140	YKL099C	0.7833333333333333	0.012519873019449882	0.026718855362627428	True
1141	YKL155C	0.38095238095238093	0.35181255311756493	0.3435693680211154	False
1142	YKL088W	0.19999999999999998	0.6059012741795533	0.5021194461185648	False
1143	YEL046C	-0.75	0.019942126131992522	0.0386517634850078	True
1144	YBL085W	0.8285714285714285	0.04156268221574346	0.06714473455202355	False
1145	YBR006W	0.9833333333333333	1.9361963037459243e-06	3.503823811100214e-05	True
1146	YBR017C	-0.15	0.7000942309691419	0.5443148241614313	False
1147	YBR214W	0.9166666666666666	0.0005066190663052084	0.0023706163143508495	True
1148	YHR072W	0.8166666666666667	0.007224785246358786	0.017361511375548765	True
1149	YJL001W	0.7999999999999999	0.00962792472537983	0.021613472283828938	True
1150	YHR163W	0.65	0.05807305801714863	0.0851858269152293	False
1151	YHR170W	0.6833333333333333	0.04244227208707231	0.06714473455202355	False
1152	YHR193C	0.6666666666666667	0.04986723056888511	0.07663521668317963	False
1153	YER125W	0.08333333333333334	0.831214097710308	0.612174685043333	False
1154	YER002W	0.33333333333333337	0.3807131816768634	0.3643690189124843	False
1155	YER105C	-0.7380952380952381	0.03655276105286081	0.060697091843816484	False
1156	YNL200C	0.9833333333333333	1.9361963037459243e-06	3.503823811100214e-05	True
1157	YMR314W	0.7	0.03576957497026169	0.05967596682127054	False
1158	YGR270W	0.09999999999999999	0.797971695234851	0.5946186085498743	False
1159	YJL066C	0.9666666666666667	2.155031274835775e-05	0.00026914367706742996	True
1160	YIL005W	0.8833333333333333	0.0015905004234978686	0.005733075154577836	True
1161	YIR037W	1.0	0.0	0.0	True
1162	YIR038C	0.9500000000000001	8.762523965086177e-05	0.0007330140625416077	True
1163	YNL308C	0.7333333333333334	0.02455415007146968	0.04489232726211124	True
1164	YFL004W	0.5666666666666667	0.11163298761149111	0.1399120295968897	False
1165	YDR310C	0.35714285714285715	0.43161135203832784	0.39507439251308873	False
1166	YJL121C	0.5	0.17047066078705375	0.19580388171813506	False
1167	YJL177W	0.9500000000000001	8.762523965086177e-05	0.0007330140625416077	True
1168	YJR032W	-0.25	0.5164895523012263	0.44900411594539696	False
1169	YJR113C	0.9333333333333332	0.00023589981215941676	0.0014526268120629083	True
1170	YML110C	0.5666666666666667	0.11163298761149111	0.1399120295968897	False
1171	YLR351C	-0.16666666666666669	0.668231040071504	0.5236740335902822	False
1172	YGR231C	0.35	0.35581957250178897	0.34388458902087066	False
1173	YML056C	0.5166666666666667	0.1543901209862251	0.18241383082146628	False
1174	YNL100W	0.8333333333333333	0.005265691029161748	0.01349485513824697	True
1175	YGL027C	-0.11666666666666665	0.7650079429261462	0.5783049174690427	False
1176	YGL236C	1.0	0.0	0.0	True
1177	YGL196W	0.9166666666666666	0.0005066190663052084	0.0023706163143508495	True
1178	YGL108C	-0.8166666666666667	0.007224785246358786	0.017361511375548765	True
1179	YGL023C	0.4666666666666666	0.20538635110581185	0.2227782412040379	False
1180	YNR015W	0.8333333333333333	0.005265691029161748	0.01349485513824697	True
1181	YNR021W	-0.75	0.019942126131992522	0.0386517634850078	True
1182	YNR054C	0.7166666666666667	0.029818035695845287	0.05215068580354716	False
1183	YNL182C	-0.07142857142857142	0.8790481931481541	0.6326899424263773	False
1184	YMR047C	-0.5833333333333334	0.09918581647988323	0.1290543552723763	False
1185	YPL030W	0.5	0.17047066078705375	0.19580388171813506	False
1186	YBR191W	0.8666666666666667	0.0024953982859902053	0.0075731497195079935	True
1187	YPL086C	0.8499999999999999	0.0037047773275858133	0.010202231912433326	True
1188	YPL110C	0.942857142857143	0.004804664723032055	0.013108973312401843	True
1189	YMR096W	0.9500000000000001	8.762523965086177e-05	0.0007330140625416077	True
1190	YMR098C	0.48333333333333334	0.18746985521554207	0.21088630286814314	False
1191	YMR272C	0.6	0.40000000000000013	0.37773162939297134	False
1192	YMR128W	0.48571428571428577	0.3287230320699709	0.3250408568239671	False
1193	YDR527W	0.15	0.7000942309691419	0.5443148241614313	False
1194	YMR033W	0.38333333333333336	0.30849527238037144	0.307360079102792	False
1195	YLR301W	0.7833333333333333	0.012519873019449882	0.026718855362627428	True
1196	YLR186W	0.3666666666666667	0.33173980143301507	0.3250408568239671	False
1197	YDR372C	0.31666666666666665	0.4063970144863861	0.37813472473288634	False
1198	YDR296W	0.8666666666666667	0.0024953982859902053	0.0075731497195079935	True
1199	YLR387C	-0.21666666666666667	0.5755148957119259	0.48788092342271266	False
1200	YLL034C	0.11904761904761904	0.7788857260523797	0.5875435520491675	False
1201	YLR003C	0.5499999999999999	0.12497678418833198	0.1527498814050981	False
1202	YOR042W	0.7166666666666667	0.029818035695845287	0.05215068580354716	False
1203	YOR051C	0.06666666666666667	0.8646897846262037	0.6300464946072436	False
1204	YPL186C	0.9642857142857143	0.0004541491691941762	0.0023706163143508495	True
1205	YOR281C	0.5666666666666667	0.11163298761149111	0.1399120295968897	False
1206	YPR029C	-0.13333333333333333	0.7323675052362975	0.5620152108010869	False
1207	YDL025C	0.049999999999999996	0.8983528043506301	0.6421538818523277	False
1208	YOR227W	0.8214285714285714	0.02344880834569151	0.04489232726211124	True
1209	YOL111C	0.6333333333333333	0.06708578689234565	0.09563769193266108	False
1210	YDR071C	0.75	0.019942126131992522	0.0386517634850078	True
1211	YLR114C	0.5	0.17047066078705375	0.19580388171813506	False
1212	YOR145C	0.25	0.5164895523012263	0.44900411594539696	False
1213	YJR104C	0.7166666666666667	0.029818035695845287	0.05215068580354716	False
1214	YPL111W	0.7666666666666667	0.01594401657897401	0.03216827781795387	True
1215	YFL038C	0.3	0.4328453267094823	0.39507439251308873	False
1216	YGL040C	0.9666666666666667	2.155031274835775e-05	0.00026914367706742996	True
1217	YLR167W	0.35	0.35581957250178897	0.34388458902087066	False
1218	YOL121C	0.7999999999999999	0.00962792472537983	0.021613472283828938	True
1219	YNL277W	-0.09999999999999999	0.797971695234851	0.5946186085498743	False
1220	YGL203C	0.2833333333333333	0.46003032896571994	0.4132932051186707	False
1221	YML085C	0.5	0.17047066078705375	0.19580388171813506	False
1222	YDL075W	0.9333333333333332	0.00023589981215941676	0.0014526268120629083	True
1223	YLR406C	0.8499999999999999	0.0037047773275858133	0.010202231912433326	True
1224	YNL015W	0.9333333333333332	0.00023589981215941676	0.0014526268120629083	True
1225	YOR312C	0.9166666666666666	0.0005066190663052084	0.0023706163143508495	True
1226	YHR205W	0.26666666666666666	0.4879222748387009	0.43135880274810273	False
1227	YDR227W	0.14285714285714285	0.7357648598798121	0.5631602031738682	False
1228	YGR202C	0.6166666666666666	0.07692880993776309	0.10575922324350849	False
1229	YPR183W	0.19999999999999998	0.6059012741795533	0.5021194461185648	False
1230	YML057W	0.7999999999999999	0.00962792472537983	0.021613472283828938	True
1231	YGR167W	0.016666666666666666	0.9660548039946861	0.6721262817357301	False
1232	YBR003W	0.9333333333333332	0.00023589981215941676	0.0014526268120629083	True
1233	YHR028C	-0.3142857142857143	0.5440932944606414	0.4668449099040983	False
1234	YDR177W	-0.65	0.05807305801714863	0.0851858269152293	False
1235	YFR015C	0.016666666666666666	0.9660548039946861	0.6721262817357301	False
1236	YGR076C	0.9666666666666667	2.155031274835775e-05	0.00026914367706742996	True
1237	YLR362W	0.5	0.6666666666666667	0.5236740335902822	False
1238	YML092C	0.9166666666666666	0.0005066190663052084	0.0023706163143508495	True
1239	YIR029W	0.8285714285714285	0.04156268221574346	0.06714473455202355	False
1240	YCR016W	0.5833333333333334	0.09918581647988323	0.1290543552723763	False
1241	YCR057C	0.75	0.019942126131992522	0.0386517634850078	True
1242	YML078W	0.6333333333333333	0.06708578689234565	0.09563769193266108	False
1243	YGL119W	-0.5166666666666667	0.1543901209862251	0.18241383082146628	False
1244	YDR483W	0.65	0.05807305801714863	0.0851858269152293	False
1245	YOR099W	0.5333333333333333	0.13922686754397814	0.16762517871409913	False
1246	YGR220C	0.9333333333333332	0.00023589981215941676	0.0014526268120629083	True
1247	YPR060C	0.8666666666666667	0.0024953982859902053	0.0075731497195079935	True
1248	YDR300C	-0.03333333333333333	0.9321567355405039	0.6575709477503209	False
1249	YKL191W	0.8833333333333333	0.0015905004234978686	0.005733075154577836	True
1250	YBR221C	0.016666666666666666	0.9660548039946861	0.6721262817357301	False
1251	YLL036C	0.6166666666666666	0.07692880993776309	0.10575922324350849	False
1252	YER022W	0.5	0.6666666666666667	0.5236740335902822	False
1253	YNL202W	0.9500000000000001	8.762523965086177e-05	0.0007330140625416077	True
1254	YNL001W	0.6333333333333333	0.06708578689234565	0.09563769193266108	False
1255	YKL091C	0.39999999999999997	0.2861051019083129	0.28927770409310005	False
1256	YJL154C	0.3	0.6238376647810728	0.5121967160212932	False
1257	YBL064C	0.9500000000000001	8.762523965086177e-05	0.0007330140625416077	True
1258	YPL129W	-0.09999999999999999	0.797971695234851	0.5946186085498743	False
1259	YKL056C	0.9500000000000001	8.762523965086177e-05	0.0007330140625416077	True
1260	YKL135C	0.35	0.35581957250178897	0.34388458902087066	False
1261	YKL218C	0.7833333333333333	0.012519873019449882	0.026718855362627428	True
1262	YKL082C	-0.11666666666666665	0.7650079429261462	0.5783049174690427	False
1263	YKR062W	-0.19999999999999998	0.6059012741795533	0.5021194461185648	False
1264	YKR071C	0.75	0.019942126131992522	0.0386517634850078	True
1265	YLR312W-A	0.9500000000000001	8.762523965086177e-05	0.0007330140625416077	True
1266	YGR147C	0.11666666666666665	0.7650079429261462	0.5783049174690427	False
1267	YBL092W	0.7	0.03576957497026169	0.05967596682127054	False
1268	YBL068W	0.39999999999999997	0.2861051019083129	0.28927770409310005	False
1269	YBR145W	0.65	0.05807305801714863	0.0851858269152293	False
1270	YBR198C	0.65	0.05807305801714863	0.0851858269152293	False
1271	YBR041W	0.2333333333333333	0.5456987782182727	0.4668449099040983	False
1272	YBR159W	-0.38333333333333336	0.30849527238037144	0.307360079102792	False
1273	YER099C	-0.31666666666666665	0.4063970144863861	0.37813472473288634	False
1274	YNL290W	0.45	0.22421610749233659	0.23839092076276033	False
1275	YHL039W	0.016666666666666666	0.9660548039946861	0.6721262817357301	False
1276	YHR009C	0.7833333333333333	0.012519873019449882	0.026718855362627428	True
1277	YHR097C	0.9500000000000001	8.762523965086177e-05	0.0007330140625416077	True
1278	YHR121W	0.7333333333333334	0.02455415007146968	0.04489232726211124	True
1279	YHR176W	1.0	0.0	0.0	True
1280	YHR196W	0.8499999999999999	0.0037047773275858133	0.010202231912433326	True
1281	YHR197W	0.5833333333333334	0.09918581647988323	0.1290543552723763	False
1282	YHR198C	0.11666666666666665	0.7650079429261462	0.5783049174690427	False
1283	YMR124W	0.4666666666666666	0.20538635110581185	0.2227782412040379	False
1284	YAL049C	0.8666666666666667	0.0024953982859902053	0.0075731497195079935	True
1285	YLR025W	0.8833333333333333	0.0015905004234978686	0.005733075154577836	True
1286	YER087W	0.11904761904761904	0.7788857260523797	0.5875435520491675	False
1287	YEL013W	-0.9	0.0009430623223403293	0.003827171339941549	True
1288	YER077C	0.7142857142857143	0.07134356146753769	0.10105769894936477	False
1289	YER157W	0.48571428571428577	0.3287230320699709	0.3250408568239671	False
1290	YIL057C	1.0	0.0	0.0	True
1291	YOL094C	0.049999999999999996	0.8983528043506301	0.6421538818523277	False
1292	YJR068W	0.5666666666666667	0.11163298761149111	0.1399120295968897	False
1293	YJL069C	0.9	0.0009430623223403293	0.003827171339941549	True
1294	YJL061W	-0.16666666666666669	0.668231040071504	0.5236740335902822	False
1295	YIL108W	0.7999999999999999	0.00962792472537983	0.021613472283828938	True
1296	YIL083C	0.65	0.05807305801714863	0.0851858269152293	False
1297	YIL076W	-0.26666666666666666	0.4879222748387009	0.43135880274810273	False
1298	YMR311C	0.7333333333333334	0.02455415007146968	0.04489232726211124	True
1299	YPL266W	0.5666666666666667	0.11163298761149111	0.1399120295968897	False
1300	YDR002W	0.45	0.22421610749233659	0.23839092076276033	False
1301	YLR139C	0.7714285714285715	0.07239650145772594	0.10214126930008278	False
1302	YGR208W	0.65	0.05807305801714863	0.0851858269152293	False
1303	YJL104W	0.9333333333333332	0.00023589981215941676	0.0014526268120629083	True
1304	YFR024C-A	0.5833333333333334	0.09918581647988323	0.1290543552723763	False
1305	YPR129W	0.6166666666666666	0.07692880993776309	0.10575922324350849	False
1306	YJR143C	0.48333333333333334	0.18746985521554207	0.21088630286814314	False
1307	YJR025C	0.9166666666666666	0.0005066190663052084	0.0023706163143508495	True
1308	YJR041C	-0.4	0.6	0.5021194461185648	False
1309	YJR133W	0.9500000000000001	8.762523965086177e-05	0.0007330140625416077	True
1310	YGR150C	-0.2	0.704	0.545676923076923	False
1311	YMR275C	0.21428571428571427	0.6445115810207203	0.5223990234740384	False
1312	YLR185W	0.8833333333333333	0.0015905004234978686	0.005733075154577836	True
1313	YDL064W	-0.049999999999999996	0.8983528043506301	0.6421538818523277	False
1314	YDR500C	0.9333333333333332	0.00023589981215941676	0.0014526268120629083	True
1315	YGR267C	0.7333333333333334	0.02455415007146968	0.04489232726211124	True
1316	YOR347C	0.5333333333333333	0.13922686754397814	0.16762517871409913	False
1317	YDL116W	0.9	0.03738607346849863	0.06144794438619915	False
1318	YGL232W	-0.2333333333333333	0.5456987782182727	0.4668449099040983	False
1319	YGR100W	0.5833333333333334	0.09918581647988323	0.1290543552723763	False
1320	YGR127W	0.8857142857142858	0.01884548104956266	0.037892877967513484	True
1321	YNL166C	0.7833333333333333	0.012519873019449882	0.026718855362627428	True
1322	YJL081C	-0.06666666666666667	0.8646897846262037	0.6300464946072436	False
1323	YBR126C	0.9166666666666666	0.0005066190663052084	0.0023706163143508495	True
1324	YGL130W	0.45	0.22421610749233659	0.23839092076276033	False
1325	YLR026C	0.21666666666666667	0.5755148957119259	0.48788092342271266	False
1326	YPL020C	-0.43333333333333335	0.2439524358800516	0.2553940067364094	False
1327	YPL125W	-0.6190476190476191	0.1017330374542646	0.13198131329426888	False
1328	YMR277W	0.03333333333333333	0.9321567355405039	0.6575709477503209	False
1329	YMR278W	0.9761904761904762	3.314396026200146e-05	0.0003971564616665303	True
1330	YDR490C	-0.6	0.28475697986529375	0.28927770409310005	False
1331	YMR219W	-0.5166666666666667	0.1543901209862251	0.18241383082146628	False
1332	YDR406W	0.7714285714285715	0.07239650145772594	0.10214126930008278	False
1333	YLR208W	-0.5666666666666667	0.11163298761149111	0.1399120295968897	False
1334	YDR117C	0.2857142857142857	0.4927262450169573	0.4340910875436278	False
1335	YLR287C	0.13333333333333333	0.7323675052362975	0.5620152108010869	False
1336	YLR299W	0.6190476190476191	0.1017330374542646	0.13198131329426888	False
1337	YLR345W	0.9285714285714286	0.0008629681828999808	0.003827171339941549	True
1338	YLR257W	0.9833333333333333	1.9361963037459243e-06	3.503823811100214e-05	True
1339	YDR361C	0.5666666666666667	0.11163298761149111	0.1399120295968897	False
1340	YLR386W	-0.13333333333333333	0.7323675052362975	0.5620152108010869	False
1341	YDL053C	-0.3666666666666667	0.33173980143301507	0.3250408568239671	False
1342	YDL225W	-0.016666666666666666	0.9660548039946861	0.6721262817357301	False
1343	YLR033W	0.5666666666666667	0.11163298761149111	0.1399120295968897	False
1344	YOL010W	0.7833333333333333	0.012519873019449882	0.026718855362627428	True
1345	YOL077C	0.6333333333333333	0.06708578689234565	0.09563769193266108	False
1346	YPL199C	0.7333333333333334	0.02455415007146968	0.04489232726211124	True
1347	YPL207W	0.9	0.0009430623223403293	0.003827171339941549	True
1348	YOR164C	0.7166666666666667	0.029818035695845287	0.05215068580354716	False
1349	YDR171W	0.9666666666666667	2.155031274835775e-05	0.00026914367706742996	True
1350	YPL001W	0.30952380952380953	0.4556448907375822	0.4132932051186707	False
1351	YOL093W	0.5666666666666667	0.11163298761149111	0.1399120295968897	False
1352	YLR100W	0.7166666666666667	0.029818035695845287	0.05215068580354716	False
1353	YPR072W	0.016666666666666666	0.9660548039946861	0.6721262817357301	False
1354	YPL079W	0.8499999999999999	0.0037047773275858133	0.010202231912433326	True
1355	YOR155C	0.7666666666666667	0.01594401657897401	0.03216827781795387	True
1356	YOL088C	0.9500000000000001	8.762523965086177e-05	0.0007330140625416077	True
1357	YOR298C-A	0.9333333333333332	0.00023589981215941676	0.0014526268120629083	True
1358	YHR008C	0.8666666666666667	0.0024953982859902053	0.0075731497195079935	True
1359	YGL187C	0.5	0.17047066078705375	0.19580388171813506	False
1360	YOL127W	0.9166666666666666	0.0005066190663052084	0.0023706163143508495	True
1361	YLR340W	0.6833333333333333	0.04244227208707231	0.06714473455202355	False
1362	YCR031C	0.9500000000000001	8.762523965086177e-05	0.0007330140625416077	True
1363	YOL139C	0.9166666666666666	0.0005066190663052084	0.0023706163143508495	True
1364	YMR208W	0.7166666666666667	0.029818035695845287	0.05215068580354716	False
1365	YNL302C	0.7999999999999999	0.00962792472537983	0.021613472283828938	True
1366	YHR013C	0.6166666666666666	0.07692880993776309	0.10575922324350849	False
1367	YOR274W	0.14285714285714285	0.7357648598798121	0.5631602031738682	False
1368	YPR047W	0.5499999999999999	0.12497678418833198	0.1527498814050981	False
1369	YJL005W	1.0	0.0	0.0	True
1370	YER117W	0.9500000000000001	8.762523965086177e-05	0.0007330140625416077	True
1371	YGL115W	0.4666666666666666	0.20538635110581185	0.2227782412040379	False
1372	YGR040W	-0.06666666666666667	0.8646897846262037	0.6300464946072436	False
1373	YGR282C	0.7166666666666667	0.029818035695845287	0.05215068580354716	False
1374	YGR184C	-0.3333333333333333	0.41975308641975306	0.3897440372309482	False
1375	YPL094C	0.45	0.22421610749233659	0.23839092076276033	False
1376	YGR209C	0.9333333333333332	0.00023589981215941676	0.0014526268120629083	True
1377	YBL041W	0.9166666666666666	0.0005066190663052084	0.0023706163143508495	True
1378	YOL022C	-0.2	0.8	0.5946186085498743	False
1379	YCR002C	0.48333333333333334	0.18746985521554207	0.21088630286814314	False
1380	YCL031C	0.8666666666666667	0.0024953982859902053	0.0075731497195079935	True
1381	YJR005W	0.2833333333333333	0.46003032896571994	0.4132932051186707	False
1382	YPR086W	-0.11666666666666665	0.7650079429261462	0.5783049174690427	False
1383	YAL023C	0.4666666666666666	0.20538635110581185	0.2227782412040379	False
1384	YNL073W	0.8857142857142858	0.01884548104956266	0.037892877967513484	True
1385	YKL120W	0.6666666666666667	0.04986723056888511	0.07663521668317963	False
1386	YKL079W	0.6	0.0876228290414024	0.11648778572974144	False
1387	YGR253C	0.75	0.019942126131992522	0.0386517634850078	True
1388	YKL167C	0.9166666666666666	0.0005066190663052084	0.0023706163143508495	True
1389	YEL042W	0.35	0.35581957250178897	0.34388458902087066	False
1390	YER172C	0.35714285714285715	0.43161135203832784	0.39507439251308873	False
1391	YGL191W	0.19999999999999998	0.6059012741795533	0.5021194461185648	False
1392	YHR148W	0.7666666666666667	0.01594401657897401	0.03216827781795387	True
1393	YPL270W	0.6071428571428571	0.1482311614811614	0.17822410395170551	False
1394	YGL145W	0.14285714285714288	0.7871720116618075	0.5927856492915636	False
1395	YAL001C	0.5	0.39100221895577053	0.37101277967207663	False
1396	YKR014C	0.8166666666666667	0.007224785246358786	0.017361511375548765	True
1397	YKR072C	-0.8	0.10408803866182778	0.13434856780554474	False
1398	YKL217W	0.6	0.0876228290414024	0.11648778572974144	False
1399	YGR174C	0.06666666666666667	0.8646897846262037	0.6300464946072436	False
1400	YLR337C	0.5428571428571428	0.26570262390670557	0.27427841581335677	False
1401	YBR035C	0.4666666666666666	0.20538635110581185	0.2227782412040379	False
1402	YBR059C	0.7333333333333334	0.02455415007146968	0.04489232726211124	True
1403	YBR202W	0.7	0.03576957497026169	0.05967596682127054	False
1404	YBR052C	0.35	0.35581957250178897	0.34388458902087066	False
1405	YBR130C	0.8333333333333333	0.005265691029161748	0.01349485513824697	True
1406	YBR151W	-0.15	0.7000942309691419	0.5443148241614313	False
1407	YBR273C	0.7666666666666667	0.01594401657897401	0.03216827781795387	True
1408	YOR123C	-0.43333333333333335	0.2439524358800516	0.2553940067364094	False
1409	YOR232W	0.8833333333333333	0.0015905004234978686	0.005733075154577836	True
1410	YHR011W	0.047619047619047616	0.9108491685195836	0.6487331156269299	False
1411	YHR169W	0.8833333333333333	0.0015905004234978686	0.005733075154577836	True
1412	YHR056C	-0.21666666666666667	0.5755148957119259	0.48788092342271266	False
1413	YHR171W	0.9285714285714286	0.002519472403794703	0.0075731497195079935	True
1414	YOR014W	0.75	0.019942126131992522	0.0386517634850078	True
1415	YGL095C	0.8166666666666667	0.007224785246358786	0.017361511375548765	True
1416	YJL165C	0.1	0.8728885715695383	0.6300464946072436	False
1417	YDR321W	0.9333333333333332	0.00023589981215941676	0.0014526268120629083	True
1418	YNL169C	0.8928571428571429	0.006807187408935392	0.01729542479996629	True
1419	YPL050C	-0.33333333333333337	0.3807131816768634	0.3643690189124843	False
1420	YJL191W	0.31666666666666665	0.4063970144863861	0.37813472473288634	False
1421	YER101C	0.65	0.05807305801714863	0.0851858269152293	False
1422	YER057C	0.65	0.05807305801714863	0.0851858269152293	False
1423	YER067W	0.8333333333333333	0.005265691029161748	0.01349485513824697	True
1424	YER182W	0.19999999999999998	0.6059012741795533	0.5021194461185648	False
1425	YNL207W	0.5833333333333334	0.09918581647988323	0.1290543552723763	False
1426	YMR038C	-0.6333333333333333	0.06708578689234565	0.09563769193266108	False
1427	YIL036W	0.26666666666666666	0.4879222748387009	0.43135880274810273	False
1428	YIL020C	0.65	0.05807305801714863	0.0851858269152293	False
1429	YIL010W	0.7666666666666667	0.01594401657897401	0.03216827781795387	True
1430	YIR035C	0.65	0.05807305801714863	0.0851858269152293	False
1431	YJL096W	0.8833333333333333	0.0015905004234978686	0.005733075154577836	True
1432	YJL213W	0.08571428571428572	0.8717434402332361	0.6300464946072436	False
1433	YDR062W	0.13333333333333333	0.7323675052362975	0.5620152108010869	False
1434	YJL002C	0.26666666666666666	0.4879222748387009	0.43135880274810273	False
1435	YNL062C	0.19999999999999998	0.6059012741795533	0.5021194461185648	False
1436	YGR005C	-0.21666666666666667	0.5755148957119259	0.48788092342271266	False
1437	YNL306W	0.9	0.0009430623223403293	0.003827171339941549	True
1438	YGR210C	0.65	0.05807305801714863	0.0851858269152293	False
1439	YFL028C	0.6166666666666666	0.07692880993776309	0.10575922324350849	False
1440	YFR047C	0.41666666666666663	0.26458604674749614	0.27424320549640385	False
1441	YPL239W	-0.8499999999999999	0.0037047773275858133	0.010202231912433326	True
1442	YJL186W	0.5666666666666667	0.11163298761149111	0.1399120295968897	False
1443	YJL131C	0.13333333333333333	0.7323675052362975	0.5620152108010869	False
1444	YJL082W	0.35714285714285715	0.43161135203832784	0.39507439251308873	False
1445	YJR069C	0.7333333333333334	0.02455415007146968	0.04489232726211124	True
1446	YJR117W	0.7833333333333333	0.012519873019449882	0.026718855362627428	True
1447	YDL234C	0.6428571428571429	0.11939237342741099	0.14890042521437555	False
1448	YMR005W	0.6428571428571429	0.08555889101267318	0.11648778572974144	False
1449	YDR505C	0.75	0.019942126131992522	0.0386517634850078	True
1450	YML025C	0.9166666666666666	0.0005066190663052084	0.0023706163143508495	True
1451	YGL112C	0.7142857142857144	0.1107871720116617	0.1399120295968897	False
1452	YGL106W	0.7	0.03576957497026169	0.05967596682127054	False
1453	YGL068W	0.9166666666666666	0.0005066190663052084	0.0023706163143508495	True
1454	YGL056C	-0.18333333333333335	0.6368198117628943	0.5180587592527085	False
1455	YGR012W	0.41666666666666663	0.26458604674749614	0.27424320549640385	False
1456	YGR033C	0.8166666666666667	0.007224785246358786	0.017361511375548765	True
1457	YGR080W	0.8333333333333333	0.005265691029161748	0.01349485513824697	True
1458	YGR111W	-0.35714285714285715	0.43161135203832784	0.39507439251308873	False
1459	YGR248W	0.9047619047619048	0.0020082755054294677	0.007180597167548164	True
1460	YNL036W	0.8166666666666667	0.007224785246358786	0.017361511375548765	True
1461	YNL251C	-0.39999999999999997	0.2861051019083129	0.28927770409310005	False
1462	YNL265C	0.5476190476190477	0.1600256425388966	0.18844453901766672	False
1463	YNL180C	0.8333333333333333	0.005265691029161748	0.01349485513824697	True
1464	YNL141W	1.0	0.0	0.0	True
1465	YNL110C	0.5666666666666667	0.11163298761149111	0.1399120295968897	False
1466	YNL041C	-1.0	0.0	0.0	True
1467	YNL027W	0.03333333333333333	0.9321567355405039	0.6575709477503209	False
1468	YBR010W	0.8333333333333333	0.005265691029161748	0.01349485513824697	True
1469	YOL040C	0.9	0.0009430623223403293	0.003827171339941549	True
1470	YPL123C	0.9	0.03738607346849863	0.06144794438619915	False
1471	YML130C	0.3666666666666667	0.33173980143301507	0.3250408568239671	False
1472	YMR178W	0.65	0.05807305801714863	0.0851858269152293	False
1473	YMR216C	0.7833333333333333	0.012519873019449882	0.026718855362627428	True
1474	YDR175C	0.9166666666666666	0.0005066190663052084	0.0023706163143508495	True
1475	YDR399W	0.7166666666666667	0.029818035695845287	0.05215068580354716	False
1476	YDR231C	0.16666666666666669	0.668231040071504	0.5236740335902822	False
1477	YLR324W	0.9333333333333332	0.00023589981215941676	0.0014526268120629083	True
1478	YLR449W	-0.16666666666666669	0.668231040071504	0.5236740335902822	False
1479	YDR303C	-0.4	0.6	0.5021194461185648	False
1480	YDL085W	0.7	0.1881204043741873	0.21088630286814314	False
1481	YDL213C	0.2333333333333333	0.5456987782182727	0.4668449099040983	False
1482	YDL235C	0.049999999999999996	0.8983528043506301	0.6421538818523277	False
1483	YDL021W	1.0	0.0	0.0	True
1484	YOR289W	0.7833333333333333	0.012519873019449882	0.026718855362627428	True
1485	YOR001W	0.4666666666666666	0.20538635110581185	0.2227782412040379	False
1486	YOR138C	0.8666666666666667	0.0024953982859902053	0.0075731497195079935	True
1487	YOR288C	0.049999999999999996	0.8983528043506301	0.6421538818523277	False
1488	YLR151C	0.7857142857142857	0.03623846267982721	0.06034469637515452	False
1489	YMR244C-A	-0.18333333333333335	0.6368198117628943	0.5180587592527085	False
1490	YCL026C-B	0.38333333333333336	0.30849527238037144	0.307360079102792	False
1491	YPL249C-A	0.8499999999999999	0.0037047773275858133	0.010202231912433326	True
1492	YPL143W	0.8333333333333333	0.005265691029161748	0.01349485513824697	True
1493	YOR202W	0.8666666666666667	0.0024953982859902053	0.0075731497195079935	True
1494	YIR021W	0.3	0.4328453267094823	0.39507439251308873	False
1495	YJR094W-A	0.9333333333333332	0.00023589981215941676	0.0014526268120629083	True
1496	YOR043W	0.16666666666666669	0.668231040071504	0.5236740335902822	False
1497	YKL138C	0.9666666666666667	2.155031274835775e-05	0.00026914367706742996	True
1498	YNL272C	0.41666666666666663	0.26458604674749614	0.27424320549640385	False
1499	YFR049W	-0.35	0.35581957250178897	0.34388458902087066	False
1500	YJL140W	-0.31666666666666665	0.4063970144863861	0.37813472473288634	False
1501	YKL021C	0.6	0.0876228290414024	0.11648778572974144	False
1502	YLL041C	0.6166666666666666	0.07692880993776309	0.10575922324350849	False
1503	YOL126C	0.9666666666666667	2.155031274835775e-05	0.00026914367706742996	True
1504	YER142C	0.5357142857142857	0.21521745567801281	0.23202273360010445	False
1505	YMR282C	0.7142857142857143	0.07134356146753769	0.10105769894936477	False
1506	YER012W	0.8333333333333333	0.005265691029161748	0.01349485513824697	True
1507	YMR307W	0.35	0.35581957250178897	0.34388458902087066	False
1508	YGL233W	0.10714285714285714	0.8191508555699912	0.6078339266989962	False
1509	YPL119C	0.942857142857143	0.004804664723032055	0.013108973312401843	True
1510	YMR296C	0.03333333333333333	0.9321567355405039	0.6575709477503209	False
1511	YDL150W	0.7833333333333333	0.012519873019449882	0.026718855362627428	True
1512	YCL011C	0.6833333333333333	0.04244227208707231	0.06714473455202355	False
1513	YCL039W	0.3	0.6238376647810728	0.5121967160212932	False
1514	YCL044C	0.35714285714285715	0.38512064355625636	0.36680569565781024	False
1515	YAR014C	0.5833333333333334	0.09918581647988323	0.1290543552723763	False
1516	YNL113W	0.4666666666666666	0.20538635110581185	0.2227782412040379	False
1517	YKL007W	0.7666666666666667	0.01594401657897401	0.03216827781795387	True
1518	YGR028W	0.47619047619047616	0.23293553465009798	0.247364984386357	False
1519	YKL003C	0.9166666666666666	0.0005066190663052084	0.0023706163143508495	True
1520	YPL204W	-0.5238095238095238	0.18272075053971493	0.20906200970623062	False
1521	YLR056W	0.8499999999999999	0.0037047773275858133	0.010202231912433326	True
1522	YLR172C	0.6833333333333333	0.04244227208707231	0.06714473455202355	False
1523	YDR518W	0.6428571428571429	0.11939237342741099	0.14890042521437555	False
1524	YGL122C	0.5499999999999999	0.12497678418833198	0.1527498814050981	False
1525	YKR092C	0.7333333333333334	0.02455415007146968	0.04489232726211124	True
1526	YOR017W	0.016666666666666666	0.9660548039946861	0.6721262817357301	False
1527	YEL036C	0.6833333333333333	0.04244227208707231	0.06714473455202355	False
1528	YHR016C	0.6333333333333333	0.06708578689234565	0.09563769193266108	False
1529	YKL040C	-0.3	0.4328453267094823	0.39507439251308873	False
1530	YOR370C	0.5357142857142857	0.21521745567801281	0.23202273360010445	False
1531	YNR017W	0.9333333333333332	0.00023589981215941676	0.0014526268120629083	True
1532	YHL004W	0.9333333333333332	0.00023589981215941676	0.0014526268120629083	True
1533	YHR147C	0.75	0.019942126131992522	0.0386517634850078	True
1534	YKL010C	0.8095238095238095	0.0149026676862301	0.031613799052804745	True
1535	YKL032C	0.38333333333333336	0.30849527238037144	0.307360079102792	False
1536	YEL002C	0.15	0.7000942309691419	0.5443148241614313	False
1537	YKL140W	1.0	0.0	0.0	True
1538	YBL056W	0.11666666666666665	0.7650079429261462	0.5783049174690427	False
1539	YBL058W	0.6333333333333333	0.06708578689234565	0.09563769193266108	False
1540	YDR304C	0.7166666666666667	0.029818035695845287	0.05215068580354716	False
1541	YIR012W	0.43333333333333335	0.2439524358800516	0.2553940067364094	False
1542	YOR143C	0.2	0.704	0.545676923076923	False
1543	YKL065C	0.8666666666666667	0.0024953982859902053	0.0075731497195079935	True
1544	YKL214C	-0.5166666666666667	0.1543901209862251	0.18241383082146628	False
1545	YKR060W	0.016666666666666666	0.9660548039946861	0.6721262817357301	False
1546	YKR079C	0.6571428571428573	0.15617492711370237	0.18403217574072786	False
1547	YCR073W-A	0.8166666666666667	0.007224785246358786	0.017361511375548765	True
1548	YBR176W	0.06666666666666667	0.8646897846262037	0.6300464946072436	False
1549	YBL032W	0.21666666666666667	0.5755148957119259	0.48788092342271266	False
1550	YBR029C	0.8499999999999999	0.0037047773275858133	0.010202231912433326	True
1551	YBR061C	0.45	0.22421610749233659	0.23839092076276033	False
1552	YBR087W	-0.6833333333333333	0.04244227208707231	0.06714473455202355	False
1553	YBR225W	0.07142857142857142	0.8790481931481541	0.6326899424263773	False
1554	YBR267W	-0.10714285714285714	0.8191508555699912	0.6078339266989962	False
1555	YER031C	0.31666666666666665	0.4063970144863861	0.37813472473288634	False
1556	YHR076W	-0.26666666666666666	0.4879222748387009	0.43135880274810273	False
1557	YHR088W	0.6	0.0876228290414024	0.11648778572974144	False
1558	YHR199C	0.47619047619047616	0.23293553465009798	0.247364984386357	False
1559	YOL005C	0.5666666666666667	0.11163298761149111	0.1399120295968897	False
1560	YDR083W	0.5833333333333334	0.09918581647988323	0.1290543552723763	False
1561	YAL059W	0.6	0.0876228290414024	0.11648778572974144	False
1562	YAL042W	0.2333333333333333	0.5456987782182727	0.4668449099040983	False
1563	YAL036C	0.8833333333333333	0.0015905004234978686	0.005733075154577836	True
1564	YGR156W	-0.08333333333333334	0.831214097710308	0.612174685043333	False
1565	YER078C	0.7166666666666667	0.029818035695845287	0.05215068580354716	False
1566	YER149C	0.6333333333333333	0.06708578689234565	0.09563769193266108	False
1567	YNL206C	-0.07142857142857142	0.8665262706759089	0.6300464946072436	False
1568	YMR135C	0.9642857142857143	0.0004541491691941762	0.0023706163143508495	True
1569	YOL038W	0.7	0.03576957497026169	0.05967596682127054	False
1570	YLR039C	0.6666666666666667	0.04986723056888511	0.07663521668317963	False
1571	YIL103W	0.3666666666666667	0.33173980143301507	0.3250408568239671	False
1572	YIL093C	0.9166666666666666	0.0005066190663052084	0.0023706163143508495	True
1573	YIL055C	0.8571428571428571	0.01369732661532567	0.02912652744118622	True
1574	YJL217W	0.09999999999999999	0.797971695234851	0.5946186085498743	False
1575	YGL086W	-0.6	0.40000000000000013	0.37773162939297134	False
1576	YFL023W	0.0	1.0	0.6905957943925234	False
1577	YFR001W	-0.31666666666666665	0.4063970144863861	0.37813472473288634	False
1578	YGR274C	-1.0	0.0	0.0	True
1579	YGR261C	-0.37142857142857144	0.46847813411078737	0.420031621303729	False
1580	YJL055W	-0.6833333333333333	0.04244227208707231	0.06714473455202355	False
1581	YJR142W	0.5	0.20703125	0.22401438091061623	False
1582	YOR369C	0.7833333333333333	0.012519873019449882	0.026718855362627428	True
1583	YOR265W	0.7666666666666667	0.01594401657897401	0.03216827781795387	True
1584	YGR235C	-0.19999999999999998	0.6059012741795533	0.5021194461185648	False
1585	YDR328C	0.8833333333333333	0.0015905004234978686	0.005733075154577836	True
1586	YGL246C	0.4285714285714286	0.3965014577259474	0.3756279434850862	False
1587	YGL164C	0.39999999999999997	0.2861051019083129	0.28927770409310005	False
1588	YGL153W	0.18333333333333335	0.6368198117628943	0.5180587592527085	False
1589	YGR031W	0.5499999999999999	0.12497678418833198	0.1527498814050981	False
1590	YML080W	-0.10714285714285714	0.8191508555699912	0.6078339266989962	False
1591	YNL258C	0.08571428571428572	0.8717434402332361	0.6300464946072436	False
1592	YNL186W	0.14285714285714288	0.7871720116618075	0.5927856492915636	False
1593	YNL168C	0.38333333333333336	0.30849527238037144	0.307360079102792	False
1594	YNL115C	0.9333333333333332	0.00023589981215941676	0.0014526268120629083	True
1595	YNL075W	0.5	0.17047066078705375	0.19580388171813506	False
1596	YNL022C	0.9	0.03738607346849863	0.06144794438619915	False
1597	YML097C	0.2857142857142857	0.5345092286010407	0.4642141975820351	False
1598	YDR068W	0.09999999999999999	0.797971695234851	0.5946186085498743	False
1599	YKR035W-A	0.5333333333333333	0.13922686754397814	0.16762517871409913	False
1600	YKL087C	0.9166666666666666	0.0005066190663052084	0.0023706163143508495	True
1601	YIR026C	0.5	0.17047066078705375	0.19580388171813506	False
1602	YKL068W	-0.14285714285714288	0.7871720116618075	0.5927856492915636	False
1603	YMR188C	0.9166666666666666	0.0005066190663052084	0.0023706163143508495	True
1604	YML079W	0.7999999999999999	0.00962792472537983	0.021613472283828938	True
1605	YDR161W	0.03333333333333333	0.9321567355405039	0.6575709477503209	False
1606	YDR452W	0.38095238095238093	0.35181255311756493	0.3435693680211154	False
1607	YMR073C	-0.16666666666666669	0.668231040071504	0.5236740335902822	False
1608	YLR199C	0.3	0.6238376647810728	0.5121967160212932	False
1609	YLR290C	0.9	0.0009430623223403293	0.003827171339941549	True
1610	YPR143W	0.7	0.03576957497026169	0.05967596682127054	False
1611	YDL113C	1.0	0.0	0.0	True
1612	YDL144C	0.9	0.0009430623223403293	0.003827171339941549	True
1613	YLL029W	0.9333333333333332	0.00023589981215941676	0.0014526268120629083	True
1614	YLR077W	0.5428571428571428	0.26570262390670557	0.27427841581335677	False
1615	YOR267C	0.3666666666666667	0.33173980143301507	0.3250408568239671	False
1616	YOR286W	0.9166666666666666	0.0005066190663052084	0.0023706163143508495	True
1617	YPL263C	0.8833333333333333	0.0015905004234978686	0.005733075154577836	True
1618	YPR062W	0.8833333333333333	0.0015905004234978686	0.005733075154577836	True
1619	YDL099W	0.7999999999999999	0.00962792472537983	0.021613472283828938	True
1620	YOR216C	-0.8166666666666667	0.007224785246358786	0.017361511375548765	True
1621	YLR068W	0.7333333333333334	0.02455415007146968	0.04489232726211124	True
1622	YDR032C	0.9833333333333333	1.9361963037459243e-06	3.503823811100214e-05	True
1623	YLR143W	0.4	0.6	0.5021194461185648	False
1624	YOR150W	0.8833333333333333	0.0015905004234978686	0.005733075154577836	True
1625	YGR169C-A	-0.3	0.4328453267094823	0.39507439251308873	False
1626	YBR009C	0.8666666666666667	0.0024953982859902053	0.0075731497195079935	True
1627	YDR382W	0.8499999999999999	0.0037047773275858133	0.010202231912433326	True
1628	YDR408C	0.7999999999999999	0.00962792472537983	0.021613472283828938	True
1629	YMR194W	0.8833333333333333	0.0015905004234978686	0.005733075154577836	True
1630	YPL203W	0.9333333333333332	0.00023589981215941676	0.0014526268120629083	True
1631	YML032C	0.5833333333333334	0.09918581647988323	0.1290543552723763	False
1632	YIL116W	0.7333333333333334	0.02455415007146968	0.04489232726211124	True
1633	YML124C	0.38333333333333336	0.30849527238037144	0.307360079102792	False
1634	YER148W	0.5714285714285714	0.18020198891152756	0.20657997235626924	False
1635	YGL030W	0.6666666666666667	0.04986723056888511	0.07663521668317963	False
1636	YMR228W	0.8666666666666667	0.0024953982859902053	0.0075731497195079935	True
1637	YIL021W	0.3666666666666667	0.33173980143301507	0.3250408568239671	False
1638	YBR110W	0.21428571428571427	0.6445115810207203	0.5223990234740384	False
1639	YJR060W	0.13333333333333333	0.7323675052362975	0.5620152108010869	False
1640	YHR128W	0.9166666666666666	0.0005066190663052084	0.0023706163143508495	True
1641	YOR212W	0.5333333333333333	0.13922686754397814	0.16762517871409913	False
1642	YML007W	0.18333333333333335	0.6368198117628943	0.5180587592527085	False
1643	YNL135C	0.5833333333333334	0.09918581647988323	0.1290543552723763	False
1644	YJR051W	0.21428571428571427	0.6445115810207203	0.5223990234740384	False
1645	YNL183C	0.39999999999999997	0.2861051019083129	0.28927770409310005	False
1646	YGL248W	0.7857142857142857	0.020815127253525308	0.04012455155191789	True
1647	YHR135C	-0.016666666666666666	0.9660548039946861	0.6721262817357301	False
1648	YLR300W	0.4666666666666666	0.20538635110581185	0.2227782412040379	False
1649	YCL034W	-0.06666666666666667	0.8646897846262037	0.6300464946072436	False
1650	YHR089C	0.6833333333333333	0.04244227208707231	0.06714473455202355	False
1651	YMR267W	0.9833333333333333	1.9361963037459243e-06	3.503823811100214e-05	True
1652	YFL001W	0.21428571428571427	0.6445115810207203	0.5223990234740384	False
1653	YAL017W	0.5	0.6666666666666667	0.5236740335902822	False
1654	YBR123C	-0.5	0.6666666666666667	0.5236740335902822	False
1655	YDL208W	0.5833333333333334	0.09918581647988323	0.1290543552723763	False
1656	YER133W	0.33333333333333337	0.3807131816768634	0.3643690189124843	False
1657	YEL051W	0.33333333333333337	0.3807131816768634	0.3643690189124843	False
1658	YEL050C	0.9333333333333332	0.00023589981215941676	0.0014526268120629083	True
1659	YER176W	0.049999999999999996	0.8983528043506301	0.6421538818523277	False
1660	YBR212W	0.08571428571428572	0.8717434402332361	0.6300464946072436	False
1661	YKL181W	0.6	0.0876228290414024	0.11648778572974144	False
1662	YML062C	0.2571428571428572	0.6227871720116618	0.5121967160212932	False
1663	YBR171W	0.18333333333333335	0.6368198117628943	0.5180587592527085	False
1664	YBL055C	-0.06666666666666667	0.8646897846262037	0.6300464946072436	False
1665	YKL110C	0.03333333333333333	0.9321567355405039	0.6575709477503209	False
1666	YFR019W	-0.39285714285714285	0.38331687042697254	0.36587368345463633	False
1667	YML028W	0.5333333333333333	0.13922686754397814	0.16762517871409913	False
1668	YDR087C	-0.45	0.22421610749233659	0.23839092076276033	False
1669	YGR082W	0.9166666666666666	0.0005066190663052084	0.0023706163143508495	True
1670	YKL173W	-0.33333333333333337	0.3807131816768634	0.3643690189124843	False
1671	YKL128C	0.6833333333333333	0.04244227208707231	0.06714473455202355	False
1672	YKL042W	-0.5	0.20703125	0.22401438091061623	False
1673	YBR282W	0.9500000000000001	8.762523965086177e-05	0.0007330140625416077	True
1674	YPR025C	-0.3	0.6238376647810728	0.5121967160212932	False
1675	YBL038W	0.75	0.019942126131992522	0.0386517634850078	True
1676	YBR192W	-0.2	0.8	0.5946186085498743	False
1677	YBR229C	0.6333333333333333	0.06708578689234565	0.09563769193266108	False
1678	YBL090W	0.8833333333333333	0.0015905004234978686	0.005733075154577836	True
1679	YBL067C	0.2	0.7470600781046619	0.5705743736066807	False
1680	YBL028C	0.8499999999999999	0.0037047773275858133	0.010202231912433326	True
1681	YBR230C	0.9666666666666667	2.155031274835775e-05	0.00026914367706742996	True
1682	YHR138C	0.9047619047619048	0.0020082755054294677	0.007180597167548164	True
1683	YHR206W	0.0	1.0	0.6905957943925234	False
1684	YMR260C	0.7333333333333334	0.02455415007146968	0.04489232726211124	True
1685	YNL004W	0.41666666666666663	0.26458604674749614	0.27424320549640385	False
1686	YLR292C	0.19999999999999998	0.6059012741795533	0.5021194461185648	False
1687	YGL189C	0.8666666666666667	0.0024953982859902053	0.0075731497195079935	True
1688	YER131W	0.9333333333333332	0.00023589981215941676	0.0014526268120629083	True
1689	YER123W	0.11666666666666665	0.7650079429261462	0.5783049174690427	False
1690	YER053C	0.4	0.6	0.5021194461185648	False
1691	YER107C	0.13333333333333333	0.7323675052362975	0.5620152108010869	False
1692	YMR140W	0.8571428571428571	0.006530017254715304	0.016662818849460227	True
1693	YPL074W	0.5	0.6666666666666667	0.5236740335902822	False
1694	YJL053W	0.7999999999999999	0.00962792472537983	0.021613472283828938	True
1695	YIL145C	-0.06666666666666667	0.8646897846262037	0.6300464946072436	False
1696	YIL052C	0.7	0.03576957497026169	0.05967596682127054	False
1697	YIL044C	0.6666666666666667	0.04986723056888511	0.07663521668317963	False
1698	YPL171C	0.8928571428571429	0.006807187408935392	0.01729542479996629	True
1699	YFL044C	0.8666666666666667	0.0024953982859902053	0.0075731497195079935	True
1700	YFL041W	0.16666666666666666	0.6932388117283951	0.542792216626809	False
1701	YFL017C	-0.07142857142857142	0.8790481931481541	0.6326899424263773	False
1702	YOR340C	0.65	0.05807305801714863	0.0851858269152293	False
1703	YGR196C	0.7	0.03576957497026169	0.05967596682127054	False
1704	YJL011C	0.5333333333333333	0.13922686754397814	0.16762517871409913	False
1705	YGR072W	-0.18333333333333335	0.6368198117628943	0.5180587592527085	False
1706	YNR034W	0.8666666666666667	0.0024953982859902053	0.0075731497195079935	True
1707	YLR200W	0.0	1.0	0.6905957943925234	False
1708	YGR048W	0.7333333333333334	0.02455415007146968	0.04489232726211124	True
1709	YGR060W	0.8166666666666667	0.007224785246358786	0.017361511375548765	True
1710	YGL039W	0.8166666666666667	0.007224785246358786	0.017361511375548765	True
1711	YGL037C	0.8499999999999999	0.0037047773275858133	0.010202231912433326	True
1712	YGR002C	-0.14285714285714285	0.7357648598798121	0.5631602031738682	False
1713	YGR112W	-0.16666666666666669	0.668231040071504	0.5236740335902822	False
1714	YGR279C	0.21666666666666667	0.5755148957119259	0.48788092342271266	False
1715	YNR018W	0.6833333333333333	0.04244227208707231	0.06714473455202355	False
1716	YNR040W	0.9285714285714286	0.0008629681828999808	0.003827171339941549	True
1717	YNL281W	0.6166666666666666	0.07692880993776309	0.10575922324350849	False
1718	YNL155W	-0.6	0.28475697986529375	0.28927770409310005	False
1719	YNL108C	0.2833333333333333	0.46003032896571994	0.4132932051186707	False
1720	YNL091W	-0.02857142857142857	0.9571545189504373	0.6721262817357301	False
1721	YNL048W	-0.5	0.6666666666666667	0.5236740335902822	False
1722	YNL040W	0.5333333333333333	0.13922686754397814	0.16762517871409913	False
1723	YMR039C	-0.16666666666666669	0.668231040071504	0.5236740335902822	False
1724	YHR005C-A	0.9166666666666666	0.0005066190663052084	0.0023706163143508495	True
1725	YER056C-A	0.9	0.0009430623223403293	0.003827171339941549	True
1726	YHR030C	0.7666666666666667	0.01594401657897401	0.03216827781795387	True
1727	YLR038C	0.8666666666666667	0.0024953982859902053	0.0075731497195079935	True
1728	YBR111C	0.7666666666666667	0.01594401657897401	0.03216827781795387	True
1729	YPL013C	0.8166666666666667	0.007224785246358786	0.017361511375548765	True
1730	YGL213C	-0.39999999999999997	0.2861051019083129	0.28927770409310005	False
1731	YNL189W	0.65	0.05807305801714863	0.0851858269152293	False
1732	YML127W	0.5	0.20703125	0.22401438091061623	False
1733	YMR285C	0.9500000000000001	8.762523965086177e-05	0.0007330140625416077	True
1734	YDR465C	-0.06666666666666667	0.8646897846262037	0.6300464946072436	False
1735	YGR252W	0.7166666666666667	0.029818035695845287	0.05215068580354716	False
1736	YMR009W	0.6666666666666667	0.04986723056888511	0.07663521668317963	False
1737	YML034W	0.14285714285714288	0.7871720116618075	0.5927856492915636	False
1738	YML117W	0.37142857142857144	0.46847813411078737	0.420031621303729	False
1739	YDR152W	0.08333333333333334	0.831214097710308	0.612174685043333	False
1740	YMR158W	0.8166666666666667	0.007224785246358786	0.017361511375548765	True
1741	YDR174W	0.75	0.019942126131992522	0.0386517634850078	True
1742	YML013W	-0.2571428571428572	0.6227871720116618	0.5121967160212932	False
1743	YDL125C	0.7999999999999999	0.00962792472537983	0.021613472283828938	True
1744	YML094W	0.5666666666666667	0.11163298761149111	0.1399120295968897	False
1745	YMR305C	0.03333333333333333	0.9321567355405039	0.6575709477503209	False
1746	YLR209C	0.0	1.0	0.6905957943925234	False
1747	YLR231C	0.7999999999999999	0.00962792472537983	0.021613472283828938	True
1748	YLR328W	0.6	0.0876228290414024	0.11648778572974144	False
1749	YLR181C	0.65	0.05807305801714863	0.0851858269152293	False
1750	YDR295C	0.0	1.0	0.6905957943925234	False
1751	YDR320C	0.8095238095238095	0.0149026676862301	0.031613799052804745	True
1752	YLR417W	0.942857142857143	0.004804664723032055	0.013108973312401843	True
1753	YDL027C	0.5	0.6666666666666667	0.5236740335902822	False
1754	YDL237W	0.9666666666666667	2.155031274835775e-05	0.00026914367706742996	True
1755	YOL032W	0.9500000000000001	8.762523965086177e-05	0.0007330140625416077	True
1756	YOL071W	0.08333333333333334	0.831214097710308	0.612174685043333	False
1757	YOL080C	-0.5333333333333333	0.13922686754397814	0.16762517871409913	False
1758	YOR054C	0.8833333333333333	0.0015905004234978686	0.005733075154577836	True
1759	YOR357C	0.18333333333333335	0.6368198117628943	0.5180587592527085	False
1760	YPL211W	0.7166666666666667	0.029818035695845287	0.05215068580354716	False
1761	YPL225W	0.65	0.05807305801714863	0.0851858269152293	False
1762	YOR271C	0.43333333333333335	0.2439524358800516	0.2553940067364094	False
1763	YOR283W	-0.9666666666666667	2.155031274835775e-05	0.00026914367706742996	True
1764	YLR095C	0.9166666666666666	0.0005066190663052084	0.0023706163143508495	True
1765	YPR155C	0.65	0.05807305801714863	0.0851858269152293	False
1766	YOR084W	0.48333333333333334	0.18746985521554207	0.21088630286814314	False
1767	YOR131C	0.7999999999999999	0.00962792472537983	0.021613472283828938	True
1768	YLR440C	0.6166666666666666	0.07692880993776309	0.10575922324350849	False
1769	YML125C	-0.35714285714285715	0.38512064355625636	0.36680569565781024	False
1770	YGR271C-A	0.5166666666666667	0.1543901209862251	0.18241383082146628	False
1771	YHR072W-A	0.41666666666666663	0.26458604674749614	0.27424320549640385	False
1772	YDL015C	-0.4666666666666666	0.20538635110581185	0.2227782412040379	False
1773	YNL083W	1.0	0.0	0.0	True
1774	YDL045W-A	0.9	0.0009430623223403293	0.003827171339941549	True
1775	YEL039C	0.9761904761904762	3.314396026200146e-05	0.0003971564616665303	True
1776	YNL052W	0.45	0.22421610749233659	0.23839092076276033	False
1777	YFL037W	0.21666666666666667	0.5755148957119259	0.48788092342271266	False
1778	YLR061W	0.9500000000000001	8.762523965086177e-05	0.0007330140625416077	True
1779	YDL042C	0.30952380952380953	0.4556448907375822	0.4132932051186707	False
1780	YNL090W	0.0	1.0	0.6905957943925234	False
1781	YBR109C	0.5166666666666667	0.1543901209862251	0.18241383082146628	False
1782	YER171W	-1.0	0.0	0.0	True
1783	YDL106C	-0.08571428571428572	0.8717434402332361	0.6300464946072436	False
1784	YJL208C	0.9333333333333332	0.00023589981215941676	0.0014526268120629083	True
1785	YJL166W	0.5	0.17047066078705375	0.19580388171813506	False
1786	YDR481C	0.8333333333333333	0.005265691029161748	0.01349485513824697	True
1787	YPR052C	0.9	0.0009430623223403293	0.003827171339941549	True
1788	YNR026C	-0.3	0.4328453267094823	0.39507439251308873	False
1789	YGR152C	0.08333333333333334	0.831214097710308	0.612174685043333	False
1790	YBL016W	-0.6166666666666666	0.07692880993776309	0.10575922324350849	False
1791	YBR289W	-0.5	0.6666666666666667	0.5236740335902822	False
1792	YLR393W	0.9761904761904762	3.314396026200146e-05	0.0003971564616665303	True
1793	YMR286W	0.8833333333333333	0.0015905004234978686	0.005733075154577836	True
1794	YDL047W	0.19999999999999998	0.6059012741795533	0.5021194461185648	False
1795	YML115C	0.3	0.4328453267094823	0.39507439251308873	False
1796	YBR037C	0.7999999999999999	0.00962792472537983	0.021613472283828938	True
1797	YOR157C	0.65	0.05807305801714863	0.0851858269152293	False
1798	YGL012W	0.7833333333333333	0.012519873019449882	0.026718855362627428	True
1799	YCR067C	-0.2333333333333333	0.5456987782182727	0.4668449099040983	False
1800	YCR011C	0.8499999999999999	0.0037047773275858133	0.010202231912433326	True
1801	YCR083W	0.9666666666666667	2.155031274835775e-05	0.00026914367706742996	True
1802	YCL035C	0.8666666666666667	0.0024953982859902053	0.0075731497195079935	True
1803	YCL014W	0.5666666666666667	0.11163298761149111	0.1399120295968897	False
1804	YCR046C	0.8666666666666667	0.0024953982859902053	0.0075731497195079935	True
1805	YCR052W	0.65	0.05807305801714863	0.0851858269152293	False
1806	YFL002C	-0.32142857142857145	0.48207203829967765	0.4311299325882821	False
1807	YHR120W	0.40476190476190477	0.31988864122881633	0.31835382199059725	False
1808	YKL117W	0.6833333333333333	0.04244227208707231	0.06714473455202355	False
1809	YPR103W	0.5833333333333334	0.09918581647988323	0.1290543552723763	False
1810	YFR050C	0.7833333333333333	0.012519873019449882	0.026718855362627428	True
1811	YGR037C	0.65	0.05807305801714863	0.0851858269152293	False
1812	YPR058W	0.45	0.22421610749233659	0.23839092076276033	False
1813	YJR076C	0.5	0.17047066078705375	0.19580388171813506	False
1814	YNL330C	0.7666666666666667	0.01594401657897401	0.03216827781795387	True
1815	YGR049W	0.9500000000000001	8.762523965086177e-05	0.0007330140625416077	True
1816	YDR011W	-0.3	0.6238376647810728	0.5121967160212932	False
1817	YEL037C	0.5	0.17047066078705375	0.19580388171813506	False
1818	YER174C	0.16666666666666669	0.668231040071504	0.5236740335902822	False
1819	YDR311W	0.5	0.6666666666666667	0.5236740335902822	False
1820	YPL232W	0.6833333333333333	0.04244227208707231	0.06714473455202355	False
1821	YNR003C	0.26666666666666666	0.4879222748387009	0.43135880274810273	False
1822	YLR378C	-0.049999999999999996	0.8983528043506301	0.6421538818523277	False
1823	YML001W	0.11666666666666665	0.7650079429261462	0.5783049174690427	False
1824	YKL009W	0.7833333333333333	0.012519873019449882	0.026718855362627428	True
1825	YBR252W	0.6	0.0876228290414024	0.11648778572974144	False
1826	YKL143W	0.6333333333333333	0.06708578689234565	0.09563769193266108	False
1827	YKL170W	0.9500000000000001	8.762523965086177e-05	0.0007330140625416077	True
1828	YKL078W	-0.6	0.28475697986529375	0.28927770409310005	False
1829	YKL067W	0.7999999999999999	0.00962792472537983	0.021613472283828938	True
1830	YOR089C	0.7999999999999999	0.00962792472537983	0.021613472283828938	True
1831	YKL041W	-0.3666666666666667	0.33173980143301507	0.3250408568239671	False
1832	YKL018W	-0.07142857142857142	0.8665262706759089	0.6300464946072436	False
1833	YKL002W	0.7666666666666667	0.01594401657897401	0.03216827781795387	True
1834	YKR028W	0.0	1.0	0.6905957943925234	False
1835	YKR038C	-0.1	0.8728885715695383	0.6300464946072436	False
1836	YKR070W	-0.4666666666666666	0.20538635110581185	0.2227782412040379	False
1837	YBL033C	-0.7333333333333334	0.02455415007146968	0.04489232726211124	True
1838	YBR139W	0.8666666666666667	0.0024953982859902053	0.0075731497195079935	True
1839	YBR256C	0.5	0.17047066078705375	0.19580388171813506	False
1840	YBR233W	0.5	0.6666666666666667	0.5236740335902822	False
1841	YBR261C	0.65	0.05807305801714863	0.0851858269152293	False
1842	YBR272C	0.7	0.1881204043741873	0.21088630286814314	False
1843	YNL160W	0.8833333333333333	0.0015905004234978686	0.005733075154577836	True
1844	YFR025C	0.31666666666666665	0.4063970144863861	0.37813472473288634	False
1845	YHL031C	-0.2857142857142857	0.4927262450169573	0.4340910875436278	False
1846	YHR003C	-0.03571428571428571	0.9394082054712856	0.6618964966202031	False
1847	YHR069C	-0.11666666666666665	0.7650079429261462	0.5783049174690427	False
1848	YHR127W	0.65	0.05807305801714863	0.0851858269152293	False
1849	YHR132C	0.6	0.0876228290414024	0.11648778572974144	False
1850	YHR207C	1.0	0.0	0.0	True
1851	YML074C	-0.8166666666666667	0.007224785246358786	0.017361511375548765	True
1852	YLR090W	0.6904761904761905	0.05799031816457279	0.0851858269152293	False
1853	YNL267W	-0.5	0.6666666666666667	0.5236740335902822	False
1854	YER061C	-0.16666666666666669	0.668231040071504	0.5236740335902822	False
1855	YMR183C	-0.26666666666666666	0.4879222748387009	0.43135880274810273	False
1856	YLR250W	0.9666666666666667	2.155031274835775e-05	0.00026914367706742996	True
1857	YER010C	0.8666666666666667	0.0024953982859902053	0.0075731497195079935	True
1858	YER029C	-0.15	0.7000942309691419	0.5443148241614313	False
1859	YER134C	0.11666666666666665	0.7650079429261462	0.5783049174690427	False
1860	YNL201C	0.3	0.6238376647810728	0.5121967160212932	False
1861	YIL051C	0.75	0.019942126131992522	0.0386517634850078	True
1862	YMR134W	0.4666666666666666	0.20538635110581185	0.2227782412040379	False
1863	YNR008W	-1.0	0.0	0.0	True
1864	YGR009C	0.17857142857142858	0.701657942516273	0.5452915329340422	False
1865	YJL071W	0.7380952380952381	0.03655276105286081	0.060697091843816484	False
1866	YIL124W	1.0	0.0	0.0	True
1867	YIL098C	0.8666666666666667	0.0024953982859902053	0.0075731497195079935	True
1868	YIL065C	-0.16666666666666669	0.668231040071504	0.5236740335902822	False
1869	YIL042C	0.39285714285714285	0.38331687042697254	0.36587368345463633	False
1870	YIL039W	0.06666666666666667	0.8646897846262037	0.6300464946072436	False
1871	YGL181W	-0.21666666666666667	0.5755148957119259	0.48788092342271266	False
1872	YOR126C	0.9	0.0009430623223403293	0.003827171339941549	True
1873	YNL221C	-0.5	0.6666666666666667	0.5236740335902822	False
1874	YFL021W	0.4523809523809524	0.260404767436885	0.27197575666133317	False
1875	YGL065C	1.0	0.0	0.0	True
1876	YJR093C	0.16666666666666669	0.668231040071504	0.5236740335902822	False
1877	YJR042W	0.1	0.8728885715695383	0.6300464946072436	False
1878	YJL125C	0.6	0.0876228290414024	0.11648778572974144	False
1879	YJR132W	-0.5	0.6666666666666667	0.5236740335902822	False
1880	YJL122W	0.8666666666666667	0.0024953982859902053	0.0075731497195079935	True
1881	YJR059W	0.9333333333333332	0.00023589981215941676	0.0014526268120629083	True
1882	YJR072C	-0.2833333333333333	0.46003032896571994	0.4132932051186707	False
1883	YJR088C	0.7	0.03576957497026169	0.05967596682127054	False
1884	YJR101W	0.9166666666666666	0.0005066190663052084	0.0023706163143508495	True
1885	YOL033W	0.3666666666666667	0.33173980143301507	0.3250408568239671	False
1886	YGR223C	1.0	0.0	0.0	True
1887	YDR245W	0.25	0.5164895523012263	0.44900411594539696	False
1888	YOL143C	0.7999999999999999	0.00962792472537983	0.021613472283828938	True
1889	YOR035C	0.7142857142857143	0.07134356146753769	0.10105769894936477	False
1890	YGL210W	0.7999999999999999	0.00962792472537983	0.021613472283828938	True
1891	YER087C-B	0.25	0.5164895523012263	0.44900411594539696	False
1892	YGL100W	0.2333333333333333	0.5456987782182727	0.4668449099040983	False
1893	YGL231C	0.75	0.019942126131992522	0.0386517634850078	True
1894	YGL151W	-0.4	0.5046315754686909	0.44413839578905695	False
1895	YGL082W	0.09999999999999999	0.797971695234851	0.5946186085498743	False
1896	YGL067W	0.38095238095238093	0.35181255311756493	0.3435693680211154	False
1897	YGR001C	0.6333333333333333	0.06708578689234565	0.09563769193266108	False
1898	YGR013W	0.0	1.0	0.6905957943925234	False
1899	YGR021W	0.9500000000000001	8.762523965086177e-05	0.0007330140625416077	True
1900	YGR181W	0.5499999999999999	0.12497678418833198	0.1527498814050981	False
1901	YGR262C	-0.2833333333333333	0.46003032896571994	0.4132932051186707	False
1902	YGR280C	0.7142857142857143	0.07134356146753769	0.10105769894936477	False
1903	YNR022C	0.8499999999999999	0.0037047773275858133	0.010202231912433326	True
1904	YNR029C	-0.6666666666666667	0.04986723056888511	0.07663521668317963	False
1905	YNR036C	0.9166666666666666	0.0005066190663052084	0.0023706163143508495	True
1906	YNL219C	0.7857142857142857	0.03623846267982721	0.06034469637515452	False
1907	YNL185C	0.9666666666666667	2.155031274835775e-05	0.00026914367706742996	True
1908	YNL157W	0.8333333333333333	0.005265691029161748	0.01349485513824697	True
1909	YNL026W	1.0	0.0	0.0	True
1910	YNL021W	0.0	1.0	0.6905957943925234	False
1911	YIL118W	0.38333333333333336	0.30849527238037144	0.307360079102792	False
1912	YJL031C	-0.9285714285714286	0.002519472403794703	0.0075731497195079935	True
1913	YPL259C	-0.7166666666666667	0.029818035695845287	0.05215068580354716	False
1914	YMR240C	-0.08571428571428572	0.8717434402332361	0.6300464946072436	False
1915	YPL037C	0.31666666666666665	0.4063970144863861	0.37813472473288634	False
1916	YLL050C	0.75	0.019942126131992522	0.0386517634850078	True
1917	YDR458C	1.0	0.0	0.0	True
1918	YDL002C	0.25	0.5164895523012263	0.44900411594539696	False
1919	YML030W	0.48333333333333334	0.18746985521554207	0.21088630286814314	False
1920	YML111W	-0.2	0.7470600781046619	0.5705743736066807	False
1921	YDR248C	0.7999999999999999	0.00962792472537983	0.021613472283828938	True
1922	YMR157C	0.9333333333333332	0.00023589981215941676	0.0014526268120629083	True
1923	YDR412W	0.6833333333333333	0.04244227208707231	0.06714473455202355	False
1924	YDR398W	0.8666666666666667	0.0024953982859902053	0.0075731497195079935	True
1925	YDR049W	0.016666666666666666	0.9660548039946861	0.6721262817357301	False
1926	YMR115W	0.08333333333333334	0.831214097710308	0.612174685043333	False
1927	YML071C	0.5238095238095238	0.18272075053971493	0.20906200970623062	False
1928	YML049C	-0.8499999999999999	0.0037047773275858133	0.010202231912433326	True
1929	YDL088C	-0.016666666666666666	0.9660548039946861	0.6721262817357301	False
1930	YAR002C-A	-0.5333333333333333	0.13922686754397814	0.16762517871409913	False
1931	YDR267C	0.4666666666666666	0.20538635110581185	0.2227782412040379	False
1932	YLR206W	0.3333333333333333	0.41975308641975306	0.3897440372309482	False
1933	YLR364W	0.9	0.0009430623223403293	0.003827171339941549	True
1934	YLR370C	0.8499999999999999	0.0037047773275858133	0.010202231912433326	True
1935	YPR100W	0.9	0.0009430623223403293	0.003827171339941549	True
1936	YPR144C	0.7142857142857144	0.1107871720116617	0.1399120295968897	False
1937	YPR172W	0.9333333333333332	0.00023589981215941676	0.0014526268120629083	True
1938	YDL072C	1.0	0.0	0.0	True
1939	YDL077C	0.2	0.8	0.5946186085498743	False
1940	YDL224C	0.5666666666666667	0.11163298761149111	0.1399120295968897	False
1941	YLR002C	0.35	0.35581957250178897	0.34388458902087066	False
1942	YLR009W	0.9	0.0009430623223403293	0.003827171339941549	True
1943	YOL031C	0.4	0.6	0.5021194461185648	False
1944	YOL053W	-0.35	0.35581957250178897	0.34388458902087066	False
1945	YOR197W	0.19999999999999998	0.6059012741795533	0.5021194461185648	False
1946	YOR250C	0.9523809523809523	0.00026040002438725295	0.0015924359422399095	True
1947	YOR253W	0.4666666666666666	0.20538635110581185	0.2227782412040379	False
1948	YPL180W	0.39285714285714285	0.38331687042697254	0.36587368345463633	False
1949	YPL184C	-0.25	0.5164895523012263	0.44900411594539696	False
1950	YDL004W	0.6166666666666666	0.07692880993776309	0.10575922324350849	False
1951	YPR040W	0.7666666666666667	0.01594401657897401	0.03216827781795387	True
1952	YPR020W	0.9166666666666666	0.0005066190663052084	0.0023706163143508495	True
1953	YLR093C	0.9761904761904762	3.314396026200146e-05	0.0003971564616665303	True
1954	YOL102C	0.0	1.0	0.6905957943925234	False
1955	YOR087W	0.48333333333333334	0.18746985521554207	0.21088630286814314	False
1956	YLR118C	0.13333333333333333	0.7323675052362975	0.5620152108010869	False
1957	YLL003W	0.2333333333333333	0.5456987782182727	0.4668449099040983	False
1958	YPR028W	0.8166666666666667	0.007224785246358786	0.017361511375548765	True
1959	YOL124C	0.6333333333333333	0.06708578689234565	0.09563769193266108	False
1960	YOR090C	0.18333333333333335	0.6368198117628943	0.5180587592527085	False
1961	YDL173W	0.11666666666666665	0.7650079429261462	0.5783049174690427	False
1962	YLR363W-A	0.6833333333333333	0.04244227208707231	0.06714473455202355	False
1963	YLR367W	0.9166666666666666	0.0005066190663052084	0.0023706163143508495	True
1964	YNR034W-A	0.9833333333333333	1.9361963037459243e-06	3.503823811100214e-05	True
1965	YDR487C	0.65	0.05807305801714863	0.0851858269152293	False
1966	YDR051C	0.26666666666666666	0.4879222748387009	0.43135880274810273	False
1967	YOR280C	0.6833333333333333	0.04244227208707231	0.06714473455202355	False
1968	YPR010C-A	0.35	0.35581957250178897	0.34388458902087066	False
1969	YBR085C-A	0.8833333333333333	0.0015905004234978686	0.005733075154577836	True
1970	YEL020W-A	0.9333333333333332	0.00023589981215941676	0.0014526268120629083	True
1971	YDR529C	0.7333333333333334	0.02455415007146968	0.04489232726211124	True
1972	YHR051W	0.8666666666666667	0.0024953982859902053	0.0075731497195079935	True
1973	YDL181W	0.19999999999999998	0.6059012741795533	0.5021194461185648	False
1974	YDR268W	-0.5333333333333333	0.13922686754397814	0.16762517871409913	False
1975	YOL039W	0.9500000000000001	8.762523965086177e-05	0.0007330140625416077	True
1976	YFR032C-A	0.8666666666666667	0.0024953982859902053	0.0075731497195079935	True
1977	YDL165W	0.0	1.0	0.6905957943925234	False
1978	YOR278W	-0.16666666666666666	0.6932388117283951	0.542792216626809	False
1979	YAL039C	0.39999999999999997	0.2861051019083129	0.28927770409310005	False
1980	YLR442C	-0.016666666666666666	0.9660548039946861	0.6721262817357301	False
1981	YOR065W	0.8833333333333333	0.0015905004234978686	0.005733075154577836	True
1982	YJL136C	0.9166666666666666	0.0005066190663052084	0.0023706163143508495	True
1983	YGL041W-A	0.7666666666666667	0.01594401657897401	0.03216827781795387	True
1984	YPR166C	0.9666666666666667	2.155031274835775e-05	0.00026914367706742996	True
1985	YAL025C	0.9	0.0009430623223403293	0.003827171339941549	True
1986	YCL029C	-0.23809523809523808	0.5701563208157683	0.48729818175938516	False
1987	YIL034C	0.41666666666666663	0.26458604674749614	0.27424320549640385	False
1988	YHR084W	0.5	0.17047066078705375	0.19580388171813506	False
1989	YPL132W	0.8571428571428571	0.006530017254715304	0.016662818849460227	True
1990	YKL045W	-0.8	0.1999999999999999	0.22140449438202234	False
1991	YPL218W	0.39999999999999997	0.2861051019083129	0.28927770409310005	False
1992	YER168C	0.4285714285714286	0.3965014577259474	0.3756279434850862	False
1993	YHR057C	0.6333333333333333	0.06708578689234565	0.09563769193266108	False
1994	YMR214W	0.1	0.8728885715695383	0.6300464946072436	False
1995	YCR036W	0.7	0.03576957497026169	0.05967596682127054	False
1996	YCR047C	0.08571428571428572	0.8717434402332361	0.6300464946072436	False
1997	YCR090C	-0.5499999999999999	0.12497678418833198	0.1527498814050981	False
1998	YLR148W	-0.5	0.6666666666666667	0.5236740335902822	False
[truncated: 569 more rows]
