# Supplementary material for: Proteome allocations change linearly with the specific growth rate of Saccharomyces cerevisiae under glucose limitation
Source: Nat Commun. 2022 May 20;13:2819. doi: 10.1038/s41467-022-30513-2 (PMC9122918; doi:10.1038/s41467-022-30513-2)
Supplement: Supplementary file 8 — Supplementary Software [file 41467_2022_30513_MOESM8_ESM.zip › NCOMMS-21-15807B_supp-soft/Code_03_Prteome_and_Transcriptome_normality_check/proteome_data_20201007.csv]

	Majority protein IDs	Gene names	Name	Mol. weight [kDa]	S1	S2	S3	S4	S5	S6	S7	S8	S9	S10	S11	S12	S13	S14	S15	S16	S17	S18	S19	S20	S21	S22	S23	S24	S25	S26	S27	Detected
0	P19097	FAS2	FAS2	206.94	82452.27020523955	79779.52300930237	84618.63202405524	118520.6754530134	117488.9053988309	117159.9980680733	138977.4832548238	144138.5128810053	136448.1771164851	125723.2124450923	148611.0298657666	162258.2156667958	76841.69111693259	102978.6510780491	105007.3445792435	83597.92710099695	90792.72267285513	91209.57147132902	85063.31564482106	93305.69360222848	88758.85407002557	78471.5249575693	81948.07319118374	72495.58949225572	62546.09916362209	56921.72504201478	74664.08437686649	True
1	Q00955	ACC1	ACC1	250.35	80980.03940114148	79181.53624602592	83903.33506140535	86035.27122536155	79691.73422521591	85331.0896549456	67574.94155188784	70916.743804982	68569.94146355327	55942.40549269988	66497.55934929739	69310.62689284686	34151.58947558007	47097.61982707699	49286.99932277619	43879.93939784948	47422.07236048377	47966.77257072142	50902.45641205859	56970.87275174427	53373.63989281028	50524.88058764269	51603.97696783082	46927.97447956983	40988.63480105393	36394.3743439356	48429.07861011349	True
2	P07259	URA2	URA2	245.04	39354.81493957553	38889.61885216686	40467.62052305385	42649.74146370792	41779.5770495371	41948.51465818112	50886.04798445164	52430.94043436639	49829.52598115295	47359.15014094857	55812.30948308881	60319.1579256642	30892.430501237	43232.07983171457	44807.18261727004	40583.47220287316	42159.66427196703	44787.27237968278	42549.34586569123	52366.80719290535	44114.95986641331	52879.0383525919	53874.21858343332	50731.992628645	44877.26185911016	41946.0100331348	59242.82649028239	True
3	P07149	FAS1	FAS1	228.69	70992.082651368	68074.74497829474	71888.27116711099	99290.38362976267	98498.15194880852	98328.46466670684	116102.0099075147	121262.5736774294	114972.1525357274	104024.3380185632	124851.2111496086	135124.7783799218	63434.24894619934	84290.56359399174	86999.96708326956	70125.95413724131	74303.70519005283	75095.92881267541	70537.89781220662	75996.29245060617	72702.27994384193	65449.87687633017	68052.05069080953	58567.93081028173	51500.34238477897	47162.48687976125	59724.93133035545	True
4	P06105	SCP160	SCP160	134.81	15866.56311431882	15589.04569182019	16002.00515392738	17532.34751587815	16867.25654665709	16872.12635211557	22262.69951298122	23154.85343747241	21791.4700267273	23585.20129548691	26497.23300377636	28712.64948520455	15929.36342857204	22234.42698909097	22374.81042867315	23560.56277417114	24384.92314526432	25720.02122784896	25762.25604473519	28125.20924650996	25498.9546600487	30447.87284015105	30838.12626988369	30499.99375116304	28210.79199953048	23627.56777369293	35529.34999570936	True
5	P47169	MET5	MET5	161.22	20952.14420843363	20588.20926407639	21518.55989291585	29174.97224094804	30060.26275592035	29814.27199072482	43192.71710995358	44949.8029570893	41975.98550189749	43433.06996010963	51852.02430649751	55842.73866223264	30819.34953307677	43928.19838583041	44102.1977819069	45505.71546104607	47177.34416014484	50884.33636520759	51254.83242872099	56176.42145884562	52096.05750279553	57857.17571045177	57825.97709654267	54824.71371795149	49759.31690438258	44786.69813936832	67630.11331904416	True
6	Q05022	RRP5	RRP5	193.13	4359.084557203113	4399.462011853077	4834.544315589682	5186.595506973109	5019.384899917189	5003.138123284009	6902.532707765699	7178.123764944112	6948.74198577529	7284.790430261702	8959.53981860723	9264.534710120892	5201.358941393308	7387.6816972869	7948.396117727366	7988.34886179477	8230.42574189079	8949.377200613884	8330.400744925953	9116.093821382292	8722.480835129267	9738.56869841136	9737.306340055227	9376.219542837527	8640.705237051268	7961.23793945314	12122.54982209891	True
7	Q12680	GLT1	GLT1	238.1	8772.104337767705	8700.592156188808	9114.972754692339	10594.7252393023	10897.78976998919	10735.91604299874	16892.65218048059	16655.12815707801	15500.00533791541	16449.11778160671	19192.26107424135	21941.15449015096	11864.93980869405	16189.98734956111	16170.73862896849	14590.47521585849	15467.56999448004	15859.34948126941	15520.38786309907	16450.10948282984	15998.14003009457	14898.97596762387	15061.78799996729	13748.96897641291	12113.0114403266	10721.91797406963	14904.9015799533	True
8	P38249	RPG1	RPG1	110.34	17910.72605311055	17530.3112913084	18108.44788168513	19638.46155578194	19911.8207738648	19298.67847232113	25637.38166760227	26413.14767995876	24757.15931868017	27652.03050342621	31389.50952457635	33828.22869707934	19535.39137694481	28243.07419459102	27503.4927211009	29337.45126934865	30590.60383893373	30950.58533944077	31630.90185996218	33464.16217507194	31737.46744550936	33811.9843706122	33925.27390231437	32175.1190058504	30208.43114532019	24924.09714114216	37231.49854494232	True
9	P22147	XRN1	XRN1	175.46	4305.237169622953	3893.799959944543	4260.289281400332	4598.969220908146	4297.795333758994	4344.663144232296	5852.977324333579	6271.473538974578	5334.117733679302	5455.566751228437	5940.990460391695	6753.437176275088	3815.695781449248	5104.637889344554	5543.926393461226	4694.119435981484	5158.436809516142	5676.675672167717	5472.544918582559	5641.64672263822	5195.160758606023	5567.570429383331	5659.112696810022	5337.232437218127	5059.970541533474	4298.349561814406	5853.722546853017	True
10	P10964	RPA190	RPA190	186.43	5329.557276057682	5125.200178516286	5359.673377233971	6075.155670525053	6111.156250552763	6081.648612163602	7999.916435944776	8279.465608680433	7408.355667377022	7855.537350360736	9260.944601546242	10105.95802029958	5675.120462140138	8078.461947610807	8028.027466035765	8051.663634346527	8541.284868172723	8670.676395328772	8786.259262201229	9753.147648591863	8915.402931094002	9314.646116026019	9773.132633962672	9033.383168699356	8561.216937846397	7935.763910070301	11733.75092434183	True
11	Q03690	CLU1	CLU1	145.16	13518.22213103236	13669.41288556845	13768.49587370636	15157.36331329968	14480.73910205476	14709.39010197845	23355.51615475006	24317.63333052134	20979.58836287773	24799.30820604931	30664.39289520764	32015.43293063433	19014.22801717891	27958.78098510519	27618.77089829162	30408.43481842129	32367.52462119019	34081.00199256047	40596.28203916194	45626.44572090843	40233.54219808488	41183.86346348	42091.36440220226	38286.12159592697	34899.05088334539	29809.27249991366	42270.47888304964	True
12	P05694	MET6	MET6	85.859	140782.4748454276	135204.9626386958	141007.9191399694	198847.0969935013	202298.8670722793	204050.1113101193	342178.3285278334	343748.984366357	319371.434374462	385869.9708060983	433501.5688416323	459200.5765505354	269940.998466834	394241.5779319849	383154.5049565883	458219.4332766942	462711.9175261994	493244.6766601717	549064.829609693	610468.4531162895	552809.420462301	642455.1620846587	628506.3086556449	607484.1158073088	554600.3672176767	466988.7912501118	698136.0228153195	True
13	P31539	HSP104	HSP104	102.03	378452.8422181203	375739.0551995435	366485.6391354632	325833.0900276853	300339.2149173498	311642.7632949965	195694.2498656529	199267.6782927319	209425.6033833722	145514.2890082249	146096.4522917322	156575.1925619511	54910.23318714315	58841.5189872399	58860.67818966051	37404.84529671855	38294.9715668252	36196.6244364606	33882.17687194798	39861.01857433585	34153.64422177208	40379.41696716952	40319.52471110507	37913.39750227597	34136.0000112503	26483.67700801825	37925.71531853202	True
14	P32589	SSE1	SSE1	77.365	180355.4562579659	183836.2277142362	181651.7101151522	181905.9080394209	171484.6849688832	173356.3710112737	167215.2323059913	167780.6503014393	158056.3071497019	168751.0835532515	190382.0598425737	201771.9604554561	107651.3760545835	154065.4736894094	146339.6060417295	154570.043329497	166127.4792196901	162702.5182942132	164666.0652509829	164920.0495592434	165076.7511781069	171551.0182501284	168017.6210727802	163140.8951753681	152341.5599020903	126969.1244895281	190011.3708203568	True
15	Q12019	MDN1	MDN1	559.3	585.5056857654957	621.962675097164	571.2115224928499	646.0427430080557	639.9408634629943	628.5866024569981	864.2815195662184	712.848549164032	747.1465960641158	600.9394619006254	565.1526355766808	872.8404790595997	468.0648995561716	720.7510990704784	331.4763481957354	748.9857294078715	430.3183032162351	639.5674668892201	682.3013237277939	474.4655291948256	745.6935557754988	467.8864349370587	683.1239596151594	644.8578959467267	395.4158543144455	494.455163642548	548.6282607461981	True
16	P08566	ARO1	ARO1	174.75	13779.96411482844	13059.8175681978	13274.8528428237	15796.44406494121	15648.39306969456	15240.62571112446	18812.98910607543	19210.84495802003	17528.44854365758	18323.56500107179	19806.75570124634	22791.39986724114	11575.03108821299	14792.51148790696	15116.17568917882	13820.55360806353	14718.38434842333	15419.2748258551	16420.77147118208	18457.48847205404	16902.5587270096	18303.7971788134	18020.58542512957	17438.4711700299	15242.83988782795	13898.65162839495	20014.19057819673	True
17	P22137	CHC1	CHC1	187.23	18735.45124001453	18373.47780776972	19373.89305240525	19206.14257027153	18038.57518455028	19166.0863325853	19709.06188770577	19918.45188649771	18496.63317745001	17404.90183677849	20445.43686486077	22303.09967513843	11426.02895111509	15203.61887245743	15922.39233575973	13914.82467024667	14660.95394106168	15249.8703090652	13578.568845812	15241.63717179358	14158.16301171885	13558.48017642311	14276.59912138717	12951.41750870938	10963.90757048761	9872.639758417956	12284.54093335527	True
18	P16521	YEF3	YEF3	115.94	74638.2771619163	70167.40924944988	75141.44849327036	91540.70013017661	90517.68815508446	100380.6454279621	171439.2897999531	168255.59898052	160589.3596482332	183769.5000840863	219734.3546179213	245349.7947900279	139530.4730614476	207173.5397745721	208217.4315677711	227487.8196434164	240112.9797573337	238960.0101496423	252313.3529504472	287210.502661554	257015.0832806832	326446.0292916369	317599.3113277035	314174.1703912771	289835.7715129016	255630.8363719886	389851.6741840671	True
19	P33416	HSP78	HSP78	91.335	75650.87403228319	76178.36020874589	73131.77417022777	67874.16726641757	63109.55554527762	66059.90428017598	48372.85430680316	49943.13487057661	50331.31172335485	39594.21671592797	40900.12717224115	44230.36674722168	20669.25606511772	26433.78391838688	26383.42259667781	23028.52504708148	23917.26383519783	23148.36325894077	21705.98201067373	24609.6050521369	21879.94238511004	21074.50701624777	21346.26441347826	19961.46318767506	16585.48491743585	12535.33360057471	17380.74841829256	True
20	P07806-2:P07806	VAS1	VAS1	120.12	23822.44644575697	23039.98758715026	23700.19333262565	27387.29197446737	26438.23952978246	27297.81127540738	36100.45905805258	37568.29142816525	34781.0234533905	34268.22767901391	41454.27751390411	44523.76628145623	24254.83862218222	33183.15317761253	33067.91149082286	31595.70711066087	34447.6456704707	34686.7328734423	35798.47179576548	40607.61799462901	37637.14213084848	41925.72287244608	43111.00036065108	40161.51338640485	36591.59959548473	34607.59732528175	48151.7566653485	True
21	P36775	PIM1	PIM1	127.11	7402.576811858299	7527.830477887011	7565.550259953644	7282.204260748306	7323.959690249701	7280.767581912437	8972.039160211474	9295.1610099921	8285.41169747594	8989.559799712459	10255.45371819568	10855.08204446821	6462.380365485294	9333.34627709676	8923.103314843092	9433.093895575132	10081.21100857921	9952.589472572894	10869.65838235073	12432.24427054926	11701.28530395554	11877.51124234294	11929.92253827679	11718.76795932358	10464.99929528	8202.022083464843	11642.03844843441	True
22	P39692	MET10	MET10	114.83	9036.822592234554	8908.199677854975	9557.000629739974	14214.47105870894	14891.53354261066	14611.09456509576	26053.18147934616	26933.87729795765	23862.67001926463	27520.96710153494	32564.09366130256	35816.76563470273	20039.62101642737	28957.84534804929	28769.9067414138	29949.47272525846	31474.5003677789	32753.74980011733	34338.09842858737	37217.25060858206	33830.24073357996	37138.36709193141	37346.58602079701	35164.68351415642	33304.10218985115	29742.80483787903	43776.83712686101	True
23	P07702	LYS2	LYS2	155.34	10188.15644581844	10114.42239057692	10457.28470747771	12627.29145820204	12166.47205091207	12629.63614373534	16201.59862229308	16690.05613176673	15347.51488037689	14170.70206347206	16584.18860885123	18447.64391925751	8756.97433497804	11556.32306199775	11589.27910713885	10200.8103936397	11015.30991976436	10965.68774930167	11044.93722196923	13057.47752681831	11610.558868616	15116.32240101559	15713.41759308481	14827.09121775073	14241.07369474339	13991.76475726708	20852.50176038709	True
24	P17255	VMA1	VMA1	118.64	41338.02428838452	38507.78114684192	41602.27781601087	39524.72912752732	41373.08465796843	39999.44693747741	49705.38951497283	50417.44454003023	47828.66932237634	52760.37932172295	55430.88210085321	59197.65673754129	34994.09482448557	49756.12129800537	47172.4216536958	49585.61885930817	51147.6898020888	51164.30479830009	47965.61450154809	53446.99397577356	49161.35685264329	59710.34447761221	58784.35675402228	56889.65804054368	54044.00814326019	43456.48714353436	67043.75448812718	True
25	P19524	MYO2	MYO2	180.68	1871.994658101651	1824.944336592192	1737.968790864829	1968.554836288389	1807.517400554458	1976.268130395839	2735.045567260044	2725.55170532085	2450.601346204397	2438.889412536779	2863.23001480198	2967.323203556676	1615.006677929864	2378.780963617045	2395.061172299408	2369.256768749945	2424.350457366068	2693.964657033684	2411.186986413208	2560.04513652868	2557.003445817197	2568.122801260612	2676.841885632849	2380.654654375398	2181.812494805413	2082.658516921957	2717.401346458891	True
26	P40825-2:P40825	ALA1	ALA1	107.28	17948.84458197312	17266.42310498374	18591.4197050244	21269.89090751737	21485.14670502025	21478.1272319932	28782.10982799786	29843.60079246898	27936.27279289871	30030.35852826656	34272.659787544	36942.16606402741	21173.35393655805	29935.31427952764	29164.07609982277	30594.263604849	32090.78208635826	31578.20657057082	32453.76899641411	36076.64520708332	32465.80382784517	37829.47734198204	37331.68673981314	35830.08166654535	32903.9404309046	27677.85698361121	40558.32153598212	True
27	P07245	ADE3	ADE3	102.2	27346.35474450606	26205.35289603617	28459.60177777211	32511.63027777544	34344.59325365874	33644.6043189588	49261.70117827036	51685.59081435986	47048.28037792317	51581.00798961288	60039.4471183408	63359.81726142125	35229.80714963021	49965.96809355668	48568.57461613812	49975.55540583033	54067.1210861605	53750.39118337752	54389.85496425804	58718.45235878657	54683.85387684748	60586.53202541163	61276.45032286338	59898.35758195498	56806.19515403645	48296.81658324046	76946.91281908202	True
28	P26637	CDC60	CDC60	124.14	19282.3510741428	19334.64310992698	19680.33283154768	20926.31615605014	20195.09364034124	20534.50683383161	26447.92283174882	28199.65307536232	25757.59603500499	26772.60504425845	30914.32769319764	32356.5864101734	18397.75566709552	26203.24508225413	26656.57766068579	27479.52747720009	27580.17564824833	29744.0402584968	29386.26358116806	33007.84211766096	29198.05375316539	36781.08942891091	36464.1122117892	35200.66155087053	33056.32548005314	29222.05287564381	45943.91765681669	True
29	P09436	ILS1	ILS1	122.98	16792.57274521471	15836.29901813191	16356.99541682123	18845.20152699316	18037.18813036702	18454.59031428228	23956.18508521565	24405.95639235084	22863.44378127363	21935.59090202093	27263.73010592838	28657.87757333994	14862.13124133259	20814.07710025277	20134.47253634115	18810.50426320769	20459.66520715042	20681.81641474002	20649.71651673934	24254.67884750834	21439.8119511814	26188.22783624887	26257.44850378757	24657.32730652538	22714.79416865494	22098.61328233	32965.55327310662	True
30	P32454	APE2	APE2	107.75	23591.65914831388	22559.5925576764	23553.87214684981	21445.80296280585	19696.50020849678	21960.3242777412	20422.71273075818	20628.92017201328	19771.29004395529	17732.19909691411	20511.94099992226	23014.40956522767	11523.27638421813	14266.72181491342	15031.39416225298	12583.25825428311	12825.24337186998	13878.32848123959	12242.62637518883	11572.86448204039	12347.80506223823	11350.01757734623	10911.54520952491	9898.259487835523	9618.768724464333	7564.720919661018	11602.23270130631	True
31	P22515	UBA1	UBA1	114.26	26459.94416394732	25986.5821379868	27187.31615287366	28782.44704303011	28557.16834435677	28431.48260612001	32707.68557337426	32486.44490370322	30611.53969520257	30955.16592789985	34316.61215141731	36952.51599735203	19549.91948141446	26084.41684319443	28051.15378972868	25309.78133541855	26247.39042015512	27048.08091960521	25136.66522665305	26785.18215974603	24753.70354053699	27824.72809420889	27526.48567000514	26798.79174016267	24112.34640620258	19353.87996087232	30657.71079973571	True
32	Q02207	FOX2	FOX2	98.70200000000001	51606.4547758854	56511.51587352819	52386.06594437684	57096.32629709451	57050.39421322174	57672.19029411421	42868.23964801903	46739.70387156735	41068.11904128175	37744.09594375028	39973.75655286661	44222.73602129297	22622.43844801512	30696.6879411933	29661.6600744984	25537.54482434576	26915.20612677924	26514.52248120584	19148.95871526238	10017.1953531581	19200.36924388087	3745.9489221282	4160.954307051902	3210.536686338971	2116.543473777332	1207.774621220477	1331.019346809864	True
33	Q05050	EIS1	EIS1	93.344	21150.30578769119	22039.20228798449	22874.29478281795	24307.04477715636	21790.02154134848	23823.25961788845	21417.55519778001	19504.45214798658	21192.07937698264	19078.82839993349	17754.28114282469	21627.36840793516	10188.48412886104	13067.0491469996	13958.71694152338	11626.13827850589	12252.77439343726	12158.54436422345	9566.609929376595	9726.068350125888	10126.14964710387	9582.501363958465	9491.972273621876	9308.312734467616	8061.370586978866	6097.829529225998	7908.28753617454	True
34	Q08972	NEW1	NEW1	134.33	7117.898836655138	7002.287967251043	7395.427517294363	7562.852775693341	7298.47972478978	7249.029971764214	8437.435877098274	8453.842645950841	7859.495531609879	8030.544779548837	9275.095867531221	9701.14473379476	5660.676225057644	7771.410229012738	7508.785404632966	7695.462985294524	8253.088267218922	8722.281943399228	8492.76094492435	9863.784227606098	8485.569674473569	11953.77426026523	11825.6912451067	11526.6312603113	11244.21510005085	10040.14369189886	16181.88100397681	True
35	P15108	HSC82	HSC82	80.899	469677.1225620312	469251.4468483254	491394.3021322929	437620.4401521696	418994.2817324055	417948.5204439437	362891.2515554552	364592.3417095437	356527.0473250209	352530.4500578814	389885.9026206537	440743.3873504924	220877.764198508	302643.9105262988	307211.4642287039	324765.3322474288	321524.5038788539	346453.8500597682	329644.6784439058	318189.6639836677	323676.4238019066	331026.0507884457	312164.9818080715	319908.9102078599	295665.8737436397	230486.0047541698	372834.8594782737	True
36	P32324	EFT1	EFT1	93.288	214726.0918411006	214464.2856185912	218610.1038002303	222596.6053403566	217058.3208394652	207614.2844552342	250694.3287821857	259059.6963312884	238942.243201473	265912.050070405	309225.4198256477	325107.0922637142	178776.8728581748	254935.4686001221	247753.7302730137	259451.0156614635	277264.6053878825	278398.7975202781	307969.9073452584	354363.8978976498	304681.4055738816	367749.7887340239	377218.8867832032	356404.553479297	338224.0944404207	286866.5341010028	408888.2130948768	True
37	P33892	GCN1	GCN1	296.69	2241.998566769905	2463.053995788123	2340.518216701505	2735.331622463788	2426.182208815896	2444.865916421025	3301.962581302832	3406.702787542687	3216.872612040714	3068.938173744803	3503.798049852952	4550.843703874731	2262.59958877078	2936.201165201531	3361.121642915061	2783.427592914682	2691.929123573427	3248.229880682797	2939.803604176141	3425.947836161884	2991.586422358969	3308.899477707079	3569.369890566176	3393.149090433084	3089.321577564232	2551.761012567268	3875.115772295177	True
38	Q02455	MLP1	MLP1	218.45	2423.455669572131	2345.27236936547	2706.239236630769	2879.422341542166	2785.071828454458	2673.77954061885	3121.868784611491	3379.748411480745	3235.920395382507	3667.892271657668	5281.891996623079	5329.790578099904	2235.514795466372	2208.298544677634	3042.268796756789	2294.084203495145	2628.742169739986	2819.310857118974	2037.742798981828	2288.845797266065	2032.700783212825	2480.598628509843	1990.99123476398	2588.834505176378	2052.761857419563	1722.529567472903	2357.506163152424	True
39	P10592	SSA2	SSA2	69.469	148891.7369162636	154642.9294806045	156731.6240096422	154536.1988714193	145300.2948005071	151678.8460513047	122706.4897896551	125363.9037744206	128097.9305563888	113275.1861873667	121082.5387522396	129104.1718901422	65751.25866186073	88971.07619258467	83994.63439934416	83925.16477545573	85832.54003708232	87432.21475615707	84610.41710238159	90709.08388992016	86260.0344370311	95015.31447723338	94341.37788755012	92463.9695850188	84945.468324297	69212.2087872418	103569.5948242462	True
40	P16861	PFK1	PFK1	107.97	55652.06171344479	58440.37187626091	56756.99748494961	57049.98169107732	55232.38603791389	55823.3280380074	55216.21943583223	57074.30570454791	55349.541788709	53163.30231160657	60584.09355999021	65373.52552340621	34804.05644806359	48849.87697915948	48972.0450360828	49800.199999503	52126.84895037998	53638.02428503084	55463.04938825469	62601.93402768753	56194.47290295597	62224.18920945678	62226.94651411768	59984.6822677552	54828.51257757486	46018.95864244363	69447.20344821877	True
41	P46655	GUS1	GUS1	80.842	40534.61455460775	39767.66061890264	40938.80345717522	43269.71175477582	43968.55383865619	44588.89604823589	53552.73789312239	55060.63162386116	52146.88860719134	56993.0692529688	65959.84131078677	67701.34354178527	41140.02110946307	60519.39219085212	57887.15686913091	63228.29535983205	64548.03059643713	65052.84238833103	62824.41476276599	69770.3612018461	63572.56926749754	73292.46552665025	71797.81612794135	69188.74832149786	63422.13136524704	51900.95175461943	77367.39822508438	True
42	Q07653	HBT1	HBT1	113.61	14256.02077354197	15145.1745373103	14262.96930611113	13261.68292811217	11736.31027833089	13686.26316543913	9138.963469289862	9968.101592243209	10247.35199313812	6882.25157039781	6175.128153693332	6872.93147850072	1641.29288138043	1196.647189196091	1437.85379272617	808.8253082031534	1211.569836043669	1238.369556411717	1018.236767737024	947.8255193629735	1082.265110688324	594.3922528480698	1198.777925487668	2583.421550626548	887.1176282320821	679.9689011085957	1777.297007047373	True
43	P10591	SSA1	SSA1	69.656	1287478.25545542	1344123.645099974	1395283.764761211	1466058.581803247	1317326.941223178	1230766.610965332	1025548.808318574	1061840.152336913	1036554.222495723	914138.7081861395	937374.50156217	1019009.012819495	495782.4197164213	629292.6734925725	625947.9198376606	524762.1674067272	564530.0611971179	509872.8409390827	486481.6122979394	536893.491816219	500961.927888249	484724.6545771386	489498.5174731083	453877.8919995722	387484.3250303149	289673.2285318419	373600.2946082117	True
44	P15705	STI1	STI1	66.264	233936.9407224732	247763.7564469449	241837.0824579537	221267.7410162954	204911.1892288869	212717.7926522635	146629.4613128293	149646.416520346	149404.9066766207	128356.0978251647	133684.5831151911	139513.3063341026	63626.49646677112	88797.7832744717	84143.18539713538	80700.9329345702	84816.67667761538	83047.24729772755	80787.70232264958	74673.00863653842	79936.72553858343	70978.24420073959	70411.44592492862	67384.02624823627	62162.00838619383	50361.51087793639	74857.99250877016	True
45	P38972	ADE6	ADE6	148.9	19247.75819266852	19283.82260603367	19371.48199482096	22314.25392852284	21928.55809703592	23312.71386438203	28171.16373873945	28637.86377815761	26065.7737993211	28185.95343745329	33373.13629469963	35920.72565810956	18838.09336443431	26472.81271014211	26402.4942865219	26702.71360989386	28515.9052763194	30537.60148446733	30160.42194545842	33986.58777883815	30786.13351445456	33591.42910180915	32094.37008102856	31342.07175033381	28371.30146887449	26421.74716177461	40405.39520000925	True
46	P39730	FUN12	FUN12	112.27	13842.42999197482	13837.65022709636	14032.36644151626	14804.01530299993	14712.35413943126	14296.08381620279	19889.29019021853	20381.02601689273	18044.04886434236	20601.63661171341	25064.72486930067	25827.1453696352	15009.37512961849	22245.83785340608	20688.76207922603	22156.86218487064	24511.31712738366	24496.85382690685	25182.14759280101	25884.87548159016	25572.3677865418	26310.26630273038	26935.08761349565	25822.11381197346	24598.04918500872	20298.93500300595	30117.64767306895	True
47	Q00402	NUM1	NUM1	313.03	2609.640580681984	2510.816850251768	2679.159043163459	2969.949085848273	2622.734552562014	2669.451722109794	3083.301294071146	3045.638610043541	3101.257417206009	3065.689380094793	3713.421479834528	4082.301547234833	2228.844087095502	2875.945464028501	3200.263249876982	3065.533547433331	3086.294702612556	3253.464739675253	3088.673440896259	3156.814089947965	3167.063674433833	2833.617194028709	2953.556395590835	2512.52927640283	2206.370222043086	1942.251826154085	2651.38579320483	True
48	P07213	TOM70	TOM70	70.122	23473.88787662297	22866.38542522976	23783.43430776773	25513.02399277122	25280.24474356946	26425.7164551167	36090.5762690092	37134.92923744743	34708.00525258644	38871.07868566187	44153.66994749871	46963.50476675293	28557.70534992309	42836.85334432015	40039.30964980129	46171.37984746791	46914.00733639567	47590.47139049797	52435.58120443554	57715.81818084124	54207.85793927729	60006.17491598032	59413.9847629552	56046.0984182861	52217.87355889878	41978.04201162518	58481.48868686488	True
49	P32590	SSE2	SSE2	77.62	42358.51288462864	43132.7483902223	44059.72387688269	40556.22486312164	36940.57419500815	40983.64945106179	23672.70993318566	23474.36359420307	24177.14873537726	17461.32126357602	16610.21451934555	17286.50261116666	5310.624620420068	4870.142142772366	4962.700809706404	2290.394914203465	2396.605006200999	2346.628547901578	2121.040551385427	1640.227120898361	2137.282970737675	971.7692756064082	1209.116088475138	1376.773910366683	1218.62579824198	609.9126199832918	3014.582449031633	True
50	P04801	THS1	THS1	84.51899999999999	35199.33005158201	34557.51000869837	36532.9804754517	34225.14849303263	33829.57915968236	33003.1825540869	45205.67811253805	43861.61278202404	42136.6500347414	46372.49884948681	51059.28704673418	55678.08077959493	32868.36997249656	44727.4134902397	44194.70294927705	47433.82040834418	48299.52578001312	50401.97203103939	48384.89102522234	50541.53096959912	51702.56317178183	52087.26038654929	52030.76639631214	51292.95022783712	46626.9103836358	38221.86529494192	58965.33477909872	True
51	P16474	KAR2	KAR2	74.467	67551.78074867115	66717.30927278961	65235.00993100963	66139.50061921313	60506.73692291752	63078.00504015635	65629.35585297838	65976.67463433219	65339.24960815388	66788.99508840236	71132.71263848853	73262.65181226602	38729.99686705614	52753.18975864123	50162.00170130216	47829.8709009509	49119.81339754424	48207.32957264476	49428.1432919839	54275.63155021661	49838.3181834433	57840.33489251218	56399.77541040118	55241.96529134872	52489.75185458728	41979.2501197215	64360.82701554029	True
52	P19414	ACO1	ACO1	85.367	111208.8706243038	108156.6174031686	120966.3019081106	123320.440258589	118213.4915493204	117932.8403560231	157535.1975111784	163141.2513285715	150848.9721896193	166840.0537923766	195761.0725386144	196956.9830789368	116419.1345378081	172802.2706518138	169484.267747285	199016.3150254164	212134.7025642262	220158.9891038499	244925.2589419444	289798.7351058456	243882.414781749	271046.4304651943	272900.9522990892	249979.8471817353	216344.5122989254	167103.9120554457	213544.6080468751	True
54	P38088-2		GRS1	75.33800000000001	1542.64588355394	1507.193031470278	1620.941617130502	1613.544436306126	1665.058191160692	1719.889844785056	2284.784129852703	2305.764528104809	2142.709013703145	2462.083718823735	2725.977275088139	2855.874968319541	1734.66106340828	2556.140749448852	2429.304740056321	2651.600408260391	2757.57257089882	2728.719030420044	2815.713292242041	3013.607159693389	2860.766106281316	2985.17737068135	3087.345315802588	2944.296556503829	2662.992018040922	2195.347209357961	3159.477862672573	True
55	P02829	HSP82	HSP82	81.405	70899.44696969345	71980.25083594598	70604.99404426449	60928.79147993218	52204.77883847731	54993.7340722619	37936.95805483498	36547.16340189635	38166.83879186494	29790.1663011626	31713.25235762929	35622.78560003785	15196.27882335824	19049.39425983215	20099.95551557109	18893.76093643704	17846.34471182522	18842.1211215247	21393.3690096559	19923.33087700986	20376.92385218362	20794.05941240648	19612.52494851141	21073.091207437	19022.43454884313	13694.73822971696	22881.52460250228	True
56	P03965	CPA2	CPA2	123.91	34585.06637170989	33169.59197113258	36421.11108509488	51608.54022591334	52907.24810720847	55816.04984121511	74325.6874647245	80198.7978422296	76598.75623626773	64073.5243664349	70705.14605826708	75215.31544405266	32859.87473708682	40276.96349148274	43322.92589242309	28899.52873799298	28896.11234423802	30971.78040729666	27023.7720978233	29789.03849643173	28334.38464826539	33513.78372279572	31841.4423688292	31807.56801307363	28614.44254955018	25974.77770020689	41330.63953602334	True
57	P22855	AMS1	AMS1	124.5	19516.81741395479	13095.2879183407	15829.92129631419	15488.43462341409	11645.13942173834	13117.95426279973	11166.51533913686	8922.648074916575	10788.61253137917	7729.204435588235	6351.499741145301	8712.536911979825	3061.175495796768	3324.803060522546	3978.020178368738	2379.572718264099	2170.891888201978	2325.618236934586	1735.126435034352	1451.469000196658	1905.678603964865	1003.347982849801	1341.067021252422	1279.767566735233	771.74261570877	577.7619696806987	985.6875662495522	True
58	P30624	FAA1	FAA1	77.865	36192.52402613389	34023.80911044062	35006.52021735819	35898.71144522849	32288.12907086988	33703.68225135982	37304.41421320476	37104.91405436621	35880.56341365851	32127.70795134308	36490.67637863918	40078.07940896591	20890.35428034831	26705.17077740261	25846.2692887997	21222.44683752279	22821.53082999672	20679.64561062994	13915.10945992415	11221.98500102889	13725.71941377891	13144.38860354205	13059.95804054617	12835.59970063968	14365.74455111017	13108.53552818761	19608.37160343451	True
59	P32565	RPN2	RPN2	104.23	13823.52102004424	14190.99930311439	13478.9356005904	14152.34221309895	13523.61426040865	13460.00600877389	14536.41966796623	14023.71448255289	13026.87877956725	12854.9720016144	15180.49115484525	16425.96656388005	8126.285093954606	10810.3738418716	10898.73075500517	9918.833653603891	10442.22446624126	10347.20466362366	9963.75830139678	10390.89454612727	9773.357055215136	10406.66232178427	10553.19452535798	9139.104261248844	9007.790733545406	8313.02640726607	11529.68770346697	True
60	P04050	RPO21	RPO21	191.61	5360.966241281104	5218.756858567878	5695.502002644953	6000.027153247165	5905.011722718798	5528.819329867915	7789.278369225795	8033.610380938871	6904.076322949024	7007.545123197303	8274.049089447528	9170.62515381718	4928.863814048023	6829.713689823053	7111.23960976497	6453.758942156634	6893.694691054311	7055.77193597853	6856.735271591854	7516.502228966733	7120.199290209695	7365.716096565969	7367.270868065119	7013.31027208437	6418.241057439184	5789.294052516479	7441.115539757158	True
61	P07264	LEU1	LEU1	85.79299999999999	40071.05424764325	37574.4386343021	40102.78352449587	44419.7191471542	43274.48735119466	44741.81216717276	54946.46109145812	57345.00983381962	54597.69797960989	60260.96992258638	68669.9709804089	73366.88681788991	43890.11728802855	63863.12768921479	62978.4144928986	70339.78607166221	71323.20275113234	72708.06954785711	76476.50052224658	77010.04021725824	77942.06289824232	74123.28730062157	75140.46956364282	71444.4786989099	65585.82035185279	52381.22573213492	78444.63184302943	True
62	P21576	VPS1	VPS1	78.736	22293.63091669728	21686.97525512233	23342.01187403359	22571.14879049615	22010.24327676921	21087.26100510248	23828.12756969029	23397.0435996517	22180.37861042862	22983.02263864378	25381.48070620096	26632.64800018142	15090.88903619104	19793.49979529209	19815.12267090865	18605.52963321938	18933.71901023609	19902.76207295663	18834.80035727008	18680.65341214797	18972.34257370071	16832.95775033139	17832.63459826717	16632.84410696456	15357.35979457213	12221.17306101083	17134.63333381011	True
63	P33327	GDH2	GDH2	124.33	16165.94426987838	14484.25525318913	16016.55891216653	15352.80550112582	15144.52215382932	15044.51892251027	19314.88229522536	19712.22391745871	18509.4153331007	18140.30210888014	18615.17215375781	22706.01359497572	12103.05629923125	15280.92695804298	16748.13887033362	14770.33916727314	14249.1879791322	15706.97582444121	10222.82544827262	5020.368428226288	10219.39806344011	2705.633235910262	2759.626401099751	2568.963667327618	2008.551176670918	1270.470323428421	1858.731142505432	True
64	P00560	PGK1	PGK1	44.738	1145805.169096885	1169028.850391239	1165836.150642733	1166787.884335477	1101533.683494506	1152849.270960504	816000.7300950674	814978.384068485	854569.7086203443	702903.4157219245	728989.1382473636	789593.0840619016	347593.0741984302	445373.7320517811	439122.4131822539	396938.7911355169	418698.9881245361	412951.804502721	449647.6135530041	495313.3164539158	452361.7557814084	461265.1775174889	456060.1727749821	436091.1917571499	390186.2187748607	300448.2791481822	466365.101483779	True
65	P11154	PYC1	PYC1	130.1	67275.82326714028	68220.05912135591	68857.57145859739	73518.78192507748	74857.63818662208	77048.59085680258	94942.79919654285	100331.8298936122	92242.42288233138	89806.85993125102	107017.1065546717	109415.2791081372	61038.11660523571	87061.2091393076	88634.10691053722	95699.33551219088	98412.67885225939	104518.780406393	107598.1293576959	115000.8212755497	109221.1428675218	117854.1545689078	117402.2707433318	108650.0438370304	95647.41544614204	81835.8309748942	108937.3784211552	True
66	P46367	ALD4	ALD4	56.723	1479831.048242863	1353402.117603076	1454444.974799803	1393888.618199943	1397846.140028768	1502502.142315981	1352954.788808651	1505856.963648054	1415579.588222702	1333482.417850664	1464551.154713388	1585276.771271416	873297.3289552799	1130742.090523194	1214994.908657338	1171729.244957344	1118228.125426987	1147161.193140706	691654.110032753	287587.0069059066	668430.2094641996	142463.125539489	142429.802157676	123519.0064498898	93343.39660093353	64810.48357938732	69871.93759235532	True
67	P53278	YGR130C	YGR130C	92.697	24569.8123997535	26695.23240741322	24981.8911261848	25429.8245658893	25252.54561513622	26069.21988861418	23115.64597436321	23934.66708353587	23408.53577545642	22261.3664276761	21913.53945073206	22533.77611104437	11966.8488392127	15496.7093093382	14679.33090527433	13389.96438122381	13630.63950079382	13348.7876641259	10889.82321812469	10494.18054785669	10918.24510955487	10330.71921916682	10046.63459845375	9251.596966335404	8743.826289810233	6499.026929380095	8677.581469520506	True
68	P53622	COP1	COP1	135.61	13767.36179204291	14066.39581098266	14483.02679624185	14053.99211533532	13900.02621213163	14176.20617607944	16379.49295374448	17134.93026011558	15305.12067681659	15327.89273372361	19436.18561824805	19826.16439294797	10448.52984710503	14327.18939155742	13936.83615244582	13578.42176529797	14360.69239672388	15543.91371298278	14150.81258903965	15389.67440936693	14523.29080024764	15018.58000585263	14968.44799334331	14323.1663432043	12819.14709466945	11037.72965367157	16406.42560600106	True
69	P00958	MES1	MES1	85.677	5099.551602893739	5321.40400196935	5545.945148676107	5845.003035274897	5781.656627748438	5709.33417012949	8167.041195253823	9105.27884424312	7878.229883198804	8952.931490134451	10041.1259745396	10524.31980876373	6442.360765660266	8983.195913810026	9069.933374033923	9483.588048932046	9266.273780460437	10183.85710770788	9638.12247577991	10708.88457746489	10028.85512277392	11929.035905165	12152.91126610228	11746.58734775808	11793.88013122156	9717.498353122686	15719.06485356705	True
70	P32499	NUP2	NUP2	77.88	4224.13894812309	4562.059646378714	4601.624137231785	4141.367102291521	4322.85624801755	3883.209567542136	5134.413586304487	5428.69248152898	4755.042278890606	5128.982654537034	5457.231618430587	5626.428966650954	3156.869707420765	4944.524844416303	4131.337051934104	4592.759810514393	4980.10809032921	4454.74402351856	4516.354152529552	4916.848424137665	4555.601615223994	4935.914806743191	4944.273781134036	4569.23764944234	4634.914621430205	3876.244380398366	5564.012282887458	True
71	P38708	YHR020W	YHR020W	77.385	15672.24331007896	15406.66753018424	15829.93395608867	17048.54770030905	17030.90222885125	18116.49985298019	24375.29255224491	25781.88739598038	24645.08823488673	26209.2630821743	29952.00170959186	32195.02427392642	18473.45648262087	26758.79278989564	25807.27628905785	27787.76384038191	28366.39796988603	28891.61241590487	29713.4488824024	32283.65075217572	31618.82132795899	35963.58950733218	35701.66524131869	35596.64509876016	33538.0745520657	28267.36404087094	44562.31895282655	True
72	P38934	BFR1	BFR1	54.639	31387.85333356856	34767.27203074694	33462.76411261215	34770.41672751502	35543.38937762797	35943.07275504748	46783.94383958361	48655.52705964786	47427.36140073697	53120.83777098205	57138.24699412973	59974.82784266586	33747.56524986636	49455.74132490323	46450.76866940626	47323.4203592197	48343.61051718852	49019.17014038605	51352.93206733913	52093.64222218705	53661.1425493834	47627.38057734563	48032.1698189774	44724.29403768158	42830.02858475027	34428.89334716724	49002.88442353566	True
73	P53852		YNL247W	87.529	5477.36401997839	5244.61606097715	5846.34695393255	6184.43572344138	6462.68468421372	6189.209989504347	9492.045252512702	9960.590384184432	8778.782840447728	10279.5294736223	11891.18093978181	12447.28112081786	7555.895985646776	10649.16776306969	10119.49982524288	11170.44788414313	11620.43115128034	11556.6731634645	11945.28352038229	12793.15047421514	12491.96495474903	13771.49077456138	13432.61131765272	13140.56929664001	12650.42334592053	10482.83466362275	14707.60601914286	True
74	Q06685	VIP1	VIP1	129.75	3019.435518579775	3216.294962053325	3053.839205261281	2914.353168207804	3004.511004425959	2682.485533211337	3525.171770068317	3437.146689766271	3267.743560197759	3275.397235176619	3947.447525582848	4389.373275912831	2250.608482966487	3120.24144294123	3113.550350209698	3027.539308199934	3207.880085190211	3327.272851722417	2965.071545189463	3001.278117776325	3027.060903729016	3370.83893558369	3377.229074776848	3115.673384658006	3097.87864413948	2323.012699899888	3516.782166709527	True
75	P00925	ENO2	ENO2	46.91399999999999	778879.0515602566	819345.8128210603	772489.4032495187	927277.6012389737	841445.6504316078	869203.2847543065	913025.5889075155	826197.5144148226	856830.512061951	825320.9330930769	819715.4939400778	950197.7202988984	431734.5555683543	583263.0971274509	544495.7917980932	595685.8599690329	614136.5090080674	633070.8877571975	675105.2006564809	700643.8494029021	678251.597891168	780650.0980223084	769044.9588289909	779121.728080519	750812.0052690534	631643.1877300333	1015954.648169091	True
76	P0CS90	SSC1	SSC1	70.627	155947.7301669939	155839.6225468006	157869.4349083188	145701.6285151321	144223.6974253777	142082.0362024895	162366.5463648315	166839.2219630872	155888.8226915208	173184.6836665749	199211.9733389347	203682.9530469855	119504.2262083105	183909.1327706667	173618.2617610861	199170.2579941005	205172.3863003044	208869.2440541307	234654.6308325868	283865.8840145722	239494.0402686161	283593.3647805171	283320.7651735233	266606.8677060539	238636.202160027	186372.7564446002	254957.9742427564	True
77	P13188	GLN4	GLN4	93.132	14054.74468802156	13718.40416315898	14488.38882638403	13452.6420093802	13180.45142333296	13264.81778332414	15990.62360896386	16209.28809513464	15206.58053477695	16474.91399324375	18649.18130279496	19924.48443942226	11690.178384703	16924.37275595554	17105.761438676	18056.55073942388	18897.42082179085	19256.57283943744	19633.67863572777	21429.96932404584	20532.76118183782	22665.16657508711	22998.9497816642	22002.44035882582	20457.32014882475	17257.42510939052	26023.89681072096	True
78	P19882	HSP60	HSP60	60.751	153281.2332592238	146248.8922104566	150287.8558937835	131186.4699427177	125913.4499297065	126965.0631292429	146558.8447071625	148238.9086642068	140095.8299191119	152506.2376762913	171119.3077615294	176651.7685255388	105761.1520758673	162171.3078470381	150122.8450862431	173888.4496734282	176717.354671478	178683.3579978728	201848.3549102261	224021.514343625	210373.6903865518	216430.8437609227	215732.2443369548	199213.0535711094	178938.3668267032	137273.3961006126	188072.9441716213	True
79	P32191	GUT2	GUT2	72.388	152023.4356112945	145389.2497048669	154508.0276013204	132670.9538000484	134631.43243618	130773.3192183143	111255.7065728227	115212.458122158	109042.7920372655	105668.9049330029	119299.6663026994	123003.2331779881	66548.39365727588	97175.07293849307	90017.65759273255	93578.56031358214	96012.67350617242	91321.06285683288	80260.54380736146	80797.24138193828	80848.29393441821	65242.6566111052	69381.95413288896	62843.8470965116	47315.20428013427	33364.02055036811	32957.9037493779	True
80	P32327	PYC2	PYC2	130.17	9032.840079012982	8812.341848527807	8823.55735646349	13060.70068774357	12251.72172203943	12209.6460190404	15745.6351801554	15654.8598776905	14750.67313312861	14464.13222109347	15975.43630074369	17694.81784349947	8844.310661397723	13399.36512559635	12603.08625192732	11674.41186830684	12938.77863528081	13167.31994894676	12049.78765541221	12485.1605160616	12448.1540743079	13692.68373943521	12088.37786437825	12518.55332197673	11524.55297871956	10434.37888047129	13841.80283126618	True
81	P38144	ISW1	ISW1	131.1	1134.83418941799	1179.958143286957	1204.213552273884	1397.847946581827	1298.51203002616	1313.772559360523	1899.762697046806	2040.597137196983	1756.294795406192	1901.166977151488	2264.982406329516	2454.87213582134	1285.125124254144	1958.609131512004	1824.381115329262	1845.330532614114	1825.626675314908	1876.719880618279	2056.460103625647	1937.734344878314	1886.070353124616	2107.747108094583	2146.875868252944	1938.007777322133	1837.209616606752	1551.828159839514	2228.735575478862	True
82	Q03640	TCB3	TCB3	171.07	1671.667192340939	1689.35049779968	1675.558335469866	1755.137383757823	1828.344283171709	1824.035877805291	1963.07256951575	1972.418195370227	2077.066052542408	1891.692034097045	1939.371760315109	2354.111632047758	1277.538278627005	1638.155904971187	1485.585577400078	1548.75243785329	1512.830166544373	1847.635046087673	1592.744522379693	1702.084249242589	1415.258064577633	1738.103921914831	1629.113938253591	1370.608497959526	1427.415984950472	1231.224429345201	1657.300902794863	True
83	P09440	MIS1	MIS1	106.22	4275.27138700162	4051.166280031637	4590.118870711468	5182.095389363819	5047.872987587361	5010.884194973099	8068.137932503593	8513.475421313153	7606.438124018569	8019.192210543843	10109.55201979214	10024.8904223807	6293.621013183702	9187.379787903	8540.091968444542	9723.085077290509	10282.40610110836	10504.05129592203	11061.72129589057	11917.63654760665	11897.65497680033	12775.1716151449	12579.30019470738	12486.57798619548	12426.8904664337	10004.15232118581	16041.3572675852	True
84	P12945	NAT1	NAT1	98.904	4565.808867794231	4237.065305830457	4790.135099229186	4532.25921811978	4769.552090553472	4180.566178732395	6162.394539410224	6425.406979683453	5502.746776943766	6297.563036449249	7124.965594339182	7534.250031314637	4203.756550130201	5902.912477678105	5702.366645645187	5966.861144784557	5984.718730928061	6360.460590503058	6640.260278173897	6967.29245632885	6740.649218777095	6895.232328590421	6768.993149514704	6300.512034546464	6294.274440072966	5223.401512497583	7554.666059386921	True
85	P13711	POX1	POX1	84.041	25122.98485138579	19093.61513627859	24107.54368404606	27171.91135317822	25197.8102218028	26195.61773183821	19354.27630653673	21334.56287847545	21641.83784034351	17171.89065230022	16622.54349158155	18521.97025672747	11068.25663563743	14406.66514327781	14306.6604375044	13588.78114230067	13481.38448739188	15960.57616242079	10806.33728715304	6320.670355527682	11335.78635605662	3134.643598439493	3575.019220313908	2329.182429062159	1868.402319078116	1925.440099876992	3731.058618554404	True
86	P14126	RPL3	RPL3	43.757	240876.7031162765	248266.9819471668	261091.3141740221	267091.5629360675	271570.9802974559	286319.9992826369	355717.0047193081	372001.9230304991	352133.6111434589	401818.7835138876	445801.6469005594	474795.9366264291	282206.4484503287	401942.0602499698	407956.6314507218	432840.7268657913	446105.6550752486	455778.7165674908	450592.7425147149	491083.756486139	460344.9271276531	539238.0579184204	531604.4668587476	522903.4038008245	480325.7284897794	402141.8289481704	613473.7194443792	True
87	P25694	CDC48	CDC48	91.995	86878.05351368267	88858.23050194148	92263.84733329504	85706.73206835768	85326.45222415778	82770.49836217937	80634.91750426716	85128.50114607699	82150.46938376203	80718.53050327493	88119.3696083233	91537.70468046278	49610.42857341778	65638.4775910427	64177.28033119765	60622.75051227363	60739.41017824073	61038.3819612532	58922.2933295027	59191.8316784831	59871.73510153122	59134.70297149634	58603.8698733916	56275.1080409371	51734.31484342795	41725.83377245276	63347.35905251753	True
88	P31688	TPS2	TPS2	102.98	12399.32586718911	12424.65694315336	13159.96715697108	14051.06247467118	14171.41284267869	13963.36835386326	18069.05157597191	18647.37767572123	16823.30474302061	15823.04014051706	16335.95296247112	17360.45038870183	8231.390924596244	9297.072951710163	9665.965446527754	6728.939911021246	6976.003302266832	7035.404131130738	6292.745461134689	6578.728903776384	6495.996970823726	5966.341842920607	6249.270097284762	5776.042367836516	4892.542886605896	3531.811535434339	4628.760583583959	True
89	P38764	RPN1	RPN1	109.49	20793.43135000683	20725.26978194781	20857.54919588966	21798.52689881205	19970.72009725867	20175.52004827202	22218.38535760794	22801.53463635717	21416.7944670126	20438.64742912501	23741.63600503294	26402.39085834804	13642.77393367677	18162.05569369596	19055.18938532403	16067.67361365036	16933.95684794376	17664.74945612893	16815.09238412812	18052.4943250997	16876.34813943692	17733.93823227077	17459.64527326501	16245.73563928537	15974.34353321417	13304.62988709885	18822.09584539813	True
90	P47047	MTR4	MTR4	122.05	2215.587973180152	2197.648629007782	2354.873025857189	2431.144528155442	2092.123109418414	2247.072360223513	2927.368608313248	3030.018553528548	2355.529947114077	2855.95350643354	3159.350692029206	3463.397026920225	2063.675985040356	3088.417080212995	2836.574877199425	2650.908310235497	2998.157027801944	3094.885571495799	3037.747196728676	3360.716147220419	3361.192917753303	3929.802777533564	3786.218790667178	3616.455945329025	3133.088354551297	2761.793995250237	4470.120959653546	True
91	P00359	TDH3	TDH3	35.746	1967332.594953494	2070941.620039425	1990280.23204862	2020115.532282096	1850480.547048315	1962452.677091642	1556000.286784481	1538974.519436301	1588199.428311539	1384559.931534404	1447535.259661341	1563999.420118481	740662.3926764083	973347.6797976426	907518.1064298874	937943.6428228493	942786.0167799796	964430.7495867952	997913.3330087052	1084691.071811549	998538.3149918863	1123434.621555852	1115800.779804631	1083584.510932065	1013409.411312962	787204.8862014012	1278401.726621005	True
92	P04147	PAB1	PAB1	64.343	63299.82958753812	64126.02281091992	64396.56511374359	64700.86297767168	66799.33062581741	67219.99040444486	84265.57302303858	85886.16273714066	83514.21438885065	90336.26995612463	102590.9040905509	106954.3804170429	63300.82071115798	92555.80415348144	86118.19343521308	92173.163596405	97239.86800440673	97035.12202079842	97876.4348704322	105051.5918381212	99757.22205812544	108125.8285236908	107804.1024336558	103672.6249693881	98609.06732750779	79708.77334639076	118089.4005548759	True
93	P23615	SPT6	SPT6	168.29	2995.341750637487	2770.008646955223	3112.744871027247	3234.190434340014	3147.060176738835	3240.737265282069	4076.703693623547	4024.938026114949	4204.081325675766	3615.949550652804	4446.759064796063	4775.656595904664	2954.057481245751	3441.207573588814	3674.588803155216	3646.439700417322	3751.544547234969	4228.576881417308	3531.541799596279	4123.591947296586	4002.869246466156	3800.21967871683	4229.315905625165	3906.129327160904	3060.313100616486	2746.24804103956	4096.511294684839	True
94	P39935	TIF4631	TIF4631	107.1	9442.867632126741	9718.439789512686	9633.77408809412	9532.882614113845	9690.053410808068	9248.116508208223	12542.26073828681	13511.41246980819	11558.15624456323	14171.3747491696	16087.65512139488	16344.01583394071	9964.58244518031	15131.77713188431	13366.50440863852	14411.81958959409	16140.47251565412	15550.78105067494	17669.12657427212	18631.89999103995	17666.80424332276	19527.38467241784	19864.66235860273	18559.55244300432	18613.79806745646	15443.52382453337	22026.16152966662	True
96	P00815	HIS4	HIS4	87.72	38187.86694402221	37532.68975511156	39126.66722279239	53447.5665790608	53754.62310655234	56909.71391736889	78338.3991119136	82240.59467402534	77944.5434772045	78747.41222262789	84890.99013581607	91623.8019508436	45016.85811890679	61564.04419732295	59374.36651149455	53232.64205776114	54267.57725365869	56535.87273124482	58131.09233961453	72849.16542263208	59832.39396766636	84057.98915385686	81429.46458901052	81147.06895005575	78128.50694655272	65044.65675090726	102522.6020580697	True
97	P09624	LPD1	LPD1	54.00899999999999	71935.27948291857	71968.91010476428	75339.07299917402	78631.56423738798	78543.90992914872	80118.25866891514	92964.479107158	95630.36428908074	93340.93389444578	97345.83140935341	105478.6644104732	110112.166778819	62104.38892193486	92045.4149516236	86294.8474081952	87054.0990614261	92405.69577601054	89723.23525671598	89575.29162482831	99671.8508525739	88758.1596808511	88576.33765291874	91727.45812726335	83451.94526023968	74094.49510589565	55658.47944610218	73905.51518226191	True
98	P20967	KGD1	KGD1	114.41	70939.63294464556	66345.96145224235	72151.38842347774	68919.88566839838	67946.62009014247	70308.2898763236	73821.81226727528	75552.98404654219	71060.73064373151	72264.37844417826	79989.3150930051	87147.82349744052	48006.67816808674	68952.50631131201	69854.84968205277	68411.5447515372	70932.82588549163	72455.32529276323	80249.97876403306	103819.3901859726	82619.90940760117	79783.67434093369	84578.66821594027	73748.61459021881	61156.78718816156	46335.0163196505	59577.75478765203	True
99	P32898	CYM1	CYM1	112.18	2495.229333843809	2071.592045557866	2440.624444734004	2343.706297748401	2256.985907425492	2149.772967033946	3155.511956454967	3039.346306554441	2702.866693569516	3304.031830594286	3739.201158809317	3996.423642813823	2194.358320866495	3102.520888482219	3232.864350097202	3507.599488461482	3594.701526471596	3775.101219548832	4041.072242717521	4230.136006615162	4171.148420601323	4192.835616111786	4047.809627086219	3821.879321608441	3720.898473725022	2957.43775295076	4465.178964560525	True
100	P40053	AIM9	AIM9	72.413	8769.460194413836	9039.6959398016	8592.687851087654	8446.833976823229	8208.763324874102	9046.863347387969	10097.12337746984	9767.04568748052	9445.226395632739	10184.8378630167	11150.11758076615	11319.42223621181	6849.721949747623	9805.453916601155	8872.810538391752	9498.995211094334	9788.054184312809	9951.51928587172	9197.782022339718	9766.544901090114	10529.89167394982	9442.17735855473	9447.543220804284	8826.33736132924	8347.711573764958	6175.177144565377	8621.080379619354	True
101	P47068	BBC1	BBC1	128.29	7340.622143394312	7366.86507729797	7450.052714848372	7382.141775748885	7496.12787140682	7090.897742749419	7826.109067422938	8564.586422931527	8106.145267008267	7289.869396448539	7755.778135362926	8331.081540460194	4953.49878419444	6141.06615284949	5821.415527988728	5374.856358302204	5581.834653685382	5441.781737865966	5098.15610442949	4967.28964030616	5156.069766617985	4732.998147536695	4658.429035594561	4214.083747988258	4087.221391311926	3138.596797226471	4516.889211518253	True
102	Q03104	MSC1	MSC1	59.588	111223.1864402798	109766.4620554654	104359.934538793	109823.2258961179	102140.6645612036	114290.8264397446	77930.12615343889	76385.50543867711	81074.26812971501	53326.2284482861	52822.56160326616	54263.87109883823	15050.56625506863	12580.05163498932	13311.56681641404	3648.344354082351	3607.216889984887	3224.340991113957	2172.112944362556	2193.001756958574	3761.828319380048	2291.543411965959	2663.079492722188	5162.940895785755	1973.439650126954	2782.893609877344	3544.848011122132	True
103	Q05506		YDR341C	69.524	25255.42883067258	24138.29177051458	24599.81041809299	25126.34648486522	24614.92299083173	22363.57873781507	26781.17898594379	26554.18956165735	26122.33990714935	28056.23503609792	29322.81529734224	31228.92982776285	18095.33101239837	23011.05283916236	23155.94476164115	23618.68402345286	23136.14775953803	24708.03859381079	24965.87000875122	23914.46991030257	23740.19343894696	24737.82983991142	23045.41452158538	22499.44304278503	20733.54674162145	15938.41061474823	27378.57795708551	True
104	Q06440	CRN1	CRN1	72.55199999999999	11375.09076041926	10944.12817614336	11850.98045136038	10628.11451228788	10859.04629080119	10725.14527397588	14915.5714271564	15409.01616501364	14567.11572405073	15419.44674299324	17410.37819866786	17435.29337442103	10349.88308582561	14121.29837255822	13887.58151085081	14039.60249258094	14807.71018429425	13501.07389587585	13974.80314670973	14909.03331553599	14217.82455099327	15699.39702070367	14766.67488459981	14684.76559371058	13370.92214670516	10223.27242828005	15098.90584382963	True
105	Q12496		YOL098C	118.39	3047.417299750055	3043.36930420006	3026.996489738629	3000.108258263711	3104.171795900884	3084.840632288911	3500.032036146911	3763.067211361433	3056.258414243953	3089.744021990815	4380.634164669567	4466.862042800867	2103.057928257951	3029.06231281884	3334.676106871079	2844.673499156549	2632.914504771963	3237.43856654089	2633.413760004005	3162.098226133432	3232.97326872941	3212.399498942363	3297.53305130046	3085.038302064898	2804.030028421623	2386.049658949219	3906.478513240546	True
106	P00175	CYB2	CYB2	65.539	61945.56948905912	58988.07811607479	61588.80618137831	70699.40394049753	75192.97895444444	77132.77391530287	78165.89356863477	77641.99811774911	76810.73177833427	81527.71237224728	88950.49560469494	95932.80158001302	57873.32614933905	89322.41380508743	84223.35879957804	94057.72682736079	95432.53291286794	90104.83660139985	89839.85594573362	76952.50395934282	89969.58633541872	65995.16157444516	67116.07547666118	60608.06598789434	52305.34718711136	39670.73847191849	48773.46440941431	True
107	P00931	TRP5	TRP5	76.625	38429.90920456458	40516.95322931457	41257.20851030687	53841.04940852297	51786.47990422146	54331.88883531247	77099.48666677094	77745.86201282294	76222.08122803258	75551.20480472197	80125.25215795089	87102.1660378309	45164.66535727582	61526.39062786828	58060.76767562696	52468.42311738948	53504.01201550538	54839.74790047244	49193.05501611507	53989.82856648012	51093.6727908625	62255.67450577732	60762.62793698702	62015.66870313885	58020.83048834612	48278.20677987616	74344.55053892265	True
108	P05453	SUP35	SUP35	76.55	30186.40717578043	31137.90243577657	30894.74410482627	28681.62814820863	27885.23726579623	26205.63883746995	28642.10178572247	29716.37577583531	27222.62178435078	27077.83936996145	33539.75205325287	35871.06250425671	18807.45294051777	26377.57272858977	27209.60785018036	26636.25868041685	26668.60424476295	26928.53897880775	26888.60366541016	28558.63708954407	27260.4638279901	28543.79546025983	29134.96299542687	27747.70131379951	26847.5134776265	21863.56120390574	31438.35261165956	True
109	P08518	RPB2	RPB2	138.75	6062.499575370832	5638.458499708083	6065.790853172992	6469.881795613052	6125.317258703158	6503.613754931747	7472.369024900928	7936.601616687079	7311.824316454038	7139.291144711294	8257.290206941838	9824.859023514837	4906.275017420199	6805.887623003894	7097.733499941	6936.793206837894	6911.278087971845	7218.581303039402	6977.771704651201	7591.099713051171	7039.760997185845	8131.498636997668	7943.768998104104	7637.80010491046	6992.683936328363	6108.359738196285	9371.907358813314	True
110	P11484	SSB1	SSB1	66.601	157636.1678981632	160135.3313681003	154948.607846784	183923.5931619115	173194.3087293645	175724.501506928	240434.9298798424	252728.6676050399	256439.0056297525	274147.1229537523	322244.0657238179	356162.2669378221	210617.4021652967	317269.9620822094	290685.5139754437	342388.8646089546	352953.7656772427	354174.5360662355	392006.6433598976	435815.6756804617	420066.1286805382	467002.5135827803	478395.8277117768	474054.6063708934	443406.6281960794	375368.1842914213	550218.3886240256	True
111	P32582	CYS4	CYS4	56.021	40996.41871646228	41344.31687201727	40855.82029964435	46835.67863014594	46013.16876351208	46460.17028027283	54072.45822614111	55301.78500978326	54099.27021274056	57783.919377551	63832.02914275297	65254.51529448752	39466.31723357175	57870.75286155744	51832.01004904177	59839.28033833401	62166.51585239821	60891.52275043591	62307.88428156813	67839.16900013592	62627.19305218609	70528.16686361704	69919.98988006664	67790.32740689437	65780.22037492412	53143.15018112383	82982.98735121533	True
112	P33338	SLA2	SLA2	108.91	6549.537343037035	6526.318570027479	6567.194878474277	6894.318118389368	6802.825020582989	5681.73646618037	7559.876493448559	8190.760113720963	7521.3738664864	6676.083125678532	9000.839879232668	9099.590053229917	4778.055132386719	6802.369762707198	6122.975707932012	6175.083559625064	7195.584214672628	6579.953117732574	6264.454806453618	7017.762872668259	6686.937068507298	7292.686115571624	6730.421351078012	6140.848961429509	6242.89957517209	5112.759625474714	6950.130953776459	True
113	P37012	PGM2	PGM2	63.088	59392.05836399516	56763.76622188297	57480.57545157226	53352.19027507302	55695.05535690689	56470.441620029	41155.55399344871	38782.07703574965	38107.86053929996	31645.50361183255	31088.50886409384	31996.95947464764	14086.02149511411	15245.83178735034	15765.88205624379	7937.689279563596	7427.672926552919	7140.689608325859	5436.491993806007	6630.1156929012	5369.251715376624	6372.092139892368	6562.009077060214	5942.533745181307	4505.91780236835	2983.346673096016	4067.96596666502	True
114	P38205	NCL1	NCL1	77.878	10748.05883214596	10384.86184849824	10589.26135878628	10974.42895778942	11250.61115055557	10722.52763797281	13465.84648052871	13898.87494886816	13455.2420982477	13895.90718926225	16017.77015082308	16456.78027987595	9197.398336079286	13709.67518317187	12999.04547354305	13247.71857032309	14417.09096164743	14304.64443435961	13782.80645848648	14020.86615937534	13991.57828203615	14605.49988693687	14162.49879053423	13486.32829522897	13070.1785481857	10468.50247425366	15732.86515736937	True
115	P38968	SEC31	SEC31	138.72	18601.55867266387	18269.5948367518	19341.60179713279	17947.14974988208	17095.31764860952	17565.8537248345	17977.65789028973	19229.49687504183	18879.92587400325	18163.71911730485	20746.86100876838	22902.56593869227	12567.42613550177	16984.93877848692	16796.54665831234	16894.34831344844	17871.13592530696	18209.67696984537	16949.67662480206	19440.43599202827	17636.07746750993	20233.14452297768	20100.06862766871	19182.07274264661	17275.60908506926	15479.29455660028	21891.90289038249	True
116	P40150	SSB2	SSB2	66.594	3672.444514287357	3556.674947182233	3782.897722346154	4239.037453948251	4300.17179498489	4030.018221511487	5610.678128632548	5642.519129127748	5331.354215093133	6105.55857263677	7436.110465474989	7363.721756821206	4387.257283262766	6520.875242533894	6143.282722680385	7458.916765005736	7546.044826267312	7348.487377965215	7667.529325595882	8719.143268721742	7983.940426364567	9275.710318030211	9042.731207518655	8745.054046809462	8208.325741081399	6803.782335358746	10020.91322937227	True
117	P41810	SEC26	SEC26	109.02	6071.468628275412	5804.616793327658	5968.53422805299	6111.802674346153	6007.518395220597	6242.699965377414	7631.390375058242	7571.390926244531	7205.651645650374	7165.115958168209	8654.666568871156	9260.746049963669	4585.525550469371	6385.426829072943	6684.518686703691	5924.808286873003	6486.00989407473	6349.231168607378	5739.154017285311	6375.388085591288	6307.994694959272	6172.19966462227	6120.794152099598	5734.381057806157	5409.907372521256	4573.050238832257	6724.093478276245	True
118	P54115	ALD6	ALD6	54.41399999999999	210495.5583721857	197268.0913248677	212746.5674716287	264713.6673279528	277580.7786166285	279750.3195948074	423470.8277802565	431262.5330966252	405675.8890758548	486478.6935613176	629489.5620500904	680096.9524856611	351962.7308082457	493023.1732128669	506379.8332253724	490243.3192565474	495893.8025600708	450273.1676758686	467650.3486894118	364986.3189446485	482743.4976539775	294252.4398269067	295468.9667506228	284154.2010630738	263565.9697045088	210609.3668669749	323052.9002727297	True
119	Q02892	NOG1	NOG1	74.40899999999999	4765.567516409962	4826.079735753688	5004.61447238791	5978.804193490575	6421.580987980466	6403.000992236568	10229.34330006491	11353.71776699942	9423.513259581609	11927.43384088867	14399.98924315911	14617.74454414921	9456.99693489662	13800.5074608517	13194.33706608127	14831.58589897014	14742.71384304458	15601.15574372922	14761.24607045265	17183.11322735263	16202.55107094485	19314.45260043075	18811.63738594277	18963.23839513549	17162.0083559493	15081.04523727305	23149.54323291526	True
120	P00358	TDH2	TDH2	35.846	132978.1659602308	134124.509720001	141716.3216859247	128616.2839820818	132722.1775164535	141815.0880688529	97903.53981595526	90064.83832559973	97498.41017341988	77440.23345317175	68024.42479114947	66251.04897199871	31509.98881863528	37857.45461432502	38089.54889850106	31532.16214682434	33175.71578493391	32052.96223391048	46080.27836557848	56597.77642463297	48310.00700923806	61861.4186299281	58589.86557133798	60129.55820912073	47452.159073459	47349.69341187386	74838.62548684182	True
121	P00817	IPP1	IPP1	32.299	157808.5266879864	160183.7287109353	162087.8708379517	173217.7194946234	170285.6926120249	176793.7336149515	191546.8915564659	206571.6572581392	196446.9842735429	204627.0308696192	223458.2287789016	222544.1151293087	125243.1083873047	188376.3098594265	179376.4741377906	181409.6349081364	189413.328054697	193375.9132713616	188616.8735209786	208364.7438806921	192551.0662355896	214748.7124599945	213530.8100256969	198789.426393804	184889.4908999068	145835.3023926083	210263.9721200168	True
122	P04806	HXK1	HXK1	53.738	452935.176226065	450639.0679942038	458709.7687790592	312723.9407439799	303052.6987384667	313552.1087637092	188597.4112755989	182607.2612165059	177417.2613764293	177268.3409714164	186551.8159370582	198327.8858876595	104553.4862063837	143580.5272075885	131309.8125465471	142582.4214134068	148017.3947593389	137518.6753699156	145463.4355386802	151711.3489296066	150027.5251496746	137838.1186304986	143872.1708511316	133488.1222432308	122111.8663120961	90531.5811868943	125246.405381322	True
123	P06103	PRT1	PRT1	88.12899999999999	17900.78020409175	17441.54146963346	17365.14113211272	19074.84451332521	19341.30569662733	19731.88930470781	25434.27936516451	26663.54465311635	24388.8461632622	27738.68868299788	31027.71597343594	31947.91497087254	19662.98751418492	28613.0574852042	26263.46650807675	29622.3403266799	30341.73026194214	30325.15571176536	30739.95415841955	33691.24245416668	32334.16557021415	34187.01441792744	34631.77722239654	32691.31214425946	31045.98878593045	24268.82562244618	37773.63682706768	True
124	P22138	RPA135	RPA135	135.74	4032.788454995278	4307.234992735066	4314.415021599314	4575.893080061244	4856.055534164422	4776.647312291155	6238.509573185159	6581.612221279513	5862.561755859221	6381.524409737687	7362.989188143915	7823.927976550926	4285.132199970233	6060.599298196016	6599.499926108752	5804.765672555274	6572.335857199527	7153.521034390526	6403.214086906072	7352.46484515222	7043.963044443042	7378.729246032231	7674.304155843965	7207.855555119691	6944.396094028427	6199.660688755103	9633.633497543784	True
125	P24276	SSD1	SSD1	139.95	4396.195585724527	3734.624926146971	4125.585770902244	3962.31609595032	3893.885374970189	3810.19873469129	4255.801062022048	4463.606123049521	3948.237698617821	4093.391340220318	4390.440680831894	4769.752599367279	2387.71536650947	3204.407702181585	3355.38067382899	2857.239126080036	2987.99231554449	2887.576337540216	2791.635534489232	3123.741215160313	2948.435819007308	3043.881364057938	3091.577956016357	3310.336335366392	2641.284428812793	2226.008143153178	3255.410774369396	True
126	P32528	DUR1,2	DUR1,2	201.83	190.230938022724	168.0288184068303											112.7379623821815	123.0539494933488														True
127	P32558	SPT16	SPT16	118.63	8900.08424868315	9054.79323346667	8957.352610292024	9993.664230637261	9520.562372326496	9344.773987144785	10949.34907415211	11398.77095970048	10737.44646149089	10846.53338900481	12088.71439071832	13827.28600196395	7347.60868069181	9535.118560235842	9800.788884266878	9142.620484748657	9480.727966391345	10155.07571570076	9667.278027599097	10068.2947600682	9932.796553523012	10272.35960138906	9640.149093871392	8836.291218966344	8224.797689684152	7257.402755061772	10468.59784019789	True
128	P40413	CCT5	CCT5	61.913	17404.86226377648	16963.69917086852	17163.77607494692	17848.56371606296	17863.47667434379	17755.24432475504	21753.46182846739	22982.17127136566	20270.90920384418	23127.73578394858	25288.41178411214	27425.62807375702	14889.43257840224	21606.44897285568	21110.9216273927	22065.30986944863	22704.66895608791	22689.66086970448	21978.66817665262	22025.28170590705	22949.54163872543	23290.68148781279	23373.60309745448	22184.1797020663	21337.57087950378	17370.57744369309	26252.85092981513	True
129	P42945	UTP10	UTP10	200.08	338.14400105419	347.817834364575	343.1988275558488	424.3759334463411	379.7732818095723	420.2008563867876	483.1805370207237	515.9724199116503	533.3174037170633	495.5720791291915		724.7153334416547	364.4848076385437	487.7824588914263		543.0095347384076	128.7517703050356	586.4941955177055	546.3265205330014	553.7382081626516	595.5639908145196	580.2007125324884	581.8872144109688	585.6611928107146	578.8573155136381	541.3105356734209	636.3924081501738	True
130	P53978	HEF3	HEF3	115.87	4456.685282290779	3643.125730849585	3504.225271068696	4941.309611689906	4172.405938223347	3250.157800464057	2018.830531253562	2018.856590504498	3322.647275520042	1540.950576585423	1480.512359189132	1491.963679427186	676.6590175324293															True
131	Q08179	MDM38	MDM38	65.00399999999999	7720.881389003313	8001.867497453528	7844.7113826061	9426.738045599332	8890.405200656312	8860.903653340674	12717.07206817636	12816.14320769267	11277.63662556296	12188.65338876838	13978.86283908087	14461.76067113176	8302.640252575959	11213.40869178862	11014.71393492179	10956.97299022698	11883.41276843236	12180.94026141435	12361.00387118984	12111.92819478111	11851.08650045638	11490.67789799035	12266.89480304222	10980.27504316139	10875.02004703003	8843.8707596237	12356.62374674469	True
132	Q12460	NOP56	NOP56	56.863	34185.44757751207	33450.08754600211	33913.07026113797	35398.94732327151	34071.6359410472	33899.70053660323	44529.4394760501	45117.39368754106	42941.61631261295	48778.83714044109	50020.17567640761	55663.03615892164	34094.72095740581	48871.25767130216	46041.26202381478	52147.05113468836	52391.16935431599	54635.42998359649	55966.5775624356	56911.58682267766	56755.00819540897	62687.65217687162	59993.25641471059	59776.00246472675	56462.58136515073	45521.84618045729	72691.2775303549	True
133	P02994	TEF1	TEF1	50.032	1097110.473139158	1081265.342398854	1149969.440687152	1099371.700969204	1087323.336975272	1100249.191198142	1336827.501465557	1401294.579468611	1305411.827662507	1413700.127011596	1557079.544427521	1609054.572004384	928365.9074113835	1363235.422432707	1299400.392058879	1425855.431215482	1476530.004438588	1475856.762837718	1499970.394522454	1542293.055379414	1505028.284796707	1579711.186475925	1541830.53667341	1461850.36855195	1398034.094966802	1104444.517239636	1646440.118617567	True
134	P09435	SSA3	SSA3	70.546	120327.5511598721	130217.5438569347	126633.3679193164	131134.9210418839	96791.78955575635	124293.508112158	63517.0250987621	51807.49489120553	66428.13474093063	35469.76103383934	32224.68528783646	38879.90895022181	6551.273386142605	3207.883442535342	4275.84027820333	971.1500568064894	640.3817815172067	1383.461706350343	818.632644042356	731.7921511971416	1207.197466125352	854.9060788975935	1638.66052216687	1224.677229894894	491.0361499836615	558.5993085577903	1104.067903563563	True
135	P14907	NSP1	NSP1	86.515	5560.170791588802	5473.308604966116	5488.769054818894	5938.041830809054	5354.490643296562	5333.148880380703	6306.702925042858	6593.152155216746	6118.402408262522	6661.751171908137	7104.963885268676	7354.29820071818	4349.746724441996	6190.814385996376	5958.222200885271	5743.376145970376	6071.19977801502	6419.849150930007	5466.762836260877	5951.856189877151	5809.411657659117	6010.147232084923	5555.212350164274	5400.257952425694	5492.14851096393	4051.624086458413	6154.769259408008	True
136	P25582	SPB1	SPB1	96.484	1145.178628739036	1157.949355936748	1230.019363541213	1192.343494315012	1204.243311011655	1121.901933702937	1772.086111594989	1708.454012373067	1392.967573187029	1765.891329188055	1924.415937052955	1975.283600105371	1182.529182505973	1642.060061038062	1753.762052356733	1915.064025294647	1816.661423897856	1908.639416011772	2234.152419933537	2126.206766123311	2200.343669265378	2410.381879211486	2200.622528592164	2308.756336102526	2172.883596688303	2001.766806211786	2868.63085714797	True
137	P37291	SHM2	SHM2	52.218	137995.9827663317	135485.5133437604	143649.0054850809	167768.0061916105	166069.9307807526	161089.8839766476	219993.4103848298	226133.3435425761	213632.20430464	236859.3880498527	263876.9575827237	293766.8669796428	162070.3139876707	240005.927493702	229487.9989088415	249495.0691992909	255050.5095407597	252615.8861842797	264341.5168034986	304887.7805152281	276494.4580724813	345354.707284732	337860.5848966165	333814.3186432754	321130.9921557573	273662.8665088751	429290.593706235	True
138	P38009	ADE17	ADE17	65.262	57726.6786128848	56174.04000711285	57565.44709882919	73077.51599586375	78636.31497059	71885.63511266124	103562.1443100711	107231.0905853039	98055.20570734635	113954.7740912791	134722.2504747693	133947.0430905112	79862.1038272015	118272.9008719118	109246.3504790758	121684.4412455379	128268.3522995229	131947.9374563366	133491.4403476754	156641.0819324641	133984.2370289047	158869.101646386	158887.2456479985	153298.930829209	143488.8132777182	116543.540154176	176897.2870477625	True
139	P39533	ACO2	ACO2	86.58200000000001	13918.00501386846	12580.87739682307	14049.84104853911	18341.20002346671	18917.39138973947	19325.11521730406	27674.55897716895	29421.05140003953	26932.98451332431	29259.90165587653	33197.5330420539	33300.45331213769	19773.74821856415	28874.10387386877	26987.60552308234	29457.92798547172	29653.80794745487	29835.67920999364	28210.89727604273	33036.96840856716	29310.29169267804	37908.94281244705	37715.21686564732	37187.00956367695	34773.25169454043	29943.45977205519	48629.34397101229	True
140	P39683	NPT1	NPT1	49.018	8935.831370106325	9022.504429111752	9458.180499064865	8786.462199438933	8973.19794613585	9056.204792746745	10275.1176852974	10801.95488869664	10788.24938009989	10883.01308887812	12045.93153139997	12555.57465363511	7086.018917558544	9951.78382881108	9690.350170583855	10020.82440935935	9621.062324876504	10185.23512690669	9139.314512351679	10482.18885190341	9952.878673652851	10940.80533768691	10731.10926124634	10641.64613146959	10412.33767732434	7926.95292455968	12249.79389850964	True
141	P39744	NOC2	NOC2	81.6	2136.013624446498	2099.008438871758	2125.480648983137	2438.813996147608	2590.284399390584	2393.894977345777	3533.240304889003	3330.185561126023	2977.259085867802	2956.252214304023	3953.008757346101	3805.531803345658	2109.156334611764	2910.27369512978	3036.790961815153	3054.148916774267	3235.672649145519	3176.322589637216	3151.856819616607	3383.980888953633	3521.847664073835	3089.828551340901	3355.837475507949	2548.075291455325	2806.273007406981	2514.798447052154	3480.062224668199	True
142	P53914	KRE33	KRE33	119.35	3722.346413990422	3591.642158536688	3609.567545871263	4091.342473043315	4109.959947223291	3676.345488948701	4954.789156152391	5270.681177714187	4389.61553918562	4754.071192461969	5894.765247270608	6229.156607244468	3469.239812363165	4790.168453929843	4959.762504406315	4798.051647440685	4695.016533819247	5117.497560123372	5098.142017832487	5106.403739552606	4498.177849711272	5826.267109043281	5544.968098000814	5415.343594338029	5223.670637530239	4929.500578597577	6601.93987524257	True
143	P54114	ALD3	ALD3	55.385	20812.1687435791	20352.86144266813	19580.86062833303	17180.84557171241	17131.02433283005	19846.14171912165	11481.17738873284	10630.07834498984	12106.37203350502	7380.558767060452	7146.20120200347	8522.389493194858	2430.334363137419	1935.565682710526	1943.591952470654	1181.54962368112	1555.119154017307	1874.112740164302	870.4310689943583	2705.578605904628	1255.466115315263	2493.839031690082	1577.99500493563	1458.232985010188	3427.668993708781	1329.882864744241	2694.485189023072	True
144	Q01574	ACS1	ACS1	79.14	296430.2864274608	286078.5071398554	301746.6696043665	273442.3463325303	273096.0303114168	272268.0514319718	213121.348425022	212733.2941499192	223115.127413187	182023.0370790956	196558.551373618	210273.036233917	109874.0678176872	139448.1673989074	140903.3970266406	106005.2195583171	112077.7540753032	109316.5614451135	55474.68175479599	11197.73778900071	56770.28912361585	3438.698923164794	3230.800999000655	5757.198472873289	2357.32104376231	1697.748794357763	8009.253270016672	True
145	P00360	TDH1	TDH1	35.75	210832.0646216045	191175.6174751471	188979.1105237994	272537.5163420918	231021.2351582481	225877.8504967124	181997.2121210048	162294.7816625721	165932.4395989587	141349.8141924401	124520.9950564282	135989.6457578923	46054.33286024824	40540.48880365565	41925.93423267169	20860.55798467447	19005.35578158719	18576.4427184931	19357.81893519623	16304.4195946573	17987.61175706381	13814.57052402871	13906.0959233664	11768.76685097702	8716.823131354864	5261.885979015932	7056.802280247053	True
146	P06169	PDC1	PDC1	61.495	408815.5194115646	411112.4724331942	413289.5158870156	403450.0909917966	386121.488819769	390079.6040568199	352620.9839074488	342241.4041033022	351509.6757405454	306046.9500753732	315687.7772238473	368536.8826436992	169654.7877419725	217714.3271385524	212162.423603243	212306.301382357	207557.1400616402	225354.5649293397	246851.8157349138	275047.7694300392	251646.5301161147	327734.8560035186	312723.3901541109	335002.5119486358	340326.2991374729	298769.3397945422	597112.8938116173	True
147	P11412	ZWF1	ZWF1	57.521	47892.48849172849	48159.19635630301	46090.86156406513	46433.83276219769	46212.67887084141	47076.56441210636	52267.64535506569	54979.2027406462	48903.96437720894	52552.3054149489	56394.82196063303	59735.82552098794	32644.484013895	47569.04550084178	46911.5834136969	45663.22828364255	47299.14823619503	45870.31583745386	48065.33741995985	52415.56185528763	50194.68381560934	56019.9813373732	55933.84345169026	55000.55992242901	51212.22001215623	41966.23687317153	66673.55374918635	True
148	P14540	FBA1	FBA1	39.62	862078.9980046505	897318.4277388225	894784.9262002128	969647.8061742489	928152.4516795654	970509.8729646731	925040.9705955262	925823.1831977406	917551.7764628937	892675.2966130136	990738.0038966959	1051775.683461785	509061.7026940323	721438.6624478066	709399.1697351185	708872.1085636334	735796.7354630044	705228.846797869	686823.711898905	666453.9833523019	700379.5143219285	645108.989305479	642966.3787779987	617612.4064189575	562876.169352705	456862.0994668255	667447.3660118479	True
149	P15625	FRS2	FRS2	57.511	17815.62408607001	17640.32815936152	18095.84094395778	18125.06206797512	18940.1133051147	18515.34013907889	25014.18637911725	26438.34786410417	25484.95121543382	28493.42769975553	32744.79648732303	32425.5206148694	19958.1932188639	29210.70965894816	27195.42329146664	30875.53181224006	30897.62975465077	31857.63065403286	31525.42254431502	33199.75147687317	32546.62375544338	36122.15799027929	33920.16595422263	34105.00455739862	30749.25205152092	25384.84537085647	39160.11338716755	True
150	P16120	THR4	THR4	57.474	42603.78333757737	42104.56478464093	43656.48777703824	48697.61150068135	47086.26441301622	47671.89881682744	60331.14384533632	63039.56268689026	61967.66644758423	62565.50457982004	67953.39425836864	74110.2758591701	39525.88705839781	54575.99787738403	53676.44894594714	51978.28837995383	53650.93229289812	55375.39401906923	53868.89383605101	53095.99894188394	52528.83944427557	53241.62208611761	53769.79500159036	51951.13863011567	49387.53583275281	38025.73040438911	56142.57651189861	True
151	P22202	SSA4	SSA4	69.65	90255.01694476906	91983.6101318695	88796.20097223321	84861.46126669814	73339.17186096922	81914.79814331826	41419.8327236593	42251.68091301199	41670.05978418091	29669.76964879241	27101.5000243706	28601.54169166748	7621.775932179462	6042.032683250804	6495.141403975647	2714.641609616996	3196.164057702594	3715.368797616155	2763.885450906366	2378.894096190748	3178.591275450558	3512.347448091396	3226.227758870548	3428.890164660275	2402.808696369591	2195.609304894747	3009.360502256378	True
152	P25375	PRD1	PRD1	81.93299999999999	6420.907682794087	6698.623895633073	6905.272104678364	7363.121646063116	6591.033403623028	7233.739858247125	8338.303017204533	8336.83838036139	8429.236053145472	7910.185747742896	8764.10912103466	9445.846280016503	5096.123613524035	7127.742417089528	8123.691281961925	7142.458789837909	7452.966699261997	7743.43576646782	7533.744768847242	8141.202549273102	7878.710643721002	9169.366093643383	8836.744091232164	8689.120646658643	8315.308089224536	6682.061395245753	10080.92276991321	True
153	P29453	RPL8B	RPL8B	28.111	204360.5167706184	201205.8721483574	202935.0767757221	207501.3892327324	214924.3232419365	210049.2345863435	279070.2689614315	279142.6152542136	280507.344554197	314954.5342338158	342805.7429244317	359287.3692431764	211077.329249939	316246.3152698272	287890.4458884252	331686.0520222081	340683.7406071153	351048.0093888787	340031.1444935835	369211.4185676308	348941.7852486944	411512.2405875645	410020.1210559977	408719.5863275804	382954.7769155979	320209.5151128984	487264.2247311725	True
154	P30822	CRM1	CRM1	124.1	3325.529832361209	3558.868634209155	3361.371443146062	3194.828915760095	3594.340878677442	3363.508374210589	3441.171665470149	4111.434386526663	3393.381237746277	3212.157413987535	4423.991306134209	4287.053424646412	2077.056813468469	2776.914925594514	2631.405053287438	2528.301328766972	2571.404884596211	2699.976959733397	2553.699713207553	3097.237884933846	2697.281556880446	2533.938100108758	2657.097270528363	2509.948917660735	2355.661831198943	2127.226904219113	2668.083815250935	True
155	P33734	HIS7	HIS7	61.067	11768.66724043036	11481.75568652772	11897.3102248009	13723.47181510463	14200.96428187205	14850.24411817784	21720.27244420193	22816.07820359361	21403.88055911411	22751.51135042021	24112.26315868842	25496.89864271329	13732.97140812159	19780.45586655414	18532.31257045541	17363.65375633689	18795.29044078286	18587.31734831876	17790.2560816779	18015.38750250683	18215.98052591596	18237.19213066314	18512.389723603	17839.31244510985	17108.80335312017	13993.37499450796	22332.63774873571	True
156	P38853	KEL1	KEL1	131.09	1446.933355436281	1398.914033416855	1715.092570670945	1377.367035306479	1329.585649684816	1297.638111462512	1429.749955269669	1403.6071679093	1459.893486608308	1368.42006742493	1937.340714272603	1621.966170401934	829.7675541178929	1332.594997400012	1334.547313793534	1247.423427620277	1383.734892492994	1180.255193602531	1178.207766394896	1180.019182166321	1538.492580814811	1737.931401741509	1185.014613982852	1403.521419789422	914.1810271313768	944.2709445973431	1161.746043184912	True
157	P39986	SPF1	SPF1	135.27	3206.854355556873	3160.306701305573	3310.617541956388	3865.212975360317	3790.521510964185	3664.206347827698	5564.989057511672	6072.615396539487	5054.146186532792	5188.937089569506	7009.209910987522	7199.509651903315	3876.514767964784	4907.686376858841	5316.849331394917	4817.475980102839	5345.510058103589	5694.121269897908	4989.962225004403	5564.509660838864	5289.563129832262	5417.023662520908	5737.478605383558	4988.969964752395	4377.022884883901	4694.319513302571	5589.538691344647	True
158	P40010	NUG1	NUG1	57.708	4613.997521112656	4607.917909600909	4811.93276522028	5445.750712792138	5780.489317759953	5228.849362754249	8298.875676524105	8722.316623631763	7635.665716782604	8876.716588455914	10341.06891246757	10141.43540277095	6577.88135420638	9707.389462803276	9146.089210190923	9308.262611893027	10192.36249053221	10062.26460866408	9975.292106871882	9809.298608291483	9938.62497086396	10220.39061997212	10189.68043286034	9665.384132430756	9543.073078670051	8310.807412459675	11790.92300268199	True
159	P40069	KAP123	KAP123	122.6	16833.45600398457	17117.54227417816	17760.74439987263	20389.2534644834	19556.67587905311	20228.18961652033	27361.41601791092	29047.00539817908	26698.0747400433	26971.26563363438	34193.77646528794	36584.12402690596	19199.22250794932	26548.84697466225	28462.90429331722	26124.40145168558	28808.99099339276	30312.45364777434	28472.85713745245	33863.85702988492	29839.04583643121	34469.89775416771	34358.24604147852	32316.45535542148	28676.0399818278	26950.59115723575	36367.29794286185	True
160	P40215	NDE1	NDE1	62.773	21002.6891934147	19977.2508805278	19770.87669938336	25203.95563558714	23779.93279551308	21952.21986460465	31342.2204668548	31594.63336074915	28590.36782004985	29419.10129454602	36926.54340465977	38648.23052385086	23817.13247703073	32288.43177860884	34819.00099695389	32298.56639384461	33794.3954745832	36638.60449059094	37880.73840865401	38632.5332043704	37192.6589957642	37120.55332874506	37226.31482577354	35447.11818658817	31746.1476537439	25764.03869183677	41262.99436472842	True
161	P49095	GCV2	GCV2	114.45	6368.205745271286	5946.512505815826	6947.703887572906	8945.224155993441	9871.58485337268	10939.999821137	17398.49425281132	18340.89318871064	16650.0332791405	18161.42483581217	20777.30500152591	23075.70386675873	11851.00581561512	16376.75743965015	16766.74978888604	15825.11451891515	16474.70001871566	17074.73856514373	15096.97985779377	14270.08089588531	15556.12380757577	15102.73194393148	14685.51892692419	14688.73898579467	13030.06095329978	11891.0045125367	17819.29225224687	True
162	P49367	LYS4	LYS4	75.15	20464.05037324598	19882.80240401238	20974.52307505709	23246.09876027775	24639.67971748972	24100.64546533221	31641.01980898352	31733.23416588086	29464.91719874031	30263.006125392	33314.51959984947	35027.67958280501	20483.37707898129	28863.77553629385	28151.58967948171	28375.51658695131	29569.19507695779	28899.94751066155	28989.75511447555	30726.03800644256	29268.48186006113	32449.32962395957	32040.64486092385	31998.92357362741	29713.49476255091	24305.19963400286	38445.22118589098	True
163	P80210	ADE12	ADE12	48.279	34382.35141917906	33613.26032070623	34441.54607797194	40618.83982624416	43425.28724732915	41381.84726128493	60044.21225694384	60903.1298196354	57235.02062833562	65365.11900303198	72145.9181556829	78798.20196331946	45949.64805609624	69609.13080834996	64158.18935535144	75036.55640165515	76442.77644830041	75113.83357945859	79290.57387239955	85506.66484884461	84032.84996681809	87434.09024657884	86200.50152048998	84012.04015610799	75808.50120021134	60479.3128512346	93280.10167464257	True
164	Q01217	ARG5,6	ARG5,6	94.868	23127.65020862393	23316.97967215643	23744.69770895942	43833.48137513433	44110.07163427669	47771.42338089338	75100.9918096292	72828.38561123547	71664.47216101694	69320.09596617993	72978.63394205389	78138.5620000595	36774.13353249204	47615.33654783332	46153.67305682928	39201.77037688124	42003.7177589568	41103.95609018316	38450.38154773074	38783.76599834464	39190.07681433501	40508.79899155418	42228.76863666171	42457.38825062544	38234.60142097074	31168.98511929523	49741.55117074614	True
165	Q12451	OSH2	OSH2	145.79	1333.084147062576	1294.8186996091	1604.659380508533	1565.494320745495	2029.546165823212	1613.141204234657	1535.799545554413	1458.892566505315	1547.132055057831	1832.00418725813	1843.303095215487	1270.371415991534	906.0122844488686	1281.298411855472	985.0282802797652	912.6444678913725	1301.687882020858	1167.658137400393	939.627120436057	1323.62370210587	1237.329516257088	1163.822193004844	1333.495326689943	945.4250779233072	981.4858118362113	931.0284279757544	1037.879774291277	True
166	Q12754	RRP12	RRP12	137.51	1365.712602808879	1411.764725115185	1575.791545954067	1783.724511833131	1846.956257243345	1821.548349331689	2405.857881325638	2428.883070220993	2229.242718519902	2340.219696132599	2767.279102439831	3223.053405394296	1921.053080975067	2715.763027211282	1814.112323513319	2317.684142895535	2994.946748190482	2698.528133700456	2483.143992071667	2937.736734572234	2702.8173597925	2972.815616065841	2858.291598746301	2588.931222750489	2355.161662890257	2276.007761466566	3075.752475686626	True
167	P00924	ENO1	ENO1	46.816	923524.4561335583	1036545.123590154	960066.8160978454	970867.6163946143	937971.4788775898	985043.6041230126	651296.0991088426	619267.6511622312	632548.4948396749	473785.3185198869	468611.9741340033	509792.3953289059	161813.944183381	169659.5628471618	158538.2278926188	89106.70815694299	91703.93453456028	82068.12249952019	94954.06753870776	109992.7087841403	96264.86675040565	110263.4666007417	111445.9457357609	104637.6542093054	90754.54877945247	68359.62866770147	100628.560802143	True
168	P05030	PMA1	PMA1	99.618	137059.3545963838	139040.7035056487	137225.6547514078	192144.4515367628	168573.2071100559	172427.561083009	224241.8231144491	232834.8878379326	204146.5832477777	180116.6720992522	240098.6493833227	238800.9554709515	113296.6126907999	143204.2915928916	150408.1300494768	127233.4292523452	131034.0811212384	138974.9275773198	139017.506888643	197055.6065504291	143843.7794765941	206776.018865196	212495.0345088021	192664.1330776728	177122.6214171108	172486.4094069816	224615.6794298242	True
169	P12385	SUP45	SUP45	49.005	12646.35592971618	13281.09427058711	13251.13642586681	12305.48510241882	12961.77884320548	12607.61493013338	15909.08505958073	15768.89124549777	15372.59073633391	17112.20892689892	18969.91903635328	19816.5087153672	12047.92029060994	17006.32812677371	16503.59780489123	17651.23044036922	18734.91328055455	18729.44842601584	17779.17327285225	18662.69906821917	18523.53453958547	19446.88867959748	19568.89939617908	18761.85306538577	17248.20564569269	14318.27557503833	20580.13399334983	True
170	P15424	MSS116	MSS116	76.268	7534.493621833094	7186.238213470121	7966.974000286717	8090.72630475214	8211.366051879932	8384.625981534175	13890.96389908166	14120.45457390355	12369.75480902019	15801.94284291242	18860.01163530033	20595.78425563096	12728.44378751114	19127.75112465062	17662.62706531647	22209.5594165195	21427.83447461639	21565.82387625933	26545.78344676147	29264.96318781087	26786.23843555024	32030.06759045205	31155.39670465473	29190.10782761503	27313.361292853	22252.65698545529	33211.40843328291	True
171	P17076	RPL8A	RPL8A	28.124	32433.1187726114	31867.62461680903	32145.25024138618	40200.76092018091	42939.44321336361	43278.55843117667	53475.4609096578	57160.5921756167	55739.76523037616	65888.8735227515	68473.30190740603	72731.07215333631	41964.07578367544	66287.08433761602	59561.70998844555	65939.63409188142	71261.9015116262	70809.46909086134	70435.41708469042	76797.04086209851	68684.52228501142	76873.93223233237	75679.73953861443	75052.01515916927	67882.52862399835	56539.52953495298	82083.10369272997	True
172	P17967	PDI1	PDI1	58.22600000000001	71109.19517824038	72594.41928762967	75517.7156826598	74438.98828991903	73741.04978499169	76951.45722897896	87435.64008010176	90847.05197367875	89103.5392718797	89882.864756235	97803.4170422359	98840.07447500824	53277.25369492865	73873.54908564281	73136.89918647172	68936.83810699385	72168.63587210668	70005.72074936738	66104.5603903253	67351.78904811435	68733.06668948672	69846.97749038652	69016.65910325278	67665.67971788472	63533.0452842823	50789.5411360661	78274.88251706152	True
173	P27692	SPT5	SPT5	115.65	4048.240976928056	3743.432876067806	3900.108374697058	4164.717065926644	3957.909259226177	3809.676758783424	5082.725373423026	5317.898440928464	4867.434930092038	5206.84311269597	6079.077821847387	6253.037565282626	3582.737810811319	4893.625129496463	5043.176440101622	5294.34346758097	5570.947316510323	5125.408369897588	5148.818466628448	5497.94494175074	5035.265301674564	6066.870571808764	6575.459108276975	5870.404626232378	5482.208221283666	4670.768276607443	6887.841235674276	True
174	P32316	ACH1	ACH1	58.71100000000001	89102.38730403039	87469.2357704281	88931.76243899419	107305.6718709423	106947.2276537749	111142.4467751861	120608.2913761505	122949.3858920084	124980.5698362987	123317.6172713978	134322.4251544183	143743.2179033396	85879.8062978532	129205.0164958645	124393.2593366111	139044.807510188	146645.0396642016	146979.2516501712	151743.3321123527	174144.8779670892	159424.3759005461	127570.0395927392	131923.5718028358	118265.0981366983	89323.17792713885	64719.81278121597	76843.8553466546	True
175	P32481	GCD11	GCD11	57.865	16005.1290834684	15634.61190310962	16290.09684246643	16925.09593092994	16455.37791624267	18003.76822781244	23274.37174988387	22612.41249892439	22340.50102174351	25134.30001582617	29267.13556087084	29907.41806865192	18421.15613525795	26956.83883436953	25862.32752676786	28772.99824547903	29777.19946732863	30357.14313501911	31175.86281372613	31205.4151155776	31899.28549050876	33219.34153647161	32042.6995688414	32035.25806371376	29554.20180182541	24071.10307978581	36216.69123784787	True
176	P34216	EDE1	EDE1	150.78	8049.454415585504	7588.352515844002	8448.616962227763	8181.091259836498	7944.894238753742	8267.488696263532	9526.087181317083	9886.763236922945	8794.872812252266	8788.131373273454	10041.70464271092	10578.24489717764	6003.444788869161	8215.207179994588	8454.506585348998	8151.133604491024	8453.268761119545	8757.901757645022	7952.795100528895	8493.906951735229	8128.22688157799	8098.630599936642	8484.736058144405	7747.679863911237	7059.386587585181	5764.04077333752	8432.084885520526	True
177	P38811	TRA1	TRA1	433.17	237.8018670022848			225.0362118481924	179.1248589268842		348.0547289444859	306.4952815713729		275.5709500968436	123.170198867175		174.4603153043099	264.8360007529259			217.4483073316273		198.4485342628903				309.8600952888609		189.7643759598781			True
178	P39522	ILV3	ILV3	62.86	51393.08190262195	52784.4463967864	54205.97713496272	63029.89826194035	64024.23465183348	65208.70012198124	89340.51880023693	92262.85934849973	86159.50111777421	93578.01956712386	102796.2858285621	109753.0856057298	58900.50405448092	84941.06223348653	81238.68432099704	81238.86935917026	83447.03260933804	78061.07239581647	75975.47893152489	87962.94984454317	79207.23075497989	100689.7452498687	98765.01748816599	95367.98723872672	93594.45550565897	80439.47181323337	116230.6087315251	True
179	P43593	UBP6	UBP6	57.11	9940.370131443287	10666.2487494765	10644.4986594149	10741.15837113052	9684.324349336854	10852.05034551368	11224.57196494681	11525.59293838097	10713.47205880769	11030.06991235517	11405.91733757965	12517.1665253961	6771.673677923065	8865.40098165304	8475.955909342618	7935.377532415729	8382.165145801317	8212.435694628592	7622.357857846059	7708.698676858648	7790.553161466065	7404.64890313016	7450.251376890132	6757.720546687473	6677.557334276996	4990.562136453796	7423.61630244491	True
180	P47035	NET1	NET1	128.53	1162.091560886629	1304.940076111954	1116.418291629318	1380.348790055126	1242.690327116315	1318.301704185654	1692.92159761555	1901.749090550699	1603.015507464495	1827.81297667886	2001.956255401047	2165.031535019084	1272.039661876896	1615.801996649304	1790.747268649101	1606.799609404255	1729.481197494847	1859.834474977742	1567.440479929751	1797.807769605112	1642.834525352342	2041.006382330973	1882.30195107857	1787.568293164589	1600.441858053437	1334.320724895004	1972.625203007978	True
181	P54861	DNM1	DNM1	84.971	8135.597088286487	7328.244578688338	7741.282947739094	8007.642062819285	7925.277330391176	7465.509072951797	11390.23631483069	11482.35228876516	10458.82659816837	12367.53641381773	12870.74526640429	14229.37335250265	8655.887320587732	12808.67076555897	12590.96798488927	13670.14489513933	14217.3266907271	14518.65698393844	16188.66161953896	17054.5245040337	15742.04935424866	16525.34535890389	15732.05479532667	15900.71555762385	13230.4518138599	9476.345396405268	13752.84398687658	True
182	Q01163	RSM23	RSM23	50.86600000000001	2899.721271036924	2900.377980499603	2955.906162227494	3377.892152377134	3789.721158344316	3231.846144267871	6185.96850880856	6345.961651348161	5845.097968001484	6743.438366269645	7635.350217463786	7473.063498900864	4662.353927471928	6796.801181856076	6111.79161276846	6967.6882223476	7773.431398444891	7181.4330154354	8079.691335136496	9068.377843306043	7803.177535085385	9840.423310158074	9466.041962944226	8811.284043407675	8597.60978059479	6743.91705990855	9558.193859079209	True
183	Q08208	NOP12	NOP12	51.941	2377.806197431553	2321.051459580393	2312.548201821189	2820.156581630015	2837.731965840816	2656.009640221684	3865.938549163757	4022.573846449991	3575.349609645253	4454.337131701582	4834.75420833403	4790.774974295459	3098.354750801124	4603.345408076971	4197.73688727667	4849.686577956283	4986.716257894998	4794.893857551806	4827.010378163852	4996.935259437419	4821.125312061699	5236.396085294699	4997.549150462074	4938.462984857594	4845.152001602042	4022.195056765598	5908.676976526371	True
184	Q08965	BMS1	BMS1	135.57	1451.315499344206	1141.278197285928	1238.211421504965	1537.975627927508	1499.023568575996	1277.951098431065	2082.728398459148	2227.538206664236	1762.683754076471	2192.422085707976	2549.521676839604	2804.676489896578	1663.858456439438	2469.003406722112	2298.529188089582	2510.447093308337	2721.282678531883	2958.857290555142	2621.870141826937	3190.834904337715	2749.823102523191	3329.947367197936	3107.984866228156	3357.878161458334	3217.361898714055	2925.691967557618	3553.084096048015	True
185	P04051	RPO31	RPO31	162.3	553.6099795662619	597.3214506921015	595.8184866245412	625.0557654555632	600.0895370595159	548.629754665769	784.8444344523595	806.9025281216642	734.7193107965008	918.4131660244662	988.336515669949	1079.71261076878	577.7954550574227	777.7257317272749	796.8244030337396	793.0802921943884	722.8016061202023	907.0263793552476	1015.46815944163	935.2536091647645	981.3680674655122	917.7238076473692	959.7887406010411	867.2251996377227	745.570522738682	779.5783172895995	1320.976325860613	True
186	P06101	CDC37	CDC37	58.38399999999999	26007.60871968317	25880.34050570744	27116.41219266452	22928.25857751616	22899.40849236782	23981.69009171998	20444.42076039823	20523.05214356073	19991.91521099715	20023.93524924099	19722.98306906763	22335.28098242213	12132.47849949106	16606.27945462703	15423.69481509044	15233.97959885201	15126.83945717856	14516.674364814	13982.76376557151	13599.65439774437	14198.46600435236	13529.64411797743	13936.79459609978	13439.86777459112	11423.00231153109	9149.180704325883	13526.19428000643	True
187	P15624	FRS1	FRS1	67.36399999999999	20197.1782047634	19338.61106677755	20734.2374243664	19907.0276847083	20405.6995468125	21303.04971331377	28367.62743115369	28837.41382999494	27366.3004414604	30214.32409949171	32758.36401787048	35243.0422091581	21350.88522052742	30480.95761614347	30440.21628454016	34258.74089362831	33025.34024123404	33731.51104265981	34189.41103936005	35355.35281325989	34286.02384295029	38171.72506358635	38435.26234653962	37006.67215279569	34085.06763319404	27268.72728177289	43015.88910133841	True
188	P15891	ABP1	ABP1	65.575	17444.8430917565	18825.07638324635	19340.09411492963	19831.12938413797	18419.37649739562	19041.77656161283	22561.52464624287	22709.17714410284	20904.11288315964	22665.26005691205	25763.66977097486	24987.65124839301	15454.52092536575	22601.27057857005	20267.30879158985	21764.4888663628	23331.91239141854	21836.95734541306	19934.75998347907	21906.42107014911	20619.1685401015	21136.36322959309	21374.194380426	18835.74965033651	17498.66573291018	13955.50675395081	18099.90213302117	True
189	P21954	IDP1	IDP1	48.19	37221.8396521078	36002.04789767304	37793.18318879687	36355.07185928755	37855.54460929063	39524.42325697122	49250.19647183916	50219.85233895421	47966.61081679339	54205.51463717862	58076.61418443395	61237.88000457788	36173.6251622296	54394.72220900918	50706.32154830812	54308.99289569558	57078.01658140771	58251.58577810971	57986.64040883543	63949.34175686112	60026.09558435423	63466.89593826054	63021.69250073208	60262.67971099475	55724.99385025778	43677.02249636248	66942.07557715123	True
190	P25039	MEF1	MEF1	84.573	4454.210480889597	4039.538701758046	4459.315451234545	4427.267605408023	4451.099761905316	4403.315236708331	8249.772050411793	8447.6146564647	7734.797748777827	8867.494631489051	9888.430348188569	10896.91868573762	6504.226181744781	9454.473634063437	9515.824113873532	11286.04525736335	11290.15389773891	11878.75625707337	12662.23536577255	12675.38493281992	12779.6657702193	13777.31515043063	13057.94823004885	12820.11382194903	11092.47026596107	9534.336867071544	14015.75518066469	True
191	P32266	MGM1	MGM1	99.177	1671.747719721823	1640.550282584356	1715.144218513288	1729.316240279478	1818.114128620336	1555.861787162847	2007.989943152309	1828.871822048159	1903.776188250465	2072.97249118087	2334.583918375003	2280.482918600562	1396.576373917736	1837.743642394546	2117.933126570156	2026.974149940474	2057.631508678801	2007.766543932451	2199.802543942001	2769.201704858089	2267.630425720818	2424.465397478209	2512.463056734655	2434.893730387667	2484.228396410011	1828.377398311877	2413.92029267005	True
192	P32597	STH1	STH1	156.74	1264.292603375299	983.5014755268679	1078.189602760374	1163.468984067777	1088.246318856072	1094.05135863568	1462.624834208041	1336.650143346781	1478.078195597524	1509.222349264321	1518.430999746708	1962.280974335278	1018.17766810403	1307.620556801201	1429.638404219793	1472.232261361244	1596.857392734912	1686.404563443639	1558.863586331636	1785.281348288969	1494.067821105229	1596.874516277031	1572.598320875643	1530.722956455165	1350.214188505451	1129.64185336699	1644.27299531664	True
193	P32796-2:P32796	CAT2	CAT2	74.69	23400.26571693774	24309.7962925989	23596.45950658172	24417.09786826312	22163.20859724043	23586.0170976781	19712.2638545443	20031.44721428995	19011.66895217676	18305.86405115913	19662.50141918088	19911.11230314337	11219.53858416198	15036.58284566268	14680.81040981612	13435.25856931584	14490.77731825876	13779.94469901321	10264.76809700266	5671.438154152095	10221.00862028304	3044.466839445537	2696.05678099964	3380.880796280212	1812.153984739377	1575.083726485762	2224.296211431879	True
194	P32891	DLD1	DLD1	65.292	22005.80978370841	21853.39557136919	21958.40807755681	23184.42185617131	23522.70107746443	23396.47471563762	30568.19917290608	33276.87200750448	29948.49044446269	32662.40682952051	37583.31690799823	40870.78709813831	25721.43050866445	37424.6817729457	35383.6325923519	40008.79934890225	39975.71794045581	43512.33354292833	44287.15984240044	44139.6572670536	47596.73095995838	38681.97059701689	40087.93470028005	38161.54472992719	33138.07572216634	25370.09434469532	35535.67176730058	True
195	P36008	TEF4	TEF4	46.52	49115.81753999721	46660.11238074229	48370.46082616578	53691.67372891189	55547.68695126079	55102.93188261048	83592.6661731946	84746.47563253672	78845.0687098028	91631.8777610028	106874.576421504	110277.69215841	65568.9927021233	98502.58539919664	95466.62254061874	109186.1217244847	109155.1481037256	111758.5819172775	118749.6504937062	128468.1111595061	117948.2574502848	136257.6981896023	134030.1070545256	128871.2205783335	123484.876366166	98843.9717644822	150957.1510993377	True
196	P38219	OLA1	OLA1	44.174	117099.5907123069	119485.5606936055	118586.303405609	98623.48062496915	94956.40890110965	94712.17653252734	73881.17264218733	75779.21541361419	73550.32220605748	73955.70790588997	81295.09731257976	84215.15788707677	45843.30799867711	72010.22811396957	68404.97069004654	73489.09600489192	76189.82078644355	75982.35629710894	77389.74911091107	84529.06793791617	80923.7753831327	93019.52671953088	92886.96623264665	91703.49516590637	85036.99425734009	70966.53008237535	110876.4790553383	True
197	P38687	SRP68	SRP68	69.005	4324.06207377141	4213.073311149798	4651.667520850362	4255.919296450897	4671.921806574755	4138.332789949443	5895.273963478836	5920.061786954672	5930.200175670969	5724.59866991547	6272.202052661129	7120.56366510058	3702.639926673205	5342.733642245928	5182.336804842188	5358.320525034063	4767.179205744845	5863.436647754997	5424.447156735302	5263.925956869301	5860.671323703552	5204.540215627291	4977.325598382973	4771.020480321476	4461.458890538157	4021.032889112885	5522.426370774626	True
198	P38720	GND1	GND1	53.543	132618.001790797	130871.899511404	141646.01576317	140278.8118523986	164327.310170789	135495.4380266788	191711.1135445158	195347.5971732695	184092.1498709343	198492.072319953	217494.0964880263	239230.4228173048	139333.0405205694	206199.0223438389	196909.9356268063	219138.8166861714	224105.6583389669	227468.7384458908	229696.3383723733	221636.9424502235	236358.7315776734	175702.3927778615	166944.7447531533	173879.7524787631	164951.3701662478	132189.7932206652	233353.3667821614	True
199	P38788	SSZ1	SSZ1	58.23699999999999	37152.12521059265	35352.79870177127	36298.38622895072	37658.58854078354	39271.19881723877	37518.92302931401	51659.77741546214	52726.62333569683	49269.25599784384	57923.80860483788	63380.25059495295	66083.40484749735	39299.37547216731	58208.48964386023	54779.67084290041	58395.56780043608	61868.76338065015	61003.26553947349	60708.02103590282	62148.73533314904	60485.97921342407	66966.39292104702	65117.02393770051	63323.4259306359	59199.7271992071	48461.04788456658	73435.98162512426	True
200	P38999	LYS9	LYS9	48.917	62092.78103364325	57187.19866474278	58984.96497293626	81055.87365615305	76035.75462567883	74621.27246131538	103477.9003929817	103085.532929264	97547.51431479852	108936.6574127042	122730.4996627393	132917.9403059905	76476.54110258006	111441.0777874013	100023.570049751	111817.9370024467	117962.8163124179	121088.8656858077	114538.1854437012	113871.3919515327	118709.8772942652	109977.0431738811	109667.361253713	105764.7714804183	97206.32240254445	80167.90043035503	122073.1690942505	True
201	P40563	AIM21	AIM21	74.762	1925.313583186169	1716.866823528912	1470.567814531272	1567.129875674609	1357.013850910963	938.5303198043806	1535.023503418601	1570.408792331304	1536.790943901334	1779.625846981606	2014.789532511334	1880.001866610689	1412.459537292011	1841.144526580124	1505.430122068431	1876.831357321301	1516.956518123951	1892.86796003523	1768.395509600439	1688.574618955442	1563.926996152408	1742.113528625086	1525.002843271876	1267.087210497981	1476.55049757112	1049.41169789344	1253.999220970581	True
202	P41811	SEC27	SEC27	99.444	11220.93953994412	10610.49203461698	11550.29082807444	11976.74860520225	11650.42373420058	11908.85012999495	14382.53730085897	15544.57346887942	14059.65222764704	14130.25187754898	15731.92000448195	18597.48843776484	9895.638868323114	13785.53362969868	14152.56662642949	14203.12559889968	14400.8482949786	14060.75066950034	12832.7375972037	15522.06037365308	13938.39808862652	17021.6657613115	16211.25367889091	15082.82860422944	13189.80644754636	10908.81041433146	17235.92877326443	True
203	P53312	LSC2	LSC2	46.9	52186.95817445133	52446.15408696509	54134.34171361385	58153.70507997453	58820.016453387	58271.05732382234	67644.42202954361	69214.71505007647	67648.20881507403	72500.5298465829	77370.86936413443	81964.64709466444	48397.84614613785	69591.44112883555	67218.36220572657	73783.10242537792	72781.12774227225	73629.41427003071	65678.79986685696	66904.35286222784	69528.07585907652	56194.38084847418	56843.77292121481	51545.59541045935	43569.65649450746	32626.54420207323	41658.75446415059	True
204	Q08818	MSC6	MSC6	79.946	1860.165427979128	2059.636540178762	1965.344010324358	2018.847089056519	2563.662372832958	2348.75854184395	3422.469174569493	3216.434961054627	3254.587123955095	3407.591327646071	4919.933863328665	4637.597906525692	2682.870795598553	3788.521101969859	4049.457726583556	3756.692299268219	4392.948621927285	4634.686946983815	5080.627924168229	5790.495760851086	5377.444487562579	5663.495991455846	5515.529522006971	5540.900151532106	5095.020866221876	4113.10639597802	5410.213616655798	True
205	Q12018	CDC53	CDC53	93.943	2513.58715341754	3177.611680249286	3155.440075330959	2953.82800419358	2654.921787544463	2621.35248131075	2978.304726209018	2950.355991348275	2721.186591951381	2708.967613267765	2951.02616506052	3609.675729612164	1593.133920543151	2221.682506851492	2140.571672410761	1935.600144115325	2050.57300175585	2101.434746978751	1895.516135167956	2136.872620289091	2198.466214451675	2246.012251778996	2172.036806318058	1876.696506090221	1929.340812249751	1684.295311582504	2632.164125288935	True
206	Q12176	MAK21	MAK21	116.68	881.5876432570343	910.4019925946076	1249.370324062412	1074.289244954291	1222.062052851922	1231.497413433762	1621.542725676668	1638.994572981225	1433.134332351441	1504.274785988554	1838.456300269953	1919.640173848101	1081.413501620715	1458.945729683858	1376.920564762565	1454.352921485756	1528.109212610066	1705.774473999528	1428.956127270281	1592.498802935235	1698.257802197524	1725.579087573726	1574.492831901822	1452.658537079317	1304.143387556759	1288.523475257126	2012.909638238263	True
207	Q12466	TCB1	TCB1	133.57	3027.771750344668	2795.767455008247	3155.873796184093	3116.569830816979	3086.805487186523	2967.477219412822	3349.330413809817	3375.951752085207	2869.982149405564	2451.729000894287	3892.918737447695	3784.723815238807	1819.849251410545	2553.203890807215	2115.710295596228	2088.397989123569	2436.258414212823	2585.760939960457	2305.927760807986	2404.300535021262	2401.139257479214	2626.956363403025	2388.245628968966	2053.372000101142	1703.099706269038	1704.152826839749	2131.88684963967	True
208	P04802	DPS1	DPS1	63.515	77645.60007934764	73938.22189566746	76361.2021247236	69866.06100334422	69315.5819389753	71366.78549084417	80637.48261476416	80084.38508698942	78003.07842294178	78045.23613862286	80843.5194023271	88795.62625633585	47534.99228029654	66269.5840314849	64317.36367778034	59143.62512024781	60735.11575288499	62218.37800245338	61934.23666318291	61310.5040680707	61868.74137955148	64442.70366672388	63541.15437907994	61883.18783862942	57570.3791098553	45197.76504515947	71378.29408761226	True
209	P10869	HOM3	HOM3	58.10899999999999	29714.03713947707	29683.14827883515	29863.77312083973	37119.65231607918	35945.38440770614	36447.31833801007	40230.16821845416	38943.44147758041	37999.87551806699	35954.57013742425	36437.27283750359	39871.50241622612	20173.05080765347	24836.55778394232	25085.7265704896	23402.98799077017	23538.82701240685	25541.49843904742	30228.08091180308	34613.80209335728	29066.82716232377	40536.64931365812	42431.46077046556	40268.00381427261	40884.48701127476	32743.00323416046	50996.9858394136	True
210	P15180	KRS1	KRS1	67.958	39129.06983208363	37980.64845152067	39969.48621914234	42779.8526436575	45517.96423031606	45051.18769038346	54120.1066364305	57136.30234511832	54071.98074209198	57664.44345163734	62639.53481895721	66224.95965051005	37858.78789097712	54329.09839624137	51759.10937666675	52641.84211495436	53197.18572933409	55549.77453809141	55829.36998275285	58157.85148517257	59518.04482592182	63179.73886648913	60564.78198971727	61373.78456129508	57122.74093296524	47350.14757715417	75004.46313367366	True
211	P16547	OM45	OM45	44.58	164383.4646466581	158563.2342972284	161124.5423390639	164875.1240680645	179738.8443689588	175272.3105449447	142367.1475606829	139309.9912546991	144361.8625015308	121904.0932062022	117430.5250139358	123908.4627823655	55300.18529588806	67697.33097521361	63783.89508567801	40356.98163681616	40089.65156703857	39011.80930145498	29979.808291372	30080.1731208656	31708.84913211609	19627.85652452881	20274.97599362002	18638.12851696909	12921.17890407326	8695.419174312188	11571.0424217379	True
212	P16862	PFK2	PFK2	104.62	59086.99371966586	60658.80710988217	62265.98215233023	59894.77445655914	58359.59250354987	61656.65946784617	60057.60944411627	61076.15130711112	59106.53783485726	57941.7246359425	63980.40026159488	71790.40823319557	38335.1803310625	53121.89277216035	52757.56879408869	55020.09675742541	53340.48630281624	56233.5280089136	58589.52576814347	64063.74998269882	58469.74718962484	64436.07902600881	64368.5963939116	61168.21409284769	55124.16789966706	46086.54173035536	69124.88990136047	True
213	P18759	SEC18	SEC18	84.055	6249.259368281753	6180.558009595936	5572.206630857815	5597.899776153286	5623.517305485587	5848.499302466206	7704.36159605894	8579.4529105356	7760.279562987974	8667.277450606649	10022.15374153458	9860.364815749934	5662.531375776933	8032.811310651782	8480.010853494157	8528.00914821223	8617.048102163237	8692.555725889075	8841.964238877303	8993.941327555893	9366.53627087055	8901.286691550904	9840.001496218218	8928.682760688833	8001.34795680772	6509.176678960395	9549.455519161305	True
214	P19358	SAM2	SAM2	42.255	219594.8917897859	207888.8289325323	220572.4848654716	206140.6584327205	223691.7697401782	211515.5946802971	245036.1409848278	255460.8257003821	249453.7954290544	280693.2019912964	323348.6851299187	334906.7348512687	195757.2414879383	286512.8130652194	286094.7881837772	328695.9337443313	342676.964564266	318838.5908732654	348138.0439674717	380840.1645452912	365554.6905441431	382820.8698455991	376418.218767809	364989.2429438541	336410.0921233601	275516.7018436173	410035.4028919883	True
215	P21538	REB1	REB1	91.87299999999999	3236.917188245754	3248.03504620202	3010.729108631455	3576.579283421579	3930.239523743818	3822.677530075337	5764.886448245854	5894.347637590922	5350.662276188089	6170.238117841076	7023.614572411557	6755.100969621879	3954.777907315009	5846.914306190693	5631.473517216099	5765.675472601405	6333.333200936187	5698.526464543647	5335.06706258987	5607.518490064945	5264.662538860867	5393.52406052205	5634.090565227567	5129.025848620642	5405.460252638694	4084.40323395103	5476.930192713918	True
216	P22276	RET1	RET1	129.46	829.2097344740653	809.2306488647687	919.7268228092339	883.5143982616486	1034.309016201425	839.7539931614095	1170.761664998097	896.4851219065885	1085.271180832609	1139.616274352891	1634.95649456874	1665.498629598265	911.8608284570495	1247.768278615582	1287.277694743194	1212.587190012428	1157.243644865146	1385.188034154495	1531.846033110319	1474.506711101677	1326.899881338324	1336.430924106543	1501.809175013917	1418.550112296759	1401.419495392013	1153.216262184953	1756.155028428393	True
217	P25655	CDC39	CDC39	240.28	1134.19729032279	1233.657680034239	1160.189250967591	1380.544503872212	1492.483784731775	1329.849115905392	1698.970167809664	1614.953467239277	1522.272766742249	1621.016865335129	2036.401305461905	2071.886353798393	1146.09731797901	1422.200300926598	1668.099984063361	1415.675292662182	1263.549927920439	1488.587115982232	1510.892778603904	1519.313305745183	1487.160252980578	1374.800849222226	1460.287451461844	1328.562829574668	1202.250150119308	1021.473469140892	1299.462914209626	True
218	P28240	ICL1	ICL1	62.408	29259.88275914567	29275.32599982938	29616.94527990751	42745.28566766822	46755.10913401299	45535.75088450969	52915.7097884934	54898.73522691175	55071.76352952668	60396.93966717522	59761.95949514666	67446.18252617613	38588.65982265258	51502.03584192956	51727.71475289867	37230.50853532138	36617.44151695769	37041.46589937242	32597.65138594262	35282.59620045542	34142.4967289284	17294.78806063637	18203.23570403263	16326.20700917975	8849.92038907439	6816.639882936663	7416.639802669521	True
219	P28274	URA7	URA7	64.71	6011.032071213691	5852.437908832436	6146.388114627644	6895.211370780643	7011.523889774485	6755.377966358037	9234.578616340044	9674.776794693485	8865.646719256229	10355.55779565433	11009.9845041959	12043.64066065785	6996.633291730654	10161.80015943619	9459.779472567623	10473.80704931473	10541.97195620949	11053.85897369088	11286.35062645789	12171.38271347119	11758.55499311034	13752.57552624176	12716.24444107145	12939.81977845526	12190.65268110798	10088.9826412211	16826.86343493003	True
220	P32340	NDI1	NDI1	57.249	50479.59269653639	48490.34664728479	49079.38932276328	58566.13339975295	57504.7293181021	58565.33146307583	71862.27253900688	73296.83467506038	66583.52332935832	67764.0373714864	84906.36505966727	86038.5517108745	54069.08128526453	77664.13431205162	73538.85062098206	70955.12476324876	82918.8465807075	83341.77879351722	86369.62963475568	98314.8407793548	85460.76761835594	73328.97621452849	83352.17588872029	69523.79275074291	59128.85793158759	47767.21097194166	52962.79073741626	True
221	P35732	DEF1	DEF1	83.97200000000001	15549.6947197441	15901.63125663903	16350.27284158394	16113.73409350348	16947.60333349484	15740.11034726554	19953.49127741744	20352.52784258817	19605.63802859447	22420.06693092315	23799.43050466618	24233.85367387653	15107.00214091173	22397.56621226389	20750.11962361679	22535.22049976616	23144.74374280984	22639.50362940096	22749.21115459161	24447.46887140367	22873.55203077922	23604.48226469104	23700.68953660299	21740.4070458904	20848.13199819286	17105.67496324781	23302.89567503734	True
222	P36421	TYS1	TYS1	44.019	24121.85424445827	22734.89770704619	22009.38909774976	27091.06173326472	26392.93944306884	25180.53147605679	40456.09237224916	38964.20404141375	36246.99755807475	42579.77846060653	44315.47859367497	48497.248966997	28051.33665130383	40031.04435325654	36923.06609473006	37602.32608487354	39383.06003754117	40837.95303151112	42384.61874872898	41035.98633136814	40605.16630075046	41638.0676467888	42351.75464645959	41452.73239592527	39408.55553522515	30175.10832735888	49964.08702775146	True
223	P38081		YBR056W	57.82100000000001	10462.37185282661	10131.45641845302	9867.2275341628	10251.68870480353	9312.455660359938	9920.63817053195	9015.522536673954	8517.87549287072	9516.444452726008	7484.410646674469	8322.632758181275	8753.8460784037	3735.781398025206	4179.817762334761	3891.381499459443	2983.312190330966	2830.755575078644	2664.439525412932	2686.817468157518	2540.63884596311	2815.961684228621	2524.891846900038	2638.991524637293	2254.257593345076	2118.48572412779	1608.602500026899	1798.726649540484	True
224	P38625	GUA1	GUA1	58.482	20406.02749301313	19655.68900948605	21909.59430065354	23472.58324630131	23250.1112802574	23350.26135912123	32246.0393343091	33492.11239603127	31113.55044952156	34974.66031780878	39934.88618160448	40153.20026542922	26575.53187720489	38251.48721135422	35803.56574614305	39999.34438743843	42285.23063853059	43871.58597447091	44010.31765513516	46340.83462535263	44472.18544195699	50471.77008024307	49183.25345107749	48183.97429006453	47414.82781144952	38412.0115059583	59026.39841462599	True
225	P39936	TIF4632	TIF4632	103.9	11476.27266194442	9513.942303860607	11813.13392540775	12339.3988362342	12045.64967376291	13140.5248243521	19913.95020810702	22124.6328581295	18014.54330850414	22297.01673767461	28371.4758682106	29740.34689717084	16446.00637560722	25015.81954176457	21306.62197753646	21392.05794940045	25826.51989789796	23250.64243536343	25534.12259860567	25491.39531885945	23947.67196787575	26988.45510032005	27964.84425285204	27228.70635343658	23492.45626019049	20423.39872483672	28685.45873548436	True
226	P40047	ALD5	ALD5	56.692	11635.53534852048	11193.51060376314	11334.69954159687	17673.20743908146	17970.05306514681	18485.55257334653	27101.92047213515	27594.10400399123	26924.86471244306	27566.84658745605	29935.09740997271	31388.34378875569	16671.91699823048	22818.60123886175	21748.85027699788	22298.14361271304	22640.87378207891	22891.28059776388	18866.5399202962	15784.94211330295	19073.0364817391	19043.41192991881	18341.49529868842	18020.82327525417	18114.12504142171	15667.45314741517	24254.92064010794	True
227	P41921-2:P41921	GLR1	GLR1	51.577	27802.05109614727	29062.11260277613	28508.64616881117	24516.2037019106	22385.32882642803	23911.47444652544	22479.07198696278	22737.21293057599	20723.6137576996	20604.59000239242	23307.23757247651	24484.49863288773	13593.18907590239	19319.36463241086	19203.06542870798	18593.04839003836	18688.08269538272	17770.80770652057	17742.0619326149	19031.72313916484	17693.01717767753	20454.21299807241	20352.17996428389	18938.19421631061	18480.15967365455	14732.12115284635	22262.83508416838	True
228	P47079	CCT8	CCT8	61.662	21551.47436379154	20389.22698718119	21034.31038964379	22366.41938228198	21407.83685719768	22674.45631797032	25828.36033976166	27558.23189642975	25390.65262889749	28554.68109255219	29114.43373686309	32041.16018304661	19634.17667966401	26477.05550121341	27182.23714491926	28332.33180810188	28309.54437836795	29758.79357560616	28557.9041826705	28127.649201826	29549.6483159729	30034.7481582262	29587.62050843682	28681.00066361475	26909.46870517046	21901.50533024122	32342.16999162162	True
229	Q03195	RLI1	RLI1	68.34	24367.88384382689	23745.7084838017	24017.00615962601	23687.65910793942	23563.37710432801	22759.88472003891	28136.50324289038	28713.74199899181	26147.54036185566	27945.31719895211	32009.61479722211	34765.28324262671	20945.41638320776	28583.84651827689	28596.58884452721	29033.8082602754	29981.34112930608	30169.49690949113	31154.077754964	32012.9080647031	31905.27560410823	31958.22697188899	31008.00054775298	30191.590888405	28979.10246257695	23734.86480619044	36234.66557229757	True
230	Q08647	PUS7	PUS7	77.001	1869.653972970901	1854.534635221269	1880.792601096423	2075.473049874106	1924.84230644903	2002.025607457881	2717.575436915715	2723.853793586317	2383.290687397046	2841.013401184089	3046.065103730684	3376.89384326328	1961.149977255569	2798.225799973427	2645.936165938394	2914.726895188888	2962.749185832512	3139.618537231941	2880.149125333156	2925.732493751442	3070.3791819312	3211.116415246695	2997.867627130121	2916.804031683957	2948.127304434953	2451.455097552398	3740.309231192172	True
231	Q08822	CIR2	CIR2	69.633	8177.838635232838	8030.912032272523	9005.911001020328	9669.773494150078	9027.924892375233	10152.99897487253	11545.74296594617	11626.51123121478	11166.17426782269	13115.10034701616	12386.47011738857	13971.39384695902	8641.374351914175	12403.13249204617	12310.01248258269	13508.40207699757	13830.74764268276	14417.55222362264	12736.1843803124	12135.0600998151	12015.04559338371	12170.80758676396	10915.30120955397	11128.35185463816	9536.888987456121	7527.240613336508	10820.01266287254	True
232	P06738	GPH1	GPH1	103.27	18360.7830356271	18087.31530157864	19051.67150153266	17268.81625973464	17746.38631062166	17679.62928560843	13485.42745574032	13592.04632605397	13413.24988221971	10713.64084113131	11954.72694788356	12725.41924704181	5575.820250987588	6878.117636323471	6399.664652706839	4927.441360618434	5527.70536586391	4721.806990142653	4089.960267585413	5430.218344701425	3848.837620382809	5839.413571809302	5603.860962306917	5126.47419464755	4246.306321488175	3155.347199256193	3466.733465307233	True
233	P06786	TOP2	TOP2	164.21	424.8969895926611	431.3382488425796	450.8489409916633	547.2452291156698	598.5369425023648	542.2772243816192	813.1181237319429	902.6281848307012	736.4156570657898	776.0233843497883	1065.557172831342	1207.300184719945	602.5308580652232	831.8090079431987	835.1557533220448	787.5425645920593	900.7775777192131	816.0378703588148	787.6811315687061	812.7429118480552	846.7514591537968	766.3975352437378	727.174816675606	717.2366776057106	625.6257062592172	552.998418356717	782.6486822665738	True
234	P10659	SAM1	SAM1	41.818	25443.63223947841	22377.37901174085	25395.95642282573	26784.50080547342	28606.51158963895	28780.80152930359	45175.48632503839	48088.03618863447	45747.28029215846	54792.50226463185	62085.23232097355	66494.08948713828	39123.48106547534	64355.74320994111	59942.16324808414	74804.7507774597	82263.76250803066	83273.57256982461	90367.7700942873	99290.9188644052	89999.90885949999	110400.9639250061	109795.2050865058	108686.0463140971	103739.6754021851	86421.64224160559	130441.5044550022	True
235	P15019	TAL1	TAL1	37.036	180320.8724962086	169510.9655439894	165351.4975016121	174598.0910241961	165503.6139952662	161044.7694438428	166988.6370505024	166968.4767248829	171499.5469570289	166809.1124428269	166969.009178001	190753.4312095572	108414.7791394973	142423.2263277762	143361.2693180375	142621.9489213324	139499.1945124163	151410.1042209911	149794.8635652842	145732.2175074218	153686.386958411	116937.7693178047	115302.7821762569	112434.9112560867	101146.5833397174	78193.75359505355	124303.8980843379	True
236	P28273	OXP1	OXP1	140.43	1614.098269171531	1910.115835641364	2073.311898128218	2108.821282069805	1908.1655088709	1756.894920820718	1974.322750058794	2232.460071319289	2103.359602171883	1656.559459728066	1963.930118290574	2290.72575773443	1170.256860871284	1498.49426163636	1623.537640885718	1192.522253063516	1421.876365057733	1680.888837495836	1542.445532115505	1507.77624866649	1504.846794950802	1446.335650685678	1423.124135755971	1165.80092212546	1041.200659381422	946.1531398346806	1188.003848348593	True
237	P32190	GUT1	GUT1	79.82300000000001	6821.637225248235	6368.332824829742	6414.147228578017	8362.868910175772	9617.806718619744	7377.862676058442	10586.22838992826	10825.53049449619	9215.436706121096	10764.38741742442	12704.12064008116	14110.06480534923	9245.521280601877	14224.62269165652	13172.40557450906	16690.75898255512	14405.31100537694	16179.86172471591	14885.02699248031	11865.13874545827	12143.92103649714	10182.64070574045	10284.95853322351	8841.734227031206	7090.068159143802	4892.815047261029	5163.523339588748	True
238	P32527	ZUO1	ZUO1	49.019	49263.77677607039	48519.73960870373	49427.9248212923	53509.8465702362	50692.1588243576	52692.02350598312	70750.56864513352	70315.84428535707	67520.30930663268	76784.24556752587	86265.35397128947	88533.76221650433	51907.55678555952	77321.82109116088	72204.69414803082	80913.38450442816	84187.47971076121	82445.66713486469	80527.53200374152	83381.8796711947	83735.51704980248	88751.3095892559	86941.34887944182	83678.15642755086	80402.38973957306	64668.85834468175	104204.9915141583	True
239	P35844	KES1	KES1	49.49100000000001	18317.08149417281	18296.61633838749	16917.78714756641	18839.58054038834	17373.77792172605	16758.41840284224	21056.98373094416	20584.57874298207	19391.75565502567	21370.96565676245	22339.62274245335	25334.61590494107	14320.90511800499	20077.12203380752	20099.6122732966	19213.57809549104	19384.59091800666	20009.47025512898	19435.52629203369	22046.64474386638	19345.81513477431	22979.09421350597	21967.27258301969	21730.04783623729	20324.5293648354	15961.12986048193	25250.38235533665	True
240	P38707	DED81	DED81	62.206	20355.6645036732	19264.89396380312	20205.780968012	21008.45538528819	23149.58654093082	22495.0206948981	34647.67693761388	35427.3474999293	34066.18727987941	34530.0654120443	37640.95625718243	41881.22776907647	23510.13509716556	33125.7303012578	30731.6722944002	31585.82489711524	31376.36353225635	33647.00557306008	33966.60356310935	34827.29230808284	32944.42481490124	36774.64784503593	36473.05669619229	36057.05085009013	33827.57581109466	27974.85179451349	42709.47533080629	True
241	P39077	CCT3	CCT3	58.81399999999999	21516.44668116904	21719.35772391097	22599.16424890582	22991.02470609646	22490.00724764917	22500.79302770687	28662.32741583772	28231.22867156307	25925.39368243112	28958.07092428364	30431.36218649021	32348.54944431056	19509.78062051781	27041.24216481825	26578.74033172673	27397.43940452666	28862.50338431927	28819.54102563355	28659.63388689372	29128.2518693876	28697.13237186346	30272.31155147427	29561.50721036282	27550.11787350826	27396.48111022746	22019.17064119317	34495.19129147727	True
242	P39518	FAA2	FAA2	83.43700000000001	14123.98063141366	13700.88075636634	13002.06264438207	14972.94748954045	15389.72298003695	14392.02291335347	14847.32062112363	15860.34591941548	14778.8846558496	14105.75507410954	17509.787890139	17324.39312875746	10261.0850617778	13809.93922935692	14450.85863480348	13073.06027281779	13150.77958733259	13702.70714606552	10193.45330211345	6670.69289465917	9779.549861628884	3635.154847364327	4115.875865346029	3476.36247181556	2761.789627797625	1833.777233047755	2158.687485203416	True
243	P40477	NUP159	NUP159	158.91	1123.672843677636	1025.046149278828	1061.973703946268	1137.251623309828	1075.810455264619	1023.74814535241	1126.743890573559	1126.077508634858	1220.73741874245	1129.880912246564	1355.275720384013	1371.812864666957	694.2956931850198	1092.24569425642	864.4285207051684	985.5141970535061	1114.636416526826	1114.230490563168	991.2778251822388	1124.47390196381	958.7146052781393	1043.433236524538	842.5401352081128	1072.81699322488	958.1026830207295	770.9726026031427	995.0773301783256	True
244	P41807	VMA13	VMA13	54.415	11746.83357962386	11181.37924102088	11820.97298123942	12504.40765722715	12601.80300548951	13027.90146865868	15164.02606380019	15786.09435694091	14385.61083806599	14552.57356834314	18027.49952033858	18177.06114930211	9868.182682047456	13051.98616337308	14309.96264536533	11591.00791425101	12322.75871802868	13503.28969655014	12317.94633113793	13244.50537049794	12701.00529612587	14322.97310132088	13313.15236898493	13125.25957704939	12263.40793888273	11257.41665121033	15754.12039697001	True
245	P46672	ARC1	ARC1	42.083	25173.97086944743	25490.54429866566	25702.10494789752	25249.43001202871	25486.10012788795	23431.10208615286	30243.76851460084	28943.38711712149	28342.36634299647	31504.26452223674	34065.66185549802	36010.96283149069	21251.16901784674	31535.92858741967	30770.41793797847	32664.61485739701	33321.44583866999	33938.66443091991	33342.25199019659	35846.69782396818	32751.07610439208	37761.43404267825	38298.06999700259	36726.73849596269	32735.72772655509	26259.75700946967	39914.19161498372	True
246	P47771	ALD2	ALD2	55.187	4233.451694081383	4361.033505592412	3498.735383072129	3420.194635724977	3515.053451028441	2925.881315039639	2173.321622466754	2230.31185732532	1982.72860533625	1716.143027360765	2054.744536884237	1541.663373710783	778.343306063253	905.4284088555268	875.4874470881795	721.5417380844157	540.2083770950376	529.884616319082	679.0847546630815	601.9815280060001	638.5503909939039		493.0733021923604	471.2726206899898	463.0211961943219		510.4248424493009	True
247	P49723	RNR4	RNR4	40.054	185003.2083810986	181319.3396109537	180868.1674086379	180275.4008002048	170673.9478131909	180153.8102948557	166899.9621160412	166992.0256459523	161671.3005748776	145522.2669341284	153748.5908291627	160714.4237476475	69514.10042287166	87838.52343045163	83957.53812298879	74757.03039818181	79129.22620061116	75414.18222591227	65280.72443208785	56027.30420887826	65556.23906651462	55873.30946311046	56547.11854219584	55541.77223223879	52082.21912336426	41979.68035969695	63311.29921216284	True
248	P53254	UTP22	UTP22	140.48	1249.250566961667	1193.85222663421	1321.445568336458	1525.552151530913	1553.282871720695	1654.827494328021	1933.346567928068	2070.060092528831	1905.96458375269	2009.383118236329	2343.417511698987	2278.231030015021	1351.988672540875	1790.56297462683	1733.112416144796	1776.086398871853	1041.414990322823	1912.283912698143	1922.761580462825	2324.974431998231	2081.209612283514	2145.645579218202	2102.009906772787	2123.556809319618	1829.171561267463	1406.420878831966	1934.621927757553	True
249	P53261	NOP7	NOP7	69.876	5647.112195548605	5884.690986666546	5343.086034204897	6900.697094732296	6545.462710968814	6464.356665250582	9158.546327752205	8662.278374763608	8245.741124389491	8703.94501413013	10560.88361114819	11354.74837981904	6457.099028408059	8530.305346129056	9107.706412717207	8943.626053067468	9071.765766192948	10609.38920782929	10039.01958958318	10682.71800051534	10374.48914890619	10923.76183709315	10379.9395044149	10305.96105937627	9771.916872716043	8797.704992734321	12268.68736624694	True
250	P53883	NOP13	NOP13	45.60899999999999	3601.114913295628	3698.372291563216	4305.967251684398	3964.38963332343	4432.240335397715	4159.883004508897	6699.874528604665	6778.039137601328	6169.685725291461	7901.665140215108	9049.482771697803	8686.74684474452	5338.822727794051	8373.194124058047	8117.176178029088	8824.198275978712	9223.062169229757	9347.296671217924	9716.071663989507	9629.856056146218	9775.463777442894	10124.8739794661	9488.959043943536	9233.864694974476	9821.245901678121	7934.887599754013	11183.76311272281	True
251	Q04439	MYO5	MYO5	136.9	2016.685739691054	1950.123547695132	1964.427132175709	1955.75514512621	1800.541684653508	1978.653458642992	2239.235804668439	2390.536640711896	2095.782323652501	1922.219061902487	2307.737480894406	2481.729331483789	1214.292602945511	1682.908237759616	1716.179687724298	1699.311659548029	1675.789536879911	1756.178131567542	1651.690241985614	1650.43301106657	1863.327284307303	1529.47694793045	1591.396205459553	1704.199912494815	1420.550171874	1169.047809570676	1977.913541669695	True
252	Q06625	GDB1	GDB1	174.97	2685.195940408649	2450.261731855323	2854.401383458091	2351.697037262035	2368.847725789306	2776.869213900773	2057.283523966632	2060.472685601343	1972.809326103889	1281.985689432217	664.7240730802706	1724.879068145442	470.0029151800733	715.5630520497232	1138.876074083038	426.7348098077969		568.3532162068882	614.3891205074685				447.9495255883932			402.3578458903978	578.3782782377077	True
253	Q08977	YPL260W	YPL260W	62.779	24498.86627957767	24273.2047349575	25143.19032716868	24510.22378994354	23785.44832313625	22952.67227036206	28062.18690498269	26980.99482300635	25949.19273973168	27880.56153952183	29372.79048679066	30275.952145131	18591.44003132394	25768.92931675188	23364.35928649481	22123.59873979978	25196.23960025596	25260.67056802995	25745.18298002152	24997.29976800914	25336.99732450611	23094.08657539956	24841.83869507458	21255.13515169224	20705.86670505021	15899.4074112565	22886.84032350408	True
254	Q12031	ICL2	ICL2	64.975	24274.17765554811	21846.28373956232	22586.56894149752	23044.90455352814	23199.12452985824	24189.17401305366	25101.85403761996	25682.67014545944	23773.22747930779	25833.6534338376	29841.92790009509	30432.36062764268	19926.3686465006	29315.93863197305	30138.3485625248	35131.48033645025	32956.85437177688	34476.44463668688	26783.55036271316	12184.41703442859	26805.72342766414	5664.248658389754	5916.091656442266	4907.183272182518	3124.256250473937	1984.736544873421	1978.455472230194	True
255	P07257	QCR2	QCR2	40.478	153520.2940156917	147456.8831404648	153647.2653775824	164832.9997801586	170435.445780495	172757.2719538509	211008.1860402814	210149.2396441113	207243.1424217211	234505.878152436	266293.4388519761	277979.5699506355	162150.9073335246	246045.0042204843	230866.8671951857	255948.2202958507	261985.3796444838	262842.1925250117	267563.6998278349	311390.8189050598	277489.9311274553	292417.6234858879	294483.2030879889	271475.9778446406	240526.0788927062	181954.7149339528	248368.9204104274	True
256	P07262	GDH1	GDH1	49.569	74034.2210324178	66013.49077819487	79496.07107798512	112224.4835693549	136269.9404793978	123326.3190042346	280286.6904564355	309267.4637837419	277943.3852451035	351363.6977338733	406947.074095806	437897.7914037399	277503.8981735617	421389.7871580339	394561.3084082394	415489.7292446277	418362.6274380755	411134.8404532771	384408.799879124	373510.6034592555	400038.3473471	385215.1468349069	382393.7674242604	370336.4376170487	348484.6033563704	284455.0451454725	423031.1578977325	True
257	P12709	PGI1	PGI1	61.298	225110.9079207068	219658.4938543407	215106.4265258718	220411.2415849699	212988.9912098096	204047.6802000073	189447.5355636319	193906.1643389503	180126.3525149746	168374.2705871626	182475.9452134389	206078.8486420996	104125.6945104945	140552.1812758989	138231.727883748	134677.7695540848	134763.0960298112	142007.3583166535	144032.0811095916	146869.8782290257	143195.1858414254	142344.2751112436	139130.9143509633	133917.0970575379	119946.9733936117	93098.92252125389	144222.858177068	True
258	P19657	PMA2	PMA2	102.17	3834.368284986693	3577.375508734229	3413.573608689167	3886.814015858665	3293.01517429457	3849.271715013941	2290.436023512307	2121.10531413461	1981.07978977033		1307.475762065273	1344.283209157329																True
259	P20447	DBP3	DBP3	58.826	4014.498798382165	4073.564597135609	4280.321528667523	4151.849669054419	4660.669725912615	4226.490008746883	6799.638026428395	7375.85179525401	6316.342351424232	8146.435676784996	8939.240462430122	9755.687764321854	6945.132155246464	10680.25515082531	9376.249963027883	11249.80837387589	11741.66772971863	11810.70224497039	12353.22486989596	13400.12770572231	12453.92853335028	14816.52766296297	15250.4853623179	14068.86080511351	14724.64504844187	11503.64531370671	17097.83082335007	True
260	P21524	RNR1	RNR1	99.56	3334.271815682101	3178.705828501901	3683.49156307501	4635.277043496747	4912.348704732497	4606.24477171143	8135.053171315905	8168.464432266772	7249.215698969526	7912.304247841101	9218.192293916743	10291.32074475185	5749.515993072028	8257.200962348805	8586.927350004093	9107.611597714807	9706.009708101015	9684.35154918525	8965.132941245882	9901.616501506518	8634.47057645752	12076.45989262343	11638.6459929134	11140.76603985208	10928.22487350856	9347.190464208623	14474.88023045462	True
261	P23254	TKL1	TKL1	73.805	41599.10534675688	39371.14263514744	42513.80567741279	54136.95959250621	55200.54002469615	53267.67387178539	92582.56225456845	98826.55425526806	91137.80217038377	103604.9751063834	120521.6263242911	128566.4076299716	77138.64399708551	111231.9839445981	110751.76129561	114123.075586517	119015.9171792011	119526.6351667035	121359.2693023167	131039.749988471	124559.7202771864	116045.2944745771	115559.0360360122	110099.036061733	100555.9013036979	84914.62569228065	126389.380713449	True
262	P32497	NIP1	NIP1	93.20299999999999	9714.44574643707	9783.331135023498	10153.36908823528	11442.62936162784	10623.84726324301	11038.5834928784	14556.63415645561	14279.76895031072	13424.76672265737	13804.00139270475	16870.4692890802	17742.24415390358	9937.269827910422	14235.42398187027	14593.36050451994	14090.34738826935	14914.69108573838	15647.58978550703	15736.94124724561	17250.98992934185	15754.19238481041	16822.75969734232	16722.94465869702	15057.85061482043	14678.76075275739	13188.96420094104	17956.26875026792	True
263	P37898	AAP1	AAP1	97.661	3337.494927306262	3084.618334881977	3446.926941931382	3542.558751722077	3487.121563737547	3724.746278069249	4563.326180919674	4827.059774723875	3930.021153403088	4265.603621111654	4970.720904375555	5325.17507422164	2809.533939711944	3792.077973464971	3947.371060870843	3485.364742619477	3999.864876288116	3856.849322094338	3879.647826874377	4095.757516781605	3872.132100517068	4517.70793717559	4016.117593844832	3940.171988302995	3839.254333314454	2966.489295180557	4402.439366714148	True
264	P38431:P38431-2	TIF5	TIF5	45.261	14002.7073407113	14589.88612107068	14431.65059863605	14812.62944797146	15971.38823175252	16547.5158702881	20768.6194559173	21340.59095981159	20448.85842291047	23315.98921610987	24978.91121573708	26302.81016617331	15550.43317930815	23279.7717366192	22677.44254295081	23888.77007704222	26025.67274988698	24861.07174552643	23960.0917549849	25535.8837807454	24272.70125704338	26625.49002577772	26758.45993912485	26042.01478740755	24521.07202660764	20057.17335788536	30509.01490136185	True
265	P39002	FAA3	FAA3	77.946	1909.95111303896	1837.706854676081	2849.450504408164	2508.624710014695	2252.946916703629	2416.594061015961	3683.442722780627	3836.501635841238	2981.204371276328	3801.959514718777	4845.153920065645	5620.085748324454	3019.602806355717	4868.120680398076	4762.221549729138	4178.388297424433	4829.919980530671	4721.007534498986	4141.155814631159	4085.30413554064	3782.06560593355	3966.080405350295	3994.381712014193	3578.963329152828	3480.73587096869	3168.90538639695	4356.429015370853	True
266	P43123	QRI1	QRI1	53.475	8374.287742190614	8723.791860985795	8739.929755016341	7030.173149783941	7943.704393786362	7640.851255551092	8263.237844384023	8583.911468722785	7803.683432256602	8423.536573510022	9050.003770412406	9444.54852326957	5423.038858533699	7668.681314701811	7008.026835618419	6704.326366916615	7836.555617274519	6852.687432515833	6529.001113757059	6712.676661004481	6824.788495495433	6279.213099117961	6266.206125629568	5931.98772635723	5442.677848039536	4554.52802418854	6368.213440075318	True
267	P43609	RSC8	RSC8	63.167	2966.1441813861	2988.409260759179	3369.834659814904	2954.187090964115	2940.649889228611	3014.340049434586	4232.931275759052	4265.949787113742	3952.604216987173	4445.909289046879	4648.41117743297	4850.83891191139	2957.627358185195	4138.785730262233	4007.99835049571	3941.103271234528	3802.252021532562	4014.686775381756	3848.614019163956	3947.345543914561	4007.847394732492	4092.24979140438	4433.331572416431	4218.309919168893	3872.476224469088	2957.456343473174	4456.351690282897	True
268	P47037	SMC3	SMC3	141.33	614.1356075401218	693.792939806287	691.4043752454556	702.2973339875099	713.3984188172112		710.6918543886981	887.6633488322101	700.1587402699417	806.6483976017582	944.0475969693892	778.9685556825234	518.5260970088893	755.8416000123334		656.3902643250399	780.3682186754547	1000.711991873973	734.4306181966742	922.3847205041166	802.7618729498672	744.6450100120396	748.9154050828286	700.9743483381394	535.3776739056779	502.4121062705049	1105.997169636295	True
269	P53742	NOG2	NOG2	55.488	1230.924609543908	1192.115330785186	1362.839972231875	1439.632004499156	1770.960753626213	1516.265033109774	2731.125106228915	2979.639982353426	2383.478904669244	3306.707775576293	4095.779903559021	4360.374088009032	2588.773115833028	4339.081046712929	3332.293734996774	4777.75249813313	4543.660587415206	4478.484382910489	4537.753625252996	5303.040765625068	4948.994601271489	6130.344406823055	6351.307363261464	6031.887778401118	5761.88204548958	4687.859343961011	7675.762485389004	True
270	P54113	ADE16	ADE16	65.282	18796.99050986371	18575.41379822605	20009.05197799284	18033.19116476637	15947.27888604721	17495.22464498504	16956.92462092392	16810.24064337244	17158.32584379452	15809.80483603578	17506.93622516371	17678.03873254514	9522.510939546337	13419.65254079213	13762.48161475723	13608.35097045223	13554.65049625745	13179.61214545046	11982.93483862403	12917.2843681849	13295.96944340095	13366.57263081555	12867.35857989983	13018.80329460635	11625.17565504369	10180.79728994359	14252.18005856479	True
271	Q04373	PUF6	PUF6	75.105	7282.189838877102	7176.352893859065	7481.130730002548	7033.627150114931	7263.628744759765	7087.312113179541	8871.10470621678	8902.201294032686	8487.67537370369	9062.288976003547	10266.05325083023	11483.10376926478	6728.840120612923	9529.561696000097	9237.922672852794	9781.163435237162	10065.16392086507	10256.65390575564	9714.524187180506	9821.449784125798	9983.502874618265	9854.72252083049	9733.052040730787	9742.67702926159	8796.196140821523	7433.919400899682	11041.8714799995	True
272	Q05911	ADE13	ADE13	54.51	69629.0981682436	63698.14548722225	66759.75344656603	65098.47620303322	68331.20119020503	62051.2870379198	88226.48747537353	84889.874295481	79152.29824113041	97414.1626976942	102449.4154605475	107624.7915222874	66230.85752509887	100576.2934219798	89863.68492629523	95585.87634790753	106090.2202448538	106024.5718919446	113797.275356643	107689.6482751121	105151.4461832159	99783.28994331893	108244.3891449804	96141.33513084793	99214.01845814686	77739.78363048813	121235.7370430181	True
273	Q08245	ZEO1	ZEO1	12.589	142082.4185750487	153282.9345946623	146164.4025104139	150531.7992170888	149327.6410269145	150697.8542822382	159817.6822407404	159552.753874988	154663.0933455744	155557.270954432	165503.8957874184	158435.4097123736	94058.3836535013	135439.1687925818	119500.9730607905	124732.662892299	129768.702816649	122542.5941755845	131314.873522922	134515.6189607035	121540.2980775199	126586.295744622	122407.7719517866	104336.3538548977	105310.3887281019	79596.2121736305	110560.1342972172	True
274	Q12250	RPN5	RPN5	51.768	22237.59191420552	21796.88242951367	22767.42632396373	21274.13957935649	20532.21098703965	21590.59608630308	21013.11959451196	21509.47042559506	20659.92779787582	19960.11576423796	22298.71951726806	24106.96334355536	12269.40090864639	16147.51363611062	17130.69815083115	15242.1359761007	15938.57777866475	16413.67809849395	15519.51351193123	15007.64066197977	15944.54325363708	13528.85307177392	13398.85057080007	12956.75303213577	12051.45450923808	9790.065806574796	14592.73440742578	True
275	P06106	MET17	MET17	48.67100000000001	386356.3992130752	372202.267760977	403581.3775639685	391720.8698791768	417353.5517332461	431237.5617505396	514869.5226541701	544603.9052971728	503459.1672763263	553592.0396737407	621478.0865078677	649289.9019486033	381521.1028681024	566776.4116138071	522341.205665756	570088.068151422	599105.8013711346	595711.067222709	604699.312865911	616995.3061305875	622717.6476010479	553307.0729464119	555612.0184816526	529444.6396444015	473647.0219719072	359897.8892646338	522567.2566251192	True
276	P07170	ADK1	ADK1	24.254	124163.2059871087	122501.0714665421	126254.2625018033	118237.6688633564	122972.2902374107	122262.4247939704	131362.5657439811	133857.254265078	130743.601078956	138349.1160945661	145648.6264479089	152204.2483606688	96367.97934210596	137108.2509823289	133074.2650203963	147779.7369251151	149908.7564463442	150725.9146307172	166624.3421349299	199532.968731058	175418.9758441386	192134.9295103919	192619.0853203319	182229.4505871244	164946.2322677023	128701.6658039837	181739.9046797736	True
277	P11075	SEC7	SEC7	226.88	1327.601016559594	1155.652486440208	1299.17303143153	1399.105888752694	1391.046631341309	1577.685899766444	1492.547239365841	1780.357357215393	1558.00478173251	1401.640286094043	1727.001842805932	1730.952020945044	936.2294761362706	1552.584491339761	746.6781052781155	1305.734504519358	1504.965830214699	1445.672611277709	1297.641634873905	1418.168107689729	1365.617319857918	1286.198903365299	1222.583270194837	1065.622961423104	989.1702417851253	968.0563323033746	1324.144620776473	True
278	P12612	TCP1	TCP1	60.48	21630.93233274077	20473.49861322151	20988.26941169685	21290.06621628348	22268.21855755341	22108.11873501564	25509.53195579777	27541.65934195643	24589.47976468537	27186.05184454574	28542.43359946994	31697.07204909402	18006.74853641119	25352.39098633331	25384.53519748371	25831.86452107512	26328.65741528079	26936.64975262007	25946.01871112892	25887.28276973422	26339.9091547608	27415.58960638679	27666.27581803184	26029.54410528465	24703.73630201257	19539.30073518655	30424.69740504918	True
279	P12687	MRP7	MRP7	43.22600000000001	2732.03610376017	2752.952833910408	2724.568178478095	2942.515104275446	2889.25932426375	3070.564800828176	5253.161388516115	5496.302450576666	4855.996309610507	5649.208586415848	6666.996094586357	6623.192001355644	3874.06721388286	6075.729596816018	6090.477621270855	7077.856948846839	7013.617749523389	6759.171576965446	7359.016632731234	8239.547335522413	7251.352232245207	7301.501348816215	7650.454599217459	6967.494141814846	6622.997954609194	5246.920118593191	7490.674920407308	True
280	P14742	GFA1	GFA1	80.046	37426.81165523914	36503.04830716953	36938.10442978519	35896.30541710203	33010.38261829226	33815.04074879818	32625.65242371817	31909.66833011567	31971.13905098288	30971.56594769645	32674.62655194764	35580.54682867503	19872.36884899447	24597.67498365577	24088.08133550064	24035.3572425304	22898.5490960513	24411.09195208473	24195.98508727559	24027.26502548875	24276.35819848836	20993.55248119756	21167.29713779986	20096.42475745042	18796.65597268587	13938.0631474426	21435.35106792181	True
281	P22579	SIN3	SIN3	174.84	1429.889245738394	1506.151379941364	1540.757812646339	1641.270510992149	1397.209148589399	1484.893645319311	1958.266872695893	2016.766882886747	1952.546020854468	1932.853847514784	1491.125144824904	2822.821556363217	1179.267435581958	1342.69774579248	1737.208296661866	1607.844121230784	1725.941530787887	1597.823830106045	1308.242427641585	1840.997703885579	1656.746679793561	1668.55619910416	1667.056280955341	1577.635370956571	1466.437967331467	948.7368649133964	1671.305799358009	True
282	P26263	PDC6	PDC6	61.58	1042.326546521549	1167.344518362752	1034.32022658672	1222.305786263204	789.9957415117493	900.1805467853886	236.1139444103396	608.7243278024623	247.0631304900301	280.5769906875581	152.7263435245124																	True
283	P26785	RPL16B	RPL16B	22.249	113166.6726056128	112899.826766574	115206.7711148583	121317.0746818309	126738.4044069234	128340.1980743743	168069.9136760495	173588.5149518333	159678.6526907569	182729.4387011301	206853.164307082	230722.6991182826	129862.6731593139	192645.8788121105	183077.6581135069	211376.3905153893	210703.9775504007	217019.2659668143	206847.3427108618	232297.1785564604	215226.3765608273	247105.2734435105	244201.8935203409	239441.1209567924	224428.8860954907	188338.382430538	280785.0378509485	True
284	P32657	CHD1	CHD1	168.24	252.564293813471	249.6327231717589	240.3455193255911	298.7196478823175	294.5659622913294	316.314646476714	383.5460011744182	482.1420649486881	414.6425626419874	460.4023206774656	536.1220256674311	595.4555575632997	301.7880551559281	449.4552006308899	405.4738506864392	466.5945450679415	430.8331582158872	520.5593076187542	420.3220261838785	456.6728271834905	480.1933936693715	377.6619525858808	503.6751592260713	539.181666022247	411.6453559572	384.4000896731417	398.9065888873246	True
285	P32790	SLA1	SLA1	135.85	2185.009476659679	2098.824282410105	2051.510215905797	2374.703674959435	2097.178070032697	2183.494993245178	2793.408241555872	2865.021702793329	2648.172257224579	2698.234856848018	3043.498784961698	3183.734315871382	1663.103138349624	2373.952723358065	2191.650928947204	2408.706011663308	2334.885193567934	2218.070191794618	2205.577958042857	2290.20538479295	2043.419956849928	2322.937206552495	2200.681303035129	1896.539692187495	1911.268859027406	1694.12188040568	2375.140073318413	True
286	P32861	UGP1	UGP1	55.98699999999999	32574.53145779505	31587.99665631063	30818.23416216931	31110.18627818683	30958.3735538373	30487.16050057403	32010.39225827132	33050.0152453265	30595.02592447477	31942.6039587973	33888.72236213524	35167.15159198714	18993.91236017732	26149.17156111351	25053.1760370286	23604.03503024579	24119.92537747059	23168.68197344684	20783.39669501779	22251.18687912428	21275.63442227728	22193.90289637513	22155.93820883583	20014.79657173244	19200.64284253357	14684.40674835891	22123.43619195432	True
287	P33322	CBF5	CBF5	54.70399999999999	24107.88302685111	24860.01767244784	23165.57093064117	24304.7537087068	23560.29683057158	25304.66841453419	27617.2171581628	30133.43579562363	27853.57107425684	29343.78678833524	33292.85154850467	35452.5351707628	20290.62275750341	30786.99457299837	30266.39714612885	30965.72110389607	31139.17345146824	32483.65731615286	33519.13274667528	34137.82196596965	34183.5935962332	36377.72197765786	34906.2679749636	33496.13312788549	32636.76763276465	26748.6389338125	40347.61655961259	True
288	P33330	SER1	SER1	43.415	32868.39432364842	32752.59724276435	32591.24380699477	34552.12606463779	32816.67598878771	32398.6894491174	41394.04797172041	41900.41991148804	40482.20775278442	44353.87501606352	47401.1356733798	52042.8557259247	28592.249060226	39173.98353932259	38709.20820884161	40871.89005500991	41556.70656070432	42464.57872047721	45495.22713938903	45503.64170465971	45003.45286448992	46514.64629649321	44124.55718117346	44666.29772006727	41886.36929125381	34159.92799653226	56727.32371361237	True
289	P36049	EBP2	EBP2	49.73399999999999	6343.601257858721	6523.015841736744	6527.028295268989	7296.033180534733	7769.027174845535	6852.493649346487	10106.8472569313	10836.09060995468	9561.240613122101	11427.57698497779	12319.13732034078	12489.04965381742	7711.672611852598	11322.83193405758	10336.63251451038	11286.29065497557	11887.42068304996	11895.82093886415	11811.45769241573	11594.24105404355	12109.04372738346	12665.47452242507	11858.06510668392	11451.20352259944	11199.92545476213	9205.64683328595	13828.1410323519	True
290	P37292	SHM1	SHM1	53.68600000000001	30069.43965554755	30140.74462247418	31936.10691323242	30542.74712021434	31422.41864567386	32360.37332983491	44079.39809922031	43812.3442507324	43426.71195192631	46872.95237227	52138.66335876816	53828.38000438873	32024.10025240126	46491.15647748714	42728.4238695219	45088.23539168446	47638.75206717761	46455.39918655534	42620.90553627761	40908.36927599728	43418.60139243799	40187.71988394053	40285.01547108371	37903.90470775816	34992.87649546532	28445.45333449949	42373.76260265011	True
291	P38427	TSL1	TSL1	123.02	7647.569137550778	7764.641582384426	7727.941560094155	9676.307344113835	8458.132807210412	8901.656113388442	9840.96096211058	9555.014998734752	8782.19122789888	7146.061654385565	7935.676280915353	8463.810141051526	3348.426873819074	3707.521708700907	2995.290838562097	2003.93604856646	2030.999070414871	2313.989996702791	1685.32404295836	2621.422102086648	1624.898147371272	2091.795566092805	2313.891414320758	2197.697921573105	1605.759849957412	1107.681910951151	1634.384479060638	True
292	P38791	DYS1	DYS1	42.892	10041.21408101242	9643.45580367857	10552.57977874176	9807.315723907119	9903.037331448655	10269.33072769619	14320.11138463403	15483.01384034582	13831.47755680539	15620.6557463444	18553.12456312241	18761.03909184112	10950.85791605847	16325.22440085126	14781.44342825239	17033.00494267816	17521.63547375644	18003.13078607797	17872.9949697847	18912.89126543511	18081.07561534096	23090.31941118668	23169.00712437038	23594.71007596064	24425.01721123716	19885.17458701564	32430.11071118741	True
293	P39015	STM1	STM1	29.995	70984.52807129823	73448.4853125155	73898.18961447077	69703.3798897382	72701.51194396566	74365.58921361178	96075.75300330431	98651.85356884453	95425.66600937297	106011.8245532707	116034.2596710439	119646.4452168	73160.1414758658	110259.7467816864	104734.272735044	118260.3251171897	123522.0577491631	121600.8745146966	123924.9950468654	138145.7235747686	129764.5986062746	151544.1856988114	149569.3033871144	145125.2744575422	138156.0035511615	113365.3857697152	167719.1148763053	True
294	P39676	YHB1	YHB1	44.646	84091.46831091779	75218.37172539439	85964.7923062872	103152.1384187538	116469.2851434088	113940.4039167127	190227.9228410065	187297.6225970047	169923.1543394499	246761.0201065099	269038.993676091	293977.1228397279	201098.9859469166	303095.5978378929	285636.9543363967	328810.2667128135	328653.4539547879	317085.3869241845	366177.1812142766	399786.0911367679	383340.7749909491	377693.3169323716	391698.1339342995	351316.2700479639	305231.2835263223	232702.3190033601	320645.9723939843	True
295	P40462	TMA108	TMA108	107.72	1524.082914982213	1434.749175061338	1498.577197534635	1395.076257424009	1406.605770485775	1233.969455435026	1923.243435161628	1856.550524645782	1757.400738540825	2023.456000664591	2236.343058177883	2387.392742343832	1356.82820017617	1669.979648044575	1774.140427289855	1721.779994596586	1583.927478413876	1945.372919262322	1977.55604001182	1894.013024424987	1935.39432669495	2379.264822523272	2300.978255382321	2114.016984681922	2107.592552758774	1591.822451350549	2485.771072597382	True
296	P41939	IDP2	IDP2	46.562	96548.85022575724	94173.54518784888	95843.19209066544	89966.75312247979	89197.80661798119	91746.31312581582	86723.36034789836	90337.8075791455	87868.07131807109	86884.98037893376	89104.90340474504	94696.74685828762	57365.3477397199	84268.06780175096	78049.32017295534	75995.59198353351	72513.48816206442	75358.83226629489	71120.96573347977	79207.68499332377	74868.93148217426	36900.69537477545	39798.27979294044	31361.64791925985	21759.0457827457	12674.5029002916	11093.51511390035	True
297	P43535	GCN20	GCN20	85.02600000000001	5832.017129462127	5798.483389893209	5511.75852859616	5541.68989704464	5756.846044244113	5612.960643404544	7880.086150184882	7903.223583131992	7573.522189827309	8659.069611140958	8278.293071093742	9533.715344221268	5528.535797539602	7654.778446863337	7541.382969330026	7283.081492665149	7848.761935747383	8365.609320558833	8274.428622497093	9097.161339957556	8361.773886505895	10456.39678846214	9925.450799418759	9843.304794209847	8540.261705787347	7422.336278090951	11053.23830399363	True
298	P43616	DUG1	DUG1	52.871	44114.34819683489	46451.16943350325	47445.66079559206	38646.59808511404	39897.93740810237	45252.97711694105	43514.34782828789	43653.36457071316	41815.26142908504	43799.32754452054	47620.27117580837	50850.22148278993	27759.24431082917	39346.60353316435	38060.71823187038	37851.5793515379	40189.69846259628	39235.66143406034	37386.06113303648	41816.1682720618	38375.7496434637	41067.06402936332	40773.25010799304	38406.49149683088	34655.56047192497	27386.48966941846	38039.09780362329	True
299	P48582	BRO1	BRO1	97.275	2670.951200979225	2852.955711625365	2211.768349969055	2821.5672481816	2978.935661537798	2327.143613716427	2658.373623227486	2694.87644245077	1707.656522896164	2521.458241417949	1938.722235474286	3358.603633409008	1695.821893271983	2018.86096588901	1458.46824545082	1813.298036354322	1674.211405566087	1433.454774870926	1701.014082183664	1757.603282791855	1390.81233351488	2489.998952170359	1700.217247191584	1259.329865636627	1433.614219491436	2847.156122348203	1602.310342651953	True
300	P52910	ACS2	ACS2	75.491	34247.59513363269	29189.51837695996	34345.0552375796	38577.12973511161	41693.71503190135	41322.61403999659	78952.27631480397	80217.12209805833	74464.09645697725	87272.20701447944	102165.9502327545	112023.2163570927	64800.75248994672	92004.88204981443	91923.73857595795	89057.32449559639	92315.8980388226	94792.24864871605	106108.8086941419	125272.2881271341	110273.0914508497	123999.3385912584	123525.9635402148	117165.8831702629	106067.055849928	85956.54755979632	121712.2842099785	True
301	P54838	DAK1	DAK1	62.206	20152.9388372106	20684.7897659496	20905.03965806625	19092.49667031379	20109.81777298067	19739.24004342858	19697.76692887373	20048.32218412327	18387.4780683871	18280.5241612834	19614.76581313495	20746.93763489816	11678.7421602607	14869.34621554792	14733.42995163941	13389.77181956647	13513.52676571358	13367.12777216699	12205.24451425218	12453.23931520701	12099.65877573352	12471.89710898386	12538.39560790658	12364.75106610064	11564.03442429696	8897.243388233994	13272.44718024405	True
302	P89105	CTR9	CTR9	124.71	1523.393204088366	1268.067026958739	1173.401669366471	1548.909334649061	1534.252971141345	1136.229097342443	1838.071484843601	1863.467712481181	1772.639650619496	1704.458787497262	1919.362947018268	2207.339866944405	1260.543415328343	1688.470667647442	1653.151999685985	1388.477259091879	1630.100491692616	1972.252807501502	1614.438646001696	1703.932434908109	1588.002167648219	1872.344970529287	1920.880648679606	1632.792946236588	1487.780412714957	1398.120086904367	1943.898276283058	True
303	Q01477	UBP3	UBP3	101.92	1004.240206620621	1057.946846890139	1118.637774742728	1048.199348745846	1022.444156669983	1135.536194547786	1427.560025056035	1657.810848832574	1264.143061319641	1512.430920246002	1794.732894231657	1858.737383477378	999.1179655469765	1465.691893626949	1396.151821563739	1598.169737759065	1638.076229261578	1555.564085110841	1538.778616084842	1816.050361854657	1794.853965481183	2040.060364775007	2010.823687298376	2002.690689479313	1853.015394713219	1582.439339237244	2394.405066072236	True
304	Q02776	TIM50	TIM50	55.098	5423.86450304818	4849.884484559856	4828.588868463471	6162.166808118625	6305.866422004825	6553.751188790264	11109.19788332275	10656.71736646258	9853.229661898604	11457.11773060768	14236.70306898801	14350.39419104877	8633.346215278581	12572.8268982515	12797.93727915649	13456.11649671626	13926.53100233855	13805.50408093441	14357.30683171346	14862.95525062299	14407.31592214509	16144.42808121092	15107.94952854206	14638.05310406093	14234.69606775085	11927.82344362187	15751.8232523698	True
305	Q04660	ERB1	ERB1	91.704	4062.689707872079	3844.616438257724	4006.20574454083	4258.959920757798	4362.148501677029	4331.28886407422	5741.111298357476	6709.622665704717	5390.529766416139	6345.772940662577	7328.754192399909	7289.788981416453	4556.103155957434	6336.956364109707	5954.421867106646	6171.197090176899	6846.906100683131	6548.406085632483	6749.384152667188	6451.659113323813	6415.426028768604	6443.455542620777	6476.151871404492	6652.03016369352	6182.945393961407	5402.317512178327	8040.954407362966	True
306	Q04728	ARG7	ARG7	47.848	16235.57008804239	15462.58370530572	17170.32421831036	24393.25471687123	24950.59256842062	25689.10733898665	34104.99141902708	34957.53300924917	35825.55755535503	31005.0253419166	33642.82599438445	33966.20006891445	14845.55167236704	19115.04543669319	18615.96209643296	13127.3784699225	13864.01229771033	13568.97181913166	12193.16731121876	12819.18238473268	12689.41741759382	16263.24940083313	15324.25520204677	15309.64197652634	14910.23050407867	13113.70407314107	21322.22908821864	True
307	Q07551		YDL124W	35.56	70472.70772720582	63588.14067351011	75323.20333465922	67597.18232950452	64067.56142791735	68086.13200453024	51610.13630294502	51793.10038533972	53879.74334874386	43277.08230000793	41762.36756669152	44503.1677746974	18157.92671986635	20977.14866423585	20822.9479557694	14822.73673146915	14815.31868892486	14060.51227045676	12817.58900189921	13645.81362939789	12565.5685933989	9951.854900705042	10082.0249773634	8901.173828550713	8002.930650847434	5638.979433834981	8877.859319441588	True
308	Q07878	VPS13	VPS13	357.85	443.2924018071331	285.2049154842888	461.5829291564538	292.8019716112374	280.2996432856652	491.0037596503906	421.6359178216246	348.1191346105124	527.3917466953621	187.2509212864882	381.0281542257015	339.1150072226945	269.5212640348953	112.2328406408796		111.7713511148092	284.9093353296265	448.7214400429717		413.3703737432144		124.0162246496802	73.83941484437344	171.8498777410533				True
309	Q12428	PDH1	PDH1	57.683	48228.44309286331	47745.14216032004	47124.77601188445	43143.46961870557	44833.48332234465	43009.78564344787	52793.51755534136	55076.48676640084	49673.84194410485	61631.48026562868	66108.76595190068	74230.86130342213	47073.50396515155	72487.5019812317	68604.21392373412	86244.81328276808	90811.20346741598	94588.87444631776	86821.95153596273	62842.86842632946	88060.8133029645	40399.01919403132	39994.66771661667	35940.87974966389	28236.23215248855	21441.99635734876	25560.13161882434	True
310	Q12499	NOP58	NOP58	56.956	23972.18925750349	22249.56492282883	23225.31935831678	24516.74527993567	23781.85318762769	23688.47002135024	31349.12503169133	31334.89115156643	30377.7071124203	34384.6114737657	36698.82975948985	37715.15176407021	23506.08917207171	34057.34797969701	33666.00830146809	36811.73945857483	35917.13862093413	37273.9660250388	38530.64992142138	39675.34098354368	38906.83676782659	42380.51162358266	43321.34624934197	38585.27683891285	39286.98364310667	30907.21307660027	45463.08725941031	True
311	Q99287	SEY1	SEY1	89.431	2531.076760141018	2539.917478680797	2828.502497068718	3045.372979637048	2742.895417863917	2826.69097284274	3165.51589346722	3810.20163849131	3158.116424349084	3176.019155965795	3471.112889023623	4666.420866101478	2274.429280590589	2965.789905351717	2305.227054478645	2416.321225996372	2433.364977050765	3145.225496543571	2970.543276349077	2972.745988353527	2760.022409925045	2860.591134279817	2633.625419262909	2399.423104475154	2314.396176016422	2234.456850064779	2571.305216032248	True
312	P00331	ADH2	ADH2	36.731	748229.4335728285	505010.4504782415	906324.9707298098	721856.1471168199	524084.2961306256	605749.7880881204	592889.915617583	501848.4130929781	734974.1116362652	538325.5789225717	843210.378543461	819767.7117364814	298641.6862683264	440871.1759472284	606930.1000962382	463301.4287177458	464734.7390632186	407197.8352888164	189676.2084011846	86999.81617841402	185999.0240667805	95713.87707548533	93264.02225655799	89713.02212150492	76800.21392582351	49116.52081778725	33586.38245453506	True
313	P00549	CDC19	CDC19	54.544	346542.3624671348	370282.0463973093	360609.9285618796	368083.0271662812	338092.2260628145	370964.0848542889	319752.9580744322	334654.6920331799	338471.7037875305	292059.984515929	312902.2996872924	354606.8379297133	156262.3195158402	205480.37881599	211003.1119208469	197280.9295051624	210351.037786512	203026.3794447229	209746.9068348919	221425.3621375936	220289.7509551726	224433.2917542448	221494.1251298189	222021.1163285698	212967.0775055687	178387.3953298441	306326.8052969495	True
314	P00890	CIT1	CIT1	53.35899999999999	164381.7941274413	147332.3816920144	142013.4932456186	169581.7059000986	154280.7345194887	143645.6660385053	189984.0749205212	178756.5844940799	162294.9846982035	199723.9260304362	207675.959619131	231282.5143483291	147152.9903822252	208285.2581407966	218453.1429474397	266632.8863157473	257095.5931368669	281128.857335772	337779.4635823326	350899.4209171131	327239.3999620245	299558.4615722736	282534.0611362158	269574.5366084845	219170.8355065266	145914.6835486109	203622.414574704	True
315	P00937	TRP3	TRP3	53.489	8875.441207725555	8483.378432271182	8873.10835213594	11678.89055805277	11682.77421881673	11805.28850396641	19518.54692890707	20156.27781051008	18970.19953910227	20927.36953295317	21146.99843283182	22488.31976159573	11648.26885553525	16094.61677226501	15140.79577701161	13016.50258402487	14705.86224470095	13154.54612158072	13490.66203836279	14024.69943354338	13076.86704965253	14342.06257175808	13990.9772926246	12910.26790931416	12868.51228114338	10466.1127263129	15882.16047852564	True
316	P04173	LEU2	LEU2	38.952	103263.7443433243	100016.4402240183	102798.8185598684	98557.56347259814	100056.8265676426	97246.83259716412	106093.0309594542	111423.9614556563	107873.1848076137	116294.9950381107	126253.5424205178	133140.9841745635	80407.80539090716	119276.3254262707	111196.5458200059	123122.8835178858	129884.9044285529	132207.5137281627	138640.253370773	137138.6287711897	138333.2029621952	119611.3735717488	120839.3028053558	112793.8473942006	102940.2248713187	79672.78256860252	115401.0033752406	True
317	P07244	ADE5,7	ADE5,7	86.06700000000001	31816.05429644353	32962.53327502724	33184.90470610055	39448.79122348771	38896.40733996906	38991.85820876026	53600.27468368998	56468.17551415827	49798.92692335709	58347.31861087152	63998.82420887878	71490.62500464634	41488.68502865281	60346.65812994701	60235.92448469525	63192.97671367154	64986.24085927199	67462.28791763727	67565.05587367347	70244.75713936104	68184.98955055056	71633.12196896733	68934.93452409319	70016.34609939664	62222.25701735562	52744.25867826823	84557.82419268173	True
318	P07278	BCY1	BCY1	47.218	50096.36326214162	51502.82767083345	52115.46396176246	40274.14821826739	37970.82622349868	43159.77672872068	31269.08520536102	32247.97396128502	32029.51912341563	29283.38814574021	28733.76460444256	31094.24199045404	15976.25653946878	20708.9925161684	21096.09491033954	18207.49465426891	18379.27279503897	18654.96657117586	16842.98992383479	15528.24602494308	17094.64403181118	14387.7732365459	14398.58675423549	13629.06390197739	11710.22288395124	8959.256181581646	12143.29315732873	True
319	P07284	SES1	SES1	53.309	43892.47056033443	43475.77127016927	46768.88878354747	39857.02247524478	39196.9506639125	40577.00305209069	43255.14967580072	43078.95721059041	42383.80692239934	46962.49557902666	52656.6363233032	56117.73030778734	33160.94191518286	49946.70903687975	45746.62702733827	51815.02028936668	55706.13463572265	55154.72319092213	57049.97185856543	58293.68998599947	58452.70330306989	58217.64213031413	58514.05098865333	56973.07579661615	51307.88507688416	40592.69921910472	62302.01274654135	True
320	P25087	ERG6	ERG6	43.43	87798.43857061093	83440.4944517207	89001.9054585896	141857.0865984969	147795.9983980341	144272.475371043	225682.3834722664	231352.075837945	227321.4784117451	218175.5912991417	238231.2696924499	263532.0199437847	123978.9876598172	160359.3694362617	152786.7353714815	125675.1930258571	124862.5309055674	117231.478516043	85968.16606031354	68108.01662301617	86867.96034496397	63149.36751638135	62142.84425973755	57798.13520461236	55147.86645749818	44185.01477979086	63031.6292314464	True
321	P25386	USO1	USO1	206.45	503.345528883116	450.4498864616504		560.0123816464134	464.7646856430921	384.1636719807233	735.3506902082914	427.6952765843384	361.1714786699515	643.7901993017236	466.3998847566683	742.3657792615093		364.8577218072687	542.8290515809197	578.9740357733316	738.8742900753552	263.0127054860475	446.5045340434336	580.75188561639	372.05517925645	718.3975271018397		516.6373679612219	274.0482287401946	426.8850278505499	542.4637155455131	True
322	P26784	RPL16A	RPL16A	22.201	58045.79806375283	61995.61838550141	69037.71458945822	56755.14804151841	63201.31249263319	61896.81835184043	75975.4104327908	82225.13256721872	79026.44124394069	91545.31705287112	107139.1177243539	100200.8137523916	60182.72251627587	95600.7756841176	87079.52180645839	92308.81168144337	101071.5832222047	96086.57125216823	99129.87778970816	106956.8212225878	102316.2115185782	119107.5916083565	113600.7317247901	113685.4872295039	107321.2766029322	89329.21161925432	136343.358750939	True
323	P26786	RPS7A	RPS7A	21.622	191222.2402676066	194051.5266058257	194913.5192520631	213318.4924326374	206927.755676367	219882.9202467922	289986.7546444667	291165.4461780211	278597.0960118166	324562.9717135605	335155.5003945458	376310.3531419235	208959.5374124866	302417.8414948366	292235.9516807963	325200.5362990124	338972.1591490103	334976.4293888233	338956.5160291825	372009.6534180485	346426.7813635706	404461.0190299422	394505.4556929011	380217.243883152	367263.5502675789	305010.5140627755	448211.6055822407	True
324	P27929	NAM9	NAM9	56.355	3026.588197300227	2753.64636135634	2894.594048247511	3274.939255718383	3437.008573315545	3580.173221810523	6110.585562727249	6415.569223523808	5598.024690552217	6727.943580620284	7868.380572675103	7475.27254791294	4710.915292161897	7440.271432262005	6707.127628843932	7988.249721093594	8149.882029863413	8328.603734405831	8451.646402381359	10032.57595835938	8883.218094081354	10420.01663193189	9672.048120014753	10075.72983203644	9217.181313486612	7334.502466031352	10322.57063281898	True
325	P32457	CDC3	CDC3	60.05399999999999	9594.98680516466	10157.8339406691	10266.39353884187	9855.898845979396	9356.005350550618	10156.7668190678	12260.66564932216	12953.81848904939	12378.50982804917	13269.02404068787	13390.01138461198	14642.15204151604	8210.030309115093	11802.89555430936	11073.57914442229	11350.74119696462	11690.05743228002	11816.48613979667	10148.05357852892	11696.40040616828	11730.9291731534	10993.31839169434	11659.28218325864	11181.01737383872	10227.24542747019	8078.047114729873	12302.38551521131	True
326	P36037	DOA1	DOA1	79.505	2802.571208259503	3375.52134313275	3248.748844911494	3304.914049313924	3185.784828419764	2731.469022880021	4154.720368797312	3890.408742048725	3194.223815912029	3925.848714509269	4160.585394078251	4013.979618298005	2724.945680006473	3449.802365685811	3582.495219911119	2665.940267354427	3255.473661717846	2705.180238387479	3322.793806181428	2908.426862139592	3389.41308266179	3538.677210433172	3778.487720744607	2729.702668964471	2585.751597616505	2181.767955137491	3241.332560301426	True
327	P36046	MIA40	MIA40	44.536	6893.935746364275	7353.705834757692	7262.909086245155	7078.315596770163	7706.392584556789	7542.015619530413	9225.164429570277	9835.632892296413	9065.782139916446	9878.385450506312	10969.97630536766	11028.01265602518	6493.761147843753	9700.7258675624	9177.707686048943	9847.727396046868	10631.446998598	10122.40086690772	10974.6339743797	11940.05325306884	11701.61771851399	10851.12273611238	10977.09426022316	10095.41184111072	9234.925924418523	7093.01089493906	9356.837347973966	True
328	P38230	ZTA1	ZTA1	37.018	9615.655637645004	9021.62890242088	9714.472250217603	10771.77248087552	10411.09266730434	12048.10392720935	11900.86607040308	12100.83301853435	11994.59730838359	10448.09599363876	11639.11690718956	11947.09693136767	5322.387050249175	6629.577135626422	6394.787130449749	4803.268132187754	4912.190751886585	4284.806559712145	3010.46394460076	2398.780356149698	3131.021181681845	1472.727759981104	2045.160953186012	1474.304100215354	1240.341457169871			True
329	P38250	IST2	IST2	105.85	4259.958403350746	3879.905448481327	3770.942674350137	4153.290463357563	3803.921274128958	3404.582128355609	3714.809722227592	4548.642552148675	3501.757137800783	3119.466919982647	4191.016928877016	3780.026807480323	1963.543113994952	2764.349487642016	2489.526255120976	2559.769573433111	2713.907719230024	2558.754173563718	2475.349854974904	2845.770445606721	1975.336600917695	2435.982749340148	2298.52575615259	2039.972817333764	1884.754816078372	1974.524105100275	2291.674554004502	True
330	P38254	PBY1	PBY1	86.352	2621.432338093337	2172.709458458201	2122.925846665142	2549.823630473945	2071.675515662725	2278.461630596898	2342.738543962799	1980.82154895647	2228.534281996253	2260.694286207914	2203.279032741482	2676.017822009706	1283.429773430506	1985.692016097839		1182.791183319834	2046.04803388996	2124.528506450019	1876.009520342026	2054.696822835385	1360.395504584648	1726.158747227022	1761.042158801334	1946.517397210411	1829.288743319462	1424.359711438373	1812.981171458419	True
331	P38682	GLO3	GLO3	55.093	11340.02599862429	11562.17608254442	11543.18729076173	11171.73086687662	11677.65329754002	11280.27889138328	13112.52408528756	14024.74519979304	12171.24101107926	14585.10710686283	15991.73280541809	15881.76106093757	9236.410011298716	14161.3119906272	13148.83397566516	13683.16387177325	14236.17677889544	13095.57944716106	13011.05004162231	13982.82945198842	13340.96643821633	14870.67953904901	14623.71470405088	13199.77682370696	14059.93557439056	10939.09905467803	15753.83297555237	True
332	P38737	ECM29	ECM29	210.43	880.991074321257	792.7959875262748	923.8011464509407	1089.759282246112	837.4415742177879	830.4929440911126	1047.833175931153	1355.232119646937	1265.138511142083	982.7644195632361	1284.720285430444	1434.950714509674	801.1388987730992	913.669754892294		1028.665151704542	1195.504183412575	866.8867399457914	1027.779422347083	1172.124424902891	950.7876015520701	963.6228648321465			1009.618846149145		1044.633083192741	True
333	P39960	BEM2	BEM2	245.43	637.5706546741338	846.3803092756816	780.619710165018	798.8525014306449	856.2935756410824	695.0956574162161	877.9288804173481	1017.583102310498	799.6157308717484	823.7059199073661	1166.910754563398	1147.251363868036	596.0685367394942	752.8253773814895	892.8043597735078	774.6785060118906	942.5929406716967	976.5810931962095	706.431954081187	972.9018861303151	798.2818876156758		959.7810076171648	813.0953975403137	683.5209212861887	570.2599845912488	795.5288808080622	True
334	P39976	DLD3	DLD3	55.224	8653.693514446613	8017.407596770494	8746.090834521396	10214.42845915562	12150.43721107944	11547.39006292021	25677.97540091162	25865.56411431323	24197.96971461165	35495.70248025563	39822.10226015593	43452.81784088686	27515.31652954678	41158.42858626985	40807.68153040381	45904.475895562	45670.67831372423	49038.64451928055	58061.50897639857	57471.99051114326	61075.22756254191	59662.94350266866	58733.00144022463	58607.04539919424	59409.08419801912	49847.95580919339	86243.46922925714	True
335	P40016	RPN3	RPN3	60.392	20897.51577231019	20139.37227705692	21350.2199871226	21663.86417922035	19332.32687239007	21848.80169239177	20566.29966585889	21589.96009883366	21667.97241929217	18303.06397957258	23346.62680349705	24123.67675232833	12003.76745878222	16478.30578781125	17091.90141373928	13631.48174292646	15183.9582511344	15841.13924463786	15085.70377853403	16188.30762673206	15441.67840751132	14731.95143850392	15135.97014561339	13865.43092651115	12380.66850010575	12071.16676716167	15604.12991743888	True
336	P40327	RPT2	RPT2	48.828	19559.56190397971	20191.52063683377	19826.22102028808	19803.78360468304	20167.18499333091	20881.31985451903	20051.70483962412	22341.33855955345	20797.8021737529	20668.12808582436	21918.62795421534	24102.76237205636	12330.46467695454	18094.51017018538	17002.43354216795	16281.0132715008	17136.43082730603	17110.82070931162	16854.99679314368	16723.95864581088	17484.31077991409	16844.94861622018	17186.49515196608	17727.90403493098	15061.99563335088	12797.79793232063	19680.01495806382	True
337	P47912	FAA4	FAA4	77.266	17059.80814168115	16704.84276466322	17898.97636494852	16886.83551263396	16047.1415249898	15803.57801767769	14399.69989396826	13728.8631367795	14193.52532798346	13026.21028737744	13241.43198285472	16752.6216401184	8716.725267272257	11160.38870234772	12049.95731956078	10961.44184170712	10676.59151241262	11058.2473021366	9971.162918286112	8755.790273765584	9371.697364056676	6607.635981335259	7305.14508429372	6406.037714676276	6109.990607133834	5334.36496294744	7123.436820782342	True
338	P49089	ASN1	ASN1	64.47	28324.91509494675	28244.1150314347	28510.82258349339	36978.5353161426	36262.07850828375	38972.43163126291	56691.59358353548	58566.72336682701	55954.11215014551	57127.17535516754	63813.0560536201	66341.01818205688	33637.81353213039	46423.51930638921	45968.44429936098	41583.18899134356	42451.93923696184	43412.40154218789	41252.9415766624	39187.52401700879	44217.105280606	45828.72221142855	45533.05427616932	45856.07816076977	43734.14179485194	38443.15603769942	64254.95333072027	True
339	P50101	UBP15	UBP15	143.56	2677.616029594834	2690.062070621001	3664.189424267919	2486.855452965543	2520.81025467611	2798.506068138821	2387.085714483385	2732.322737652231	2552.814693629677	1872.66873823201	2594.301175335939	2322.27468501651	1228.710693644318	1678.984346985916	1694.943302885599		1355.880343673471	1292.419229304926	1035.905259446413	859.835400101587	917.1314387175112		895.1806989531608	946.4967810880908	942.8020700532641	858.37694103013	1367.066164070799	True
340	P53326	YGR266W	YGR266W	81.19	3287.979240446174	3412.196403514514	3655.983159169252	3196.151666057181	2932.538778847756	3082.880617404864	3697.599615328794	3264.40502140472	3240.795088759477	3098.686067448767	3894.724159678968	4012.891893500764	2254.25720049686	3027.913706855301	3298.229507141443	3265.814830227073	3337.145589679329	3380.112055041909	2976.281037555904	2893.305162865375	3076.564845543635	2371.340768057599	2446.187493504838	2420.103724383559	1947.108100564728	1654.142927443962	2407.061426345507	True
341	P54839	ERG13	ERG13	55.01300000000001	48826.289146277	46028.03587308111	49356.85301891564	52563.00523361961	59142.77203916004	55349.29116303883	87772.82697739187	88293.41635902363	82898.91601661973	94631.27029927778	100170.2955741138	116188.6860456054	58054.24351993575	80320.49462054599	74172.1114452183	71999.05739697248	72434.74418373017	70325.53567997804	68715.89703870249	72349.30229778815	71820.61878729565	70877.85197268533	68608.4330746089	65897.72278602436	60535.49738201962	49207.29194549671	71992.64206380039	True
342	Q01476	UBP2	UBP2	146.35	1343.876687109684	1113.001110963846	1339.685802128395	1503.200423147413	1377.50438007198	1189.225555337833	1479.583584766786	1347.079047117967	1582.85012910281	1426.77204868904	1682.393695543517	1734.533992477139	806.3714393813223	1059.59243340642	1096.885005441869	1100.092612819468	1023.097795884506	1151.393234819772	1029.270666978638	1148.042566408077	1226.230303517962	1133.665538807842	1043.043631842548	1057.887402337319	905.4553088000872	964.3020580090082	1198.894112466673	True
343	Q02959	HOS3	HOS3	79.199	505.7213703600229	482.6555380926105	497.6319452455733	506.013471506135	527.8649336742186	483.9737755741788	741.1043071900551	819.8653267125892	737.1116216652501	768.2615021477778	945.7975450270852	939.9019444267552	638.1571769496566	786.0308824749937	978.1729512407007	880.2307987003625	877.3866700800602	771.3951013724757	832.0712333615143	829.018651598009	847.2427851199476	951.6062188636627	874.5169362448949	723.949710978571	624.998608367615	584.8156920964484	857.5816758334362	True
344	Q06010	STE23	STE23	117.58	2452.929375180598	2467.963859163674	2816.312940737335	2655.998754616351	2609.211333391507	2482.410143836257	2926.540797242112	2815.222638442233	2504.724139744878	3073.090068056137		3377.823125985648	1687.980688314001	2309.93581813725	2296.391071138099	2683.318190525311	2917.714468633365	2773.532339922682	2498.386770619509	2714.01954594685	2920.562779446894		3071.966057360058	2790.685896759048	2410.970118648104	2155.302539246151	3108.653912138705	True
345	Q06106	MRD1	MRD1	101.12	603.5288818963232	555.6003537876726	908.4861991788937	847.2894405431293	877.3454683635983	856.815719155781	1459.934120782075	1355.213401216992	1420.948181342351	1647.696512425887	1921.863849304044	2307.95262251509	1206.625675179454	2014.205550989271	1756.03931946625	1851.037340102024	2107.575766701843	2216.436897915642	2184.424241367196	1888.115691050775	2293.767812036024	2088.930939335574	2140.987570621936	1959.634238030744	1887.89370103444	1712.587414960297	2847.587374469992	True
346	Q08911:P0CF35	FDH1:FDH2	FDH1	41.714	106171.1015113839	103161.6740868804	105424.081127478	118038.7824727469	125773.6710563862	116650.3040336624	57089.92065915251	55475.94890933437	60601.99075309536	43175.52970662049	40796.75008216677	41177.87969466817	19248.6094897251	23306.9115092348	21150.31281265652	14587.86709241468	16406.16519206169	14887.57212822251	6219.37722352476	5160.895164458232	6296.305433038971	13165.0373534333	9804.431625613191	12369.36434822473	5346.456331116908	6793.534168892206	8599.574675892603	True
347	P00830	ATP2	ATP2	54.793	327640.0423598976	308624.6624061741	315105.2518741179	374061.6133974501	423267.7973140344	397305.2973037694	524352.0118226175	513272.6941911008	528016.2826246612	565970.9017724234	705666.3121785873	698012.6380727334	384544.2453440949	564092.4273068394	521576.3923362345	607187.4834455616	632280.0684997006	618552.5252371602	605143.3401985338	660685.339134958	617902.5778679601	631393.0722341565	631149.377691638	582812.1938516415	513071.4570180192	388352.8028036225	523228.1883874185	True
348	P00950	GPM1	GPM1	27.608	875547.8195083037	914915.0561170414	872775.2377759896	1021659.396428036	923611.8747007978	900733.3405579017	741823.9086136678	751621.7742204246	703638.9120245426	617971.5611118661	611004.6078220375	717983.1344057679	294157.8981672106	355186.0094823135	330679.982089753	318106.2166363448	320212.0290479405	329850.8976514181	358457.3187928642	356384.6260291617	342568.3601986402	335517.8534206658	337486.3118855523	322749.4202953908	313327.252524529	254916.1192159078	413952.1582782171	True
349	P07251	ATP1	ATP1	58.607	266770.2214951957	265701.2994928591	269924.7459832936	320660.5360816504	335447.2898689996	339942.1248640525	440767.2223585694	438362.9363063835	428969.3988680033	462612.831367618	510306.4134585606	549695.7213429337	322345.7447195142	471419.3393569596	469592.1185135921	500752.0817501296	516566.8587899778	515714.1490212511	526389.2065700152	592319.1641095763	529309.1208538936	551119.2724859322	554632.0198688623	508519.5278052049	443548.5843020465	343043.5376928601	445871.8930791946	True
350	P0CX38:P0CX37	RPS6B:RPS6A	RPS6B	26.996	187594.3841409138	195663.4840107011	214104.9989967077	202392.0284680237	208729.1080588237	221476.8353211806	274610.6585011804	285754.8986084065	275339.714642843	298039.3507969899	340722.8274495086	362359.4227624507	206155.6502263347	301617.7846658503	286186.283081491	320702.9927039163	331841.8416205738	345426.9659137657	341764.6921815368	370673.5925078493	339894.5087821804	419721.5176708661	410777.3524125879	404011.3809308964	388355.9807140121	320732.0878855446	478916.1719629015	True
351	P13663	HOM2	HOM2	39.543	100118.4677827054	90509.80656570902	96290.12272766985	112368.5935909089	104951.4273038476	110125.1705740068	140209.9643061811	140646.5217002885	135463.3967914954	133373.2985030515	136112.3893935115	153535.0684358782	75867.5406740704	97369.16923444708	104412.3311392566	89855.27395264062	88916.19893977001	97980.79597561568	94842.13439927973	103408.6551196247	97348.33854773197	110487.0970315881	103084.0619635782	107481.7410432773	95928.36976477204	71143.61160994165	122625.9802807315	True
352	P14904	LAP4	LAP4	57.092	27920.71440579404	26535.38895443292	27784.83377579885	26944.2090623457	25727.21772197552	25954.51250388287	28229.31598487902	29783.24180228997	25790.85409685055	23589.02761266984	22862.70153572753	25823.42074128014	11627.04272481146	14385.36099000883	14019.9417992124	10921.23404553059	10794.23532088473	11500.12948844418	10379.29707849971	10549.3651816689	9658.053454254403	11919.96829949454	11132.30604451677	10273.10161649831	8836.488018484346	7536.87633377777	10446.76477335911	True
353	P16387	PDA1	PDA1	46.343	48299.89537195776	49099.53020931473	51025.92242400613	50890.89134430727	51293.72427209874	52925.2743060924	59834.3800007616	63430.11861664764	60636.70229385752	63714.22062432188	76656.47344227266	77839.1558391822	43051.33891610475	64256.37804809611	60158.88156505588	63221.37263094574	66664.58492144938	64208.93653124691	55503.97997995748	56309.19221859605	58705.87581202645	53294.7382255105	53793.26665113025	49842.01249908149	44284.18977123711	35639.65983200327	51523.74810474165	True
354	P16467	PDC5	PDC5	61.911		5280.808408935014	2517.655140701524	3488.670697257303		2529.806439021308	2137.880234098199		2388.090864038015				1279.599066415426					1601.731508466141		2434.797741148675	1725.476247578341		2551.484739607979	2386.949792754957	2116.353491483538		4663.029757036136	True
355	P17555	SRV2	SRV2	57.521	15029.82015593582	14387.82481160109	14999.39462091354	15022.69776137053	13603.89824877531	15845.25024995416	16892.32619527042	18432.63298016433	16845.84160570844	17531.84861240125	18943.23056875425	19360.13652011922	10500.40425037289	14946.81759221327	14951.23933428775	13873.08752457663	14121.22263542988	13870.8902744745	13902.85788964081	12911.44855766802	13592.35397074233	12888.76274088209	13357.04763913436	11633.50712113334	10638.80239394374	8634.987731999783	12435.44157669706	True
356	P21264	ADE2	ADE2	62.339	19925.51535805626	19780.41956704228	20219.16547818215	22512.50148011886	22650.9088226463	22928.19913870267	30203.29998800916	30593.28965693083	27791.85810963846	31956.50751088184	33897.20992504962	36144.6282126504	21666.36778972272	29714.12368218583	29616.18879015096	29078.4489774053	31449.17422689412	31195.58203997424	30518.62381401383	31384.42436322229	31203.09782474915	31975.36352397568	32628.940358601	31127.05967838238	30000.38189609905	24218.4599398527	38660.17550278833	True
357	P22336	RFA1	RFA1	70.347	5876.181011628964	5674.470458639816	6384.810678979419	6027.782038500496	6270.092610429147	6057.209656738464	7249.614453467653	7461.452156825217	6818.43189560087	7192.862103947857	7869.23904067522	8450.783610462804	4949.333183704247	6818.88414393821	6489.396421781907	6484.030166383018	6540.922449315665	6628.539292832435	6251.774152424434	6025.023604603506	6376.450799678505	6029.21671019567	5933.990336807448	5671.514083676208	5188.340698550703	3963.385252687096	5955.748778246001	True
358	P22768	ARG1	ARG1	46.927	130257.2036586941	118083.5460786351	124239.6364961675	182079.9094238298	169794.2285952337	179009.853066074	262142.5737251618	260545.8414273339	256720.4267483471	248101.9391310229	253516.044080894	293798.4955425471	123112.212014477	144998.2542823021	152468.5804189483	101943.0192289509	99877.2291193458	103906.2849989716	103045.015306578	113610.4008475466	104547.3974792045	127747.0307311493	121197.6690980864	128516.2589679896	115658.0057531206	90452.547930411	164183.085281537	True
359	P23248	RPS1B	RPS1B	28.812	24444.17775333804	25248.93365319519	24515.43023829812	26251.87620802286	28327.78127873928	26303.23769021822	35048.51574318807	36896.30032813267	33796.57292962296	38958.0120451081	45676.6426940115	45953.30329292941	25525.66072197232	39731.24501706054	37516.5209209626	41643.13457194753	45127.38478911296	41914.50634164062	43276.05816908235	50133.72210211631	44925.41474972646	56088.11402982966	54491.56846793287	52361.92468782985	51983.10851543091	42364.65864396121	62390.91449706782	True
360	P23542	AAT2	AAT2	46.057	31315.21564948316	29937.81232665556	31378.6312280366	34816.67326456167	35873.39427071386	36744.57732417869	52854.15953463821	55429.64490100529	53423.93998615045	56349.41769546668	62177.12497278667	64491.71086916224	37033.13560047349	52159.44953095257	48514.51579530761	50068.23921893983	51924.19292858904	52283.20236752254	55373.02269176224	61912.41190956206	56329.31553202146	66044.47962989486	66540.20481979649	62710.7508249217	58159.31695441234	46626.66448008476	66452.09471684773	True
361	P31116	HOM6	HOM6	38.502	91866.27150514304	90359.15592193481	85302.90446349485	101629.4700157121	95290.68404337521	89027.56174258824	127307.1932988213	124062.1770087886	114542.7184225865	133232.3392953806	135943.5444724249	152257.4634146749	88930.33843958087	110346.3146276715	120663.8645931886	121302.6061647327	118828.7760730563	134199.6667521194	130681.8991956176	123588.769738741	123904.7642519087	126399.319827124	111357.3938042156	123641.5443175668	107167.2518162141	76583.00839201712	144242.7764096679	True
362	P32074	SEC21	SEC21	104.83	6733.608746317975	5849.916232309298	7346.753082662129	7744.572796873444	6813.560891645437	6951.533736275618	8275.706823893031	8789.734871631335	8382.281488931409	7834.37837837776	9710.915638946195	10801.81702266879	4985.652246807141	7356.363883249457	7328.557385480703	6353.003756303821	7258.674101770153	7246.250519452686	6489.51322538235	7436.806955706908	7046.315047003171	7369.733871248683	7876.627529230878	7242.869651285193	6120.440197810979	5448.045269808769	8264.599836889474	True
363	P32521	PAN1	PAN1	160.27	3437.921846629362	3443.884949016782	3700.780666335504	3243.390960489803	3011.179366970533	2849.750456206298	3153.544238646813	3558.774811088821	3286.700391347515	3330.516273624319	4208.418953442771	4621.577387805186	2292.122361575335	3086.603085988489	3482.313037870489	3347.059362568439	3601.716827821506	3455.679331913846	3598.046171178557	3715.211784128646	3357.127958845578	3421.880466926432	3693.784304151388	3085.399964872583	3005.654266571579	2433.381396948106	3762.904472438606	True
364	P32599	SAC6	SAC6	71.77199999999999	31518.19007255853	29970.27806236436	30143.28709560276	31301.99671181522	29893.69826942692	29485.70411676539	31841.87288868325	31271.00836507179	29367.15884411526	29152.22534710614	31805.01938989557	33718.83609537753	18936.64906284195	24696.29577260477	25677.54572491919	22412.56135601677	24163.61006231766	26727.92534363061	24939.34108939631	24323.70546384809	24515.82247158155	25505.67079076728	27047.37149043895	24198.25070728792	23303.47442655026	19601.68575314548	28117.91057060323	True
365	P32916	SRP101	SRP101	69.277	3063.283905654795	2651.509350702384	3009.995548668653	2964.123156144841	2886.436558583489	2540.397842403282	3237.4477792182	3308.204921476712	2829.474000921843	3157.075212431441	3515.907056105186	3390.206525454049	2089.323664852161	2641.324929050419	2537.511219434027	2969.792765886626	2773.143987500275	3091.468996362664	2652.545890464109	2425.66337016068	2884.250190494272	2361.337831119029	2434.862325929342	2458.009775519386	2274.398966471786	1515.817778298707	2767.326393621935	True
366	P36112	FCJ1	FCJ1	61.081	12280.3897331419	13469.07199197302	12777.60943852298	13395.6078631169	14855.51230284577	14523.96275926747	19328.00080936487	19588.18354106663	19047.56065031388	20785.88991870235	24231.29741370969	24484.68268344522	14859.9877909703	22055.42670409634	21081.57325553049	22656.24848752764	24750.49281477713	23674.33296779476	25798.19159951337	28754.6705968966	26377.35201359231	23916.03186574455	24776.43951510031	22290.28807249711	19528.64959615898	14736.44761541503	18571.56318170111	True
367	P38631	FKS1	FKS1	214.85	2918.260879976171	2584.658593206369	3665.635547390768	4256.085059419142	4452.286916652287	3294.314333882507	7053.62417277324	8588.73959265873	5377.611838453938	6843.624144349521	8597.164027631716	7547.270743357199	5166.731023261998	6352.480329344494	6996.23699343425	7207.045042151913	7182.534298883332	7274.570108784165	7393.725950515043	8279.209631670185	7117.009411883821	8394.095027359843	8585.517243773153	7832.921722086497	7919.615343235798	7110.154672121243	8875.514403454286	True
368	P39078	CCT4	CCT4	57.603	22452.37659369646	20604.04833334273	20891.89387251194	22142.6251824734	22200.29106444711	21294.3643260734	25430.6516426993	26392.61788641286	25667.36153184977	27026.72914485697	28729.74838790581	30263.36577879974	18134.97737210351	24876.81847207159	24386.74374046603	24988.68750354309	26250.03046070553	26017.12240205718	25068.90112648574	26472.45356543538	26376.86812024754	26721.40952276666	26226.35208747275	26441.95280120715	24145.80602649658	19376.97114372441	30959.00206750618	True
369	P39101	CAJ1	CAJ1	44.854	9762.303483803078	10072.01570296726	10588.80595385632	8845.56203129999	9370.024484176523	9021.242358612939	10181.43741286895	10036.46981993492	9900.441903753688	10098.71931473622	10517.12529944687	11441.72830849317	6356.57721980581	9561.68300030881	8366.77367717389	9302.28139140771	9567.366880586926	9862.333760535685	9225.475457164222	9343.388125925825	9332.846907592673	9301.03966918854	8976.89915095796	8310.353449151842	7932.348657408038	6231.178237196627	9113.03809907307	True
370	P40032	TPA1	TPA1	74.041	3262.337989577208	2963.835019164236	3402.909468197344	3457.175870394256	3476.05020077987	3690.145896921644	4407.466257748251	4644.468564875184	4230.557927754102	4843.077321535783	5090.312899539151	5353.913206915413	2989.289434734326	4170.246285803053	4375.513150635595	4009.417190084765	4008.142201427584	4410.324172823722	4451.947904292742	5101.28066164661	4544.156893530233	4555.765011368852	5133.690704307704	5050.760714244277	4967.829484992024	3780.54701542793	6472.859975342087	True
371	P41805	RPL10	RPL10	25.361	174982.5033150579	176071.1183751815	183198.9550471443	184716.4280440473	188306.566624844	202987.1184547199	253773.7511906693	255803.6653505106	255124.0202970552	270989.3657171874	316152.0279166325	317373.2079233527	186333.7485303213	286772.0323464565	271795.9703402672	297100.0261932582	305369.5170596578	301668.4526731182	305941.0844388797	340593.8314325321	315832.146930179	368100.4365794056	353372.1152240327	351153.6291715439	332107.8006105361	272947.1752552273	417056.8093733533	True
372	P42943	CCT7	CCT7	59.735	12600.15815067649	12215.54163630108	12687.99784574089	13767.0841048995	12867.53192340236	12963.01492025885	15177.72646244553	15963.89016874358	14656.57431688836	17116.02709196742	18449.23197751775	18804.48141896894	11467.53789160254	16024.99614494984	15323.34056123486	15528.45082741915	16512.41513957014	15497.32334639836	15633.14571124243	15091.88937915041	16806.7699809834	16084.87308150797	15510.43521320602	14812.85017041425	13688.9545706691	11666.32667281757	17154.11334090458	True
373	P47008	SFH5	SFH5	34.38800000000001	9387.579435096593	9899.574820371292	8804.264381079027	7494.387673382977	7910.172050669446	7179.123593319719	8358.834374011998	8743.07905012132	8062.781104546866	9289.471502001441	9990.865567371748	9901.155229666445	6461.435408064033	8737.531775764513	8780.334732797784	8727.91380103544	8830.24403199672	9064.025142558196	8558.82134174308	8169.693551717464	8828.767751564006	8735.427414205598	7765.946912736286	7944.994122051427	6856.311571628706	5666.449918515655	8331.198200029832	True
374	P53228	NQM1	NQM1	37.253	79579.21483231173	88039.84793585549	79143.2031739004	63778.41757256021	54889.38515683881	70971.34388393321	37410.16094550353	32456.99788921188	38154.15292386524	21477.51320087672	25704.5589514974	26350.02975916329	8127.131906183377	7688.581865057462	7608.942634994763	2132.640357758927	2031.194864668201	2358.412321118039	1611.451277871825	2271.635876609985	1627.679239548491	846.7609883165447	941.9088783136727	847.0414846075402	1359.686770462725	729.9337377409555	1789.545091967308	True
375	P53235	YGR054W	YGR054W	71.304	7349.328447056401	7646.503636356305	7253.693889854643	8638.214600370802	8485.589834944243	8367.987165094139	11933.22234564951	12421.01436242836	11978.70167523554	13568.39597050904	15542.57272671481	16267.19901664971	9835.984124296154	14310.41562059495	14155.5117208837	15843.92728811523	15885.89530201673	16912.16530478144	17196.78209317388	19317.52438218463	17181.39069417026	20727.39080469235	19170.97802323823	19096.22077721357	17594.36595912484	14890.80758171064	21276.33622286532	True
376	P53885	MDG1	MDG1	40.278	5633.871750246242	5708.075986813079	5704.100775753789	5299.018658027242	5258.791464539311	5031.007897790623	4618.534354916772	4913.569225111972	5216.141774900927	5096.648711594034	5420.48148772554	5794.533492390171	3104.668085691967	4673.844938514708	4773.660869512148	4742.435400780358	4641.05334247669	4778.998993169655	4056.98432069821	4285.019728547214	4319.123511976084	4370.457033757928	4079.936325713506	3961.242992247315	3233.965088566077	2499.964397325614	3817.484104408733	True
377	P54781	ERG5	ERG5	61.334	3537.2099734675	3253.620339359052	3351.253028862564	5123.837782172546	4892.449743761846	4644.057490853357	9865.598530365654	9498.629892206816	8610.731290221041	8469.81343922238	9711.50975511688	11309.25275063816	4909.609145415629	5325.442340187712	6100.803976266603	4515.508799826305	4893.92188629587	4654.954792866448	4416.884071055596	4743.883296906225	4327.609053042467	4960.800925936758	4940.839741957555	4644.468787812384	4509.597215652567	4350.515072575035	4968.516376314018	True
378	Q01852	TIM44	TIM44	48.854	13200.28949945631	11862.18468746715	13535.33205535004	11916.21902825595	12748.55419205465	13305.65056009663	17886.72213278643	19412.55710342444	17760.74084190812	20325.93530404218	21554.80849130015	22887.43056217967	13922.5250628452	20426.72733532683	19777.20459780099	21417.34203634315	23450.89767142744	21926.01855474941	24621.31927449217	24083.83084459513	24520.61480835722	23763.65801986904	22509.53865890232	20418.47886454158	19618.27832012509	15645.89215714234	22198.39592527514	True
379	Q03280	TOM1	TOM1	374.18	333.2054439018562	356.1523529719467	308.751740612819	288.3079090542855	346.9531002395432	298.3878221491257	359.8161961214078	332.1628841904262	324.0281952615316	267.8302802136177	389.5820666716768	357.4760296438085	189.9185863759399	288.6753007616306	361.7175001418281	206.6318870622617	262.2911597018015	271.5531987674658	273.8893284980072	288.6855529575756	266.948491106628	315.3171828201647	348.2919567561409	206.3149194183425	198.9712284221658	142.9932336077106	210.1336897579972	True
380	Q04279		SEG1	105.87	1282.449291143424	1298.097681195356	1428.509406441292	1335.869466490331	1435.091198215045	1148.342378365089	1754.66593413491	1492.238769447967	1902.832390966695	1572.128838550643	1812.064533761962	1919.611138135476	997.5837270913478	1395.054912472744	941.2004035588376	1378.004203755811	1294.985010962821	1483.723559820177	1359.05251920999	1414.73165233711	1348.205589949986	1594.577253366824	1603.574441518477	1490.342747005177	1448.572844896039	1127.337188276655	1627.855401069745	True
381	Q07527	TRM3	TRM3	165.05	456.637059409792	395.295963610447	458.6864258425491	506.4317449576925	493.2278209793485	434.4156316322571	530.1868275964939	675.7598046315223	469.136981089967	434.4422404154914	599.2665956408197	787.474283473393	420.0680354422404	657.5408714195064	324.9109731641039	408.9639007799192	330.4949904629447	511.6246599739493	419.557576303448	398.919499303891	493.1047302884957	341.7856281525915	526.1334450953452	480.6222721402303	366.379729800606	293.3015612731552	466.9593760897013	True
382	Q12109	WRS1	WRS1	49.35	7966.423458260886	7835.376080868749	7498.784105314857	8241.603776335354	8075.081132821048	8222.541115390808	11677.99626359541	12445.17318935102	11560.45062140044	13057.72629237868	14610.31296940975	15128.5948934005	8844.749733890434	12937.0014674488	11637.10299624566	13283.62039705733	13632.5799154117	13737.55140358667	13515.81414538837	15017.84773285235	13858.54347017021	16564.50007970702	16220.79463085039	16349.48050130218	15751.49129882342	12598.20865013733	19268.70792340004	True
383	Q12220	DIP2	DIP2	106.34	832.0022667226308	1090.311202031922	887.2448749387587	949.5088600263732		763.4027111489812	1152.082008806419	1499.00743890215	1005.24406036918	1209.070886231143	1238.80743040279	293.0530400452828	828.2174760726466	1187.535349510376		1148.490386529219	1289.088715071786	1232.098903949935	1339.630317146609	1640.449517953512	1256.840372879426	1470.921967025189	1551.939927647224	1373.425753500962	1331.150794819864	1241.087905932595		True
384	Q12449	AHA1	AHA1	39.435	47817.44172276496	50559.2476046178	51879.81570350758	44199.79230327725	41470.06262726729	40311.51135180786	30521.55541877896	31754.04869826472	32045.33958175022	27506.94801126816	29436.36491753146	30527.28867781259	15967.82004192689	22251.35985149552	21142.71484312097	21308.56978447026	21498.88387366475	21235.36726274346	21929.30411506552	22291.95279991273	21625.02650451228	21688.4137302437	20960.52286682947	20467.06912019012	19157.51923018218	14724.18030360745	22593.96537087613	True
385	P00330	ADH1	ADH1	36.849	218532.1777088523	238472.5389293292	242894.5122151949	256658.8463513252	251282.4845969614	253265.1101106749	344941.5959999593	350099.24382883	337776.8217463145	402558.6538259972	461956.9824067514	493641.2872358756	271712.6192466422	404460.78995682	392377.0294609352	503118.3952562727	524662.7132274729	486256.8833174951	485357.6166283727	450492.4366461223	483010.3154029889	399942.113088313	410310.7018256734	387219.7511526684	349501.3959522456	266958.9187225191	405404.7517669106	True
386	P04807	HXK2	HXK2	53.942	46852.365343283	49510.74684644504	48324.19892695529	49736.78045913502	49183.64420064048	47929.10381557244	66827.15551744077	65776.31602563361	61724.09380780932	73467.29712530946	82774.48961646722	91055.66479081905	55999.6528846856	79718.70494897621	77025.03466317954	91594.65733889812	95040.81399292311	95165.6164344511	107531.0496762006	130319.1520553426	112691.7164526737	135637.7657577894	136840.0882293814	130859.9257308236	126735.2135920103	103067.5931587105	150981.277957662	True
387	P06115	CTT1	CTT1	64.583	10918.27093544292	9095.854577019218	9743.604140784399	7519.773076809493	6859.787108544537	7168.175339999912	3780.218695375643	3529.511111528984	3645.608583707845	2156.422719493114	2172.118609696126	2194.578939806781	473.1457315221347	382.7382028218605	692.4028994634535		1354.554756963252	466.3300556879274							387.7165600665923		1589.390473539326	True
388	P06168	ILV5	ILV5	44.368	316619.5039823125	293856.4344039359	318426.2207269844	350953.4392238756	369886.2278372065	360062.4444612315	518548.1471630007	550088.5539866245	516096.311232555	570823.4006362444	610531.2921739545	644566.0241595895	367656.7034380725	522267.9465831792	516609.7230373287	536759.8665488209	554196.7063230476	552575.1884749597	511500.573701171	455452.3831872139	518702.1470680464	465949.5423413829	456390.9832221588	434735.233103002	406410.4995058902	332187.2854675566	475361.6597086082	True
389	P08524	ERG20	ERG20	40.483	76977.72841818002	77675.93351290753	81379.72082286241	92565.6752176355	92653.36764274005	92685.6249808096	133918.6714493021	134257.3356421081	126878.6724843555	127387.1676287045	149826.4344037727	159103.2751030195	86953.2086603629	114048.4001441528	115291.9081105601	108074.7246408742	108376.0897424411	117507.8885837835	110907.2296905912	110464.2763680945	109038.9876109342	106777.8277590315	108477.7801745337	105894.6231176111	97691.48991834713	78949.87734724945	117323.5811037039	True
390	P0CX36:P0CX35	RPS4B:RPS4A	RPS4B	29.41	336024.5779756791	326751.8057537678	330134.2329586503	356347.4366248958	353570.9372575577	372358.2582924995	462150.8388511346	464850.2218648361	444122.4717827343	514908.5763304203	568354.4522490507	589612.8292573504	343627.7326431077	512503.8994210717	483206.5177321641	535347.205691172	551706.9234264933	568515.9236702485	571576.3089526942	641904.0370605157	574124.852716893	700687.594901333	691759.9236531162	669153.4692511503	636380.7345802574	525028.6407477178	801299.9889424366	True
391	P14065	GCY1	GCY1	35.079	59864.81408625264	63003.6775311197	62432.49815109198	61701.13501200869	62670.78578482176	65534.63442127483	47098.08460382259	46536.33692609872	47682.8428838372	35806.92692877907	35478.82255210759	36390.5840555866	15226.35057348546	18464.27052602448	18860.52554809716	13028.75958481741	13461.04506902305	13032.06491319476	12818.17640286671	9906.482713904048	12340.25566583279	4450.755233178879	5546.286456217052	4959.96935349144	3076.077553702869	1822.502147296731	7946.406213802713	True
392	P14743	NMT1	NMT1	52.837	2778.847270826136	2736.590963799923	2794.010768650044	2224.275278143831	2254.43335819804	2392.39410688571	2910.71269872889	3381.445954490824	2858.581361205215	3233.396104139958	3742.982750026054	4432.613995656924	2400.532615910282	3538.049710091127	3537.657335597825	3363.864531934031	3489.936926680105	3715.480534129103	3735.004048626243	4094.726880901287	4013.042785682517	4624.979588537208	4630.306803600351	4291.818501146181	4279.965871080786	3269.69334831422	5396.920473893895	True
393	P15274	AMD1	AMD1	93.3	3694.129129769878	3619.103894941672	4242.323461722472	3424.190789079955	3424.255558688676	3580.450491446822	3799.437134718119	3826.730743839146	3305.794401599028	4119.521494146991	4703.511739876519	4576.345213962272	2764.284719779938	3873.608452083336	3613.558371382658	4378.408486135962	4237.602879573097	4198.793839358483	4519.802234010552	4644.995293226438	4608.087209046248	4480.608927079789	4248.084551555186	4242.570202990485	3817.114067923736	3117.545652933267	3980.701158385692	True
394	P16140	VMA2	VMA2	57.749	47000.52626462184	46151.2748519481	50777.10636764576	46358.59477289597	48439.80716770398	48016.49625798718	60714.41526492008	62917.48723865872	58950.40118332811	67312.5338009764	72200.75221880498	78254.97404934955	43349.69246258967	63747.01713005153	60543.54144971084	64317.80983739517	68123.01074428699	67568.19329575905	62936.48950465927	74345.86458807458	63408.04592516258	80614.862138488	81619.2090959032	80074.43349997714	76116.67756895674	63259.07654800428	93919.5751276681	True
395	P16603	NCP1	NCP1	76.771	3606.253638651473	3456.794665216462	3720.884444549868	4677.749084114844	4535.585059216421	4089.935852562167	6581.377162740097	6599.205068658592	5973.591638867345	5544.586794848653	6522.645176608818	7453.677079171845	4139.61816953496	4468.352540933191	4348.181964544452	3121.118951461429	3640.762748423427	3975.794413399257	3050.925131390205	3552.029893892711	3602.174547694343	3543.51983207815	3400.862445151633	3628.489853977383	2913.227585352693	2363.669287953307	4222.976916557531	True
396	P17536	TPM1	TPM1	23.54	34268.41292631855	36192.19095344754	32619.85610926072	31070.94816927662	33065.93876291818	32614.58454873001	34926.44082336256	38180.60635260824	34021.11268736396	37342.26549693545	37305.60704074689	38466.57593639936	21993.46378886731	30116.09809046692	30605.69875137179	29055.23421672904	30645.64018398794	27687.5597315143	28509.99122179203	28143.5592496459	28350.02335877293	25958.39334236953	26276.03929399586	24323.44218719914	23744.46212188605	19718.42408818037	26616.01121126077	True
397	P17883	SKI3	SKI3	163.72	553.0986679917545	468.9185810448569	470.0821938473698	471.1411476057766	463.8757856490752	494.1031762467863	558.2443386573891	630.3815737723285	448.1746318706856	591.198633114906		648.7854066278721	352.3101815154726	562.8684344468594	546.6704217320738	436.7970422142726	565.4586499606586	479.0852660264952	544.5885912211251	543.7650805724763	446.124853946071	620.3226611840256	501.3935777721795	462.4816209037053	401.7129568969241		478.7388001839154	True
398	P31384	CCR4	CCR4	94.669	2680.950450259176	2313.099768990055	2579.91872222827	2752.352223160553	2764.175531007279	2635.378405279107	3031.434389418233	3345.767573339323	3079.107851441663	3199.611975592289	3252.840177588662	4031.190550335325	2112.638245720563	2754.027210961444	2966.328825178688	2930.627609125245	2589.322587149004	3073.938817761905	2820.066993520248	3042.152615605348	2835.863115240619	2798.61439590901	2745.309242650805	2567.378211284352	2509.758782130128	1924.914012547315	2671.60388025986	True
399	P33442	RPS1A	RPS1A	28.743	287436.2491638006	280730.8886709989	260245.9648704992	289348.4805855702	284843.9445131438	258423.3329724729	338378.6130073507	337837.8280728952	335530.5894430059	359158.2465715609	384782.9883420382	404550.9686654714	227173.7384770616	369599.3254505352	316525.5852657011	373521.4431712592	377851.0008840199	367266.1373955372	370741.3106828365	415919.8221223828	387566.1471866988	420529.4377485552	431318.1633782185	409188.1975069898	398405.5896430188	324308.4308790626	490726.4847400092	True
400	P33750	SOF1	SOF1	56.788	887.2622649682397	767.4536853189588		841.9650638709203	951.3982978713376		1183.941514516327	1255.608959715891	1090.430518429396	1190.787329535467	1619.112512794107	1726.376642807162	958.7886631563921	1555.818738651467	1440.70756807731	1503.771255574567	1501.319613755076	1759.297594733752	1848.173504692695	1953.278822177558	1937.552245628385	2087.917863593111	2089.541668442882	1860.884957917472	2055.068948447616	1655.965476977749	2198.86151591236	True
401	P35191	MDJ1	MDJ1	55.56	11868.36551508534	12347.97186240292	11108.39514150405	10687.79026342747	11474.04666709919	10524.39235291942	11568.6157397595	11627.9279115138	11318.76615372165	12007.30641841847	14249.23214318983	14848.19058841981	8785.81225394666	12501.24522879683	11519.98412685024	13374.36912572903	13966.27343135974	13570.31482249188	14859.30994427331	15649.05310713206	15252.22419397966	14689.34244786487	16189.4305749444	15106.95988273284	12913.79122951806	11112.86438292841	16031.22773783396	True
402	P36013	MAE1	MAE1	74.375	8425.722183509459	8250.361224237406	8331.971659961282	12308.86831769791	12969.89696082641	13285.88497428952	17132.96979044521	16635.20451095635	16728.06104618124	17209.98069467694	18908.38618994824	19908.9929388516	11274.97582516678	16653.13732646819	14966.10035330524	17062.56340721472	17919.40242078019	17626.96565043142	18400.20587738831	19677.70762718009	19396.23421517934	20220.21600394945	20397.58681497646	19436.14749088289	18083.03039432794	15549.29058155261	24422.4328023187	True
403	P36016	LHS1	LHS1	99.57	2385.156876862936	2296.95180212106	2300.572989909374	1941.550781726911	2449.613758291339	1781.838152546281	2307.648095424199	2575.188315839235	2447.64676499456	2557.406107355173	2985.700168693603	3289.27046786187	1497.320208663238	2041.994417811974	2434.321319676179	2004.930326744304	2283.315084992726	1903.37391835682	2302.358530277032	2288.923599646243	2041.739375129986	1959.185254052859	2154.236046188641	2503.0156322237	2069.776842884457	1684.892236772034	2548.064292189292	True
404	P38713	OSH3	OSH3	113.76	1028.339568384468	1619.03015595618	1004.631072183672	1358.817677376937	1273.951641488097	1715.779948211623	1399.566011769023	1430.660658853931	1457.167221401326	1367.840554750869	1564.663825951705	1992.905034479147	1109.285509413035	1225.356888162686	1501.087441988642	1322.312179116163	1299.433770823911	1363.982298794023	1390.08724101077	1015.914300717629	1782.359899052438	1528.943208109506	1784.178958516801	2195.37621917645	1415.517664226082	1069.231452118893	4293.546848315782	True
405	P38715	GRE3	GRE3	37.118	50026.82747778478	49028.43629073461	49151.76693577992	46642.28645763115	42957.54567336276	45132.04095537861	35525.24420185198	34992.75847998369	36827.33638691461	30710.40244763408	29899.22884079048	32580.51964315302	14420.17554272488	17830.82187310434	17970.25796722066	13576.64139574598	13714.21620713787	13097.34263076217	12779.20147192874	15473.36016936016	13199.23188624946	14819.29220874151	14329.36316097587	14329.99971177759	12763.54915246608	10220.70624857898	14755.21160093343	True
406	P38779	CIC1	CIC1	42.529	3812.883492889372	3956.962501013807	3855.960555000387	4499.985777422185	4501.724871608945	4130.563427409198	6226.926985109992	7350.308562676109	6103.706592388215	7605.885245561477	8764.218271318998	8632.397008501563	5081.043814106279	7712.600948198937	7320.710601875472	8023.401527670168	8460.896746826707	8403.070075500496	8075.429734844068	8615.016167455078	8805.537135250657	9206.55321304084	8433.498176233628	8909.86415206056	8500.38550409629	7083.577281027714	10498.49119394081	True
407	P38795	QNS1	QNS1	80.685	3605.358053449272	3360.371716730537	3637.742927303478	3776.675942694797	4138.647486182868	3390.732854719193	4263.747748288838	4712.423042000197	4214.270927925782	4277.942978118086	4614.473632100413	4712.477852255503	2825.266908022685	3814.2512667022	3547.054896299991	3140.353983216994	3159.926354962545	3306.527553942602	3121.630052778683	3065.428164064978	3117.985662256505	2879.256471522147	3253.717236584783	2842.710380208675	2727.311333426821	2335.031608924933	3221.045710698975	True
408	P39958	GDI1	GDI1	51.206	27355.64404622285	27589.30028373772	27583.07184492063	28773.32654891411	30698.98315800073	29201.56426584246	33433.17076564798	34797.97151540779	34213.48362569508	31037.0378133205	34920.78219704906	36849.72901741238	21202.86416541877	27201.94549092695	25336.63780471357	25814.33951875606	26705.20877094888	26443.24531153763	23995.06069798298	22540.84328605688	24275.51039774327	21351.69847691817	21016.29395669092	20562.23708374073	17884.9826185226	14306.05369587545	20649.27246029885	True
409	P39985	POL5	POL5	115.89	549.2756200411322	632.571021440042	691.5157444773624	597.2426668180757	811.0509324304221	744.4378645943881	1083.205417287619	1347.751304093949	982.4709947916568	1352.648120462394	1047.100050522479		896.0792077546886	1407.089146579234		695.6829509639633	1404.752681172907	1496.193598523016		1609.925441360913	1210.861417985628		1213.903709922188	1392.521052917208	1155.768022495678			True
410	P40024	ARB1	ARB1	68.376	23897.80841463051	24111.97815790182	24158.9988659117	24883.92478873579	24462.70777306575	25477.33036972879	27236.18500085554	27455.41869096902	26461.57322787897	27651.27940182801	30404.54707110149	32226.93275729612	18857.50386008565	27560.56640669196	26101.88121122856	27262.23328642483	29423.97620426901	28866.26470721595	28142.80821357555	27962.68687470809	29432.36147602884	29457.57535890687	28554.03249509541	27953.26875167388	26450.88616970921	22164.93596520645	34202.59287782053	True
411	P40341	YTA12	YTA12	93.275	1635.270499258144	1494.567536954189	1558.78348566345	2097.542077022093	2286.421083099938	2006.480703104062	2807.190397424392	3256.278296633479	2835.569464858736	2863.727486502866	3849.710033060314	3415.402267470996	1896.388432549286	2889.88254920725	3015.946833611091	2755.62125985665	3493.073380717748	2892.196094705228	3257.240458273287	3912.163415622576	3817.622449716721	3811.697340684831	3149.829528494166	3150.904265186683	3068.102462231296	2667.894269436722	2916.059679707141	True
412	P40564	DJP1	DJP1	48.574	3225.648432496346	3647.397367949618	3357.32780931838	3052.071220275256	3408.302729318442	3155.568142787155	4940.923268646654	4629.121136855228	4184.38446344305	4995.699217902235	5659.136474460102	5559.025102884671	3409.236392206989	5372.672435911067	5275.194940412176	5369.783544763458	6365.224101714829	5256.859642160458	5550.337011269245	5960.140839753195	6029.718272345937	5983.01092223381	6211.335356756324	5151.960153693956	5041.322169597062	4106.950213377474	4968.6827405419	True
413	P46680	AIP1	AIP1	67.325	15900.63089524999	14717.47203257021	16000.37828592939	14817.3190472463	15445.83034767847	15220.75266758431	17762.55717004473	17704.62416289367	17382.20111449285	18029.46500799646	19165.5413603332	21006.50260421876	11084.42400093782	15251.51085251467	14875.50986622686	14698.33373225925	14980.85748006896	15204.33914282602	13862.77420321433	15522.57230092971	14821.59551687051	15120.61536703569	15138.64668375773	14449.42393596674	13664.50373305099	9885.532428787632	14744.0558504599	True
414	P49090	ASN2	ASN2	64.592	14564.40027878759	15729.85667121184	16226.49831266451	20907.95923068708	20945.88965679132	22019.53127191597	34400.03414389878	36075.19102938066	34258.08038518146	35957.32573060489	40644.56594726352	41823.13449451646	23433.88500357171	34023.7832413369	31621.79661934634	33207.90220237838	35189.38963847033	34783.51824735764	34697.38560510773	38854.35497349388	36502.70103311515	44468.18297653241	43540.28860426159	42662.1305051907	39855.0275922558	32555.90253050652	48665.11160864373	True
415	P53140	RMD9	RMD9	74.595	1856.651261759378	1581.216813019197	1766.761603284826	1976.851810748185	2018.976482281097	1398.206742003507	3808.03831073872	3781.003418308938	3485.637578952281	3996.887833008563	4102.69257015411	4421.058378824615	2665.887245111683	3852.077528572478	3947.48827976408	4387.393394994214	4388.33109093322	4859.071503386129	5225.896833781811	5437.22896258387	5076.911923703164	5023.901920712753	4688.213924543345	5188.663724204395	4724.38879254051	3859.740296451326	5069.958110900426	True
416	P53550	DCP2	DCP2	108.67	788.679297108041	678.4017068841453	770.074800708668	880.4922054501493	870.7927338742376	775.5288884044925	1123.445750862572	1201.095195793112	1004.163617093086	1135.446991298386	1186.913991799936	1382.528006372271	879.4454008264136	1129.800112419453	1071.551962881996	1036.10761007883	1162.425937994579	1157.924025401349	1101.452806925085	1109.770819881824	1236.78018864283	1130.916022914876	1101.299823093841	1176.780395239204	1088.972513674588	849.056245400124	1337.949984128474	True
417	P53981		YNL010W	27.48	20487.48295501593	19416.97064074192	19838.68869273602	19265.50332101176	19218.55285325046	19551.27649314449	24337.93732904037	24268.19060529235	24190.93705706795	26727.92521364738	28617.86567526408	29092.99895952488	17604.43810752513	26621.68777106568	24596.80443090882	26650.35134736484	29233.93940788905	29425.03261869886	28190.61688668186	27795.5030987006	28879.02809312056	28527.58411318377	27583.56684253343	26057.91813704654	25401.27645281432	19682.41629175513	30195.46442732039	True
418	P54783	ALO1	ALO1	59.493	11063.56091842646	10586.96803304898	10457.14796243	13049.06206806456	11112.7161915838	12226.68338178719	12721.94192939625	12058.40641007703	11967.58547174991	11357.50699839326	13912.10854367149	14649.86146740524	8536.189526214328	11328.40816287076	10649.47389388047	10368.57149675141	11107.74940730221	11380.12659181154	10346.20030535441	10525.63203718878	10218.42065455516	10207.69823268193	10737.63626412445	9807.544767158819	9363.074950275839	7388.991060774724	10762.10973060187	True
419	Q03161		YMR099C	33.955	36315.2837736574	35370.07579046446	33504.62690924454	34282.37346197006	32233.50496666289	31768.70932992604	35999.00105003669	37257.43991809527	34764.75862234468	36709.57051322621	38348.06588291239	41280.32312809398	25756.526971338	31181.50950116811	29317.38530829315	30427.32591860825	30332.7142367962	31632.51384062688	29210.3820529743	27725.51951106845	29862.96251456789	25075.63005690267	25349.41163637131	23972.99720328068	21617.10223656911	17046.64641901715	25402.34869673241	True
420	Q03862	ARX1	ARX1	65.212	7874.524025181579	7610.020912075795	7827.806358344567	8049.379592557397	7921.481123184263	7866.774259599229	10366.70281849382	10763.7547102861	9898.228647829505	11599.03268828619	13152.89110713233	13833.51310148067	8380.903985606976	11921.14108259193	10952.33459282494	12329.12161008568	12841.6136309373	12678.8103543506	12848.51907656735	12109.19824438687	12607.90293846105	13340.6479139131	13253.9615843524	12794.17222064764	12458.05907677626	9582.402824294197	16157.71859655248	True
421	Q03940	RVB1	RVB1	50.452	22980.93040528938	22348.20744945677	23428.77331344852	22618.43952283009	21969.25956299285	21851.03638555823	22237.62699866715	23958.43008625996	23219.45457668342	24390.26823445233	25887.95995909586	26251.9555947759	15187.83927358617	22056.09686185871	21019.27072867682	20989.4935699314	22644.41813385193	21408.36271775865	20653.49002824493	20664.75126647564	20745.65372196266	20260.45984265838	20046.47761046435	18849.45890744817	17525.0830277287	14397.98850843553	21806.64366537357	True
422	Q04336		YMR196W	126.62	2845.10480384728	2429.262043163591	2350.712315405402	2734.54561366701	2176.068347429711	2694.144730277363	2554.973021167682	2306.459897013704	1908.224815159444	1992.131939911782	1628.642111382469	2189.556020828186	1154.267213118129	1061.390366042224	821.4221706961079	1047.489074644796	782.866596366859	1071.984513969866	515.0314184517475	580.5406800754848	764.8014940248501		591.3741144392314			201.9096172849637		True
423	Q06218	DBP9	DBP9	68.059	2382.264388344608	2197.52738996236	2534.883159751564	2579.387267765772	2620.211917092535	2687.402728021641	3787.319526047086	3936.587867121294	3146.518055855073	3319.718427491208	4353.94020488418	4784.607977960697	2708.443632027875	3711.973541429228	3568.020746055529	3619.84487979192	3924.635038394362	4002.280882467353	3965.061799223209	4084.261259737405	4183.494298328729	3997.695720478245	4047.100250205867	4032.373887998064	3778.024992620712	3148.009323722722	4571.380987785803	True
424	Q06706	IKI3	IKI3	152.99	1678.89202311522	1461.902608429046	1686.180465460985	1452.303626532911	1300.71517095657	1407.166852420731	1623.06683425333	1769.337016667548	1637.221452556684	1374.440283091492	2066.436478990013	2397.139874766355	1151.775672154504	1640.725257908892		1562.751576716276	444.1853295503657	1591.627772920152	1543.182012843591	1795.021566370524	1514.028426243816	1900.251792807157	1863.185408553379	1900.134018460887	1561.720603543031	1243.478415915474	613.854445349309	True
425	Q12118	SGT2	SGT2	37.218	84224.61839129374	91479.81188393915	89080.95232072318	92956.0774586109	89279.72098107416	91585.53058887248	92094.8865783875	95834.66307872329	92093.65730087027	95970.45927495252	100500.4312484721	106218.8364897656	58155.63875558525	82823.81963225738	76547.28998538498	80168.1957953004	84771.41551300733	83213.53238035565	81619.9022737943	79894.63814436005	81574.89818817042	80771.38938290306	78246.60355892024	77336.82928383852	71042.22987975136	58267.09094536895	86089.85558788694	True
426	Q12211	PUS1	PUS1	62.142	4549.111016483821	4809.804422980144	5522.865834051894	5838.260922285884	6113.752851347306	5694.455042581465	8566.309856155432	8804.81467224892	7434.911012792589	8556.75004071391	9173.250162263208	9646.574887577714	5113.770756852483	7435.346653268219	7092.915353286595	7163.172214328571	7249.706321467043	7004.378326582677	6970.458701658777	7334.352756992618	7214.616875134813	8183.752977595531	7439.130057351397	7713.52426269475	7245.534244390109	6437.176839715316	9794.929397470381	True
427	Q12263	GIN4	GIN4	129.86	705.080411480508	713.5285064948686	839.9015233766861	834.2978241536057	879.8688693751375	785.2960190076716	1445.097511649386	1409.652236959461	1295.487218323089	1630.489000152441	2244.413903894339	2015.361686749821	1205.215330541398	1868.674365611485	1723.740374737059	1705.211693460409	1676.675872599578	2100.183993686946	1822.606607655918	1703.246468477291	1968.73961975533	1490.696501588941	1311.867869491291	1553.041086953261	1283.278980036815	1130.161162119503	1686.170314762352	True
428	Q12377	RPN6	RPN6	49.773	38294.40776110175	37549.46806118662	36310.4611157748	36213.52389672256	35227.3929473001	36219.19597613104	37237.79803467787	37291.12573664064	39063.71629895758	39127.26097502432	39962.29552489839	43414.12581208308	22981.92328755124	30157.96820141362	31192.05258906473	29493.36197520305	28649.3077038245	30985.96987475945	29005.83589002846	27528.74633480956	29647.48302447637	27398.17196465803	25810.21864010025	26633.84330713704	22928.52790968032	16493.06857979359	29701.59351172336	True
429	Q12389	DBP10	DBP10	112.94	1217.876596707728	1114.209892045733	1108.144682043655	1362.158386617915	1320.499644569421	1344.341895108639	1800.839275430884	1833.950567909619	1841.020029126336	1927.760580513582	2268.1980831449	2293.709283632382	1398.135352231796	1965.188208621998	1728.237345394812	1944.275427386946	1998.554407569219	2036.174490514774	1989.082059967182	2167.385922239203	2089.184164834672	2057.461513633442	2096.518864807058	1957.835250705166	1901.900831399393	1603.186286489682	2381.072423854079	True
430	P00927	ILV1	ILV1	63.83	15092.26883490806	14576.97378620043	15328.6562053216	18362.14529339402	17795.98134234412	18133.18429263618	24923.38269889634	24527.46556466298	23617.38841022475	24618.40647631102	26083.33668884481	28092.51940285693	14813.61271843797	19808.30937189378	19754.37056191278	18942.35307692755	18809.49786072109	18867.02050594302	18021.360984119	19468.43509078538	18897.84253122214	21328.98570759026	20870.2879248784	20531.42878484691	19321.4807969562	15260.11085773854	25502.03003485663	True
431	P05755	RPS9B	RPS9B	22.298	262776.4393324415	266652.9601385788	271366.2232090929	276360.6024202746	282133.0043246933	273946.3310057542	380826.6280811964	410293.7410992652	364675.3422496641	410061.9860108167	452961.277234418	483831.4185571425	280336.0160698011	417585.9115751119	383238.5093226545	439832.2691751696	445556.7897660781	449749.01792804	462257.9829256278	507604.197439661	459466.6330374589	551105.4534859867	555145.9361561057	527669.5241928115	511818.4756604507	424971.1452330796	640161.4785981298	True
432	P07275	PUT2	PUT2	64.434	18412.35696756157	17364.76879581043	17817.20706808852	17859.6824105495	18572.83451560676	18525.51965505989	20553.93292132856	21239.18660709771	20166.55493465421	21275.32049116428	24667.06171383301	24234.5130127986	14842.06917680046	21410.12106889116	20566.19357747284	23737.67731697239	23136.097452513	23182.77472355979	22150.24602852519	24805.90690408655	24240.89084431287	23936.23383942284	22999.43093960869	21555.07662200364	18950.07812397261	15733.72520869686	21030.00174220961	True
433	P07342	ILV2	ILV2	74.936	63354.58257148469	60400.02386018154	66305.10912500821	79251.61174005327	81082.76711041	83474.20959275405	113518.4583536567	114061.4184027487	112739.2043676614	112730.1284894427	125036.4085767707	133769.4946670873	69781.05960914292	101783.0608477408	96004.42436989032	96997.66945235715	97391.42684340489	96454.42188749845	96861.10462072458	101681.4013706545	98718.6130105155	102540.4138707665	104592.6465584168	96427.36765220894	89537.69973808585	73621.46379324367	105655.852708799	True
434	P11325	NAM2	NAM2	101.92	701.9755887814803		718.4626534551747	786.002568185263	796.5117357483638	518.6151755284221	1093.748123803023	988.7112525297335	856.0543833482562	1272.811808454987	1083.163612919058	1189.155783479588	945.8484830749775	1267.030751859692	1108.118566188865	1574.326912448787	834.8701146004128	2191.106072394105	1310.356874114056	1260.671963271487	1621.707280145169	1765.078570892096	1324.483288907913	1735.378897644693	1480.878147789986	1221.615643515027		True
435	P11986	INO1	INO1	59.64100000000001	34292.59500009845	32019.4437299847	33724.54800002596	48092.49552412669	47811.77222748623	45839.90629482065	52325.74879473359	52037.56507749103	47627.14962386322	53404.20650301586	51700.22023866433	59174.88631294745	37605.71513992017	48651.8754181276	48936.37053239595	48733.62808070474	48364.72795008117	54007.822451022	66942.85523296511	74127.5355476851	68723.7649199681	61144.01703195821	57769.39762407415	54500.30873905561	45372.9889367701	28218.57033071467	34663.02534580546	True
436	P14906	SEC63	SEC63	75.344	2689.971385869174	2573.559731322958	2603.40563636542	2936.643896722051	2666.290241376934	2684.532081566938	3681.698181007755	3667.177755470491	3304.649408751825	3599.76022794706	4149.213732598024	4124.10670418975	2788.429097667598	3126.17689042255	3284.275748906592	3748.133645376675	3402.933626805214	3264.06171197418	3469.08335296326	3276.129065462322	3344.507030748666	3459.399105569139	3351.860768395754	3025.162216483156	2557.122994425808	2657.191285108624	3200.402810465941	True
437	P16451	PDX1	PDX1	45.361	8327.476640218369	8388.98645054441	8287.227152130456	8159.50894987997	8515.347072494204	8129.402719921333	8302.883736995349	8980.493729248492	8577.425142993296	8668.284557267838	10437.13905864695	10253.50065853553	5771.481220158027	7964.685390713237	7770.880009693768	7473.149916674141	7476.620910381384	7352.600970705362	7253.085444665133	7529.212373028747	7546.124316448831	6433.812625112406	6580.209487735679	6264.509149894971	5726.959459518957	4566.707571504612	6250.683859469223	True
438	P17709	GLK1	GLK1	55.377	195127.8032188186	197904.0292096302	195983.9646244048	217626.7873243729	207836.6220660009	219000.7926415821	187963.9023078397	193725.0646710315	191120.4835062965	166322.7120598232	174278.7198440871	177019.1489875738	84220.00562890682	108739.8826684357	102624.8454180581	84508.9653327651	86489.17522454385	81502.2010816403	67749.174116527	72619.87692755605	69107.90742902263	59855.10629846661	63000.05012773386	54327.67818315461	45560.59633561256	29696.61498912091	37778.82187391087	True
439	P18544	ARG8	ARG8	46.681	18436.83528184939	18620.31782678604	18799.92073886878	28193.57967808701	27224.44817535854	29372.22853861329	45268.54176269508	40576.11093487036	43454.01839898622	40380.83262746273	44115.76730332483	47034.39953837459	22432.42254065192	29278.29460817219	28624.47684299901	22123.62555289923	23299.21708949825	21722.49962555673	19031.8387662527	15665.76258997573	19022.44491116748	19010.06107101289	18291.94269778288	19021.80723637915	17260.73639947964	14387.43003597465	23508.37623328785	True
440	P20459	SUI2	SUI2	34.717	30087.52730921144	32392.78853327017	30761.1096483321	29679.35792989959	29606.45765490015	30055.5779131928	34720.98736141625	35830.04186475051	34835.68751381482	37589.80313882066	40296.77611029574	43202.83244191348	25598.2803952747	37019.78706205489	34572.97124192158	35950.49035839552	37149.31011385519	37510.00412637142	36233.80304910157	35741.08253800771	37908.06212194879	33532.50386162222	34213.88419084784	32011.34938983005	30428.01568596913	24648.25449618121	36162.60977893126	True
441	P22213	SLY1	SLY1	74.678	2555.467915568154	2313.313912268848	2874.49315210023	2445.207445302199	2356.388274887841	2327.792518465473	2650.345802827236	2717.441922891243	2367.507512956298	2554.045939385542	2911.514706763491	2954.646333875625	1677.649423556578	2237.936832220551	2462.74587333235	2277.065124689716	2137.796369479231	2488.107656894551	2002.252593390509	1810.557198270383	2118.714435291756	2097.817492648771	1946.140503202084	2072.265648519226	1766.967368299736	1352.00476558926	2480.626374954471	True
442	P25623	SYP1	SYP1	96.13600000000001	6586.786220068068	7641.882340673457	6947.53263222898	6349.283480136068	7321.835483910883	7169.857241377294	7850.886527516003	8248.413350541363	7156.474524150581	7445.295312030313	7743.504395958774	8296.133104044657	3983.353502085547	6185.323337871774	5669.753847495143	5268.695560490846	6018.817518372457	5548.839425542445	5069.106149427033	4939.726109253941	5436.944871940358	5047.449083908282	4856.939265647602	4658.998990238479	4506.27584496012	3583.000533089452	5318.657894364276	True
443	P32614		FRD1	50.843	13767.53526862138	12195.28220494273	13486.25330966775	10824.19073063905	10653.62121211952	12387.78852238013	10597.99051138998	10859.96791740151	10806.86856076586	11545.14738400515	12216.80216319486	12301.9301322239	7727.018376437744	9948.179607294669	10892.22293570128	9660.394492669804	9887.70052800978	10940.75832196387	9847.127606268561	8765.936589525749	11262.2183219128	8878.738586385769	8248.953447828218	8460.482738525732	7351.047036400485	5621.246761586734	7663.41773500111	True
444	P32775	GLC3	GLC3	81.115	9157.946129062937	10112.23634591525	11141.98521506393	10192.63123182467	9090.707271142093	10131.27737795287	8798.01421198435	8005.803794723344	7926.138291806946	6354.928361639335	5735.471668920719	6746.984846644878	3016.341585920754	3472.714784638128	4117.259075158943	2042.010575441162	1912.707448450871	2014.048915313551	1556.371501092749	1932.783131461403	1622.989632673822	1785.454382455007	1872.195190143808	1690.691455034763	1515.403723139652	1167.637420318818	1114.738812546346	True
445	P33297	RPT5	RPT5	48.255	34587.83864076339	35188.53791011726	34776.71638531338	35380.68540402879	35156.26579143074	35301.9175113441	35336.88016860116	36791.59187705987	36015.42280032152	37037.76648727341	39830.16787435979	41026.58158659445	22539.66739106181	32371.64843542196	30104.34843935844	30465.46528610148	32277.65408508286	31213.57578093109	28550.40331790402	28690.69921213964	29585.3474982142	27988.57660781368	29638.1983165811	27388.55016196812	25936.94529147788	19361.63026896554	30903.58048359148	True
446	P33313	CNS1	CNS1	44.11199999999999	2241.72170860313	2515.600594040517	2579.808905854537	2260.193501647007	2283.184749151813	2542.955068307931	2980.30037508245	2725.417280935433	2871.096210412228	3116.665324055712	2945.637022882385	3168.416147412376	2020.958323342167	2673.30093919837	2861.731250611951	2884.31284420434	2955.960348505536	3199.047941142111	3153.003279504111	2749.668568056388	3048.150765608215	2938.083094452626	2929.663215992676	3119.886988262352	2776.211243053804	2615.019552570517	3916.584012852759	True
447	P36006	MYO3	MYO3	142.45	453.1735208869696	415.9523279316568	357.4593656197036	408.164444168911	378.1161505421587	213.3075820141761	77.39126836151064	476.3279455466883	295.4558098008541	270.0898907364027	285.3886623161967	183.6420378734143	165.8086811245828	252.6573899310038	89.88876814491583		232.2459660340351	95.67050112434197		207.228530915044			187.7462754686701	90.34673332426982		124.674542563288		True
448	P36060	MCR1	MCR1	34.137	134744.2102937919	132932.781286256	134247.5763021869	134282.9939113943	134965.8977682732	142147.5935029188	122283.8270862462	124312.234249348	125444.932830937	116690.8635066396	123491.4902682714	135220.411740647	66562.48552280474	93284.07550801044	89845.95879803911	83137.95467347401	81771.37849730684	81697.51941611164	79577.38756074343	99353.19481703205	89604.57973543483	90297.04865952257	91370.08173626158	83313.4746891449	70362.43200052284	54505.79364289471	65356.21714606737	True
449	P36148	GPT2	GPT2	83.64399999999999	3886.800426973054	2708.860945921491	3925.037688456263	4332.366531316384	3171.303509323468	3889.532988538194	3777.203948392002	3330.383214496082	3777.082179973984	3242.873131232988	2244.693228307079	4988.41251153649	1840.3055964575	2529.289437234794	3565.957802472234	2456.956104869554	2745.97831404193	3384.046323058277	2277.654471361938	1952.855279752249	3015.269172332046	1805.058369189582	1635.811344298194	1471.141541927628	1238.9987295794	1103.052508505761	1019.185118710945	True
450	P38011	ASC1	ASC1	34.805	232245.9674417335	230514.5616885248	235497.0800637294	242149.2061948502	255658.197341384	256098.0515116593	324178.3422164678	337807.5941474308	317149.9539687944	362503.7399480134	422501.2942280659	441909.016696437	240512.4733295885	353179.9132981025	342737.509177032	398488.6047343969	393978.9320116631	395958.2940365368	394645.9256058726	456334.7116047151	407187.1890506687	483678.4159463753	478307.1500253133	475169.7472331562	449715.8669457412	369741.1822113984	555111.3247674955	True
451	P38339	RGD1	RGD1	74.618	457.714890913118	499.6086546476074	473.6357792731522	426.6024959764913	354.5922675881691	327.0622694095379	424.0361474332091	539.89312774638	392.8316867991628	438.6507715512165	724.3881910510148	417.9037893179792	247.1778153077569	445.8918173484604		312.036323701633	436.5774695505439	394.1952879665368	389.5541170919557	399.8644743932491	360.4094297609672	339.0435524405797	315.3454655444634	366.2863228334551	343.6325010700085	297.0872521189269		True
452	P38628	PCM1	PCM1	62.066	8364.564859921797	9242.661313554981	8533.939756098325	9146.089630800136	8394.375286976623	8031.088461450044	10854.04488359311	9633.10857267595	9797.718067900452	10163.02953213657	11261.09616044526	12064.95032701955	6945.651994981356	8544.98076307717	8994.70399544705	8995.232320694551	8735.168872685901	10042.27210055698	9656.118133357066	9283.382364357496	9309.55429225548	9254.60138678984	9094.696289237701	8699.987816377388	8173.234898248129	6680.434994063707	10023.30682528632	True
453	P40469	MET18	MET18	117.88	212.0970125777015	222.508775709164	236.7008948909531	168.7551435574232		118.8052541710383	243.8927386849499	166.3188659625922	342.2194759906685	197.1952098382852	221.0290167463783	296.6558951066234	133.8592133330374	167.8608907550228		153.9132206454483		223.2377145550484	152.1005645643857	183.020993722264	251.6162248819173	184.7816208462413	318.5537773560369		141.0393513986508		201.4225867423556	True
454	P40991	NOP2	NOP2	69.811	11945.31681374596	12377.64262087567	11746.0553522089	13276.41136766413	13798.97088166453	12750.65057699825	18290.16611898474	18815.03594548544	16437.48933404903	18820.26785224867	22117.22833528859	22151.79380244423	13452.33694562835	19464.12185802842	19405.92393743372	20312.05629632088	20780.63515213817	20897.49384368464	20592.9510117458	20904.61585955424	20421.44151205908	20872.50500368883	20097.48098664339	19143.76613873833	18756.75583923669	14899.69491482662	22371.7289674792	True
455	P41895	TFG1	TFG1	82.193	1507.460123963013	1635.816207715527	1836.53149451883	1796.495910957432	1929.093484983757	1680.822535189979	2419.107201716775	2627.224745162247	2189.503676890076	2684.261285545551	2964.341490183623	2842.184692833794	1603.975303214519	2452.363525985212	2123.191786806616	2258.29772241999	2453.429699455806	2416.638580352755	2177.303957071428	2242.809064222631	2405.146679095115	2518.530299765618	2261.760428746847	2168.679770463622	2527.180165034093	1821.699533983554	2610.432506124747	True
456	P41940	PSA1	PSA1	39.565	69861.24048049144	60745.34673563438	67533.85373672773	61711.51855681749	62025.13674782834	64074.33666691299	72082.35460593482	72975.62788545231	69547.81502312276	75677.98191682337	80979.68421285221	94574.43833775945	51862.46988251786	71310.85949172832	69138.27364440968	76122.09537826528	77890.2535320501	79737.15620126358	77830.58996366775	93602.7727875002	80816.85032626007	107834.5351042658	106144.451167432	104166.498859889	99819.59333088741	79054.04309153081	118700.0416055154	True
457	P48015	GCV1	GCV1	44.468	23663.5154167913	23258.37845770102	24664.80595798624	24367.86513895514	24633.13455447267	26297.94965404611	33144.27205190338	34188.93429678474	32578.29613985644	35930.72462752919	38402.81027080994	38762.72211051563	21651.17119682753	28138.25931170029	28338.59351717135	29227.01844305054	29176.54304214079	29100.08163015285	28043.67092487811	28246.20543817965	28888.86890945915	30999.22924144645	30512.66717008789	29215.36384399078	28382.98602656537	22442.44289182945	33584.34343704869	True
458	P48164	RPS7B	RPS7B	21.634	38322.61411485702	35938.68359123629	37983.68864767438	48064.04932564583	45056.46740281527	42180.16080035467	51540.92686228907	53324.64256842167	47317.44109599819	52061.51004014113	64125.89884546902	65890.14081052369	36901.67209309031	56132.79682533139	49818.4363618453	53766.05340612273	59935.65487599227	57117.82945778071	54915.55137840142	67774.32272025563	58942.61372376533	73525.23668914688	76279.81699090304	71474.44410302353	67729.19254984063	58788.98105669324	90520.18280117953	True
459	P48570	LYS20	LYS20	47.098	49445.91764173661	48221.70524391397	54615.27529968857	55281.51034206305	57158.32723188191	63399.38141117631	87456.81962324408	86949.66800052863	85914.48294103555	89948.63478657344	88556.93178440013	97220.72101688923	52861.39333456746	77461.95336352062	75028.92457223967	71990.92392082162	69848.91001073268	77547.97719932663	74646.63329832793	86680.24845666555	81881.44202377416	100647.1167549907	100055.9195154943	104878.3993465928	99154.77065722327	84616.88616400385	141982.8516752456	True
460	P49687	NUP145	NUP145	145.66	971.0910401564219	988.2570777541177	848.1823704537383	864.5604521457433	704.3839837145364	933.8100649343266	908.806447634786	991.2043291169464	1155.857042918318	930.8119237044432	983.8438170735868	1727.007387973337	740.052310962067	1061.454050966337		822.8482842504177	1035.771912530306	866.5522201553816	1028.115354562329	932.3866620222825	1043.231353455684		873.223320360997	826.5113477089147	691.5429389863749	609.9714223455854	832.1421696024458	True
461	P53091	MCM6	MCM6	112.98	1688.47764895878	1776.658490321215	1741.951584142937	1668.707266883899	1623.152683565206	1673.799465841322	1873.479246433219	2328.478205790665	2152.429205787017	2112.243850796861	2879.538621071824	2535.884276666298	1327.634508148492	2398.679796498517	2174.403587368698	2000.298681006639	2311.683576920484	2155.824841057638	2162.365200710084	2236.786716381715	2001.072661541654	2061.425503996762	2130.26293437522	2282.279401517523	1925.676680237882	1788.719711545405	2424.936659891311	True
462	P53297	PBP1	PBP1	78.78	5994.60638657664	5818.601272916774	5682.965433854271	6678.527550580532	6528.440026543287	6176.525418137663	8219.104585278861	8439.501875592234	7961.428216638741	9552.930049862525	9838.578370464827	9735.27640149093	5704.60700767749	8924.97502844082	7976.921627391503	8989.860908331686	9446.630888322647	8679.189696047873	9218.102053569472	9502.743927523996	8355.188290713044	10386.83152090866	10275.36025260227	9580.997260977561	9131.837934736825	7449.966306221811	10507.80408108785	True
463	P53319	GND2	GND2	53.922	46884.99888829421	46816.48088731194	38309.26204753057	44752.95799425394	39493.97222890509	38384.42673223545	25907.40293995187	24136.22414647085	27097.21255411105	16714.02182421371	16172.53770008448	18185.65450204743	4447.654393450802	3289.255904909464	3507.795656064327	651.1038740401085	1403.766147680388	1023.140162362221	795.5256605366762	687.5740305488584	950.1486337006638		1180.815396283231	909.5514277999476	441.6840476303487	414.6463393591432	2179.903320113929	True
464	Q00711	SDH1	SDH1	70.229	68925.65460414904	62936.92561302716	68761.34763863229	81230.4202121527	88862.89583032756	87126.99682739712	118143.538279815	118044.993813241	114302.8923123197	130561.3201664896	142295.9308765878	154162.7923550182	95877.52137677754	146881.7109884236	138743.0806420102	155052.574588856	160239.4825207932	155679.6428900275	162496.2838611414	194717.2027763942	168764.7788567835	163264.702637922	169356.8246847533	153370.4745064597	129156.7480011184	96201.7294045206	119365.2035275112	True
465	Q01532-2:Q01532	LAP3	LAP3	52.088	29774.93014424747	31755.64850654259	32657.01321894963	33745.88597617217	33604.34942458112	32183.66552184187	43507.35625168621	43001.37937376978	42480.80693008697	42980.83251928419	44576.98053334054	49647.38775390217	28081.26856488178	39795.39776618513	39194.94515201917	37463.85247089955	34952.47096506131	37836.62953013418	32945.10873002837	25628.93562003211	33375.63253274732	22601.45965175439	22459.03274651661	20720.83520385464	18312.8502043468	13568.14226871688	19420.38611296298	True
466	Q02046	MTD1	MTD1	36.239	18308.79305475648	18221.62706745396	19064.59371760827	20447.1883598437	21396.00976655733	22394.30389235846	26240.24537002523	26399.85105173458	25871.43483913381	28413.33525708106	30350.31097610349	32034.54461208585	17707.04106534764	24952.99628205622	22948.48791904921	23743.46866615469	24287.82304634546	24795.07257599119	22685.13389224806	24495.71169343418	23878.0611506466	27322.05049071565	26671.66893514066	27554.93364274201	25640.21449461165	21020.41910730645	33889.42675787787	True
467	Q04947	RTN1	RTN1	32.916	55933.44173988685	50426.86052494231	53233.81417940233	58713.0908206838	53366.76424761827	53802.80383437667	55113.76921305162	54667.71943597805	50977.54661269514	44537.33582931696	56207.93386575022	55042.92406672363	27643.01153781423	34522.12597546568	35983.98842736653	30292.85706390591	32546.03330348211	33889.00441703697	32035.69276255576	33601.7997871464	31746.58775924222	29382.68793631517	30421.48544712564	25841.75528832836	22792.03842147907	22430.24247255239	27922.57900155598	True
468	Q05543	RTT103	RTT103	46.488	3842.334982475626	3434.703186783321	4077.983304820409	3590.440694580212	3482.788714278972	3492.075723202404	3293.321623824384	3293.78319923115	3636.003820776874	3548.290874305449	3586.857225555076	2954.828253237551	1974.922928969383	2846.611803647924	2414.081440541448	2551.782496731485	2693.617505840665	2580.974054660875	2617.360851342965	2378.795352328587	2446.774688372021	2216.902491895564	2331.261746484001	2063.423968072702	1898.677806240948	1502.145246558024	1884.345886815687	True
469	Q06336	GGA1	GGA1	62.319	3871.866898746795	3409.554774649478	3681.863851845515	3054.749122726779	3186.680396565757	3909.688314048359	3900.725491682319	3657.173754325402	1960.640784818115	3571.586052176932	2847.897082771529	1928.781256630742	1287.676465841784	2193.213156262758		1830.791258879754		1858.877802779875	1775.698629610192	1754.402065615554	1765.933896187893	1934.920104278129	2446.052266420133	1838.958370641843	1240.270371635179	1455.525007809711	2099.180217281757	True
470	Q06523	YPR148C	YPR148C	49.279	7573.694344686485	7271.653034210095	7034.157872483789	8570.106877249753	8359.78297103852	7805.103974249789	10972.61983373428	10767.96953265931	9917.225106989172	10456.41422268996	10745.69445382711	11382.7074155358	5841.202198987353	7815.154942412425	6936.719888556207	7109.666343835603	7320.066335409143	7163.099797720972	7267.346186710302	6121.313907241365	7037.673465482196	5951.29727636279	5433.752852010658	5285.685149651718	4903.785613160346	3860.930976312125	5688.499815620074	True
471	Q06704	IMH1	IMH1	105.22	6312.246187802092	4192.798131186787	3587.338841408234	2976.469259442959	8325.91098042867		5496.83292084062	6066.173326748203	5536.742339433054	4620.493490420637	6797.544044114962	5999.381586353577	3355.339632270963	4273.066362284531	4991.677074062395	5284.009027800941	6147.363559589433	5272.516121327786	6322.188772099903	5112.335071147791	5811.417026942363	5865.322310003151	5319.236235320009	5272.389551797975	4801.478283002665	3875.081209055891	5000.972364263229	True
472	Q08220	GSH2	GSH2	55.815	6663.840792729712	6652.349887500319	6720.602492349737	6981.373525876184	7015.954996776737	6980.751323235207	8530.753123006343	8135.186568388107	7944.51865718668	8340.90773976674	9463.159762491941	9872.644257581138	5497.560065181606	7374.201161487311	7112.477237322079	7442.755689717752	7605.889649847233	7107.728782326137	6912.250912179254	7669.505507623523	7470.201118384367	7018.730480680946	7557.688209966434	7157.128878535363	6815.363088774659	5175.436497275764	7802.276638334401	True
473	Q08225		YOL057W	80.509	4368.77487651153	3962.815847745757	3644.671085707776	3956.292136176263	3960.608248405793	4021.807566085102	4449.731827191059	4603.519390224585	4280.564735594661	4298.27140625462	4730.16952847184	4266.766295242136	2634.408226764531	3595.507733752832	3165.883804906192	2946.650582637964	3489.437746091638	3366.960537728776	3151.861383671059	3373.010594025542	2848.417866001185	2899.392204686935	3061.188501718606	3050.114269979614	2523.017644525217	2077.390361747112	2838.250171011401	True
474	O13516	RPS9A	RPS9A	22.443	9784.711664221564	9908.343976609654	10301.9379879046	9745.982054625938	9893.546894387455	9288.539236135275	9817.946579496225	8941.331942335879	9933.556865915536	11096.87858487081	11278.67334257997	11826.34257352892	7200.465871816768	10334.79635041918	9248.102519096321	10609.30337719737	10654.83048099004	10591.07490041981	10607.55082121894	11860.06022335725	10531.12910712731	11883.34348438253	12328.69033379356	11535.22648135612	9875.889405077749	8214.266050703975	10947.10990150479	True
475	P04840	POR1	POR1	30.428	204464.1191180065	202889.2575601341	207194.2512761701	225620.0801467414	231892.7729725903	228559.9222683104	286136.1320390941	293945.3555742955	279618.6126888901	283904.6474255895	322634.9310276742	327058.4277690413	186040.2689403841	274317.075784819	254136.7078630264	281551.4903217158	280326.413508901	280001.3117661471	281549.3787992097	336564.0929425459	273097.0206368471	327738.0175838612	323629.0423171045	298190.4644382519	261358.8801606733	204139.5430921489	281192.6662650005	True
476	P05374	CHO2	CHO2	101.2	1056.45750797782	1246.679468718234	1084.444462397244	1221.068660007596	1269.56713208666	1247.270765098301	1937.791474524637	2131.228359474893	1891.79811349729	1930.402763295512	2992.391783480054	2964.807209860208	1552.779974751412	2561.631965201504	2643.906137866283	2927.400376052304	3483.084605945757	3456.584458459958	3697.596956012733	3878.5047516669	3965.420055573329	3864.2446116165	3957.859451091751	3638.94155530327	3225.826937405761	3086.188317926003	3702.912259597321	True
477	P05739	RPL6B	RPL6B	19.986	228962.5859843071	219930.5616104005	233242.7284711477	223977.2073697927	241470.9506034262	218834.0044962003	307331.07952805	309997.5549524251	303576.5154141262	339555.674978727	381993.1843268854	413379.502481739	225325.860877182	359348.9053859761	324720.405235577	366597.3754973263	388970.3721348343	392802.2846812176	384131.5516178479	427923.8857827897	397422.9168562678	443726.5552815827	445575.5018046034	432894.2932282998	410935.8783046773	339106.5974620812	512203.3423632883	True
478	P06634	DED1	DED1	65.55199999999999	20785.2595363802	20346.49629793088	21409.23733290211	25035.23295676041	26453.29369241794	25990.46840240106	43338.19799470199	42198.13954104709	39983.11861992536	49553.74625929422	56185.03536826741	56494.81086188645	36644.50215402502	52402.66984004743	52912.09661088214	55881.25333871359	59822.14954547582	60485.63508908852	60159.77386386158	67952.39056939913	61816.71102148609	76666.91907788065	73553.04552208178	74390.50862683803	70624.29633973817	58860.62290062991	86472.41197896891	True
479	P07256	COR1	COR1	50.227	96232.15573510162	98360.4088972283	92644.0404306184	105338.267023883	109470.016461468	109875.7153469993	138683.2664531988	145315.0472719593	126624.4264920444	147993.70408899	160477.9292359167	163473.6847571566	96207.24795228596	161176.7043981494	149385.6997552003	156114.4434230444	169057.5151443813	155751.2248275937	171090.7999058495	199023.8482295873	171596.5035316718	191553.4168708194	190764.4787473316	173620.9561098821	153602.8499564833	119431.165949856	154063.3836153393	True
480	P08417	FUM1	FUM1	53.151	58039.53681136323	56752.31494581641	54459.4173270395	66448.36250376249	67569.00829439468	65351.44209352637	99909.45424322395	94648.37172416307	91284.31209177675	107914.3012991656	116546.7437612904	127701.7082935167	78005.776771152	114489.661853501	113369.2859161234	132208.4431998015	130943.1413778862	139391.8017220535	151993.3720406271	168758.9977401296	151462.3506124928	155528.2689343543	153173.4463932443	144670.6495630718	121789.3275482652	87607.6878062389	112523.6335444603	True
481	P0CX44:P0CX43	RPL1B:RPL1A	RPL1B	24.485	139225.1056392718	132395.0436156821	129277.5460768259	147011.5942097255	131872.479086863	123524.8454524124	189857.0573685429	165715.2893855549	150725.920580239	201711.2020934904	186668.3110244438	218554.4169855253	149126.1906243005	148995.6330837769	179380.2081760917	184257.5041697339	161598.2009092217	221249.412595521	237203.0362861051	191172.863670915	207579.4691925491	221635.9981948107	188986.9525825286	223001.1075575827	178194.1419971985	135340.78086514	304108.1003547466	True
482	P0CX46:P0CX45	RPL2B:RPL2A	RPL2B	27.408	258187.3846628462	256883.6563204396	267340.370581313	269239.3886013238	270390.2757546155	281937.6554178927	354449.8717436737	364491.1886210917	355081.1155345907	404519.7895715362	436667.2427573019	462448.8122351166	276509.6030981038	420363.6804878643	394150.3883673495	434063.2281769398	460249.9447604606	448236.2096159956	458132.4719727304	494105.3917265043	465955.827153462	542657.1166997617	528488.0116438193	512626.552809953	487011.0667506162	399561.5159288076	607040.6507500006	True
483	P10664	RPL4A	RPL4A	39.092	285389.28479372	265248.0787802587	292792.3274253294	320088.4593106526	310525.9797446844	303710.6185080171	409696.4233502191	421761.3593594144	374213.2744478345	430231.2962110381	459105.8797462047	514603.7097016373	309838.3466682739	447206.2875698407	404125.4773487163	461628.3467651097	481390.0471874631	498486.6622779443	485123.1704137645	523938.8540525035	494587.9148318151	564944.4196251152	552250.9683037496	535176.9950810657	505746.0652941146	423607.6316932792	624461.5879245609	True
484	P10963	PCK1	PCK1	60.983	2772.215258806696	3794.075724869564	2651.244043243763	4210.965852020282	3618.549589733449	4138.112979566142	4499.708154632202	4928.415199002176	5151.452540162347	5670.39751477509	7614.378351224203	7375.073165742433	5263.223635086388	7360.283886213303	7072.782261182543	10434.44224660427	10550.45728462385	11370.74619579212	13218.47446995984	14432.57622799432	13792.94438784924	5017.117188638118	4485.323517439104	3717.379480186971	2329.534241966185	1518.01334942336	2911.941590224402	True
485	P12683	HMG1	HMG1	115.62	7677.346429728727	7773.575064582121	7692.026684413914	10726.23044601793	10421.744658028	9379.392770306355	12086.8720128837	10984.85493109862	10686.84736289558	8989.796212711266	12001.07084690417	12872.12980883456	5705.430475269861	6647.650580971754	7290.928869542918	5197.113060277195	5769.654451977821	5679.891153243863	4561.06900799163	5110.27677656926	4888.808477095753	3723.789242703553	4095.84745553363	3575.626383669701	3312.155614838438	3216.907328972614	3729.206718110154	True
486	P15646	NOP1	NOP1	34.465	50875.72119793665	48883.68613082329	49294.94147891409	51966.53952052804	52333.48826113941	55901.82208663931	64087.01813656278	65264.89138170404	62776.64345520548	70340.51402261665	78737.17496712758	80154.35885074882	49725.02619933908	74248.13529028356	68850.64848114608	74331.27284047318	79944.80004091155	80221.88290018144	77910.48354923476	87694.97082250497	81584.30815458954	90547.82563205769	91448.85277974448	88291.09238097964	82533.77519444564	68411.05934642306	102224.2596600116	True
487	P16649	TUP1	TUP1	78.307	7516.302080512483	7386.345411076957	7996.516974427922	8032.757453206489	7919.062281539995	8324.667960068502	9526.006070569572	10473.64355051407	10075.54660739208	10914.40663145986	12638.22916393711	13570.11895393467	6707.933185740731	9809.731556359251	10851.15936221311	9337.397488660326	9833.457151418386	10256.84279367127	9831.704903524322	10581.19594159157	9610.212405584507	10865.90091348682	10630.76143115248	10022.45580636807	8387.354319226304	7399.0091625656	10836.79560117845	True
488	P17649	UGA1	UGA1	52.94600000000001	20556.98493323266	21138.94539336456	21577.02056740724	19275.59690660768	19800.3990860626	18826.08043884896	17708.37609731722	17958.24848336382	16692.22824822394	14856.01438382919	15725.96090299448	16237.48433911278	7521.77174211664	8541.878421211404	8328.668673706898	6644.322366938573	6943.82250887405	6736.902531674559	6604.701139634002	5312.406251828364	6340.579882473624	4617.292800208406	4250.162276087491	4121.037216630284	3429.385636422396	3312.494673831228	3374.451188370201	True
489	P18239	PET9	PET9	34.426	189835.3438560755	186478.1719290696	179209.2701981149	257611.8762347379	241279.065367516	242136.9110967564	389143.6880651908	379589.3762337339	335282.8254785266	391164.4908643413	431754.3306224712	460904.4995609192	284736.5566563896	325704.4404022201	370526.4893481232	348656.4145683857	348837.6722444631	435549.5399528537	447353.7934518562	391232.1177695532	412694.0391489978	405622.1093808322	375488.3952980069	359196.0404962357	313026.337943898	252576.1178811749	391019.181276198	True
490	P20448	HCA4	HCA4	87.19200000000001	1044.97281185301	980.2233916792775	801.6823562525432	2626.652178864918	1105.123865748155	2019.223154579663	1678.668995154138	1595.712566580619	1529.433737626612	1875.294389751431	2890.759523388815	2293.284962766635	1404.145867055781	1905.064072135559	1869.534558437133	2029.009369799097	1853.273512096622	2571.82173782346	2064.496706235929	2039.107180704234	2298.931013658851	2037.297316045217	2072.212285826752	2030.236916528509	1926.941173275402	1742.622527587533	2463.405159417669	True
491	P20485	CKI1	CKI1	66.316	2485.744606207338	2541.758879821437	2626.583049012779	2287.358597319862	2485.296420776358	2142.525359370727	3066.114528004681	2926.396006543188	2922.162291171735	2961.910326745579	3643.271830220264	3590.221423636748	2117.004035748947	3325.540321699958	2941.990729204675	2902.200317842116	3400.298863406666	3293.868167220874	3658.684100562521	3749.556451531108	3362.074257826037	4000.566439178631	3949.396504401871	3587.955139305285	3672.945690521393	2790.725630769644	5086.926075071086	True
492	P21560	CBP3	CBP3	39.083	7006.97531875236	6840.673145621801	6951.840022076154	7385.784835598912	7949.089134299717	6935.473778867	10409.10855031451	10657.17006180082	9483.243219758586	10332.32790028284	13638.2734712376	11920.5064795716	6618.19865895751	10874.19180253083	9860.998229755163	11316.65802882105	12834.48323453012	11685.294786308	13900.08351958109	16921.31779451752	14651.33351034253	15397.38562402439	15491.39993914479	14315.79232483935	14677.70457113953	11599.82790278403	15238.84054397544	True
493	P24280	SEC14	SEC14	34.9	22126.92087801772	21596.89669766704	22684.55357211377	23845.04309783775	23763.75465280028	25220.13989373857	33904.17035515692	33651.50316598238	32554.43726324	35443.01272541485	37529.94886749914	39061.92313302209	22650.70608201911	30796.45443366086	28827.90951139966	29818.60431346683	31648.25225700619	31221.01163214628	28680.50136373562	28595.64201130555	28645.13848675606	30978.40961263506	30446.55461334342	29287.4882403077	28495.92275571712	23134.95086081835	36248.6317167141	True
494	P28777	ARO2	ARO2	40.838	16231.30591047847	16607.85057595454	16170.02724346858	20404.59189274477	20846.72789844618	21879.79688161227	32794.98197583422	34163.87053881065	33033.6603805452	34946.77530251726	38806.43232829864	40250.25396514803	21936.77521017759	31218.80156631067	30763.78680393054	29981.82032554847	32622.11785948452	30315.52595827369	31620.39178057562	34160.40552051281	32195.73426334362	38796.65693204945	38042.42077670104	36983.70668266674	34741.2202474735	29788.0323922215	45178.96467208512	True
495	P31412	VMA5	VMA5	44.188	15436.76454698979	16148.79653913544	15045.25429194049	16426.09237798088	15077.96857030796	14236.06397431449	18835.15464299583	18803.57908538926	16715.19658867631	18944.42086560982	20165.87173554202	21623.5378628604	12529.17723500797	16949.19809273158	16900.90795914289	17225.01499903764	16575.53744777033	17900.39620999517	16847.64734271158	17342.06881342082	17330.37160159839	19188.67718800528	18535.49506842978	19119.36283446943	19198.50018201809	15166.27885734154	24571.66574530086	True
496	P32356	NTH1	NTH1	85.87799999999999	5044.133767353177	4718.532573160528	4168.539271088307	5149.217934092828	4954.264537433131	5413.084598325049	4666.0785214661	5367.670794652916	4857.82088238628	3525.802236953557	3625.080251047973	2347.865796581947	1654.51779822507	2023.772645403617	1777.599557913527	1530.26695025778	933.0211425137118	1510.440437113625	1475.737961966876	1360.354259301561	1501.88708689398	1535.961389228434	1641.467388606442	1564.470616660784	1327.472251436114		1207.547253536215	True
497	P32449	ARO4	ARO4	39.749	50018.69869937294	52958.68533154669	52388.69163200584	62044.49438335281	63755.81735485852	65984.99998945916	81932.92027443515	84980.22245467472	80244.5039619636	82857.05168573806	88474.14369856271	93453.30650153566	46312.4252039541	66227.95250268224	63364.88782983271	56953.57669998531	60729.16465930117	58320.21485759915	61238.87910036337	62250.78549027873	62590.25998996852	64794.79021271169	65307.90227004944	63999.65579672764	59583.626101821	48246.38783529594	71417.10459921391	True
498	P32471	EFB1	EFB1	22.627	116761.5839032747	119427.8566578793	112442.984971371	118544.1729183223	119593.1822163781	117324.806179139	148130.9386944374	150159.5111167435	147435.5505086012	159077.5767687786	176894.4779744523	184117.2759735796	110912.0961535922	163113.4201016277	152924.2201100723	173504.6137410293	170652.5967805687	178569.5490128905	174331.3585597383	193381.3594331389	189451.4834546689	204065.3704353159	201485.4041455099	197245.3768249271	181990.7254842843	147848.2171418448	219595.9989724696	True
499	P32843	YME2	YME2	96.68700000000001	3544.107737706685	3350.068896049969	3772.401609926827	3653.203369849423	3524.529574070215	3378.499886457736	3545.798762504982	3755.558866506183	3391.108464123367	3152.603490988894	3664.652059805162	4041.97001659395	2134.37490812348	2786.659081369859	2948.727061282477	2249.146573330476	2693.951950502885	2934.807393931146	2705.243722371314	2783.6169756401	2750.108996509144	2359.596789817737	2506.335524797967	2273.979394158451	1964.065288651305	1589.207177308179	1838.747317497249	True
500	P32908	SMC1	SMC1	141.28	1062.065509592142	1191.473161650808	788.0225776719585	1093.519510280536			1161.698787060584	1099.219864053601	984.472951905114	1161.581002377222		967.6485314016942	777.3883208718336	1154.452810852875	879.200242599275	1079.379512433693		1054.856864781452	1037.666591053978	950.2487651183905	1019.066558582357		915.4707863936751	781.0834992954434	647.3989494768227	482.8253731125472	791.5725000578146	True
501	P33315	TKL2	TKL2	75.028	19889.15704480563	22567.08858091939	19973.66568556751	21170.14055517414	15811.27583638694	15719.85975943581	12629.31695932404	8703.387257547867	7729.55038347186	6583.146075102029	4075.149565885737	7230.312778736145	1792.485612277215	1378.505013769287	1899.259038259336									303.7532485514114			327.8596439599582	True
502	P33401	PGM1	PGM1	63.111	1977.825502573286	2197.80630287537	2064.676080796695	2188.926686343172	2174.449782201121	1861.650547681228	3122.543597328553	3558.591584664441	2750.673477921974	3433.57620369481	3490.108643904222	4156.314374638484	2365.87172486121	3315.253963667038	3263.850927029725	3409.614235197817	3540.788736996887	3714.101772401044	3710.18213872579	3849.274644548135	3530.835159300132	3939.308953016844	3861.662740620406	3423.981262210109	3313.359333264823	2835.51843933994	4462.104412735286	True
503	P35817	BDF1	BDF1	76.977	1835.493761976791	1932.938733622738	1940.021786108073	1599.91094624089	1833.860597101603	2046.527766473559	2945.624000355529	2631.291667981158	3023.190364687005	2838.153471313144	2761.07343497524	2725.021929990618	1552.276796203874	2325.248762803333	2003.167541294411	2352.598708022372	1839.522853630344	2146.939365917106	2011.975769244287	2253.18186524458	1950.600805619978	3578.693859364499	2183.77214723218	2038.710315778947	2160.726813213347	1607.196003097818	2004.915098087384	True
504	P36041	EAP1	EAP1	69.76100000000001	1852.590768327974	1840.693721102268	1892.746944175259	2055.784289047918	2039.743538312204	1772.943197155604	2588.607838355474	2736.801220157834	2295.410256660262	2688.723301229601	2806.559088508635	2972.459834691174	1679.463803649555	2606.370885952571	2320.342082432858	2984.443646030614	2459.712541221315	2973.538391664195	2575.620027956283	2704.756666100789	2797.244068711028	2573.213441705712	2368.686799396267	2424.032257706494	2303.927282755873	1819.990417354085	2236.689166131691	True
505	P36516	MRPL3	MRPL3	43.999	4841.89399368102	4355.507163315413	4749.105135418127	5191.188635345349	5198.950372424758	4679.605756686796	9171.20279000331	9329.260042029811	8326.886368663856	9308.435270619659	10725.6129162181	10681.59807314687	6717.788877910256	9805.162280887364	9052.112855891748	10686.33810361643	10400.52243008306	11139.45304969867	11091.44946815292	12369.9225453938	11521.35943738966	14330.87178953341	13239.84672456607	13334.10550458685	12313.18332647661	10016.05682686983	14986.98119436615	True
506	P36528	MRPL17	MRPL17	32.212	3276.866960665268	3580.588664296777	3543.005229584933	3484.296454016368	3777.654730609995	3747.60500103489	6584.349293922325	6404.331910987466	5647.12523823334	6823.406317698874	7913.489132369438	7935.359307929145	4820.874497495699	7425.181854707874	7071.063063055776	7968.245243163788	8213.337402400808	7973.962208675862	8790.234464288185	9157.46120167021	8683.482844790653	9340.725914676932	8517.27049961294	8364.15880465545	7781.397234436829	6289.651256459718	9119.422841679003	True
507	P37838	NOP4	NOP4	77.824	2754.671981834839	636.4563441796639		1912.433409019346	1081.282458677964			1813.353333559546		1826.200841945541	2062.527614656356	2097.060045583345	2457.320590589688	1976.612575849262	3676.227034850065	2461.934319192577	2498.726481834184	2552.131297448514	3438.056240175683	2622.627080412032	2318.479834986375	3330.950697575761	2833.219126471346	2711.199273756325	2860.659842366658	2335.517158293449	3571.340234754771	True
508	P38426	TPS3	TPS3	118.83	2713.164117364218	2481.920259886193	2524.221535613259	2826.161504282401	2937.816393598488	3179.388272910317	3062.072060831483	4100.715294886968	3240.539097556148	3697.514030522827	3978.843831970262	4285.720365453812	2203.891246513615	3229.15895200633	3481.903062298782	2574.714058013631	3262.533832418487	3138.338720550215	2852.100596185185	3230.904936734147	2902.785999096631	3681.362063268248	3764.676623139826	4267.836096914107	3114.929060166446	2517.432113081964	3874.260243869785	True
509	P38630	RFC1	RFC1	94.902	1414.316949705274	1379.907042769212	1286.610724896963	1342.332752866282	1438.796816478451	1288.573580537246	1385.137299804656	1377.769556918363	1286.222016232663	1526.509186778383	1176.686591575296	1530.977811907358	898.9816338986312	1230.676549067835	1008.106309677166		1278.462521445962	1286.777855389519	1171.796108022387		1037.942426424084	1081.685547854706	986.8226370793565	952.455287357706	1124.103256768939	716.4024819402601		True
510	P38755	OSH7	OSH7	49.80399999999999	13040.27248417264	12280.30443518596	13332.91345220023	11355.93738741614	11781.74464246875	12230.32023614943	13972.80320029134	13434.46635246364	13373.39791376137	13114.78074290737	13672.29503115615	15416.46149215006	9340.96454134067	12040.77482611705	13333.16510207495	12473.50443219275	12694.80791659126	12673.30259788342	12308.038334697	12920.39608191126	12865.737405454	13260.3949037756	12088.90230575719	12174.94587485839	10625.65385377162	8090.940448498028	11790.36902399506	True
511	P38793	TRM5	TRM5	56.514		1594.856515342615	1777.782127452448		2429.187802295729	1648.658564744347	3231.436563526798	2166.94422499786	1837.521009978336	2682.119060238255	2921.404834971504	2852.643854062916	1519.069636370345	2454.212611265606	2027.699321552713	1927.257407963599	2457.059809377818		2085.453925211629	2142.737057119611	2608.028055149273	2538.127501910151	2416.473993126186	2477.991127176183		1701.515646760224	2702.055120135027	True
512	P38821	APE4	APE4	54.173	15051.77477992421	14896.19354887299	14871.04453159425	12475.91331788864	11247.28875136771	12377.05007356579	11467.76238848861	11808.29870476859	11740.35477100039	10971.77970757706	11534.45811543316	12550.59182655936	7021.823894955553	9930.01614757351	9462.878681017437	9280.226326028598	8740.54961829279	8563.94378057657	8353.841687643155	8207.366284977665	8777.100023659583	7451.411944001677	7465.921059384092	7221.507028526215	6482.16143898995	4860.411024504954	7013.883956232686	True
513	P39708	GDH3	GDH3	49.627	4423.012430824915	3995.426000059693	4858.533893961459	3001.841707716078	2954.012258731616	3710.996943147299	2310.922375995754	2278.471022505501	2037.902329683175	2006.156968318789		2365.308281086093	1501.998133973251	1993.96517553309	2040.611546689689	3123.637474284536	2326.648104235353	2262.252886656949	2085.802425924164	1604.652762786194	1842.054964760059							True
514	P40055	UTP7	UTP7	62.316	1369.848302294165	1305.792064547633	1334.641035221266	1546.6365715307	1751.870178669691	1384.885790444683	1956.554822688153	2200.337741605105	1864.058310302508	2385.658697336049	3029.219393658383	2699.447873395237	1624.909861826515	2420.688282945964	2285.31139291222	2682.859118888742	2576.893163085815	2581.744757423235	2568.777225411141	1533.144695255146	2783.544434933418	2473.166274306136	3275.29532520535	2729.391931722155	2369.377262669617	2079.938114229605	2899.414967657014	True
515	P47077	NOP9	NOP9	77.721	1063.65662097753	952.515554942849	852.9464232868793	1199.230469796869	1191.531723694836	1203.225223303519	1891.333171109836	1042.4270270062	1320.153061559291	1477.350094929076	1871.616419709477	1649.373549243219	639.5355994043356	1244.137733407796	1496.950881054001	1113.151697879523	1453.030320205397	1347.354411897376	1166.370062948251	1353.223488643605	1340.588202596579	1310.435817719876	1155.116658835154	1157.610312628643	939.4081714212693	895.2371666422987	1433.010210855	True
516	P49626	RPL4B	RPL4B	39.062	25866.440324616	25090.6869936892	26154.35691641761	25643.60044019645	24974.80754975047	25504.99010624519	28334.43386007184	29022.82901659353	26247.40264296499	28875.3001463141	32615.87628363852	32028.9954315399	20741.16910881369	28702.70003401978	26042.87057388488	32632.98324343864	32909.53320508301	31230.78026209335	32672.07439981086	34727.74391115353	32388.37746947129	36848.89703933088	37314.99114371168	35691.85206230906	33083.22504668417	27923.51657577081	42891.26525917571	True
517	P53090	ARO8	ARO8	56.177	33463.8540436617	31437.9334397102	33090.08069302473	50584.48604705443	52608.47928804409	51657.81955928757	85529.86636215128	85743.91929758636	80467.67683374461	87918.13009568791	96212.23009534537	100864.0402327597	52527.06004872768	75367.01403184731	73245.49437590329	64676.0812641342	67555.61110490651	66005.46062032507	66391.63745736335	68916.72936596147	65844.10735134328	73936.77994736588	71961.6660998634	71011.37468122665	65988.978337023	54703.90192773176	83610.21715280539	True
518	P53316	YGR250C	YGR250C	89.512	1397.500956470883	1456.343130079518	1613.457541134448	1476.043433610783	1382.242409513242	1245.568164394404	2053.673172293115	2317.599154654155	1801.501798513371	1718.13154480567	2156.652323358984	1873.21350010944	1217.000498750248	1825.607845494392	985.7442354410902	1646.394091330792	1049.923195362967	1214.664332498132	1325.660763547412	1608.622295251247	1395.572519442802	961.594672438177	1377.272294375445	1146.465002841956	1077.17673494694	806.578765700543	722.1319453638527	True
519	P54885	PRO2	PRO2	49.74	19698.28701920711	19381.43378621253	19703.97610342363	20974.74507897774	21331.3105037227	21601.24765957255	29634.69546598653	30145.22122807071	28605.07553298654	31543.43425275559	33727.71859696859	35248.45551326295	19214.65440980699	28217.26385874218	26890.33276266333	26181.82084366882	27606.27484473346	27729.36493804932	26611.90582630205	28797.39202431031	27949.62043173948	29528.94415352684	29195.07009623846	28680.40239880342	28210.66027182613	22536.27675576089	34567.34153507255	True
520	Q02354	UTP6	UTP6	52.418	863.9499445027839	790.271099478362	767.2369438237049	873.7885637049812	921.4105066842066	822.6835951574509	1256.164816235705	1295.784932231793	1130.414330464229	1396.443030319201	1307.850197154772	1658.948356629255	984.1950568216871	1427.790059187957		1140.303849237557	1501.394698126629	1499.009862342742	1440.45138827859	1563.069420825757	1498.783643159306	1831.744018743779	1550.060051131218	1500.97066164942	1640.998533853408	1015.404063572321	1849.061858412128	True
521	Q02486	ABF2	ABF2	21.561	182540.1152395782	184517.9585491344	188958.5902502499	177567.4586111157	165277.3114792742	170168.9427029256	141765.9366910532	157349.5791863359	154625.3170416039	141600.4558084859	148549.3597290822	153644.1793681359	78352.3359742605	111972.2391143284	101215.4626444075	93526.32868795778	97137.11258490449	96824.58353451964	85325.0065457164	90714.35459262862	92946.98584537969	80328.22811573674	82332.44529525127	76756.91136417048	67186.80885926553	53148.42780775936	73486.88002525341	True
522	Q03532	HAS1	HAS1	56.717	4771.906180881309	4645.077706749366	4981.111426814183	5657.076111913845	5930.018306633024	5822.14788255282	9473.437502991686	9285.154130330719	8327.360048069875	9796.012186802576	11866.73367514296	12956.63243847427	7648.233940480732	11154.081767239	11173.20001124351	12140.53014576917	12572.61914899096	12866.77084613739	13515.32440007875	14328.06491980452	13044.56248491611	14901.37671241339	14544.58723185384	15038.29848460984	14632.88745035553	12130.18751076254	19319.80092085832	True
523	Q04458	HFD1	HFD1	59.978	15877.14521261308	15646.58743694339	14656.78694475895	14653.91943921998	13426.57331543058	13607.83962647909	12693.53173115929	11585.2744256487	11482.71792586436	10590.94096006436	10469.24738891316	11208.55863838873	5793.570483261817	6597.391224837837	6465.851231492393	4559.188023748383	5244.61305756207	5165.925439865486	4594.17302738199	3968.625815863265	4127.740600168402	3118.799081452569	3257.852452025764	2973.916029001219	2669.016213664444	2018.207754983578	2500.550636973773	True
524	Q05946	UTP13	UTP13	91.031	1190.375243326392	1152.37881546056	1255.940080079621	1291.226042419783	1403.929923557012	1219.087683514556	1684.945756438905	1772.318229831712	1722.469882553153	1880.827282641114	2145.144417748521	2353.503450003731	1330.615091739841	1931.215990545275	1903.652935012731	2037.541648209863	2122.531265496438	2027.142777426992	2133.251970160416	2325.44940039916	2223.144164335011	2430.665032731878	2344.303044203525	2297.629993943835	2138.960137663535	1886.486976190215	2695.717498445408	True
525	Q06344	ESF1	ESF1	72.40899999999999	1060.257790125644	1089.167321312091	1189.563325760325	1051.737804538543	1226.834521951176	1326.153334124207	1452.138347364581	1498.49463540106	1750.353551434587	1566.745341346488	1466.203816959885	1819.622378590231	900.4660355205953	1305.456251501607	870.1244217605552	1349.942354755086	1235.251055422522	1502.211721261275	1284.127324209739	1803.964024067094	1318.267830824929	2611.960694228136	2779.45943176034	2859.119444958794	2927.603381360455	2185.769844784554	4204.429907455138	True
526	Q06678	MRPL35	MRPL35	42.825	3804.421410391952	3930.657779828166	3890.729767689104	4036.670520864656	4341.878303190644	3951.954053194372	6833.485572670207	7021.997110933376	6243.680342118079	7927.917855606273	7821.37002690786	8528.406867321126	5529.5790489194	7372.715684056587	7555.481256697276	8618.246891462075	8822.71897122609	9031.331668326782	10068.33535134485	10511.40857505264	9928.076538238836	10224.08180867813	9298.354519657501	9441.89600148454	8776.058286121855	6774.933792006881	10809.41202595757	True
527	Q08645	MET7	MET7	62.151	3353.969571901139	3132.01390505974	3577.829716997026	3465.134812225011	3347.87393474846	3296.117795352573	4426.827221757093	4480.430529238639	4082.700523748952	4101.856295409681	4307.152512302367	5051.191697450608	2566.310265424195	3591.07459396781	4521.718151727305	3539.701349905934	3876.046749091203	4033.781454916298	3707.584348321967	3908.227488785526	3910.148674946633	3811.933010788115	3863.981470318999	3821.073623194632	3928.134298046149	3022.779343458565	4926.435249139482	True
528	Q10740	LAP2	LAP2	77.352	5511.915625205039	5298.839191116126	5426.646451116785	4980.39155495297	4883.642590022866	5188.669734546135	4986.358970218464	4839.561418454722	4435.080223548372	4331.199260191094	4511.192442340946	5302.29676208744	2671.157341623637	3710.315185090087	3519.835662495881	3329.53631744616	3337.269570537452	3424.84350547189	2892.052961655341	3272.698291011609	3287.419934107286	3146.664881812529	3261.168336662431	3271.127502357392	2711.804134020586	2388.45197740742	3118.521136176065	True
529	Q12122	LYS21	LYS21	48.59399999999999	18192.43204428237	17642.50152043863	17462.36073571746	19865.91809420757	20214.41979316085	19291.74077660762	24476.10357326262	25761.62130087527	23573.57105669002	25766.27701806692	26394.71792004599	28099.46693222046	15021.52592099078	20956.44480290679	20624.40727464509	17847.81122518098	18651.1450586922	18789.12946035901	18308.99242643873	22029.68794949289	18518.87956539296	24929.62699544368	23614.92559906204	24625.9890960835	23582.8107380903	19003.78083865999	32177.34805988248	True
530	Q12363	WTM1	WTM1	48.382	188233.0243838764	180700.6479798406	189226.2190272426	181026.2399090445	170941.3631021011	172039.0873701746	153246.6766521197	149628.2029426458	155652.3752620269	142392.0953466299	139041.2101810009	150430.2974465188	66493.25313104055	79973.65068056404	78520.0637344595	56163.33502027998	60520.49936121012	54585.71121146915	44687.99005819252	44023.3305348719	43622.40167582947	46027.13939888593	45772.5915614449	44025.83793224757	40176.13060140801	31358.28231530034	43764.31957200122	True
531	Q12532	TAE2	TAE2	119.07	1430.140858846966	1110.85259475033	1437.133441423425	1311.270455884944	1339.605982420905	1361.884990693217	1397.902367714719	1660.886691342199	1591.601005420943	1495.510568794342	2008.692014333765	1824.334115063055	962.699466478502	1415.624702377615	1166.755020641929	1007.440751015489	1441.958583726787	1352.567272644965	1339.971232099631	1524.796584127929	1394.256312191948	1373.29503258912	1329.747856844535	1411.881426507021	1419.49387215457	1218.275975789259	1765.949921932792	True
532	O13297	CET1	CET1	61.849	1004.283088838134	1416.750716111622	1069.138583634576	1304.021600143559	1081.60525339836	990.2971808640183	1235.553837125972	1355.000500686804	1229.16630598454	1309.082653237794	1455.745315298037	1406.450276672878	703.2380406747385	1175.953364443901	960.4039216083709	1118.290650547942	1069.466250536012	1179.097368708164	986.4051698583405	1055.619779741814	1001.558818938795	889.2827400358636	1124.894979710548	1073.198859820203	858.702234048776	765.2206182254633	1016.740336246121	True
533	P00899	TRP2	TRP2	56.767	15678.32161314751	15274.63778812765	15157.5706968783	19032.37806931876	19825.58932012235	20238.92833912673	32526.82667111099	33872.64000006715	32652.34173964431	32304.33076968958	34729.27904644827	36468.58750193693	19214.91511890552	26725.87595373216	26025.97918682154	23417.01807828609	24387.62083744793	23614.80422957764	22563.31480264136	23289.03980865566	23414.93390445105	25670.37189860818	25470.4501105752	24976.14565824105	23695.39782078709	18252.42148227618	30599.44350836082	True
534	P04786	TOP1	TOP1	89.994	750.8166058327589	1209.386464565336		1065.223569466751			1818.100658242928	1784.336704477869		2111.784225108238	2258.485734513891	2026.557104348458	1304.481771091977	1903.338484843868	2097.710878492985	1917.000204362898	2175.794142564727	2001.208688121533	1704.708354987535	1808.885465304151	2205.655978490364	2111.861966427585		2799.134975706978	2077.178149609345	1629.453026093591	2113.382774509385	True
535	P05737	RPL7A	RPL7A	27.638	213492.1073099615	211219.7978527354	215217.209758655	238281.9791549783	226228.8480039255	227167.7417268998	329168.8230842758	307209.4723723256	295244.7527836548	343204.5109332152	384995.7171174924	429160.8795012627	237185.8427546189	347148.4153986472	327393.4868716708	370863.6602180135	367756.3372763371	385206.265130986	401057.7136325001	417599.7857576223	395809.3476291799	455230.608144263	425573.2338510026	434326.4813717633	406004.779388276	318103.5263807266	516721.175145531	True
536	P05748	RPL15A	RPL15A	24.422	221227.3131474165	207918.7297867496	213629.6084505003	210687.0292509335	222368.5524520887	243256.5076671618	311872.0448550085	319548.3029838352	311174.8344162003	333335.8996775501	366961.5305815867	423790.5326308399	228731.2397961548	352190.7269209278	329454.0527495428	366660.7362908077	379369.3376141035	385296.725142666	377769.8549537788	407283.8926849695	392710.6995610893	444678.3693883731	431920.0251160497	424895.8269727492	404373.3347414032	330464.0830957539	495996.5517175142	True
537	P06102	NOT3	NOT3	94.402	1834.98118942925	1888.413941894782	1520.2100206254	1757.735545154881	1911.68721257046	1783.240623531688	2382.068581457273	2421.765868349818	1968.993821841848	2289.769956213098	2152.816386278055	2873.420622050047	1520.912969084805	2152.406902513266	784.0680040114338	2174.788865597562	2137.477901509591	2399.713046360156	2096.533229995307	2419.508949117812	2411.50234178872	2245.080880305842	2206.942469904296	2223.241618266064	2146.99504836791	1291.405252892517	2317.680443954198	True
538	P07991	CAR2	CAR2	46.085	47583.84558370926	46157.21833008197	45718.00918878607	40758.8313322547	40066.74677367772	41336.15828778742	34601.49497794785	34282.6924737541	34374.56482017104	27319.00895019178	27758.42333364088	28936.61811024226	14693.58712013323	18845.30016028127	17401.36278262794	15256.11813371711	15161.90432833377	14601.16005013234	8566.100631395735	4512.079003993318	8654.285822826432	3661.349202221018	3716.065426100277	3510.695566413095	2748.92994883489	2046.763921615253	4590.91116561897	True
539	P12695	LAT1	LAT1	51.817	51552.30532954551	49915.27184540184	52921.16891485167	52939.47186547119	53504.22142400579	54791.55620421923	59016.40156546595	61793.02477112526	59638.44127301098	61080.29889990928	64066.71915861355	66825.70154216274	38282.43160318238	53478.44343480028	50391.47369954978	50862.66336726731	53664.7066846892	53430.00948706835	49679.10885530518	51643.61804826944	50395.97892028761	48797.45442245784	48246.55715897203	45431.63090635913	41238.62728382328	31010.09715864956	46174.87957671136	True
540	P20449	DBP5	DBP5	53.873	12911.83210901864	13109.48809948688	13795.27781007327	12344.23349559101	12042.60070012021	12363.34591477414	13028.87611189887	12588.02743478395	13031.55654628722	13318.36786794049	14980.55484311078	15931.56047990097	8799.693921875527	11845.46523049493	11398.16213568984	12732.22025004851	12522.93718341615	12802.21151828816	13113.37615078873	13310.69846432088	12417.04743710488	15413.40199083208	13424.61665823772	13740.15510549318	12854.89453052656	10800.55917426487	15559.21171848723	True
541	P20676	NUP1	NUP1	113.58	734.1307173637924	1050.812650522141	845.4685426405853	748.2919645770785	732.6347681142091		673.655083716312	944.3278539125215	798.0732326123483	855.0499810318116	1241.962608320971	1677.125175714051	537.5491266624354	981.7909317201434	1172.744331419914	1448.082791568977	818.86269116243	998.2245722735379	801.3659516389772	858.8528248837314	739.6616221309508	1367.22469528605	1030.138099119544	621.5426740683205	753.9999520085252	816.4007898215293	728.7737021605758	True
542	P27616	ADE1	ADE1	34.603	44114.27575950126	44406.36000870416	45807.50357489174	49660.73266974018	53713.66080324198	53439.8478298491	65596.61442396932	66289.26174311196	62879.5321118237	73775.82959108261	80013.72336898539	83138.78714461523	50212.19802412763	73841.47379904629	70056.91123412916	76435.70964552922	78203.03870499623	78235.95422896538	79053.17295789171	77295.82586768584	77927.07593330486	66660.7227829045	67070.92796697936	63511.99320165685	59387.15065399649	48179.21187301324	73091.80179495801	True
543	P29952	PMI40	PMI40	48.188	32352.36440226427	33310.76418970017	32319.86260456205	35478.06527403023	34883.91328492914	35884.51414772539	42457.35811113979	42470.20415608821	41068.64510149816	43131.42645480491	46447.6335991439	50016.90480787279	28019.60920918016	40434.04957815338	37316.40832095021	38676.32121647438	39711.21923096415	38951.60211298254	37458.91145678957	40047.74182297795	38271.6686342358	42390.2404595869	42740.42095738823	41719.5922068176	38422.35894763433	31709.95176245906	46179.86749511595	True
544	P30665	MCM4	MCM4	105.0	893.7358437802726	1134.365353289543	1276.049707105078	1170.967800658269	1057.488480652602	1110.689839224529	997.7079748828831	1330.582977003932	1192.806404104808	1324.142532701482	1364.332534972724	1570.073752387597	969.672968222102	1351.899243876033	1447.588442864408	1353.747233351011	1557.003014858929	1437.131060393535	1170.847187996977	1452.352880523626	1174.302116881767	1517.836012128728	1398.419013946585	1476.279634099861	1369.329863817282	826.4969855647274	1402.151044627661	True
545	P32386	YBT1	YBT1	189.16	672.1350273940579	671.0522004265684	686.2942262084675	752.8850756641954	759.2557058660792	691.0549212475524	896.6233394151833	993.3613521397217	857.6388081005639	789.9310528866814	956.0668500246173	1028.020374240882	512.5358684405533	640.6966393838709	533.4695339383778	650.3467861710791	769.9241858022193	704.1871498189109	694.8948804196723	722.2749467243832	636.7258335536869	785.8503823904283	717.3372466968871	710.4026660169782	611.1916697133421	604.6953350608644	798.9538457882296	True
546	P32769	HBS1	HBS1	68.729	2434.061955519383	2018.530802578508	2245.523385724359	2664.050406212271	2669.416438654985	2319.185010516871	3499.391169477654	3660.930838082888	3454.727841162788	3700.603512927119	4187.99769289552	3806.854877605481	2474.983879221422	3618.867083140663	3440.044427369417	2911.234361611571	3386.950692560396	3268.128147479559	3618.17038981001	3738.678720754795	3284.893895824337	3629.023672710482	3888.199968426618	3621.619591508204	3837.623110026995	2663.214258591405	3612.342520730665	True
547	P32892	DRS1	DRS1	84.84200000000001	1314.2954022141	1436.026944511578	1352.61673936898	1462.752677536697	1485.465217836884	1333.217763391921	2156.571666145406	2187.740474788566	2028.065549339445	2235.072137756507	2667.777421512782	2594.753972205144	1618.993878905035	2464.375873747601	2357.048565171966	2871.726162581338	2732.921785144739	2624.349075962407	2661.455238407222	2824.9468946284	2840.853997288142	3123.243570301623	3117.643235974017	3065.327722839835	2947.492153559536	2478.286665976492	3808.724932174953	True
548	P34077	NIC96	NIC96	96.17299999999999	1628.328347843415	1719.45996032923	1325.32504747769	1621.165986147528	1370.113820565308	1442.986204133131	1732.405188541788	1722.172802768037	1510.576347044144	1751.274306262575	1608.996721683045	2026.519871880208	1149.9189040246	1269.171554086658	1543.912497681067	1369.438906548086	1434.486129423626	1274.950090145166	1247.958463173101	1203.296840996766	1306.559818474936	1426.79877455615	1533.044170013977	1243.436547614627	1088.011167575564	1200.86408444844	1548.401231711742	True
549	P34160	STO1	STO1	100.02	1719.077802241635	1957.027956905387	1916.346513580731	2102.540620710278	1753.642149049623	1947.362664125057	1915.294220446043	2094.060699829638	2191.865704988016	1754.794084591456	2479.248015480839	2571.801178743821	1312.033997667819	1785.663711812677	1810.625984463869	1877.568452948105	1609.756284741385	2150.938245993053	1697.273840145473	1785.450741480094	1818.987095181735	1746.033169653088	1794.653031839619	1764.725621776901	1297.607093732874	1412.534383848406	1802.484152207806	True
550	P35197	GCS1	GCS1	39.296	3853.187309537459	3660.506490269606	4079.14097247435	3875.070839025372	4019.872181227028	3721.855929863682	4562.641752033902	4861.411231161658	4587.971289236652	5168.302689369682	5694.819004740376	6210.705156685409	3362.028765996668	5387.908490549505	4723.943806001947	5214.199232286101	5410.083956069607	5391.083872245891	4984.535884367299	4936.972160175012	4968.813038141634	5522.457424945793	5206.810739459611	5726.311615648689	4998.821521564449	4251.841550251834	5835.256725280927	True
551	P35207	SKI2	SKI2	146.06	848.4367927795225	991.2751890206225	1105.028276811297	928.0320275889077	1009.809843058399	664.9518487957806	979.3900547050102	1182.35687849973	836.1251664550598	979.075797306013	1119.359058442398	1440.893272511319	669.2739515600629	1016.444921430985		748.6348690227593	1169.592202108564	881.5783388108074	1042.024806478086	1272.105526012541	930.7902554233381	1009.439899677586	956.922888769582	881.7032577302783	687.1276400270306	790.136684243089		True
552	P35719	MRP8	MRP8	25.097	24228.81613993347	24477.19434532915	23842.48188265201	24548.66683199176	24445.75750536892	25904.93703475449	25580.91971319338	25397.76682387436	25616.68662978295	22726.39664024562	24410.91492088156	25779.92872027014	11838.68290174235	16150.44851809975	15374.38564861611	13509.0623602961	13005.8254020544	13194.67890080693	11985.64764605503	10964.76179638588	11526.48303360421	9675.415180676908	10444.36037882268	9601.992927891382	8529.925004738088	6545.130936669093	8990.904273266582	True
553	P36139	PET10	PET10	31.246	50951.94621362342	58389.02542303995	50789.73205846925	43588.82333882209	36535.48554513307	37558.84759276851	30268.41364667624	29146.27201789896	25670.18261671195	27856.23086233493	24320.39110095967	22410.8317767673	11863.81582263677	11963.54617936906	9100.489567130415	7256.702727297652	9592.82707575606	8855.264632029868	10828.51585270585	8360.760404193265	10093.46369922735	7474.420735691818	10107.79410463201	8330.666755346185	9496.698735298396	7702.470295802573	11419.74631595485	True
554	P38181	NUP170	NUP170	169.47	590.8989801533935	512.8716221620338	586.8224767351265	683.0297447759609	773.982823657819	594.7451785234233	851.58068342906	1046.740475129529	705.9289664148356	738.6054466064064	861.8263274840119	954.8588678575095	466.076707352805			607.7968028752905	683.4020019192109	718.4877963866604	578.7792439588507	608.5927607867729	682.9977119737492		520.0541979591309		692.5056181944005	551.4337017429999		True
555	P38688	SRP72	SRP72	73.54	1558.059000755496	1435.758568033152	1605.465656147979	1563.691026415498	1686.480694839042	1525.543559145044	1988.743371205544	1733.006418499436	1776.293638389226	1812.915815968903	2171.533793493783	2432.880349909379	1218.19218377823	1625.763221649788	1718.802952950306	1533.297224423797	1781.448325936949	1724.035597446224	1430.877105504171	1633.882071478789	1733.063657565019	1536.382783377976	1590.028031963199	1384.607532546217	1220.07616574995	1224.639053844136	1619.550207908489	True
556	P38845	CRP1	CRP1	51.115	25156.75365338089	28397.07579075405	26590.71104581749	22000.8207938741	18267.39240331509	21549.4320049395	17417.69671130017	16041.26743575848	17873.18291769293	15989.41027010642	17119.50661276984	19955.98797296907	9143.808881629651	11877.49562311797	10906.43153185311	10783.96743430305	11573.00860733994	10714.55802835906	9235.176793411149	10058.48245449696	9676.990170122974	9612.09168954269	9526.691106465705	8931.261657272818	8189.527147776688	5825.654069553955	10159.51939817951	True
557	P38929	PMC1	PMC1	130.86	1029.036264537199	1111.16218068429	992.2236216867055	1303.315157523385	1111.530771370518	1151.935156745958	1226.781652833954	1266.141898753795	1455.732126100995	1082.019965291778	1490.184874780794	1773.551604894914	718.8088094103591	899.8604079546973	955.3871908159542	708.2278808401156	707.3646176316913		521.569869699314	682.3276334298558	544.3695513360826	566.2151967666229	610.9621411825138	486.8509294008569	526.5911979010137	438.8438821211328	470.079914316889	True
558	P39685	POM152	POM152	151.65	973.7721312236886	971.0373435111406	1032.893598469111	1128.140168954091	1036.310528037728	993.5670296022345	1251.932735257757	1163.303199514861	1039.05391125593	951.9753808102832	1186.570774970288	1342.71502715142	792.6107854894676	921.068485391806	1000.185234054892	1101.013593498355	990.8248786005873	950.9624132158642	980.5884238175703	947.068401447985	867.613253313659	1048.542599177928	1021.063933228123	932.768939610785	838.1108773973496	695.5884593192551	958.3503608094604	True
559	P39705	NUP60	NUP60	59.03899999999999	1029.347807285649	1157.94802079526	1063.428130856041	987.2221526894235	1013.632755255999	1127.27081033375	1344.351715302038	1340.139559732992	1004.213542624578	1492.971182587974	1412.402672524778	1433.72278816528	801.5650355504789	1177.021295290723	997.0129436484349	1022.81238583297	1060.058572333267	1071.351536915997	1007.921711650293	1132.52753348838	1111.416148163386	1077.508805581037	1223.508444206389	1220.618282147275	1268.429111051661	891.4060724872876	1381.709876140127	True
560	P39954	SAH1	SAH1	49.125	139940.7309340522	135688.3750475864	140086.8591165578	175999.5204317314	166617.4745605227	161359.3855103587	308395.7282643185	320601.8272264588	310310.6387853125	339185.1195812486	395475.0032104564	434118.4897922083	260408.0530472503	374161.7501672974	373877.8892548981	449254.8014366711	460707.1829824302	458929.5893968396	469722.222619382	476689.5841577128	503243.0250969866	442716.4874791261	454129.7149617045	444188.0048976311	391492.5552078494	322163.5254663892	465914.9668099625	True
561	P40017	YAT2	YAT2	103.33	5743.744163952293	5552.346690143483	5964.99891063993	6001.413609456037	5896.501828252595	6622.797355633704	8197.057082673226	7394.398153830867	6633.671300343455	7267.385527960486	7652.777493097696	8850.316600148142	4735.50806822576	7059.264408612769	6124.774633339046	6078.265121892403	6267.780540842513	6153.118400456484	5949.542026229939	4325.4695959226	5950.263769062664	2391.861169070652	2829.725909302296	2406.758871750294	1872.124196040957	1334.433927490931	1726.144711035486	True
562	P40495	LYS12	LYS12	40.068	43864.37458961291	40609.99098233852	42786.36496365134	39753.9896717314	42784.24893185466	42247.90034357874	53840.49793288091	54806.29265598166	54144.16213504595	58134.82133412737	61987.56047492151	68005.84559399626	38879.74174801652	58251.70806183427	56502.09347432457	60209.03725213825	60943.55026306406	62312.34695809158	60475.04869114282	67498.60552816681	64209.00537717049	74092.76292944008	70990.39128547031	68816.5856805621	64957.11433062269	52022.67307769687	77409.31018154707	True
563	P40531	GVP36	GVP36	36.67	78187.93249694968	78403.81575824958	79810.31436270145	64674.87780578188	66324.86943913587	66384.44727754944	69236.1370309696	67786.1881204234	67134.99977100773	70226.18765265812	74588.92819234528	76321.12310257838	43029.34991063856	59899.67162150256	55974.46583639603	56250.50147152873	59926.47045103729	57813.59832664585	55027.04886921108	56127.48988006011	56874.23578486347	53291.7715606042	54458.05352831645	51797.05994368991	47596.35114309489	38240.90899174586	52382.6361618353	True
564	P40989	GSC2	GSC2	216.99	378.3575198000303	349.0562541380778		343.9236836518003	360.7736203830452	471.4095394941714	516.9420096621923		569.7016147895516	348.0977696687605			271.7644357141281	290.7542031302705					218.1965874361077		236.041757351702		146.9039717710967					True
565	P41338	ERG10	ERG10	41.728	38983.14238122014	38796.70795738637	40564.94494554054	42985.80522620628	43085.85130009109	43743.58841896391	58859.28924688805	58707.3203462347	57222.67280199045	58785.28301118803	59542.25769478539	63205.75593913144	32231.22733891945	43949.885350456	43604.54417863925	37671.96685089212	37939.02157985722	38225.98597002604	34337.59450059167	37928.07123869509	35494.76109330208	36464.46982888959	35335.12077280457	33968.17507355776	30170.45427265395	24596.05146592101	36702.48727613436	True
566	P42842	EMW1	EMW1	102.34	1097.13660651512	1081.326238572853	1010.868238404282	1176.066122908176	1284.389087388163	1182.421384187267	1575.294169568835	1793.687780243189	1785.347012577806	1571.812575133427	2057.663933983633	2054.794495954665	1157.663311560613	1522.842873021178	1655.882872816163	1588.530885812296	1702.218351840902	1644.069790424789	1537.509288575409	1817.452240562329	1553.315555568058	1517.269569503205	1473.388001908892	1439.298038513024	1578.530130777097	1218.978805958309	1581.321090566775	True
567	P42935	ELP2	ELP2	89.40899999999999	1272.393291747741	1279.869912168239	1496.670143213556	1528.881470317346	1171.641452883896	1351.331384524507	1791.606935627818	1563.57759499482	1615.628485807515	1652.465701693398	1645.89435118027	2055.133501574605	1150.087505520768	1706.047940365107	1698.603189945134	1784.819229490768	1694.008292921987	1868.29352983483	1867.390654731538	2062.561398705704	1828.031073338336	2293.353522923329	2114.168012393041	3095.83775781184	2385.586950142859	1578.41128777132	2743.246375059854	True
568	P43583	BLM10	BLM10	245.99	128.9933179496577	95.5641590244026		100.4567772160885		124.0766370401076					53.9877052116821		93.03466060866475	111.9612591867242		98.99471189709847				197.1682797636269	126.8647571972227			104.8497733478333				True
569	P43597	YFR016C	YFR016C	137.7	287.9551345068202	274.0161771646959	268.4704223153067	493.5931335637301	306.0124705130627	321.9400194752729	366.1590060395214	325.4202609794253	317.501476674666	380.7562765710479		451.3650402745156	285.8410555031486	433.0752719883586			418.5959353654665	372.521656663019	553.1622425235541	355.6129866379715	461.383462503137	456.0705248847354	398.890723904627	435.0266869278624	352.7879317504378	253.1583946409193		True
570	P47075	VTC4	VTC4	83.154	1749.72421450531	2620.509508638708	2606.809603133428	2171.18123273559	2440.297401122752	2277.628691845524	3376.293895165947	3654.728704469074	3200.221420087391	2996.398636183656	3408.912652197449	3778.24232274882	2609.825748007823	2741.197039839979	3733.163353132453	2936.117613626006	2977.180850501814	2942.542580889675	3402.116093774274	3806.742566753416	3406.79954250293	4043.787972873192	4012.166434133489	3654.314040996027	3174.803164550661	3116.778249453151	3973.120022158513	True
571	P50095	IMD3	IMD3	56.584	49695.08014131685	46308.15965012556	49261.65476780538	41521.91921586299	42695.17260643029	44930.2636805567	54588.17028263281	54377.44948243708	52205.84326546037	58461.98826555794	63212.64974229545	67501.67493516012	43583.56501276331	70187.66332027309	66111.17761806898	77125.00087480807	82096.88942280675	80606.25685159843	78688.61951308552	85490.39113787752	84164.44380026493	85393.6771869052	87110.2811022879	85603.86580535075	77766.58221463716	61599.9796787771	91190.45428133954	True
572	P53075	SHE10	SHE10	66.862	8177.316446714719	8581.0130674064	8236.333767708564	8977.871677190917	8002.767520242413	8681.49026121565	10046.47290830717	9919.88931511237	10042.9670164604	9141.819559424386	10369.93435715507	10255.45298222948	5361.863687296513	7828.068810401862	7862.045578348693	6287.692093683905	7076.953699090003	6997.238061274048	7013.741998508132	6424.435760339146	6299.735149312414	5646.16226745189	5993.110712273056	5701.714349115726	5874.232258844322	4460.467074550179	6473.856197285317	True
573	P53598	LSC1	LSC1	35.032	51669.11676461751	49229.07370079264	53829.59756490892	57431.01043397313	59408.48197348371	61063.8617998968	81535.02310569858	84551.9175591508	80305.73901880106	88793.46057685807	97447.68971864457	99485.78250879527	58608.09787401931	86084.13589453741	81931.83493071672	85615.68334383528	85408.55207470279	83928.50584001743	69713.41025475382	64627.51550951823	74236.37209768024	50797.91661004834	53053.51495619534	47097.31478423937	41127.07272071002	31260.48959935546	40126.71050035819	True
574	P53691	CPR6	CPR6	42.07100000000001	60146.55250140253	62427.66408928598	63838.15324379299	52163.99940794725	47718.28742337352	49590.05907599864	37548.00905039173	39690.18797197586	41454.22940698335	36373.85098310126	37327.26171262166	39109.51287336641	19406.0280364967	28551.97154183354	25668.67695902211	25850.24469513735	28024.31688831263	27481.4901314082	25236.3752744718	23576.95533702439	26534.98835989396	23842.81921784412	23530.74426708315	22727.16444729437	20818.53183919127	17446.86069169901	26787.97583777821	True
575	P53741	BRE5	BRE5	57.673	2673.14816313062	2872.640875791222	2577.020220761177	2575.875591583437	2968.653383476798	2492.482303384933	3515.939308950773	3415.342479803398	3071.890241662409	3597.608185868004	4020.463184638449	3775.205038839964	2262.312365698501	3416.686623948351	2991.994118257307	3446.46751968316	3780.844582453403	3335.474551714454	3744.336783855415	4241.809079081508	3595.757156143959	4490.065784686475	4908.235001024122	3864.486385884071	4449.645316720558	3704.35460802622	5179.3843589172	True
576	P53946	ARP5	ARP5	87.559	2104.24594516463	1958.384410954548	2736.773641051849	2180.344411198443	2089.771969432206	2183.161060263959	2861.508311230269	2678.162233885775	2926.051355114251	2689.654672440931	3013.390102450069	2782.448980203883	1626.209956098278	2570.084842976771	2415.288453934495	2317.430195912478	2723.737902757615	2407.002735025041	2527.88196550051	2579.139691893177	2486.806819075269	2789.252220536316	2481.494715963598	2383.055284214445	2309.826037939369	1899.695713232604	2620.173518251628	True
577	P54780	RPL15B	RPL15B	24.422	52255.6232396476	45652.79109156237	42193.44550173655	44943.2163533567	54854.44482508703	64702.05232690764	65684.02025914536	69714.26614118763	57830.31187738376	66875.9419927703	73250.68790838557	74355.16639200602	45121.86614546996	72655.7791298849	65813.29240841018	65512.97813797131	75613.26943496006	72911.80139456518	66523.70281993739	84836.45749624107	79055.86531366594	87762.42938085628	85545.34936798336	77653.42503500562	80935.64333843537	65713.3912994889	100122.1770217783	True
578	Q02785	PDR12	PDR12	171.06	2749.887591039787	2630.760986325659	2669.998927803362	2577.567768945598	2300.010022496711	2485.829331917746	3751.491276663368	4012.407226013342	3914.429858631137	3193.579861831093	5017.8479006426	5342.231908289369	2814.220164480789	4348.15734563319	5090.153508697883	5940.190374271564	6370.667944998549	6734.551735972815	6416.472532141506	5267.35328163181	6985.009372267021	3470.030722335131	3322.947524944338	3166.112824330488	2054.535332674596	1979.17719158982	2006.812934650137	True
579	Q02931	NAN1	NAN1	101.24	2475.144925713912	2393.060922731348	2232.108864951396	2636.675946227355	2663.094668470806	2334.889774554268	3849.71681807367	2966.3248863964	2590.816805707471	2764.689923993849	3852.631444330686	4440.808856879403	2057.467372255077	2916.395238919672		3456.542666573996	3221.871245732588	3322.754925429083	3270.372085203482	4484.217947432515	3199.252279135311	3851.871916606768	3774.012579982226	3744.400194428553	2853.105693756378	3276.69744631597	4927.160696774367	True
580	Q03497	STE20	STE20	102.36	661.3754610923061	800.3957299082048	749.0408659956801	765.283849509632	713.456124815105	678.8597963946589	951.7733759452149	1112.730702972359	836.8248678634471	938.0971254880714	1202.206866108357		484.2082522247214	904.1396910494406		1112.886384438049	1095.400591488413	971.631140392154	1018.197734164514	1163.510657246881	1064.083784240374	1201.044158708012	1158.980485811074	1200.896903719889	930.257026976951	231.6540420321626		True
581	Q04264	PDS5	PDS5	147.04	226.3310867581444	231.3718409423298		308.7212967758595	322.1792931119634		463.8938179167059	418.8406461620339	608.2792689078203	496.1828441739186	524.0233527795929	603.2672850277625	481.9488240107663	519.2953110980335	626.9202221586916	440.8756766449356	486.4084204532601	578.586988798977	551.7823400007086	728.0406907133814	478.2723096827647	553.3880875820254		441.273919083414	303.2675662112937	394.0143138641877		True
582	Q04697	GSF2	GSF2	45.869	27848.22791858761	26514.96617078601	27774.650104726	27068.25926128266	26092.67068126705	25568.49461381461	30072.53193422078	31184.40200944216	27635.22504019177	27253.52771701943	34794.58771174819	35531.34079145105	19622.92453315781	25642.25080730269	27696.45105505898	24344.51897163094	25665.71119589482	27192.35239688524	23195.97599520045	22839.83395569746	23871.83705007409	19537.49738841483	22069.54836418988	19572.62160380026	16579.29631202047	16109.62284583077	20492.16415121745	True
583	Q04894	ADH6	ADH6	39.617	22723.41489763849	21907.46969772629	24747.23704324599	29158.04506342622	32888.36729998639	31120.73482867903	56802.44076723457	54916.48156615825	52776.02391222877	63116.66113971372	72746.75220412276	75226.62814768472	45498.91879134902	66420.5627243418	61075.7455638153	68139.75432034458	73116.01096919131	69943.1180619413	71726.53798859617	64532.43196064403	71825.33125870349	57810.38842066154	57626.26724693844	56555.05434443838	53068.60605312663	44372.90942178889	66518.54203511059	True
584	Q05016		YMR226C	29.158	42186.27798209128	45288.50273189915	42579.32200068048	41246.26297704054	43785.82602742067	41099.117191734	47927.75725406646	47609.35708633356	43076.12984081868	48035.38485677393	54293.10224461213	52661.68446728084	32320.43819000605	46040.01958491403	42071.73216584541	43682.03662987063	44207.21638947145	41824.46301610675	42940.19125689972	48910.31933432188	43739.2268545715	53403.29233935843	50322.0663516028	50946.72523634713	47945.6763713628	38366.95074016999	58798.55669418841	True
585	Q06103	RPN7	RPN7	48.958	16441.70903008109	16167.8413573467	16243.64226317673	15684.18264134392	16118.96300270367	15053.46714482883	17438.33854302518	17102.37322961495	15779.86452715416	15821.97394094374	17531.68785207078	18846.15012067599	10208.26789770819	14267.47150892496	13422.57379453147	12874.19298028684	13258.60016974792	13057.33455416685	13362.02447250155	12945.61210901246	13287.16690579872	12254.9995424305	12309.10661999161	11755.86708413196	11327.30653252861	8886.379013256643	13787.39825307872	True
586	Q07381	TSR1	TSR1	90.74600000000001	1416.054461237102	1214.395963102686	1456.702402463017	1236.214300107115	1413.646805359263	1279.004883744715	1648.068361206072	1570.671017295339	1594.96483981182	1682.885963692577	1859.882939126499	2024.609233635755	1206.461681802299	1819.168493227731	1758.319658835022	1798.932190151281	1977.855652294485	1879.149004857621	1999.043557124465	2087.38004950518	2022.361607458804	2048.899969963337	1963.767576706872	1885.056911091001	1955.040616687543	1539.782274198795	2363.109584727657	True
587	Q07457	BRE1	BRE1	80.691	1405.094837083267	1904.214839145252	1594.500218634457	1622.480999299537	2040.753038664794	2991.550204220262	1735.445883643516	1609.910705765737	1850.668509406123	1774.91896883602	2399.10090630098	2352.335361272338	1436.378460663452	1821.458413530851	1715.067186098019	2227.356106475422	1669.03759858029	1833.242023399726	2103.830618698537	1515.137901693307	1473.629020401823	1530.968762006278	1845.144313812016	1991.266859280554	1498.194492661685	150.295807060654	1981.413819091316	True
588	Q07478	SUB2	SUB2	50.308	43663.30125093783	41117.56295347777	44372.13590211167	42324.79342929397	43230.15159655126	43520.59721357957	48450.53168684721	50767.3548752944	47267.77545894384	51481.31406226691	54929.82945514234	58231.54827862948	32582.27194567531	46843.98737355744	45272.48658199603	46732.8288271009	49553.7520554342	47763.17256966943	45510.474341307	49415.25219644113	47079.17062041368	52734.43559835512	52755.26541389466	50829.02480611661	48181.31309547475	38347.33432973565	59196.86782692688	True
589	Q08162	DIS3	DIS3	113.71	1660.600861604585	1675.700173052161	1451.538332856208	1562.388994455994	1545.825146732693	1579.02901990892	1761.243003051035	1989.614540712387	1597.064969133849	1662.371576814259	2366.492154735948	2214.293163881536	1106.681587607286	1870.322058269038	1555.482368926662	1598.158567404869		1994.206231169665	1657.726941951825	1784.711154757022	1710.089102744004	1757.451076185711	1976.76808041384	1719.772917868703	1667.475691288842	1564.000016441142	1380.319547628234	True
590	Q12166	LEU9	LEU9	67.199	13890.77588772694	5308.263463779222	6175.099906762547	10709.97711390484	7730.274076523175	6585.903282812517	11120.41309313631	13797.68658650818	11115.80149007329	11281.5604927892	12649.19723475456	13187.97024184846	7619.109615364701	13114.01804535669	10000.16257038684	14127.87323441599	11063.75100548742	9877.71080856322	11826.39138255141	12816.67122871786	11789.41628523938	15918.35671392945	15121.12154632954	16407.28694730224	15037.32255292681	13022.49423665976	22630.29558359208	True
591	Q12213	RPL7B	RPL7B	27.696	40861.85673087538	39820.65738098598	37796.88396894211	39474.23846298563	39111.3698590462	38838.84894592868	46520.3862166672	40249.24796563837	38341.09600609774	41712.93451306911	41843.11447584097	46875.41775278562	25174.56647803387	35078.90173652682	37521.91420640169	38087.78260438176	36482.32431322037	39882.098893852	40300.69851851932	36409.06047631103	39073.1028809534	36063.19849833233	35609.44235658431	36112.84124876584	32120.49819616289	26213.06413459518	42198.6482691347	True
592	Q12271	INP53	INP53	124.58	536.0743453254087	552.5407567533983	658.232969452451	565.2445082037276	574.1883971892925	598.9152734169869	612.7469853090449	610.6600026361665	777.9009142571897	239.9498742904439	240.6434769294735	806.8862708228286	453.2562022333535	598.9397267595856	829.7174421973466	179.8249728661467	580.7299390568719	531.5112550879115	382.2852960146428	344.5527799299391	537.5410613549999	419.0631423242459	308.3345940964239	615.9863597918147	162.8239999154483	196.3351696523015	931.2941363141966	True
593	P04076	ARG4	ARG4	51.989	24755.00833426383	22563.78064496901	24634.3084941377	39713.11606637211	38038.52209496393	40543.74949495005	61438.80257006935	62154.49057552503	60493.58061142785	52860.15476310624	58911.46984845012	64636.13315242869	27374.87626944809	34168.05590107385	34678.49130308927	21102.41458405762	23252.20342397914	24859.77013395567	22927.72633305117	27989.26741783913	24683.56979989216	31593.75662687166	33749.88175702433	33163.25488071486	30477.85760815806	26415.12574476412	42218.8570483974	True
594	P05150	ARG3	ARG3	37.845	40930.93640518319	40851.09923027401	40958.07932454954	56183.94474624721	55811.62188198636	61246.88447042285	80479.12723067436	81994.35724162811	79896.22576878281	83095.79998209389	87178.44048704127	93857.6529050581	49778.11769856053	66748.44171406927	63934.03238804095	67488.98060793793	69650.38857143887	69556.9326972705	71114.78719327321	65523.78544895716	70697.32603773293	65998.67423820835	66062.05316705482	63400.17972004742	56475.88917819553	45907.89451211604	70236.98693676219	True
595	P09032	GCD1	GCD1	65.699	2678.219829756611	3273.016922293219	3389.164091874916	3182.006093393786	3481.316195793313	2911.584103664057	3529.132086659306	4352.021813971734	3533.306737768692	3017.592644351804	4251.736242301333	4488.668560271312	2891.760912840778	4149.379580721939	4369.66137222315	3945.615778904044	3783.557904946906	3309.797144584203	3786.54029923644	3943.082343592927	4080.839511307082	4848.2078612183	4164.385250995913	4053.252695590723	4317.927506023872	3314.693457143381	5028.151723026959	True
596	P09880	TRL1	TRL1	95.336	857.3104555474131	732.4481711069768	947.0366220495162		858.2124864707101	820.0683406136154	970.062996579045	961.0174587527029	947.5289705496152	1133.179014176478	1177.170730799029	1238.874457189838	711.6689771804366	1000.817933110346	1121.101280064568	750.9329341299664	980.909265436667	1172.441164942126	1181.200865220409	1027.681190679202	1126.704136220925	1052.760492707027		1104.588415322256	1099.012733144985	748.9881208282967	975.3259479898003	True
597	P09938	RNR2	RNR2	46.147	171347.6176966972	164442.3841442647	181530.9115644154	170308.1887325841	160516.2556108477	169513.2411085753	149263.1455978271	147781.0226794499	148300.6969170656	130901.5779276034	133621.2447633842	155186.3251254968	65350.4099055921	78961.63863945105	80628.48809682117	69166.64511625492	69211.45844098703	71098.68335458751	53909.21332945755	41240.41267757758	52788.09078882328	40226.52358164397	39979.20752736575	39328.03458373984	36362.60422083487	28357.56179900498	45730.84029737181	True
598	P0CX40:P0CX39	RPS8B:RPS8A	RPS8B	22.489	210079.0289382252	218427.4800852582	219171.6371779014	234244.9062693601	232643.2303811611	245928.720096179	304578.6936276812	309750.1838110949	302820.3118475999	337096.0837091954	366314.5990609626	396195.7989125524	225150.5317922644	337650.2739898855	322432.6070050618	355614.2146189503	361430.3461906653	372475.2833341584	374966.5049803143	414354.9195488949	372852.9857813853	466763.2420565337	460538.8735483225	444367.9582547038	423373.3824822378	356000.7491221352	535165.7884324522	True
599	P0CX83:P0CX82	RPL19B:RPL19A	RPL19B	21.704	201094.4290978858	229807.2856690531	225264.0112830465	244420.3736474101	233688.3516103412	264933.1415787035	321328.8261966548	324625.0988570043	327153.0769412209	351206.4180070001	389313.2729466317	413522.85733563	246335.3907884501	373466.200540826	341225.9056504676	400571.4465364466	410404.5792503826	418298.1241300895	410790.3191653424	429182.7388035019	408850.1589979878	473107.6459536297	467398.6396358448	456902.1424368487	430660.7724605139	353951.232085999	536641.9791391861	True
600	P13433	RPO41	RPO41	153.05																127.9112899808745		295.4610635927313	363.2950702149902	192.5684514324255	336.8847028003961	301.2133250685542	299.3938235560868	494.7574869817336	250.9962628555748	264.3958170622588	499.8891995130433	True
601	P20424	SRP54	SRP54	59.624	2882.204434382922	2331.586485957028	2696.592932618658	2890.11904303037	2843.112091779148	3223.662948251289	3558.562508567405	3918.700669115065	3361.88811099193	3869.704296421085	4892.967283610852	3917.319233223702	2668.449708834127	3798.26010494894	3298.278173227715	4100.787256318515	4227.434290297392	3940.712044483143	3943.472128980718	4058.871660651816	3788.581544464171	4428.110495854496	4335.635701586055	4112.332293121445	4087.704303884912	3306.616822756943	4822.842907264371	True
602	P21304	PWP1	PWP1	63.803	6587.750550709803	5786.663443528059	6125.909916895014	6146.957155759048	6056.964325833987	6373.296439659483	7940.755457904679	7558.452026064968	7570.549027562693	8082.611208773311	7604.680126145226	8774.21434097386	5477.317122241972	8010.586698294656	6663.767332667866	7451.330949742664	8300.646494578623	8530.866605314182	8332.69642603823	7851.045786122115	7908.830829525082	8885.581504308935	8231.766665261002	7784.123593023276	8218.140321952114	6204.165030126792	9753.072874140818	True
603	P25298	RNA14	RNA14	79.959	527.7845377707104	531.4903797973188	636.0575227588637	611.9352008076962		497.7636724015595	938.0959770856738	556.180962285179			859.9957477662631	1171.269863461387	681.4769707179236	535.5575407507404		946.6253517738662		893.1171744273074	791.3772906443992		915.2004240029343		602.9945890522109		1070.288061211847	891.4495012854354		True
604	P25491	YDJ1	YDJ1	44.67	62665.0044194513	63737.7776576995	60970.41225419558	57956.79774102662	56946.60219373131	58683.34216008672	50811.96680766687	52062.13191982638	51293.20628891176	51259.72354252696	55779.14965753923	55087.71403260079	32159.80950574788	47434.960865211	43864.76912326198	45876.02372031262	48884.99749336608	50227.26034899709	49988.98940089043	49627.43774139009	49507.03727109126	48137.97095719173	48586.92108036494	46624.39770366135	44733.89185387886	35245.99040715564	55692.82899459249	True
605	P25644	PAT1	PAT1	88.51	3340.853154795577	3326.968255836581	3719.999544536939	3489.223801915176	4158.881131338753	3844.239425242116	5085.001617547106	4610.429978340203	4495.29277655767	4543.941535039168	4804.385552477666	5903.747329617809	3470.934474618682	4229.098148519113	4935.313095237321	3977.062897337415	3804.545058680267	4493.381411741425	4418.767072242395	4576.763145102415	4468.426590054893	3936.820608380224	4469.984213071762	3953.002791498559	3648.574781782211	3197.521792353505	4209.180817666254	True
606	P29547	CAM1	CAM1	47.087	33999.32964396214	33728.05179965244	33186.70655635146	32132.75311193045	30669.8047692912	29589.90378279768	30954.24669820975	29480.25871743957	30023.38064162977	29234.23437983643	31823.19195444294	33528.54352531198	17553.1622513938	24333.73576466144	24317.18466308126	22840.61320233795	23538.11028593996	23668.06311831609	22272.43949685105	24601.2680719429	21915.15904126776	25315.76663916726	25343.10614302619	24116.81785222949	21151.82353829192	16256.04908732261	26289.99057742404	True
607	P30902	ATP7	ATP7	19.809	67929.59772471961	70207.5532248273	71396.84379974732	82860.73817236572	89983.47929002772	86210.56450841785	117249.0665330101	122615.1828525806	115975.3495737393	132009.8094499064	147932.8772020655	149296.8569401859	89055.27063068471	132784.413232937	117405.6069529629	135298.9398261418	141364.2518140463	137720.4097606634	139330.9718654642	148205.0322270392	136392.0939895882	133410.7140164963	134597.5563709298	123432.1574226564	110969.610291565	87360.06610376664	117494.7023261303	True
608	P30952	MLS1	MLS1	62.79	28964.97572917281	29189.44278825016	29657.34800749323	42604.49762102684	39187.26682403894	44206.33189086083	50226.54236237076	48622.20911234906	50868.03575131477	56232.52460206818	58856.26505270226	63638.92402283746	41055.35834822633	52906.70011040291	53721.20902360217	61012.7780636463	59333.12334724858	65709.10281316884	70945.51036206365	70882.29536713945	71676.72661018587	37531.00379887712	38159.40039924889	30040.69536443093	16319.04403178638	11748.35823508664	14977.46688665127	True
609	P31383	TPD3	TPD3	70.907	8690.206153014691	9086.518267085768	8888.48384525109	8614.099121512128	9116.912116132433	9103.500295988062	8628.519323645238	9523.385170060312	9124.94085285407	7666.583826336327	9740.572319787776	10112.54390723261	4742.481011585302	6333.217445155757	6897.277636479822	5110.901268536096	5706.535195559712	5971.498723533492	4893.705705442407	5589.86462913596	5570.572319329211	5197.826787145161	5198.431895177945	4784.31255198823	3980.700574315618	3739.887804027281	4981.862179976852	True
610	P32288	GLN1	GLN1	41.76600000000001	20370.24544267245	20530.12644696953	20780.86807987234	26730.2329364155	28825.84720165941	29019.42812636079	49439.12880551406	51184.32129945808	47801.36506154647	61093.83996838138	71831.47982955644	69923.03908509224	46163.59143875172	70917.08969445128	66436.54754001829	70414.92305224945	73553.38834495489	75167.73458408848	75416.76976011987	87365.18579285374	79751.87234849088	91653.06124864612	92165.20636536111	92540.73146188226	83634.57782503706	66626.06011205968	98290.41011058936	True
611	P35845	SWH1	SWH1	135.1	2251.681819420794	2327.419997576888	2405.309779755639	1888.766502445788	2303.391215021064	2048.29696966151	2117.269372551993	2058.080278100072	2085.007755754037	1989.591373335767	1757.536738323604	2030.107111870945	1267.068660753758	1514.965084555709		1520.325294070648	1483.932416973612	1782.053654658721	1444.75433193932	1638.268604757271	1937.578029599267	1499.079835060466	1330.999717938459	1379.631519670441	989.0809343186435	953.7654519165587	1217.353888455044	True
612	P36114	YKR018C	YKR018C	81.753	4837.888382035913	5107.554142057	5536.564837712435	4340.333812359111	4213.245446138169	4497.557050639935	3996.220727714485	3987.915145760885	3884.663093318334	3609.262707753794	4248.747334275603	4595.268832972975	2061.112663318649	2469.781536118962	2921.676331708686	2255.106390128316	2942.047018493691	2543.871826632135	2535.430785423444	2729.517296993342	2432.80555382722	2346.241929656244	2901.642513311533	2281.68922145574	2157.354197887957	1969.080243571539	2431.187824666404	True
613	P36161	NUP133	NUP133	133.32	697.3670051140014	664.6663604151832	703.0390820005746	806.9492974691515	474.0717045556604	711.601665046394	732.5047726186554	830.7995759066309	859.1432101550927	619.6943188029874	770.0135662367101	987.620121510026	437.4112353224068	674.255478142839	531.8963970544562	596.2614616080087	594.671471598814	751.7077315670758	677.810189060226	694.902516613067	718.4947407895861	740.0189001382092	692.947986649407	786.6620779463484	535.7424483384895	518.2459041602024	689.5971149670196	True
614	P37302	APE3	APE3	60.137	38115.07318957664	36749.39653412702	38267.97139180383	36871.0316305164	34115.6648979312	38664.48237556684	37563.45774102523	36254.54773151049	38397.76112901227	34069.54446544794	35805.92206789684	41311.63616938216	19827.78472962026	25482.79292653147	25148.11771248476	21743.55895223341	22366.93619223063	22561.97402787249	18547.67197284967	17390.27125205067	19819.76900901725	17394.22123872846	17786.90206540557	16489.8754149783	14589.0436498729	11372.63969572078	16199.91496451102	True
615	P38137	PCS60	PCS60	60.488	10344.74884437522	9936.495474819361	10573.28524126884	15976.79645506846	15490.71297953339	16187.10753226667	16656.83753791099	17342.93318418444	16045.9274708944	15138.30233477065	14415.23917765916	17948.5411468378	8051.843898750542	9443.188207557698	9592.272353570868	7025.250549676662	7164.680965488754	7122.884339932791	6767.350804715568	6934.955337573701	7005.350817015528	6575.528380372235	6325.707150104102	5981.138931299824	4952.211004907685	4054.624014700569	5466.139900690286	True
616	P53341:P38158	MAL12:MAL32	MAL12	68.093	8994.172011616363	8572.31665759683	9177.093281301279	8493.931390180294	8422.345791178177	8855.432514809656	6132.89022477843	6679.79155911346	5901.19854415314	5143.548891989743	5935.91886378484	6435.028814217205	4060.581873246359	5972.065987527062	5845.331762042709	7104.400629787167	7652.151550234907	7924.912598709567	9632.653656999351	13057.42063311499	10366.5872065774	13627.47492866253	14112.25475204714	13437.40216881724	11886.34459131708	8934.319673309474	11170.05560277538	True
617	P38167	ECM21	ECM21	123.61	921.1231101764475	883.6794366787842	926.3963030177642	1067.215682914632	961.3834700399782	1044.896848080424	1557.42184657358	1697.115785597725	1678.492983593089	1557.096687467436	1515.444658794041	1881.024817486182	657.4475382553491	1077.933046923832	1030.082051718491	805.050003786241	1192.900150505908	866.3484626026941	631.3837072331401	742.4971452402004	855.0959697115586	598.8009745374901	526.1852287990416	517.1778016262639		344.3914854198898		True
618	P38295	EHT1	EHT1	51.255	11201.78868452284	10816.52179059786	10756.38385727948	13789.65714100487	14811.69849619905	14583.23409452111	23921.65673794541	24691.02837002756	22491.48481832464	24851.3389309189	26847.18696635732	29700.55731628655	16439.52641444735	22963.32305121339	21635.50941813857	20700.98593640894	22148.40555069957	22418.89954337517	23985.13970218391	34057.71724980775	25619.21439388219	33511.90792121021	34906.06252622173	32326.58147974194	29619.58004168285	22000.93084993056	33441.2051616735	True
619	P38333	ENP1	ENP1	55.136	1915.228601174006	2043.40086294799	2047.014981803075	2616.518289889746	2409.9978403288	2165.157053969025	3155.216791828248	3252.402971107701	3133.36053566381	3480.799340363102	4277.960703178815	4204.786440698426	2627.125404641289	3687.920987338529	2772.326547279027	4235.829530875308	3653.918462918828	4053.785220291957	4165.494217536505	4376.943584325646	4323.092590865661	4321.986751211402	4220.308336674622	4770.231989318369	4319.456655223966	3435.546305457909	5626.00779792556	True
620	P38810	SFB3	SFB3	103.95	1878.96702748396	1818.081285886557	1956.640136605157	1991.039861685775	2145.827190660053	2035.675635214949	3006.582172381309	3174.080384671201	2788.942827060261	2707.376654905808	3146.087701007246	3136.295162393755	1969.011187265017	2599.405728064618	2567.328068433638	2712.467079969666	2805.586494643793	2822.872230902297	2686.024847844486	3145.430446083274	2895.065035011483	3287.053730555956	3361.271411178004	3141.877980319031	2804.094981540091	2252.359014190317	3364.238106953322	True
621	P38891	BAT1	BAT1	43.596	35893.57436409479	34313.93772200801	36980.43326351624	39601.40996571102	39473.1172032176	39472.2956130715	45663.14296520321	48415.04181559163	46797.43864375133	49277.55108925988	52889.0434262275	54751.92106093239	32513.37492508929	46959.09714313337	45185.70764642588	46579.78470716658	49852.29667054054	48758.8312880925	49762.91165568202	52434.62970699745	50728.05136837527	58914.94141307122	57903.42302488895	56813.57248959524	57007.8398833394	46772.83599650033	71772.36329573827	True
622	P39076	CCT2	CCT2	57.203	21918.93409490631	20981.14648467616	21175.20082603294	21171.45811819798	23092.66423691438	21301.55336872597	27833.94934262303	27555.32236424084	27385.10819408428	28858.25675605714	28016.16112835653	32503.87461229032	18833.60541558969	28391.89875293036	25152.00435618499	28462.0282500166	29379.54948685724	28283.75791581883	27756.35807340534	27689.29483977739	27677.32347297191	29410.84452903926	29313.12726679069	27144.03550065415	26571.19764297515	20755.35581929202	33890.40829634372	True
623	P39079	CCT6	CCT6	59.923	16078.04427042486	16371.62824194975	15962.4435705183	16569.30303900088	17018.55646169844	16738.15919369273	19827.61302102416	20310.6401009157	19466.85530568129	20873.02498391024	22738.57497625257	24443.83353544968	13901.09475027102	19551.72470832477	19213.04685040123	19916.33024695618	20308.20150455487	20459.10338200886	20397.6874367482	20353.2671991101	20356.26616266922	20802.7632942539	20481.62865488907	20827.42724099552	18638.9193028965	15111.55662046572	23361.32191008798	True
624	P39517	DHH1	DHH1	57.543	7064.24358252452	6367.85775583259	6564.129306917147	5967.525361024912	6957.952215258469	6873.41494392489	8227.373314414735	9077.840592531571	8791.006899818129	9393.328033008736	10652.29685339464	10772.58161789508	6722.795021019615	9428.344100034741	8521.21385815969	8918.534187290612	9342.069337215275	9150.921105772402	8771.77708998582	9650.445187218249	9049.28487656926	10373.14323702341	10850.16922213398	10027.83055421032	9849.500621440515	8102.398079677218	12666.88503605739	True
625	P40414	TPM2	TPM2	19.093	25761.47637547539	22623.98715366235	27873.69162683044	21663.64510814125	22520.12218387051	22931.78947081577	22674.88729306026	23423.05978844778	24280.39919268637	24452.51318078011	22287.68644483048	25961.1040138956	15240.60448808749	21054.99666516576	21276.86624147763	18440.17586675178	22169.3352281003	19703.3259100302	19392.58349650162	18411.92149286588	20180.05168621455	16602.64642681745	14669.31710971465	15062.38571796987	12449.68120039376	10172.30898516594	14464.71855947036	True
626	P40510	SER33	SER33	51.188	32020.4490154566	30751.36493994443	31674.90759905559	32663.0305551487	32937.38636533089	35560.11162345912	41125.46110616886	41486.81180879749	39343.39822853619	41980.75661450409	46282.39319695058	52215.29402519127	28574.62088856745	40775.92746090203	41633.30889180179	42456.23473029412	42760.78849521723	45527.88372325154	46765.66602509472	47475.48897245098	49590.18518377037	48308.54782598512	45928.19235829642	46745.71053153817	42648.87465959106	34813.54676517013	59616.08665699005	True
627	P47018	MTC1	MTC1	53.477	4661.137464689434	4359.46207190031	4927.453425437887	4783.538216848829	4873.961863570988	4211.613088207544	6049.434123858511	6585.599501973365	5703.063320044064	6714.611232387843	6876.371754548601	7384.971819052375	3631.268120650644	5400.125623165324	5465.425925787526	4768.361682112391	5515.503869705233	5105.001074732391	4534.773058305617	5230.005718206685	5171.5088033289	4179.094750534243	4950.488572722033	4478.002899707988	3903.047375987565	3336.446342355756	5440.59261488205	True
628	P47166	SGM1	SGM1	81.17	1122.414436608021	1030.865355791565	1456.694765997015	923.190323308638	980.0246476735368		997.0592247542385	1176.052987929869	1291.314923818959	844.6857167776074	1174.953880515406	1148.375374248829	744.4798491848221	924.4292830403909		891.5856753050649	1081.363573419049		838.3768546231089	3722.757274952847		700.3447882934527	692.1430903477096		684.5665158529333	653.2191896684673	753.1302657226588	True
629	P48415	SEC16	SEC16	241.69			412.4743849026005				652.9663767837291	720.3280163296623		671.8092728572201				575.828182786742		357.418379775003	638.9741266042129			495.6822752045577	866.3186649319962				319.8467111807611			True
630	P52893	ALT1	ALT1	66.421	14768.79772556051	13391.87293017266	14494.00907848336	12209.69363342692	11339.74612133677	14603.43650527559	15501.38357595878	15092.44185355794	14678.50784679424	15731.0103074403	19562.40829673741	19333.43607015686	11928.98976255384	15630.10031972308	16194.63794729638	16657.91167334192	14916.12040962618	14324.79186376246	10415.73251005827	8849.305832002618	11430.8273487736	9199.835512419577	8553.244377857462	7514.145361123183	7414.849337559516	5948.476524494323	8814.81709446058	True
631	P53101	STR3	STR3	51.828	7824.428558441874	7579.341276282556	7814.239362615179	12457.47295467499	12590.85660168724	13131.86950463369	16725.49286679347	17358.20931108547	17182.78133461867	14116.27187334324	14391.59658886004	16667.92380779024	7132.028933961766	9498.871473213452	8632.871795714937	6221.419668154366	5512.676285479692	6536.152993344966	5471.094154357336	5019.88490670834	5748.819932578066	5720.261390034016	5555.176234946477	5663.481530259171	6010.690204981895	4095.528581155335	6900.56993309648	True
632	P53303	ZPR1	ZPR1	55.07100000000001	18532.25697166801	17682.60745347588	18334.95890352165	16946.37979962762	14471.0512304478	15930.86834253646	12180.9566980157	12580.87921770539	12103.1503769664	12003.60879760427	12680.76293084453	13696.73677853816	7241.656562163153	10224.22098681397	9826.2597124827	10693.42360703071	10442.19016186006	10934.37570089621	10757.97380641422	10552.76619584882	11411.26869615319	11678.90803854857	11676.29948927391	11334.48068417669	10974.38680851406	9141.426752588071	15269.69688388279	True
633	P53881	MRPL22	MRPL22	34.897	3710.610363618182	3564.274752285591	3736.465410252628	4645.766112241998	4434.728052442782	4117.598797316744	7479.992255697791	7758.827592847726	7680.815517902582	7935.355269424239	9825.645102793902	9797.228913964325	6153.813249373216	9071.845919162639	7490.214550520321	10170.33600920764	10259.78482551377	10321.07341816054	11790.9016462613	12659.27573913713	11582.52460763505	12786.82508473132	12689.78207083116	10886.592157993	11260.04908322038	8697.344448174748	13364.56152790595	True
634	P53982	IDP3	IDP3	47.856	609.0311292956598	766.3651360681766	844.0473212427169	808.5148760454205	704.6796024668312	732.7109202571474	823.520663474217	1101.354070979965	1054.050997119197	711.5316323566146	819.8106223773908	766.8476693565311	455.3349892544354	321.676418335924			502.4216742347027	329.2117902374263	394.7585448418837									True
635	Q00055	GPD1	GPD1	42.868	66278.57566937596	66404.77204526178	64796.11741848069	61313.74355252582	58909.99367183313	62281.1561976326	51685.18367690388	52567.7740859222	53502.65251676843	44212.63121137597	42831.53221022736	46328.49996481764	20130.52203457605	23603.89396439779	24443.01337819682	15724.08215956534	15081.37135729768	14735.28394313399	12886.13602683286	16222.97851461885	14013.41532843312	18673.07956115741	18327.89935602184	17903.34122093748	16687.14064973134	12842.40599386821	20483.42066678862	True
636	Q01939	RPT6	RPT6	45.271	40479.41757838402	41353.08705937049	41700.80255317972	39792.77817285051	39990.12050364343	40163.36793191305	41382.46148276899	43363.40178303589	41797.48534570538	42426.99882969626	45199.44175380172	48210.84297515687	25918.64523418785	37507.02677819959	34916.44763126996	33883.80383660393	33563.27709447173	34502.22760086406	33282.23588111724	33497.57135058979	32978.91097809171	33450.95643917276	33761.03193371259	32226.40144610686	30636.83182465037	24131.40270017536	36316.99936067363	True
637	Q02792	RAT1	RAT1	115.93	879.4768004004491	611.4679691774663	809.0756651471165	826.5527616970583	912.4519427162687		1131.24374052828	1314.83812925259		1204.965060057065	1436.522194840355	1415.805861918231	835.2021911333896	1120.342103145871	714.5928199585155	1101.472155004297	1249.51606500362	1207.213812406628	1160.692424352131	1588.014741316318	1001.48846621267	1385.086868507916	1361.023576865591		1207.503304834764	1032.148554445259		True
638	Q03834	MSH6	MSH6	140.08	132.4766611874148	156.3889504205032	256.2769816659377					202.5366902743115	80.0666174640654	519.1652934873185	325.0087173457489			191.3348495761486				352.1522881447194	194.8667408235567	203.8337275697745	266.6994441861893		146.670429731129		179.7126095735123			True
639	Q04062	RPN9	RPN9	45.782	36418.80023657323	35174.38090515019	34543.74399450765	36016.8454243587	32802.47043974521	35318.1073641542	36175.11943843921	33281.13668150239	31597.20095711556	33480.83694404572	33346.47107057149	37066.42708730415	21348.95360737564	26573.52806591394	26861.70172275217	22062.56931386536	24617.6026332514	25754.75316015695	25997.0694761171	21817.91677951745	24407.28180056806	19695.75924783639	21766.27065978712	20132.18999764344	21059.26737405207	15625.95703975953	25148.96580885824	True
640	Q05567	DPL1	DPL1	65.565	4636.418683276346	4256.139925276423	7012.877962702413	4885.309887675188	5069.198131237184	5868.300367666555	5031.019171062924	6165.047440515308	5099.765171497094	4409.259628865421	5546.792389576882	5973.980710268803	2389.050405813353	4316.068513264536	4743.849347386413	4314.672589173951	4675.016501285674	4248.695164521731	3528.842958833271	3341.408213772386	3934.293349469662	2904.232443792747	2809.761636511139	2709.443031161895	2272.37171365951	2084.791800971906	2998.536984336326	True
641	Q06839	YPR097W	YPR097W	123.08				263.5133247529375		167.4037679806154	300.0360816045652	270.0845605743654	228.6103158355079	282.516609873389	256.1972506393902		84.8361149277774	240.4252151606993			186.978628911777	319.4097550718849	168.653918644596		163.7653250236862	180.4834619834465	151.2761252135161		179.2747812871179		168.2597644952746	True
642	Q08968	FMP40	FMP40	78.312	709.469217845005	884.4866214341905	767.986907852036	1018.212755353459	690.3550345412656	959.6790366700297	556.1819718843386	532.9432372860324		457.9020241008294		288.402109765446	226.0359698581047	286.2112583368131		229.4042841859711		284.3715856383435	203.6450169344045			160.1626132042105						True
643	Q12114	CHS5	CHS5	73.638	4409.081472752087	4151.151199542183	4458.230588929804	3772.932692709112	3723.13408522781	4004.780487402314	4295.763044128542	4489.365743528093	4110.512505057098	4281.493124151209	4610.68031453212	4624.176661008452	2676.563461092554	3626.285445036673	3625.961899211247	3736.091154784501	3707.576531384061	3754.471193247808	3554.94480007523	3677.391174913711	3477.981140317479	3467.500283286942	3236.680553785366	3439.563849408353	3191.037489883813	2340.626110829371	3582.511508332104	True
644	Q12386	ARP8	ARP8	100.21	1695.33053977573	2034.371480183143	1891.733299728017	1650.722788706977	2025.667759328531	2031.394525032598	2295.610622755548	2535.056448992422	1937.196666287189	2093.43072577036	2090.990401204872	2400.225083349784	1555.283749163453	2247.715415468823		2100.905574936183	2108.171012897171	2181.264756969603	2024.964429414368	2170.705554517216	1877.336192644391	1335.182381330549	1807.808608115567		1533.050453725753	1423.63491500879		True
645	Q99297	ODC2	ODC2	34.007	5687.442650009346	4729.492586680072	4562.726967643636	9077.264353986184	7962.152875204803	8509.568069553223	11706.86844655651	11166.79565197399	10042.62947885063	11865.51909092118	10529.93425814572	12847.966282288	7021.410411577789	7303.488891852474	8676.317774513274	8241.508919732662	7207.29205557001	9052.211090479741	10383.96164962944	10460.1726805767	9811.050189861468	11989.31684790114	9123.420819047606	11873.22941316671	10051.56551751266	6168.000345475873	15493.37490235118	True
646	P00724-2:P00724	SUC2	SUC2	58.544	60369.4410203513	68096.99327607256	69355.2167198936	39282.82720190494	38643.34903149702	37241.56885254805	19503.40056443538	20872.26267650468	20591.55537111258	19919.86453928461	19286.84983160484	21630.85916211205	12350.49924718658	16245.38604018653	15200.03448332863	13202.67521948997	14335.37632610008	13071.21109396189	14770.5358858795	11880.09957479143	15235.02605900303	12078.95422429166	12089.67452623462	11444.1545739336	11549.53186881848	8504.35751572655	12227.04920766334	True
647	P02381	VAR1	VAR1	47.123	1763.547422564399	1980.039971928235	1799.860479804372	2181.891245295527	2198.136387625238	2523.236360887053	3585.002625105311	3931.73402597846	3484.687657182195	4401.224628723953	4556.673707007019	4417.820005513002	2344.696871314244	3858.720004312031	3795.445397174473	4339.509332275418	4183.905354458363	4673.581663122	4598.350112317664	5164.374065289785	4824.31562865677	5383.82021626483	5149.174974004833	5768.234473218296	4874.58829574467	3729.194775702115	5723.091637393659	True
648	P02992	TUF1	TUF1	47.972	25900.18302239728	24243.21646236304	26311.67048829097	32485.08106099876	30866.52838103005	33566.68107320042	57020.90786200525	58122.5591868869	54536.04102724242	61799.51674435113	67595.05095918557	71999.11481003529	41964.06237839968	64881.73417152656	60516.73603636974	69520.28520472688	75903.06056113658	75664.20630682218	81114.73139635565	93232.9849826236	81447.97128599463	94638.66070950284	94577.7853726689	90550.22069094003	82236.91284931095	65090.40568590412	92311.79597831321	True
649	P05626	ATP4	ATP4	26.925	76460.14852580817	73024.13222687051	73775.02822570833	91403.28171917517	89783.86626909806	92549.78791815699	122812.5721358321	120642.3578395567	116434.7036832522	124591.0671256007	138500.4078268388	150114.3270627254	91966.2556851218	116327.096673471	119405.6119181551	133923.1510448062	120793.8795311132	142555.5357697293	141898.7135607851	146398.145697642	138797.5247429102	136404.7982925081	119200.1969288738	130318.7769340785	111987.8671253165	70614.99648774181	125363.8746055599	True
650	P07246	ADH3	ADH3	40.369	62377.57957928208	62387.60096388676	68909.8137102571	60957.66636976486	63243.97697538348	65058.96048798408	66938.04435553518	68472.77118926984	66881.59237213178	73806.084554951	80378.18574639752	86901.04544855477	50810.26752181309	77076.85108607127	72941.89086020392	81954.90237651675	85496.8230164792	86062.91097960828	90220.19001070621	93795.36058258604	89304.24525749947	92741.82809574573	92326.36071783438	85735.7458262295	77341.38358227033	60551.12387130828	90222.42078062819	True
651	P07273	DST1	DST1	34.843	3258.439010178194	3537.158966368248	3815.729543065282	3895.873173007614	3611.071588846959	3952.453838414802	5507.594379384815	5850.585161111362	5385.470641034674	6138.072275714292	6436.680336849166	7231.694607583123	3988.238717485423	5518.528802066294	5698.634199351875	5692.259384241254	6212.247640794732	5648.750254264603	5683.57040673843	5958.207625852355	6038.720053649681	6183.62733643887	5854.315792897814	6016.547323049201	5638.671084105123	4395.999170452258	6980.185501913466	True
652	P09064	SUI3	SUI3	31.574	9380.756821629582	9950.715821541811	10260.72469477389	9482.594173434567	10316.65075478754	11675.50768127353	14149.43337426758	14909.93412581511	14315.08099255337	15150.58146412019	18113.23869973657	18226.36643478847	11019.13584221102	17299.15534129347	15007.91534905145	16791.49718424597	18659.44473419346	19007.32062707901	18983.10404710407	21628.70738616086	20059.34114514831	21074.0277019654	21158.73651741261	20250.55790234655	20422.42279851087	14710.94412197261	24119.92566417693	True
653	P0CX30:P0CX29	RPS23B:RPS23A	RPS23B	16.038	151952.2037768303	152751.8112881964	164005.8358564248	154302.6271974166	158555.2489147983	168885.0810632535	205493.6569898652	210022.8359033185	218805.6747808485	227579.7999014103	248126.6706605831	261133.3085869786	153728.8407337586	224651.3906021562	219337.0719040486	239388.7648077035	241052.7661400597	263544.4805119144	261002.7206809318	287789.5342601637	255279.2895588241	313937.3043999196	303302.2615545272	304302.7365927607	287958.8012266317	237391.0066086071	360651.1646848304	True
654	P0CX52:P0CX51	RPS16B:RPS16A	RPS16B	15.847	208193.0507619313	206645.9211072174	210160.7171034497	211092.513969623	220889.5216768162	223166.0146248224	290150.1526905374	289471.7679375047	276208.1849715899	317642.1025170305	347730.874674328	363771.4461583943	215006.8896869399	323882.1878678192	286033.0736711739	331822.8055959633	345849.8802907843	346555.6250565646	358700.130298455	390988.5353379609	354552.8335888421	438938.2756262008	429824.2809869967	416356.5143523819	400894.9867141193	331038.9661353734	499008.0696564675	True
655	P10080	SBP1	SBP1	32.989	78171.53100569904	82502.83838009473	84052.22151889872	78203.9523175407	75756.07388096995	80342.15443481793	79876.91751821715	77672.40334292795	78218.44082422701	76637.03364857245	84151.72887157448	86896.62451586232	49915.70651061008	72144.523402859	65865.60886192284	65987.00967954166	68813.32903462122	68966.65043301003	66113.13788286394	68418.15805271114	66602.12578941426	67502.84869124484	67693.44762218719	62936.53990171707	59670.37238275912	46341.12445751081	65849.93714632191	True
656	P10081	TIF1	TIF1	44.697	148041.1621735422	147891.2348991341	150327.9338791659	148729.9270378606	153043.9105453937	156689.3762170892	191552.4396567752	210201.4836499641	187358.9099634194	200703.9432464751	232813.0127810893	246246.4377208971	139639.3316908011	207680.0073138814	191401.333875169	205375.3811135911	214771.6931363657	221372.7978317648	221772.4486240204	236671.7371519916	230117.5108048771	250481.5418401555	250285.6452107847	246572.2957049258	233684.7894143443	186483.5192614945	285044.0339603396	True
657	P10614	ERG11	ERG11	60.71899999999999	8542.211178386735	7619.287914573876	8677.07561635405	12195.93813403695	11700.75000452879	12243.81003563969	28474.24661578991	29218.32022717304	26501.37806484532	25722.25747068273	33416.96573992351	38616.12243219812	16807.30145356963	20385.39999900254	22287.05758154007	16614.550368561	17446.46873748665	18208.60990262333	16753.34595983635	15537.39149184546	17589.55585525426	15451.3558628097	14762.84070226779	13744.70121711407	11457.04692824457	11535.17777240314	14027.10055159988	True
658	P10662	MRP1	MRP1	36.728	3853.960122705637	3896.590876407832	4349.393487977397	3983.993753634265	4140.603562498401	5007.540042635983	6682.144597056068	7609.170457436501	6337.463682269989	7881.228224261527	9140.518015202744	8655.335503198443	5743.103124632147	9231.870745280838	8240.82123121889	9884.74943854054	10528.12242552423	10339.93793982633	11627.2176709832	13459.95285331226	12365.63960163298	13232.98373380035	12082.26774948394	11975.63536690816	11553.64538518702	9391.83484166261	12113.5830916888	True
659	P11914	MAS2	MAS2	53.337	6622.186260805101	6562.966540954701	7741.259523987953	6600.82159753847	7153.201511965819	6869.377303200946	10487.38008311594	10843.1102160151	10299.26784972825	11608.08983804316	13467.09242866785	14459.41417614325	8731.844673307955	13538.34832135398	12879.48752463825	14238.81219686971	15433.40529843311	15509.11408945672	17076.95942267328	20867.96624930931	18681.84452377256	22376.49933166179	22623.33683280366	20794.37310189977	19188.4860027736	14438.65950278054	21458.59919837371	True
660	P11938	RAP1	RAP1	92.412	2301.539736224048	2008.122180242869	2178.460974412432	2524.992829391757	2504.122265338468	2455.123575543834	3602.022283725928	3663.347518709996	3596.952824843191	3705.744750863746	4373.092530014025	4608.473253448064	2714.098767473932	3709.551067802351	3851.207439199971	3650.774509790315	3798.883487336454	3848.030060443814	3406.205144569906	3666.875618469517	3125.47310411606	4320.649935880221	3774.89480983554	3863.950458686572	3742.462924760186	2874.831883387968	4088.28253831373	True
661	P15303	SEC23	SEC23	85.384	9229.3138863809	10061.55281597533	9920.84867523134	9794.560621856293	9342.848337555277	9514.536352009978	11519.08303576398	12134.15688675061	11419.17967822609	11762.4189337213	13532.38111251264	15112.83077531437	7674.173931784395	10766.70423397324	13086.78428162875	10491.39363190244	10992.78302186575	11759.20471548276	11242.92462720599	11791.10561775877	11077.47292462056	11744.04843153981	10943.37524056241	10724.65018261966	9434.221985410513	8561.000841994968	12277.2281345368	True
662	P18899	DDR48	DDR48	46.233	24175.242580469	26718.86740075627	25275.39577933566	28085.87109218315	28697.62512728092	29792.56668344454	23592.33890582784	24529.86076737122	24441.67687479112	18748.03153181117	18956.8321882099	19092.66448693595	8146.493570383226	9249.762510176497	10665.10429151536	4168.363356123142	4388.38923198387	4077.397717667768	3515.131395573984	3993.922598503484	3315.004676466403	3904.749281840394	4204.741785134596	3935.462047763549	3496.395709095976	2717.567045230952	4135.169955381345	True
663	P21182	SPE2	SPE2	46.232	2339.832150642126	2168.082719806708	2382.139070480042	2207.483742322822	2240.910818637548	2098.52000924736	3387.126942804123	3158.152847337518	2922.0487243782	3671.408028150064	4646.077304921519	3828.665997572507	2432.517244684915	3212.381587736243	3552.548005570176	3531.991642701466	3566.80622271764	4040.140489581905	4072.319719354397	3888.928154551578	4206.598390652657	3728.014130405387	3518.619130777545	3799.612130377567	3449.427569383533	2411.838142885521	4881.556333015852	True
664	P21951	POL2	POL2	255.67	55.71220970477751						6.057240450572855												35.95179562731983	59.92282481587525				33.97856943933959	43.55851671602175			True
665	P21965	MCK1	MCK1	43.135	15731.1691200994	15915.87290622675	17424.6259038939	15875.52803352612	17371.42652714108	15735.64764222138	18674.07701374075	20936.51421079456	18469.89939587016	20305.00357780854	23385.86195402765	23948.14644507162	13125.10510681694	19824.96322524762	18393.47557175891	19288.10552978967	19898.86770264309	17787.04154086082	17944.32623995675	17831.51150972791	17692.76982745441	17685.96643326399	16990.97663270886	15315.42042782148	14131.72615504955	11578.23174711979	16211.22426546184	True
666	P22203	VMA4	VMA4	26.471	49633.56591699817	54396.16727897404	52653.27811059204	50445.58914585075	53138.23522170443	55850.29616610984	66857.21798413464	68102.77390642006	68229.56062891394	73392.82563546221	77945.70557388027	77308.99107354888	46364.18655442083	67262.65247305547	59701.44654693532	65140.97146145895	68994.36879608959	65485.0955620511	62297.16093995337	69657.55171287357	65029.70434660675	76614.42832829045	73554.78764987248	71943.0561182018	70149.77545988146	56911.21402684643	88403.55236188677	True
667	P27614	CPS1	CPS1	64.596	20577.87764402643	19038.9580056242	19791.79861797452	17808.40824925779	16240.42645642744	16599.69380943546	18033.47480696912	17582.91978696303	16011.24626504536	17819.26067781379	18720.90012308166	19458.17619149973	10667.14704016056	13419.1415124485	15471.4519160907	14404.90812264833	13361.73762537798	13744.88306763108	11170.14238976112	9214.363935493464	11071.89716417494	8653.510410855992	8140.085438798787	9244.361434862209	6930.575318816954	5255.606400638543	8890.260446055418	True
668	P28834	IDH1	IDH1	39.324	55923.82908048172	55623.13862544299	58501.39611572033	60212.69851195538	67694.12332461904	68319.26956599846	97297.83386763348	102246.6969501343	98286.75873096727	116275.5485297334	128365.273968829	134400.8868045794	87425.89984100999	135944.6863105322	131545.499331006	157500.3284623612	168931.7295037903	171522.0617140137	202492.9558707041	242409.9450341741	203717.6026895344	224319.9455557389	220652.3529831887	208750.1254230093	176996.7658294904	130926.7011140708	169105.6897750641	True
669	P30771	NAM7	NAM7	109.43	1708.015971067962		1949.211754712564	2015.070431436031	1520.469199218724	1344.000217050173	1753.073912902506	2114.139341588435	2113.538058773789	2317.109335307003	2260.314814302012	2361.194652202782	1421.248688656337	2263.144456176705		2177.526305232525	1970.983474499668	1893.502819324735	2098.290444303153	2076.343979795145			2576.189360860634	3233.387137697681	2068.984942326375	1489.965770270985	1960.655275049568	True
670	P32179	MET22	MET22	39.149	16941.03024484004	16830.51669711408	17387.37585091432	18589.55939145337	19733.56199403945	20665.05914162215	24767.49652492251	24981.98831508998	23899.56136701269	24316.52405026243	26633.79295658339	29999.65507200262	15165.66968062302	19843.59346140482	19932.425320817	19589.8135019309	19444.39894228371	19127.79755562968	19413.82148649311	19818.6327419905	19547.92875318535	23149.69863339971	23013.82659874275	23183.37108587545	22696.84256371979	17912.57587838242	30304.27909976885	True
671	P32368	SAC1	SAC1	71.124	3470.990566439993	3432.1672646159	3570.271500361226	3923.825511201525	3685.74253488872	3930.663386978821	4892.317236881605	5170.219358419228	4720.829327529595	4632.330927618704	6098.168531045075	6909.743295571677	3518.352485693183	4683.034970194992	4753.089692819112	4611.70613061386	5305.618307955105	5377.591437587497	4703.423028623067	5166.190463925559	5037.771382360539	4990.023832156856	5111.457237277099	4576.188793714262	4231.785028448655	3897.494583023172	5235.419514807507	True
672	P32419	MDH3	MDH3	37.186	57574.04243154557	53962.15710190209	57589.18340069767	49839.1332553059	53745.9293656501	51719.50592702384	50695.28799539333	52649.34754526863	48346.86339443495	52038.03885113529	53813.18121702653	56437.90936892487	34082.46578016154	48572.46272398696	46945.05716612322	43784.30486861492	47392.81128677943	45443.14303899953	41465.46519380701	39171.52396867392	39566.37879747771	33740.3350815441	33479.40518431539	31257.77561525772	26929.34670290244	19416.38987375726	27859.27919026745	True
673	P32468	CDC12	CDC12	46.667	9813.192911577225	10803.08498640447	11383.89796303815	11044.71795041343	10300.76636454084	11002.75516418663	13226.25870936356	14132.72875441966	13043.28531889052	14875.33166960801	15762.06631165831	15885.0234287307	8974.304143728714	12849.61764851833	12299.71384568775	12305.1589302592	13218.04329186021	13408.76506107776	12559.95411408178	10863.32162612555	11766.64513409476	10772.82519808791	10545.75751325886	10398.11515392783	9174.612261382723	7381.504204616043	11223.37536473818	True
674	P32795	YME1	YME1	81.771	2069.767757002758	2028.05500201002	2374.545754569251	2300.516851809754	2662.223236205239	2206.12704634022	3323.219390696796	3616.934463277247	3049.40977805031	2543.228755109179	4497.366178875099	4650.384659146389	2774.56757201363	3909.389542445788	4291.809399417705	4504.113991595621	4767.548268758615	4821.675515202051	4636.037395622929	5562.53224350023	5078.200713557182	5586.204201291604	5485.245550945449	5275.00144104052	4626.150364431584	3777.993683847823	5951.310846807847	True
675	P34237	COY1	COY1	77.513	4033.751364000388	5295.060701931888	3701.059142561373	6889.603570655677	4978.357294212314	2512.482839527122		2731.404517769347	2389.475972417268	2171.723718195794	1697.561894392842								1470.024789751866									True
676	P38069	MNN2	MNN2	67.773	2679.537770238701	2317.068724391312	2712.188616193651	2743.531637179651	2730.204890612642	2550.151070533478	3221.130029910993	3883.316055605563	2805.013741960085	3457.509752851782	3669.262711106182		1935.91748514934	2675.900722587767	3255.169228968267	2617.508857661514	3074.041446804762	2954.568734154531	2833.472167100513	3333.914841125838	2245.485977058575	3530.020477355522	2993.506775581543	2579.325662068344	2741.285900646501	2080.690015231219	2977.315985113627	True
677	P38071	ETR1	ETR1	42.066	70807.17101400356	74843.80122557162	75028.14981410661	71203.49412763836	67217.3565964226	72913.50377087186	52686.05462544707	55998.21555971973	52538.62228942246	45713.43001151798	43992.27113608243	47186.92261062482	21935.67129951044	28822.66891512737	26214.76918166267	21351.90495010663	22669.55691772564	20305.81991938902	15110.14679528978	12362.821357704	15187.39338387593	9570.942691910075	9258.46444184967	7589.026132076027	6689.157270559739	6552.714769260378	6327.864474396672	True
678	P38627	URA8	URA8	64.51	8269.006252188867	7262.172097716612	7658.581140090031	6743.042041976723	4886.412640970987	7836.814783327968	5801.460213864912	5500.795355045329	6347.382188899784	4836.617348412694	4525.842372054931	6385.074619931738	3004.686276910964	4451.377747574267	4320.778055305604	3620.821325907486	3088.73637960556	4224.644667483322	4078.768969669367	3984.168351569308	3814.439582219469	3280.962979805951	3808.009967364682	3227.923582146423	2754.963320928032	2420.331603651761	3121.049112280348	True
679	P38697	IMD2	IMD2	56.529	1889.38597827458	1762.467037632431	2008.957949902339					1427.550755379571		1603.601025606653			1634.350825564064	2957.979654228957	2740.80838997588	4000.945853300744	4279.884687051863	4377.148118915874	4758.449740477295	4896.725704526921	5281.093960221049	5194.993826419504	5556.48903473993	5559.174817016482	4973.784366445959	3463.520552397731	4479.243086985502	True
680	P38789	SSF1	SSF1	51.76300000000001	2620.134581509028	2601.042247955454	3502.140572654634	3647.906092455718	3502.190514216154	3426.295007347802	4574.57867075341	4822.69240224796	4840.548309093293	5503.812933684137	5597.801034990859	6321.986638217988	3743.453772074199	4701.437963037458	4608.033539581616	5365.511888557703	5710.938913800656	5424.951628613991	5158.560419585982	5680.201531211742	5964.01183123351	6226.806500087029	4857.031757299037	6742.24670766103	5947.503711498188	3598.989145515429	7359.054536785445	True
681	P40157	VID27	VID27	88.845	1602.49231184056	1669.856923234014	1825.574793279098	1768.051928519234	1271.097157179488	1571.630453422894	1190.604208943457	1773.548261350277	1461.906416836854	1667.624364067365	1482.900461448782	2630.38642822136	1090.30088986466	1436.866877773868	1559.28569198179	1451.124580780877	1540.335955560311	1849.274010320819	1711.121940269454	1664.920516969047	1768.19255893273	1653.619177061459	1626.165286342082	1478.591410420419	1430.477500024254	1159.209243389074	1714.267952936659	True
682	P40217	TIF34	TIF34	38.755	11621.41751970618	11200.92358614953	11758.53633068591	11935.26490536513	11632.21244654489	12293.31374410177	15768.86606469444	16245.47504821307	15418.15659063543	17876.38576528618	19310.23409173533	20564.08255075278	12472.80053533521	18045.80986670472	17565.24642414472	18849.6991212853	19819.32731275232	19554.77701164112	20252.37258176449	20354.02838617206	21005.61917050417	20721.12477443268	20767.45862282649	20491.30128559349	18809.53186075561	15131.5474245503	23348.76522520154	True
683	P40482	SEC24	SEC24	103.63	26446.26944010075	26332.79277320132	26419.84066085294	24936.15030635285	23245.38195597651	24111.91033894191	25449.18611380499	26204.10379735032	25622.48959158717	24773.72565046311	29441.7031736221	30257.05996712756	16521.90458963891	23019.84184035633	23996.46360903233	22401.61419806657	22393.95586430707	23892.42133044522	22817.92084331561	23345.70532397549	22097.12978864548	25568.22642596123	24641.03507553119	24050.93560158355	22202.63787977705	19231.60212009662	27367.16797381069	True
684	P40498	UTP25	UTP25	83.99	1845.120848843011	1795.211165610993	1865.332720685576	1824.081749686129	1754.357546702765	1703.530452198173	2164.189849336407	2252.475951420924	2012.428787488051	2217.088973363746	2637.639593422558	2711.913475324708	1619.976879134897	2214.16887684443	2294.91275410307	2540.825885934517	2483.796633683516	2433.178751201023	2422.682725057558	2295.951589798628	2323.61896854305	2367.652556449793	2503.441099400433	2317.586516738565	2273.423805515421	1848.224277290274	2798.307362676506	True
685	P40850	MKT1	MKT1	94.493	5752.781296932654	5838.101641090919	5973.921848291409	6514.788956101411	5930.090240095145	6306.339954362617	8238.107877259095	8299.224823062723	6886.302102917198	8112.173918293166	9898.29858499268	10274.78160210413	5375.711006794617	7606.197385180397	7612.480286209124	6759.484345427192	7907.490523196509	8451.673554348545	7860.399185247043	8935.592416396403	7378.041234599042	8538.339193626136	9208.295007085155	9006.893691810621	6998.982906449894	7292.157139407839	10172.37197632615	True
686	P41277	RHR2	RHR2	27.947	28841.45128604429	29941.93060000736	30222.55292470915	28417.36972007664	28181.87872133037	29096.45091815137	30864.19360757921	28248.90669872305	29536.89505397701	25786.00720413405	25858.43981167089	28479.7660199928	13145.6402610149	15300.56132070699	15535.01637994882	12371.06694965272	13191.02679185645	13282.81932169415	10578.60032387366	13905.69948105387	13006.9296880975	16449.93653465242	15525.01103328856	17678.48329060486	18893.42699727524	18772.74412289558	41601.58358943776	True
687	P41697	BUD6	BUD6	88.816	528.6181874385103	404.6457655650794	645.9855103130677	479.5539695160131	444.6256282824954	341.5862878217303	587.851969763615	624.0282867997686		413.0449154706768	470.3851595137055	656.8664426891086	415.1717644142608	484.415607785809		455.4896138694067	434.3550737510096	443.4852259277797	452.6213089004131	416.8398631375799	451.2243756627709	393.5024969055541	487.7674009516671		323.4158182499565	269.6905392566351	336.508038719352	True
688	P43567	AGX1	AGX1	41.907	18614.46115452313	18962.92700932424	18754.57475444362	26803.40233953102	29374.41972718593	28138.64727295249	42326.39921234545	41587.81441871775	39579.81545442239	50502.76732106999	53087.80302237673	58531.6560853692	38137.41360983749	60668.18226268032	57841.42667780617	62538.30047302169	61911.67738162166	61163.40185013307	62117.89815501869	67089.00153409604	62844.94037671768	45352.6096800616	48119.44582077701	40451.98513250703	31580.23430391557	20707.87012229846	23659.82846865516	True
689	P46681	DLD2	DLD2	59.268	8693.86137782789	7119.473430916985	7932.481252817782	8778.010140163504	8914.042716687949	8520.936007663286	9896.235740129328	10610.50679400982	10323.96660854334	10606.54134866334	11644.03085175402	12955.23479540825	8107.219539723432	11478.69257927711	11654.63396246887	11753.20490433585	10788.20986069445	12156.57546804095	12231.18119628594	10003.70874661386	12064.37994694059	9668.301009182804	10803.89143812622	10534.11552880782	9759.843132058766	7280.205038946792	10678.36445034527	True
690	P47176	BAT2	BAT2	41.624	18900.14708021786	18473.22434643463	16954.90007442267	18342.3481507351	18133.4169838519	17281.12190010975	20036.31460906702	19878.4162396517	17982.25690906567	18426.89934568929	18240.64976772771	24015.20163859381	12730.61711831003	20584.05566475657	14588.23971031686	22149.78938662505	18470.06134704251	21948.39462516434	17231.14620050115	6701.513482749379	18716.3016467118	4163.192147214204	3702.34678933304	3171.272347492893	2868.596210934191	1584.354178019544	3641.753044559434	True
691	P48234	ENP2	ENP2	81.733	704.4244702935682	580.2857084708659	754.907307805434	614.0155180890393	596.8836879565893	968.4981774154877	882.1544557255273	1000.860215290475	875.0630672798702	1011.896370249303	1136.22400145837	1161.607798843232	694.4554731239522	1067.0011392463	1016.232146829288	982.1943359130257	1101.169306261499	1110.674743963757	1140.417256520714	1201.530498681097	1124.374671845552	1240.110187037924	1220.20021274314	1222.500361255803	1313.22706335271	977.7437612664754	1526.867725644017	True
692	P48360	ARH1	ARH1	56.23699999999999	1933.238573420295	1964.922124133109	2095.663376182304	1816.703455764209	1856.740296696421	1876.815159915362	2006.620582997401	1886.633024764843	2102.75504712681	2057.304323705624	2714.499396579096	2735.510019435727	1362.486755872828	2118.188945630389	2012.32596662448	1985.615401876504	1942.06652208537	2298.601915287158	2345.64418803049	2432.566714893134	2102.970855770865	2261.798350989253	2191.242509964132	2047.220430668344	2047.000329882773	1625.800033344477	2401.216569575259	True
693	P52488	UBA2	UBA2	71.258	4634.664041004881	3909.58035714678	3923.10019347672	3846.707218217657	3904.455882781318	3573.618968889303	3548.20041574241	4193.58889393222	3488.131466769988	3792.142801348751	4494.79935698685	4432.524980250232	2399.178425329707	3295.704127906587	2994.177370600062	3409.227441014971	3117.444143498774	3010.778428206793	3253.543335672174	3512.409205351097	3135.388281439318	3739.701461228079	3389.486204891147	3143.723762408162	3226.302715766718	2282.758775050355	3697.024657103495	True
694	P53276	UTP8	UTP8	80.19	1309.089106911554	1030.270124105108	1339.570591553586	1766.398567542469	799.1184240631388	1440.410342346488	1204.415832749372	1843.653217313602	1898.379671829252	1328.612100741349	398.4555800296893		1046.679393302214	917.3186783924172		1464.689670624999	599.790015498888	1784.330977511323	1541.628347468384	1299.929258059309	2042.9452460862	1627.800171653791	1404.808321107798	2628.747532574363	582.9780299937808	715.4409793970672	1909.999294152651	True
695	P53292	MRPS35	MRPS35	39.575	2112.783271854696	2146.786772489661	2456.303996980265	2709.893878970745	2642.168481788508	2874.399555323531	5135.993889912152	4863.22644003499	4444.519132794624	5352.628668711433	6318.171520387751	6287.341351900258	3668.166859054886	5657.045098134106	5146.564577065635	6213.947340042189	6845.152523945483	6729.78025724074	6988.914096801115	7988.86297955554	6826.938409316003	7825.712538894886	7907.023988087385	7110.109238405592	6744.301829197058	5382.949911731229	7438.39482635057	True
696	Q02326	RPL6A	RPL6A	19.961	48661.85276333633	49278.40208771902	51918.47515318072	57303.93316446511	56759.54957046934	58845.36216396008	62538.76407219857	74264.17995046036	70544.46708209156	80043.94666970943	92414.50274815325	92960.3107860728	54786.80399750356	82380.16340416865	80403.5011559719	85779.51725150431	91490.75465605012	96711.57703019817	92843.26449565352	100538.3996882124	94286.92547500585	108394.210528942	107151.95024067	104778.6288298968	99923.04360856276	83291.67698631385	124002.8807122652	True
697	Q04175	SXM1	SXM1	108.4	1533.500827560884	1404.005593240665	1622.748401015871	1536.300161353364	1498.286772391183	1374.642839367269	1624.5186043222	1708.066671155523	1611.111008706929	1482.710516297694	2116.616285152847	2153.962420391093	1373.731822158139	1408.882668827508	1580.031830795993	1464.631522103035	1507.4568896491	1632.124582697944	1387.989508932736	1694.519648211038	1696.97343308856	1611.254115687773	1767.368544681262	1655.01551074681	1413.066324604003	1422.133593640109	1916.845861287604	True
698	Q05040	FAR8	FAR8	59.3	1685.325226282774	1930.121936938699	1992.19751508935	1733.959907671317	2230.997860532762	1993.603460283696	2327.099884751827	2533.845387596191	2138.41528381601	1982.407074420641	1651.938231149362	2880.569623578902	1599.638347758256	2008.463589465217		1982.238052029741	1836.906063368547	1869.524623273779	1803.478608240343	1652.961905232605	1824.551231998291	1812.66003939059	1548.395787987849	1668.399839746402	1715.715448706617	1109.717777606812		True
699	Q05775	HCR1	HCR1	29.564	27127.6381363274	27338.48467794562	26816.25057762065	22488.15639455667	23159.03771381978	23272.31573316397	27758.09056388017	29566.55933338764	28146.95044314463	28772.93423724411	33399.19918280471	33819.58769244959	19294.54268926433	28771.29289490007	26262.92394861908	27617.76692752173	29479.64920905528	28179.56906177854	29259.68552535322	31336.7785696165	29269.78738593525	32009.46406695818	31943.39814641562	31680.96469698197	28581.83368313325	23557.66141108095	34946.38280941982	True
700	Q06151	DCS1	DCS1	40.769	25449.18910302763	23695.88913056861	25576.80262818266	21540.76308692596	22422.42408206054	22315.69856007453	20726.0169888224	19435.95717494868	20641.45724617087	17130.19510408919	17215.85356188942	19519.69321230184	8821.467349503577	11861.73522419588	10853.73809492105	8531.497982236653	9079.802379410212	8507.85787219461	7543.357815096816	8078.237290417041	7454.067719895642	8022.723578359799	7521.764617410065	7305.412409399682	7168.502326674986	5048.284394671836	7323.480490937086	True
701	Q06505	SPN1	SPN1	46.082	2514.427594479469	2402.598716100968	2595.413510267377	2749.965725768874	2894.404781045584	2891.064525630481	3616.669883957171	3822.370565349574	3376.440910469042	3963.935075306556	4232.084671660484	4393.0678679808	2489.692407322617	3910.020704016022	3338.087422367046	3328.746713543943	3673.520235595726	3392.35955423649	3420.321397734185	3415.529483522652	3534.381799020132	3445.78282545888	3281.93178689301	3043.59217575558	2967.990598743037	2212.490202255339	3315.21490603062	True
702	Q06506	RRP9	RRP9	65.053	2426.403168480104	2343.347437276878	2927.808905243989	3789.828662245032	2608.172965323693	2417.57552249028	2427.14453990698	3649.910733063753	2497.441097387687	2557.308679913385	3528.807338385744	3454.260636697114	2201.329304973791	3043.995147337948	2857.556557024532	3288.025559118769	3525.660967671956	3453.417620987525	3398.907846439751	3705.523086344553	2873.785744394952	5145.004529940467	3789.545961389955	4002.703596355712	3134.5125129193	2760.573485170091	4740.176101367389	True
703	Q08641	ABP140	ABP140	71.485	2581.261848606788	3199.431563559518	3148.626221170166	2920.744820650948	2986.215949770229	2486.135497200538	4089.207383576655	3817.44647584641	3675.386314993173	3860.538343171641	3812.642580783595	4873.324083182235	2611.276149362233	3836.398106686966	4130.911648723463	3812.354640270773	4013.731055662901	3745.258073767818	3608.146242291937	3783.130929912274	3422.943373205033	4143.290272792723	3937.29407957148	3394.589597958798	3496.79334514159	2711.258750726053	4280.534920163886	True
704	Q08723	RPN8	RPN8	38.312	25697.26171762313	25030.97548952941	24753.20289972601	24928.4840595102	24348.02282328676	22921.2907340977	26181.79207897575	26264.5879633686	25123.76219536247	27391.98943192121	29050.22521057037	28672.89571947136	16419.30300782104	22865.75440646532	22035.27063009223	21073.97982690847	20765.86237235687	21305.39979453193	20673.7808449783	19855.07150794106	20713.53748335731	18328.1804948953	17672.97234322336	17802.05290063648	16427.47677796633	12330.18138437424	19842.66197245336	True
705	Q12000	TMA46	TMA46	39.514	2515.312275744806	2879.905744703731	2431.132823498722	2845.351068053605	2971.533630584747	2947.103343641945	4459.149149627717	4673.331660404709	3988.352017751196	5033.204789791391	6374.634355162451	5364.087275350726	4309.334818354886	5980.988268747061	5340.370858241058	6473.046088696809	6499.266646732883	6305.845116622115	6617.412486231291	6879.287844864284	6941.399459627263	7077.573607432955	7077.860506474683	6622.386094631624	6342.277863905957	5021.1089998456	8132.564963042856	True
706	Q12123	DCS2	DCS2	40.94	42390.9270999429	45980.1968008005	47345.20115700414	44018.24912297733	43701.35657321085	47507.87609096068	35318.58327027679	33645.39044727051	35360.48970731348	26900.11830240769	25518.57795158092	27942.66017258637	9594.745643176453	9540.148934113025	9751.802266607781	3158.577375236512	3225.853187687112	2984.608138589208	2439.499594905987	2692.25390628343	2026.439369305996	2265.973196877297	2288.327650539773	2669.569342062637	1815.274234134551	1609.899460650196	3462.840898389905	True
707	Q12189	RKI1	RKI1	28.258	6219.623683349942	7085.499156867431	7052.465133910358	9321.089039840143	8226.69151621467	8673.482088543584	12105.62837960078	11758.37583535039	12128.07295148888	15019.69231647308	16426.51684680619	16526.80367237888	10596.62613390903	16695.14877014967	15087.92695054317	17875.25508281428	17553.4470437671	17476.2804024318	17072.8270569179	18199.13031727004	18328.67773790655	16702.71955310184	15918.98028731525	15218.68487717179	13561.48562989966	10686.29484849983	14954.8200393764	True
708	Q12230	LSP1	LSP1	38.071	295368.6066551122	317871.3088648994	311147.0863406936	321107.461019884	301884.9504226729	286065.9337052425	248963.4568137198	253239.0944129133	265278.307914923	218265.7504083404	226296.0919600326	236346.6253107016	109325.795259475	149235.9746752309	146837.6484248668	127181.9403135216	125479.3308916565	120812.02447623	95939.87174513978	87197.477104752	96694.5258441225	77821.77603667663	79224.49024305525	72588.01985049505	66169.23416601469	50014.76160326917	62039.69849570783	True
709	Q12265	PRS5	PRS5	53.504	11378.9652351984	10301.67762968383	12962.07415512978	11724.49275150758	11596.66003607887	11115.49013234813	14671.91422296753	15048.10000746393	13730.64635515455	16191.83692845173	18033.03354590103	18490.07669733843	10750.17431662034	15426.08560028969	16446.07303095778	16683.78115748121	17102.28112891552	16433.65157114169	14948.21308857966	15884.57429072381	15361.69944715786	17023.25100228584	15869.29215467272	15439.16595023522	14535.09132562446	11947.54347683039	17212.05033894522	True
710	Q12443	RTN2	RTN2	44.358	10139.02377287724	12737.45007956239	15093.55996645292	14603.83457719066	10625.20506791957	13034.59309205203	8447.676029736063	6025.580904281504	7783.884957492728	5375.078224821646	5538.4972234478	5222.636413551695	1769.959537899216	1078.104592941916		449.3589181740845	537.7003022700691	1005.295954115921		380.0127221852182		379.973319047628	431.0244176745471	1676.905216162638	458.3443935754162	312.9406537030291	1269.693095054766	True
711	Q12458	YPR1	YPR1	34.755	20066.30117011433	18612.53478889815	20337.42298516279	15920.04267903055	15903.62090457892	16138.27800027983	12846.65792983079	12378.18435101141	12903.77910039489	11547.53336951065	12633.63235335786	13459.53283603387	6876.678186459341	8440.939134227683	8304.095148321969	7108.839205786701	7248.043921266965	7367.50885959388	6167.398783447452	7740.87736838964	6501.84469137827	10258.29371148907	9507.639800154775	10354.14325303014	10236.89291032106	8399.769514215444	14419.48136569786	True
712	Q99207	NOP14	NOP14	94.301	272.7859886430134	302.8653233726973	305.1920774250094	338.0226665960071	336.5727259643097	374.1394427660794	470.4616514150177	469.7314613969282	422.2954883049638	353.4559309981934	500.6812736978515	681.3670793421765	281.3053149926042	510.5204978041627	546.888052699146	399.9424044663681	539.6936469806805	484.8897823980961	343.8460470187781	469.8468142488263	528.2544372463194	548.7421406295674	467.3156427012378	285.9598090263077	430.8377634785333	457.8380827645864	629.9669808697776	True
713	P04046	ADE4	ADE4	56.71899999999999	16473.21258638315	15213.90691984394	15893.78793661316	19518.60122057903	20341.12882084061	19972.08113476639	30100.35677756486	30782.70963933146	27948.13639174604	34100.32751544673	37487.27155402765	39337.77492041575	23480.47745428542	34544.41349227355	32056.86164186447	36139.20863613312	38841.84288937705	38022.68179100285	40108.63231678882	43514.15536388545	38757.69557768934	42499.22493378505	42318.79856433759	40433.59297990822	39160.74920729046	31490.03922148106	48613.08516011181	True
714	P08679	CIT2	CIT2	51.413	4549.900356235983	4472.911035548698	4343.777386706483	3313.748930339682	3467.925375263793	3187.24878590551	4643.083672169765	4824.446810787974	4770.350248292007	5121.030539688762	6123.134770281031	6234.683026828101	4160.415243904476	6389.145519302741	7029.213990646738	10321.08102019238	10673.44147974293	12218.95718690378	15591.58737133082	12991.52513686863	14925.48098242168	7556.191901535357	8116.911129933356	8060.938196603995	6724.408320922708	4468.268058651648	7041.661121836557	True
715	P09232	PRB1	PRB1	69.62100000000001	51216.338408152	49827.03623048055	50805.46767500137	53209.69994593782	51604.73512640523	55558.46653224518	57901.13761844974	66240.1152624719	60423.90363793247	52126.33790089259	50786.94044824453	55385.04678156068	24102.49456207634	29322.42534600585	29034.51422557171	20235.07223151408	20921.9214452627	20725.14420432848	15448.30113754941	14133.86924293526	16689.57474681532	13775.6093428223	13836.53437313551	12532.88078486119	12633.81553188903	9103.50917130927	14148.61788132016	True
716	P10507	MAS1	MAS1	51.083	3236.731216831982	3067.454013009436	3338.15129952101	3519.021068055403	3654.596630813282	3800.645100335162	5834.140356924597	6430.918161536218	5629.633845605749	6826.364628567399	7109.988835904726	7861.36138496319	4557.058100865405	6333.69901212006	6240.306245166214	6835.361017586574	7270.889807586426	7023.943936973026	7584.107418514267	8219.394881655704	7392.972819106763	7394.451270430403	7547.30500325892	7412.08418312684	6859.179269201436	5637.581534983278	7727.708678927774	True
717	P11353	HEM13	HEM13	37.711	2893.532177114305	2903.130129327383	3045.671981112363	3366.266889479414	3417.770559678345	3436.432061999835	5309.691089282556	5692.484967837068	5265.81751604168	6997.972871424131	7102.618265227544	7518.083227164179	4429.545739757986	6632.775973045112	5846.909388716694	6923.21352846849	6932.71136201517	7402.551884253717	7264.974570260085	9923.856799893209	7588.156558098551	11114.4808702875	11281.71640283329	10637.64290549936	9393.455712505162	7777.799211312975	9655.67355720481	True
718	P13185	KIN1	KIN1	120.07	1245.897330892129	1254.163555813366	1389.110961562226	1600.093263462674	1390.250743689148	1066.481383903889	1362.301662795671	1430.846220904659	1242.43237817564	1242.302973775507	1499.099875369414	1391.071162876059	845.0227267019684	994.0151152930562		997.0443766629016	1196.011157758072	1060.164459047776	763.7118187951035	1134.442918366138	636.1623722747877	703.7640398179612	1325.71615713873	712.522409743981	857.7762279491961	834.7905910107575		True
719	P13586	PMR1	PMR1	104.57	1492.684446146904	1747.182869428217	1731.652452456646	2126.436682090389	1819.322247011585	1879.494769556246	2206.945771860191	2512.290235625496	2015.581205907986	1818.132390255262	2324.132038528442	2405.395877722139	1210.778515508296	1307.673962959731	1300.282959706675	1223.622901999119	1397.649546193638	1307.485060575276	1340.921258049759	1325.101798099184	1260.755433718207		1303.620049165417	1044.814830009369	1092.94619485448	1082.484368767364		True
720	P14164	ABF1	ABF1	81.752	3518.014152777727	3516.911870854616	3652.217994444687	3780.641249682237	4292.234148575981	4112.768404112933	5443.536478467074	5424.956428605332	4549.914783308187	6071.976391470531	6314.539149425003	6178.339926448565	3427.328621513042	5404.891140667549	4659.43006527973	2702.265520348607	5555.269977055596	5000.419647788834	4536.56100335408	4734.003926660715	4895.245012355153	4621.520554691625	4946.655589188937	4382.376465302534	4374.204503036107	3543.500379273691	4576.585612828041	True
721	P16550	APA1	APA1	36.492	25863.0546210221	27810.51757305584	27738.64789677716	23882.70163231188	24099.59641877432	24415.82777811532	21621.30826901847	23228.55977639518	23468.08187284211	23034.63374173254	24131.16357627469	26044.00243240238	15178.35909149855	20659.22307227752	19321.7611782588	21277.77433778654	21471.55146615731	21296.08301271413	19047.73754097499	19383.88950770826	19837.24283657885	19130.43939560269	19164.32890108094	19012.83337786764	18087.54489305655	14451.29911498916	23287.80463848311	True
722	P16622	HEM15	HEM15	44.596	9019.245184235719	9059.348758003807	9425.507351580605	9009.420307003023	10485.63180951964	10162.59273808823	11373.0898064093	12724.32864581065	12585.24405316144	11687.39946232622	11926.78610664779	14113.89326801137	7368.015234210331	10902.87045657293	11324.92387605281	9050.068715379755	9226.848805075904	9472.361421144276	8025.969261598747	9648.819937493707	12989.09464518165	11499.77784182008	10815.23333442833	9534.38100820327	9641.572223638208	7497.411864848066	10540.41892864708	True
723	P17558	PET123	PET123	35.998	3485.83205176941	3754.459183635768	4084.663608829712	4159.188325745595	5143.456092869113	5992.505278593556	8229.850424369806	7918.209410336759	8053.897868698127	8857.799624034506	10705.32732626644	11135.57317456555	6888.901346853559	9957.086762703208	9971.862222368838	11954.49560353245	11163.44491929922	11235.84206695538	12235.71320551414	13623.78270778013	12714.27186014317	13725.19416765474	14175.33362860698	13303.58348210403	12829.99205855818	10118.47974322419	14086.67048450066	True
724	P21147	OLE1	OLE1	58.402	7857.386271986737	6778.288075438444	7369.92371199344	12230.58758229558	11302.42531646818	12037.40292455052	22414.32857861389	21358.64143650142	19000.53162667234	19398.59032334766	23082.48424456864	23038.3667627894	14197.71417199194	16730.51415696073	18302.72816884043	19201.7576687067	17988.56139643165	19008.83255634399	22713.45717714574	25880.53162090273	24634.96196233495	23484.66382387801	26299.71024621741	22246.81560816328	18646.38539804801	18953.88440360813	19919.67363341548	True
725	P23180	AIM17	AIM17	53.13399999999999	23525.39320898864	22764.08457186167	24194.9784947071	22200.99050134093	22757.78169099552	23259.06685356698	22080.62205641303	22796.84548485685	22100.04824558404	21965.33978921104	23140.38495311707	25547.0692780208	12929.94521966539	16928.06185147925	16814.42930518557	13906.08710620779	13723.36683885041	13480.52092460637	10717.44142807064	9133.236121132592	11019.23021831845	8143.990323099451	8865.073153573856	7782.192329137061	6098.651581794829	4125.87912754982	5712.038441222294	True
726	P24279	MCM3	MCM3	107.52		425.2137722400211	465.4913541675185	611.0940443907164	475.3355858589508	448.7137228282133	976.5673839196886	1246.430099916742	854.5722763117329	1210.401533485376		1174.878810431428	881.1076777518363	1564.063413569674	1305.556369796906	1427.577045698975	1582.780358497248	1612.632810058981	1403.332643189642	1706.614391439502	1641.947111397325	2337.717559922652	1746.446574859515	1417.407952684353	1549.327715278346	1394.581716130779	1476.577781208351	True
727	P25294	SIS1	SIS1	37.59	112352.9620798371	119443.6033434027	112114.4837152696	101838.9594041709	102430.743432982	109432.2754894657	78987.04775825821	80054.87736037956	81621.26137142972	69477.22835354469	72204.53590632163	74914.84499184125	36202.2489587061	45897.15823091692	44303.01234923395	39470.51783998655	41876.86531190542	41336.58925634652	37378.23933503655	37386.99206960361	38761.26562933599	33855.39174571835	32280.52230960926	31084.32721395967	29108.96306071389	23584.11057602581	35788.90599102239	True
728	P25586	KRR1	KRR1	37.159	2494.245061639128	2538.772108220271	2610.225560912952	2673.325079178199	2860.571363228897	2629.310793206944	3779.546709583779	3888.42140525622	3638.445249956553	4301.672780104036	4897.498179028017	4768.731333337865	2975.553027977119	4335.740930279564	4082.118550831914	4204.817839184181	4658.173476917883	4496.683551350448	4648.711582978262	4428.73273943516	4152.487979817321	4737.528268983893	4445.683026245708	4586.35769140048	4217.77781566207	3702.872725860319	5740.443614258806	True
729	P25847	MSH2	MSH2	108.88	470.754389147672	466.1410905501625	490.0620301137681	531.073603413188	486.8982152584439	476.9851788608732	643.7620680424793	633.7716244288985	647.6480104310774	593.0804151862366	540.4327793446131	807.1730903080787	460.9915379223475	545.3017756846003	565.0138870806679	606.580978128808	773.5786126298106	632.2671654126884	703.1765268534507	717.527617146837	674.6315307055763	566.4130650690727	637.0631388157755	592.1193106222858	533.0620274935732	522.2885229855032	867.0997752822881	True
730	P26321	RPL5	RPL5	33.714	128020.3135472477	134115.6718463328	134220.1701379466	140537.269848011	135834.2604242996	138037.0699539337	188807.2741389456	192896.4839860997	184525.9288402194	213031.8016310059	242725.1091050017	249078.6914236879	142508.111832916	210294.4479183175	202998.4721816792	224545.0024046171	244475.302360964	238072.5556154205	236336.0127189143	258023.5433317541	240943.7625408664	275891.6058675359	276465.6686809788	269457.3408021664	253099.9392933826	207331.4150373932	330855.9249849681	True
731	P27466	CMK1	CMK1	50.29600000000001	5478.452955201289	5008.536504230053	4701.457688736269	4565.495068166721	4656.685511798173	4862.275640148319	5302.774740317651	5552.166148598393	5348.103440386402	5003.15570790107	5856.700919352626	5789.480691545947	3235.236224149819	4310.940394575207	4386.645505776537	5677.961044359748	5177.931294171406	4916.107008748738	5612.998549346568	6740.132718379595	6620.001174120623	9004.192729072625	8806.760076814871	8765.687765259418	8355.894581989876	6433.610447026002	9378.317585616795	True
732	P27472	GSY2	GSY2	80.078	8723.915128402303	5831.064273334266	8432.833231288692	8487.956508225321	7987.265480336601	6893.433493292782	6379.815608205006	6562.781637324471	5676.7383513708	4795.492254247364	5305.650335057313	5639.214785763892	2464.156784909377	2545.601716739196	2581.061919376808	1861.553570135944	1602.880818278052	1636.503009295242	1273.107000249852	1461.89658558284	1422.415909271671	1354.422006185028	1091.717975535376	1495.574765886104	1247.233181531665	896.7707367231659	3199.61837761679	True
733	P29509	TRR1	TRR1	34.238	33186.70908998956	32677.95331985562	34360.48064599938	33798.6009990219	36145.90216931731	33748.83821955903	38665.84740217852	40237.68462450036	37237.87495448859	44080.25622886317	47650.51038719862	46685.18787296595	28211.02842979442	42822.40500500501	37199.72151481434	42000.61396911518	44798.11185790852	43426.79391095563	41488.02243731703	44936.41111045885	44249.94213424606	46601.61799638517	45588.26308062436	44707.1826110368	42926.29305411045	34691.21837851515	51348.01124641258	True
734	P32380	SPC110	SPC110	111.78				487.1976636950422				623.421646174121	580.6301429412418	566.0292848287793	755.9501236256308			582.8432446792256		381.3971638089309	376.0076798812706			464.1109004699215		329.4326601938434	369.2158026616531			284.9941807352546		True
735	P32451	BIO2	BIO2	41.88399999999999	2546.648786096629	3025.363059415003	3269.991216598247	4123.695702744512	4786.854698751371	4713.389246823452	8850.013394621075	9567.062717474828	8599.997807211712	10783.34792525227	13775.01194094954	14460.61261794645	9806.308594743554	15977.10391825082	14416.86665832066	19930.40986017386	20600.59229356411	20176.61383133223	22944.20283086606	19567.24638226109	23291.45520271791	19395.81803938665	18858.95127798234	17687.82514764015	18456.82182064847	15098.85772615735	20782.86428263588	True
736	P32496	RPN12	RPN12	31.919	21895.91520996089	21111.46618220348	21121.53931028072	21884.92846658654	19913.55669065648	19555.37361988001	23045.47845794545	22972.72449113509	22454.82723562364	24346.32861667553	22785.5307629758	25966.37102482727	13941.12343618897	19186.40851970323	18405.41695912277	18748.60575680772	17201.53171561248	18406.15790736303	18006.41698921348	16699.97726917224	17328.80269119309	15406.40271281105	14715.72833894266	16450.12096334787	14224.16130562635	10715.54802943404	18799.76078079564	True
737	P32643	TMT1	TMT1	34.768	8892.078213045359	8857.893837432446	9247.385419426806	11071.91917380136	11339.08674642667	11800.36449342586	17096.09240399196	19055.4295254936	17108.14149946341	16583.95453028534	16286.69152062704	16333.25767208405	6054.943995359649	8382.66368087389	7856.636566727865	5270.737645631746	4816.931592981099	4447.988726189659	4116.532760692381	3634.227744822954	3734.661242695625	4421.318818757138	4160.962431751946	3184.403646909295	2866.102752125083	3327.782498110463	3459.83270402014	True
738	P32835	GSP1	GSP1	24.81	2730.095877757968	2671.864729449718	2695.921756641425	2227.455882641977	2551.500223573543	2668.702330979451	3120.292831106197	3082.894077245455	3293.082097229291	3596.008642376154	3845.372229433326	4155.881519672053	2392.463400784876	3147.954493442544	3403.126682289625	3767.474915707797	4071.253600493869	4255.057771472241	4064.885792438246	4469.265656052749	4211.708292108082	4901.68336501878	4871.116462561683	4769.89697661965		3713.187243751462	5899.701714496211	True
739	P32836	GSP2	GSP2	24.99	100033.1405750553	100323.5413036557	102051.1258454013	97983.6683939885	101114.1469904725	93791.81363154238	106384.8768598525	101209.2279656948	107032.4375083285	103728.4219014157	107636.0268564981	112978.1368217693	67673.66171794802	94539.43314656678	86499.5044798957	89507.90620949028	100078.6518248983	102508.0836404103	96751.4757169411	102732.8430575256	101845.9173479503	109457.1280163331	109257.505034699	106673.6741205413	98932.72937159437	80968.27275106471	117507.3076601263	True
740	P32909	SMY2	SMY2	81.396	811.5733178100311		1413.194904695889		1760.543885713158	2097.511382166691	5213.270058011709		1327.028277571837	1293.032769460005	1676.707024329821	2397.851123723724	1591.584141503129	1812.679387300448	1840.726974954565	2326.09216303515	2479.120644280079		2474.363577858246	2799.637784202166	2328.593206717035	3062.555016613308	2067.324141907982		2056.367318139412	1659.746550140317	2291.358000655057	True
741	P33299	RPT1	RPT1	51.982	24077.20373367846	23338.79111984453	24348.52661672245	23727.66409014782	22864.00403614309	23879.95583615916	25359.7447456767	25629.0409939572	24876.05516424334	24064.64579168117	24069.03057376366	28235.24176321455	15823.51762783054	21483.89971103901	21832.40017398334	21539.48530047276	20759.2418895895	20771.53292055992	18601.38363042336	18546.33246444576	18992.45069435256	20264.31528609376	19731.30034672145	20196.28841705796	18849.72300354448	15363.35347988346	22777.32155614629	True
742	P33302	PDR5	PDR5	170.44	351.1672912367733	325.0260848791253	533.1770188660299	391.6916901573458	544.8087001346909	645.9574210757108	779.3324981172265	1018.834862525784	1257.222432232269	785.5902077543187	1005.748772518491	1357.313429373979	622.4701594702574	1034.725402037909	773.393508536468	970.416043420759	1026.844339255937	1236.222013934432		914.665818716346	977.4524429160849	953.0105503431577	1153.124984711034	928.5011834113077	836.0836229714812	870.4981787636441	1039.101840539035	True
743	P33303	SFC1	SFC1	35.34	48468.15394369802	47577.31474555581	44589.08455822115	57360.26935553041	60353.97927496759	56208.91129670622	60084.95897073096	60548.66839942977	59672.98914834764	64739.05216374959	67509.56739188854	69979.8340065074	43803.54316114019	60957.60816075932	60595.10833630765	57014.71481015511	56759.28997402332	56162.98567600472	51636.68796513743	48174.455964686	53015.00273382053	13574.36176459867	15068.7602753019	9400.615827465293	3935.987274724738	2228.267217573415	2956.750432960044	True
744	P33755	NPL4	NPL4	65.781	4663.389411435604	5181.902586489225	4424.144054458201	5073.192075863424	4417.962146826163	4413.787661590753	5743.578219337052	4615.051805774567	4847.240736054565	4386.525335072839	4158.68715401081	4821.266636593503	3079.115166216307	3461.441529127213	3614.727300389605	2777.096246644467	2837.610348074231	3319.002881124352	3756.062817651069	2470.370706794853	3059.639370453181	2124.017691888385	3067.392717495715	2596.496549116673	2171.022246845665	1833.811113996962	4027.987736413947	True
745	P36120	DBP7	DBP7	83.307			1203.41876820351	674.7481576378758	776.6868758347159	621.1712466547012	902.9037845380756		777.9006023579107	1277.165674157399		1166.066216986453			1200.55627861296	1615.483542625635	868.4010378135372	945.6315635653259	1229.002576794132	748.1680619610255	805.6697131855251	1505.705444189978	1053.172188300822	1052.153577487484			1238.047052457174	True
746	P36520	MRPL10	MRPL10	36.347	4920.156082562075	4816.480476396598	5450.704100475064	5603.291498874826	5479.204297157851	5876.85773249776	9952.673206400694	10766.80538410736	9293.02318523573	11167.53207608265	12361.05601265276	12776.31788407392	7642.586422223656	11743.79419172213	11381.75588111093	12818.50369638396	13905.55766802382	13487.03001216509	13729.56786474555	15716.14599828442	14801.14781645499	16249.91000669634	15592.94667880187	15220.26784637204	14344.55474331094	11463.8685766211	17575.98482220031	True
747	P36525	MRPL24	MRPL24	30.049	3254.229781183489	3876.38746953335	3393.676596012736	4244.992800770283	3794.371484283679	3483.442889246856	7353.941978204856	5985.439166566237	6249.138093656316	7080.822924374922	8721.807460337344	7856.469775594315	5029.48123589068	7527.787811403105	7529.912893600124	8635.87011410889	9827.990353740488	8884.83222900253	8810.62538948625	9214.371165842053	8988.358563636757	10995.96435124509	10982.8458492193	10344.40929285154	8794.257183316642	8064.703760300848	9990.086227048168	True
748	P36534	MRPL40	MRPL40	33.751	4204.23587279435	4648.031081246442	4381.290901053221	5097.283179610748	5517.101683603571	5285.148486021483	9132.422458564672	9546.690853168951	10070.63919556222	10978.05061359921	11643.03862626844	11040.97845927689	7017.301378135624	11544.37710845628	10595.03770440452	12103.10044833033	12637.21161479923	13341.18624432471	13990.98623809323	14037.54346329715	13583.48362257189	16713.47633199122	16107.27527174563	16684.17512741836	14891.1215236327	11848.38766503478	17472.04367968643	True
749	P38351	PAF1	PAF1	51.8	2352.553352628787	2535.596631483558	2413.406804132222	2213.295604361664	2555.208521101542	2856.537776159981	2897.823634705023	3162.408572296449	2937.893984757284	3240.743345550003	3335.629271596575	3243.959942343786	2334.674323438529	3199.196151799209	2841.638013731875	3230.796905323034	3009.035846426772	3288.047860728574	2908.211080262295	3079.634820512228	3019.122511999349	3190.925848723024	3137.944309434875	2509.155544000697	2722.474045459706	2175.169206547971	3207.278631512058	True
750	P38623	RCK2	RCK2	68.061	1005.22955973619	1046.231213361383	1071.312111848284	1075.025891699368	987.5988765787775	880.2112362855196	1431.185814973365	1361.494569411422	1186.405220363808	1127.795085259997	1480.237377012847	1509.383834906484	947.1075346238683	1324.057926916799	1068.064496438141	1022.099188986716	1081.524726141205	1124.321252636141	1261.172662900507	1141.481520988181	1149.47549670753	1136.610469735559	1011.893682538827	930.211505625593	941.3358650610068	746.5382490903037	907.6771419492538	True
751	P38694	MSC7	MSC7	71.32	3287.243309469347	3894.334991235346	3895.711474720365	4041.12635506075	3700.791427205317	4546.322607186737	6881.042848266084	6174.193409322695	5847.63351372332	5882.605686834165	7221.305235868002	6908.445803165397	3685.936037957721	3443.70946655626	5422.574194062538	2674.934288549941	2975.305117580123	3073.751179923256	2648.992555916645	2728.59255204574	2777.081079972836	2474.177988833901	2808.64017515155	2447.684191019809	2612.174255176933	2204.102374449068	2867.922388656263	True
752	P38817	GGA2	GGA2	64.346	4403.910868596112	4422.264255840477	4590.096510732662	3861.659264206204	4219.83031751931	4572.483320316881	5237.480187995781	6059.749000835812	5091.022405146524	5565.839306514893	6820.197458752864	6994.343002160099	4402.50302937533	5511.585605729826	5557.813289102232	5831.408168198898	5977.115525944005	5984.856062464039	6306.532816710971	6323.658163770104	6058.932850682955	6199.955194782314	6367.550830719162	5912.49862191484	5404.132217740172	4388.357826396828	6538.938232423419	True
753	P38822	BZZ1	BZZ1	71.17	2055.454074237038	2279.123915722364	1957.800368697979	1793.348830574028	1739.974850642307	2031.02448667787	2030.432672907206	1774.406297846981	2744.488429213246	1810.279277072809	1732.939706430908	2341.920874937575	1474.662602286801	1832.58519557074		1948.593886769057	2007.532816844161	1885.858923800091	1664.989348929983	1843.63465842911	1764.643934115362	1872.432139811243	2091.916638252286	1748.960616183251	1667.386087376197	1046.947358460932		True
754	P38825	TOM71	TOM71	71.855	3371.065573213581	2857.82370022773	3511.879106972236	3397.056532950431	3098.413039750416	3102.742609973059	4907.506456813875	3935.420802786172	3324.533705947241	4572.626957768711	4288.320446163263	5099.334993119465	2790.682610892281	3669.07549645863	3191.672482059493	3519.897773734119	3747.555969875521	4156.043989007708	3940.9397562068	4048.229055642739	4087.104139727414	4079.925674541736	3775.006106569798	3835.097431323848	3863.820585682377	2921.409802845854	4360.309871263483	True
755	P38996	NAB3	NAB3	90.43799999999999	6057.308720424463	5608.291201264173	6293.263597608122	6066.711823746541	6620.147726347414	6315.962623834323	7165.702972995221	7188.181320482346	6809.868741517795	6686.49231739615	7719.580915357942	8761.128299494463	4365.781080022993	6043.535142470621	5608.33827882294	5437.461984376741	5408.536403915631	5211.478324271159	5329.524890854202	5553.224224264685	4990.151642062075	5983.072954272626	5786.959570826561	5160.984655590572	4602.608267783739	3746.625079605698	5599.32033717154	True
756	P40433	PFK26	PFK26	93.416	695.619669464494	128.4347049404547	254.0776292684076	664.8227983776051	164.480800231137	695.0504568146024	304.4716026394427	131.471468232256	543.9037754384517		155.1425334106553						133.9239079797133											True
757	P40457	MLP2	MLP2	195.14					59.10233940150341								31.54632975007584		75.73651589309664													True
758	P40693	RLP7	RLP7	36.559	5397.768468798436	5636.226885009926	5154.865450270404	5901.889474487361	6263.711877121986	6026.685595865386	9303.956686758362	9867.567285288866	8732.54113458504	11248.77957895028	12110.57527265692	13194.25412848664	8278.596535188966	11606.25640058924	11165.49682827946	11785.98993974616	13155.27065660874	13293.5479716194	13415.05861309894	13301.4432597036	13662.48978316449	14552.68584224174	14437.90690108953	13786.07005393729	12987.84581747821	10747.85463432652	17677.2421790046	True
759	P41911	GPD2	GPD2	49.42100000000001	18557.80513501275	19022.81818143753	18644.05751620244	16975.33022549134	16013.71624800394	16760.53466224606	16481.01577748094	16400.18213290993	15838.355467999	15677.7327362567	16032.85869562209	17319.81895207023	9821.388922609642	12579.21090546801	12945.23828544824	12850.74179059219	12980.97385119291	12799.00228867825	11813.12356466847	11737.06006867705	12225.03699472253	8473.109695358684	10067.65087485297	9340.79971591045	8221.880701934579	5833.996408372913	10977.58484560349	True
760	P47039	BNA3	BNA3	50.082	23497.7492877238	21302.25068394489	22879.4486152862	22564.52976213846	21962.87168008972	23466.20945897543	24738.05165959015	24953.01237399898	25613.65065587295	24266.51774838447	26315.77667985217	28650.73764005037	14915.57575049314	20844.33647095346	20739.58845998827	21046.41551725322	20283.24343439838	20661.08102519604	19711.70104141414	19841.51087632171	19878.4722118508	21682.40510488628	21249.04927773789	20635.38807269731	20634.43574316012	15602.41000262158	26169.36087083526	True
761	P47054	NUP192	NUP192	191.53		259.6944448243041	185.1598562150545		289.2717919960946	202.8898750948717		173.1666669450504		235.5468290690762				240.8716979323397	164.598849762287		236.7739151475607			172.6093904134506	184.2499708344552	212.3170836469239		209.2950670497364		231.6916321315647		True
762	P47083	MPP10	MPP10	66.952	1125.506017924849	1066.662714579999	1044.353117573245	1163.585704317515		1302.203084520855	1524.474530981131	1714.958216991731	1372.632863592148	1734.181331829959	2021.02916741025	1858.229263639054	1245.971850977881	1773.292510366252	1928.653719794205	2139.192573129276	2143.974613573565	1907.391178787178	2058.351161840701	2304.499746367981	2086.652030343984	2173.695259814076	2141.949715148171	2090.949626719497	1780.444358110683	1754.792876391304	2424.143791309728	True
763	P47120	LIA1	LIA1	36.164	14668.52311864461	16054.60585771296	14656.96407203575	16264.75824199855	18673.18050884465	17578.90002883469	25609.023356551	24433.75362927805	22722.41529876185	28971.5096996692	31861.20412882027	35471.00378902554	21745.47534407967	29362.47376304147	26234.23694290826	32394.58071386983	34479.92046464926	33090.81437050515	34268.56216047378	35922.29340114794	34397.1943233686	40016.88543979543	37973.14104679435	37376.44938258383	36928.79881448046	30703.94558728695	46037.6364652915	True
764	P47137		YJR096W	32.344	10468.21114278826	10418.95886938379	12050.08781152314	11797.36851025259	10187.76391150423	12674.27151184879	8167.029542733355	6887.732106060334	9228.510166329019	5254.657925365227	3478.554650204389	5998.168687893227	1769.027585880056	1681.40129219371	1659.185364202574	712.2514063104129		810.7386069127816	771.0637983818501	745.3846912674395	1260.473263356275		632.1338680145205	1282.457848273331	506.2475320115616		839.375970335043	True
765	P48527	MSY1	MSY1	55.287	1372.94915709286	1280.246678873466	1262.513148905537	1182.689183905945	1371.543749029888	1281.544914538624	2403.968297584744	2754.772531431797	2661.644226176638	2892.040732870179	2917.466216180457	3757.13947446217	1899.20401800583	2871.797591065768	3022.168415958826	3473.647732944724	3241.398375021538	3602.857707433384	4357.314856113727	4126.726551159735	4397.260981211314	5723.75090492077	4172.106572741042	4408.131918492847	3645.19472480998	3122.502215486933	9381.728012515321	True
766	P50086	NAS6	NAS6	25.616	10070.37178755219	9825.399357890452	9419.278166153295	9273.635743551167	9615.922227929932	9969.837586156313	11653.53529489534	11658.24326786957	11025.29975517277	11997.2338061302	12270.13789594901	13142.42816932936	7728.960509967803	10836.30598019628	9997.883886947659	10550.46565120846	10617.65160290407	10449.59843149376	9978.250709966545	10205.83745621727	10248.32941687115	9757.739831365312	9365.396929297722	9131.394090704754	8076.095908733654	6781.361882747413	9561.836937214272	True
767	P50109	PSP2	PSP2	65.583	3102.294270539867	3391.338647913115	3602.434626783954	3388.612863106689	3782.42198606921	3844.113913956478	4521.709425825594	4972.432607444543	4444.825583677637	4846.810117304523	5195.523540466592	4686.907225451134	2995.156618590011	4196.486126783056	3977.438368824785	3580.743422561581	4259.758399131641	3707.451538337116	3720.940937954551	3622.100056269247	3533.187433893243	3711.37773543918	3233.175593447281	3464.227656855449	2895.997119688774	2416.928394593639	3407.131820392346	True
768	P51401	RPL9B	RPL9B	21.657	6637.444927523556	7119.437833302557	7027.961982428433	8041.815617861273	8609.426624900545	8731.56422561685	9157.720339092459	9779.938841436538	9224.890535413173	9799.854541215633	12048.85198074784	13128.66532469567	7315.988485679112	10682.02219393763	10086.48177982549	10890.16878039093	11364.0684062956	11353.86375338115	11287.58907062608	11962.27465961911	11734.32201818612	12741.83612144862	12493.07729209256	12162.904192272	11402.82093315516	9354.924854759161	14262.35885604542	True
769	P52593	NUP188	NUP188	188.57	222.8205149924247	286.3043218972279	307.6595252949819	372.1558878384782	314.3537397472196	255.3347013440404	252.9807777995892	396.1847255126362	252.7014819524254	403.0442410553937		592.403869945737	209.0268765604922	252.6121126350893		272.222635439323	321.0355693787935	264.8168910559983	290.6701389079616	305.0012726482609	269.9590640955844	308.9670269013423	342.8162428869018	272.9437670980544	348.3910784577511	239.0954247335642	274.427014048139	True
770	P53064	RTF1	RTF1	65.868	1889.820293495355	2191.303580497723	2414.747122586049	2325.831041639992	2385.833947476803	2240.586581500454	2987.150187081199	3179.399720405305	3017.00501154247	3041.519418616582	2964.134672271973	3961.339563764744	2250.478796931966	3254.23991534131	3187.91990334453	2984.128135783797	3206.309551046907	3158.048986334847	2671.126543760197	3149.661548221635	3216.014905187626	2610.330932448217	2962.553299523604	2601.226831064747	2325.756125238476	1968.068254888559	2066.607513952464	True
771	P53145	LSG1	LSG1	72.727	2625.73036499168	2786.16004308942	2983.4738625829	2933.232406063898	3027.432666620786	2695.668874183952	3486.839520160675	3321.81032492345	3397.546656875888	3838.316391303923	4749.782887097284	4477.974994162239	2589.779547360757	3967.175408860704	2960.556767299681	4129.488846235036	3998.513618816789	4450.303972313367	4148.936461083111	3658.371564879043	3664.814596841648	4505.971207008453	3921.322111721951	3830.075136284125	3935.064259428481	3226.406518074004	4548.892278548498	True
772	P53199	ERG26	ERG26	38.706	10803.33087395225	9359.187224346602	10427.63716607631	13954.71618918266	14278.11371573105	13945.55517129859	25466.46976524057	24369.43878389526	23308.48678772385	27971.62261717758	27745.893740997	31725.28916590154	17441.50125388327	22351.29837952026	22202.14547106495	19676.93802219199	19234.06141862279	19164.61214548174	17766.85330666346	17873.46032176252	17540.55892658317	19174.30276544552	16395.81349176686	16384.50717203431	14598.0556166036	12343.29710609368	17544.43291998734	True
773	P53295	RBG2	RBG2	41.006	5132.756264125966	5214.733205414515	5185.253760904725	4422.582403883338	4924.85749559726	5382.708988298087	5478.24552976034	6264.148629879347	5390.570166737722	6162.94310223319	6702.287019430439	6628.663736489436	3819.516167026273	6472.840266194767	5407.043921303175	6156.713986293857	6583.720034963248	6708.297944294732	5782.560160255653	6763.759768518864	6138.028480219296	6738.654327598812	5926.81346583105	6355.443259981924	5965.870357577803	4632.341851690676	7078.410903056779	True
774	P53549	RPT4	RPT4	49.408	46862.70197522378	47287.11369298553	48224.00319377275	46794.14941243362	45388.89887543918	46110.28727253107	48233.3955754195	48094.4406513913	47203.22052733097	47635.93056413731	52779.47927006169	54937.06391318744	29813.84150886536	42070.85488420812	38326.95717605409	38151.61729843833	41290.45786800148	37574.79229109582	36087.75765719974	37345.03123941528	37917.65741994039	37126.90496715505	38041.93286048013	36653.15924825281	33077.18936184156	27230.77738855116	42430.51875069044	True
775	P53839	GOR1	GOR1	38.831	70186.19541878022	66873.7551170376	72270.14786108941	62996.78017800164	56488.65232310048	64279.78954943709	43398.73004453511	41271.52531295922	42207.20020442838	36506.9831110109	35286.17055346612	38289.43923590302	18577.82150972376	23998.78420743225	24791.9781043453	21121.69046738576	20617.63571643078	19328.75693428147	17550.45444529747	16318.50942644144	17502.78357344735	11728.74241055621	12755.26631404329	10543.11282437977	9896.1203189571	7371.60183553665	10734.47998965529	True
776	P54730	UBX4	UBX4	46.964	3160.53720677877	2868.893189450711	3073.754717429827	3003.575808964369	2748.862898301585	2867.483434115007	3337.594821354625	3982.841446563617	2777.955253484044	3066.472381304832	3264.847087540301	3685.235057173726	1926.375217064643	2645.78511058001	2214.049610971823	2689.26470102118	2590.555002926083	2679.626706987537	2828.816531011638	3063.777418950137	2490.140578398501	3037.56759359123	2745.671419407997	2359.228759439898	3238.504657414842	1853.3619553909	2948.910467522048	True
777	Q00816	REG1	REG1	112.61	2733.283275333676	2802.011925921716	2869.419015899384	2736.99092872601	2685.425138720109	2479.031534852852	3080.738810105446	2814.836669198379	2840.371736281716	2726.656372842253	3203.714050133705	2905.56099675531	1666.935143468286	2500.095539331973	2444.482114689868	2325.235820431207	2303.137782746254	2226.55973874512	2120.153261822207	2258.558253826499	2141.930778115981	2356.333519203557	2323.935306461444	2285.058696155565	2205.528441076372	1571.633669316346	2343.737339369961	True
778	Q01454	CTF4	CTF4	104.42	1147.045255025964	899.2339683892585	1006.712156903229	712.9490954716063	908.0283083172673	768.3512923099422	1162.977700206472	1303.402738035541	971.4456404241963	706.4754337398412	1517.154317955252		552.3026050179935	814.4491758460958	1045.16492332556	938.0271523820256	1046.428805864185	797.4235567663296	656.7353423499449	977.1672690041271	865.7816675272865	931.856291205727	919.412879325388	808.3761204785884	514.9292467748933	710.0128800032344		True
779	Q02201	OSH6	OSH6	51.587	2726.315604867052	2809.652326440899	3061.302108746973	2955.522068665895	3109.948631226812	2878.282387756936	3530.244986458002	4100.859139881652	3652.730885434333	3144.80830634133	2241.693958443629	3496.977359525051	1940.270207927629	2630.084227976066	2308.99917462123	2410.434801311223	2325.465675589845	2502.688637277759	2161.457188823416	2438.295945585579	2680.900615000655	2933.81625565453	2234.992707417279	2786.30026775122	2239.03988780383	1660.094831981296	2965.817730789182	True
780	Q03088	SVL3	SVL3	92.14299999999999	2741.87497233114	2707.955997689817	2835.920841946413	3341.376468652627	3325.83141985225	3415.811935216177	3999.163222072405	4604.377310242355	3969.977001049997	3933.466011593539	4864.718451226211	3970.633910083804	2638.061989369691	3383.165030340574	2471.066350273341	2758.576185173607	2677.049787609622	3704.834223669397	3194.965284473693	3795.217634052929	3860.356111591502	4445.978217910216	4214.858137781767	3330.331208603429	4181.614660340882	3066.505064619416	4593.426596353928	True
781	Q03102		YML131W	39.976	54574.77223284612	54027.80753825916	55920.26765729541	60255.99105054515	51978.82908940189	58327.7202538781	30588.6285171559	31011.4652646244	30106.31525282611	21949.59190728108	25141.73643224166	25963.18100934685	11355.38255054151	12833.6845120447	13902.89195860448	8381.628816769822	8509.448210364753	8005.749649912266	5062.285606592194	3417.184814595582	5022.666457785188	2848.032413039315	3219.429126703882	3291.236324643362	3069.389638436998	2876.515212014765	4316.745716569234	True
782	Q04409	EMI2	EMI2	55.92	13279.04250781497	11952.50714554103	13259.42943246492	9272.15809050692	8691.943628892961	9797.823479798124	7179.738931484976	6398.614420007621	6542.958488342557	6850.588890361778	6771.698221189237	8075.725687457991	3985.743152087951	5611.395164284761	5324.733011163482	6023.014169348316	6265.133320676005	6064.753610818611	5912.740472535825	5860.572790426643	5739.303261955133	6537.709287844029	6135.186670058765	6006.908333662837	5701.260120743571	4505.67543375987	6483.906519367853	True
783	Q04636	POB3	POB3	62.993	6634.775716231326	6655.580072579471	6549.149907430177	6740.672802608034	6234.871801774935	6867.477636972938	8223.154527642122	8334.031096548997	7894.977019531931	8416.669901369969	9000.28970301353	9117.896567315247	5111.196912607174	7372.21036113279	7762.81182349818	6922.594456732473	7009.526437244499	6664.197980095728	6208.823951460948	6574.03505328816	6047.082333361115	6472.699969527716	6432.822649927106	6236.745592750422	5703.229049792245	4838.156803998812	6056.512999762612	True
[truncated: 2,039 more rows]
