# Supplementary material for: Proteome allocations change linearly with the specific growth rate of Saccharomyces cerevisiae under glucose limitation
Source: Nat Commun. 2022 May 20;13:2819. doi: 10.1038/s41467-022-30513-2 (PMC9122918; doi:10.1038/s41467-022-30513-2)
Supplement: Supplementary file 8 — Supplementary Software [file 41467_2022_30513_MOESM8_ESM.zip › NCOMMS-21-15807B_supp-soft/Code_03_Prteome_and_Transcriptome_normality_check/Transcripteome20210906.csv]

gene	D025	D05	D1	D15	D2	D25	D3	D35	D4
R0010W	74.44312456	76.43329459	48.45835261	49.54985845	54.37160871	54.68763518	64.37142713	32.91894817	41.3887784
YLR155C	37.8446204	36.33216109	35.09153286	31.09655739	29.06672448	26.81877527	29.59279143	23.02903257	22.43188338
YLR159W	7.223876378	6.016158562	7.014011739	5.542861213	4.800110982	3.934088977	4.485134656	3.743151349	2.596468987
YHR056C	18.6468205	14.03829043	14.15865867	14.74817516	15.3658708	13.53486928	13.67102283	14.30988135	13.97885716
R0030W	209.8214511	223.1304556	128.5726303	122.797999	134.2457567	119.268918	116.9347332	37.13310898	49.13686766
chr0_gene_8	271.0646265	212.7907044	191.5977901	216.4145361	305.7318079	344.4711501	335.1855023	334.9333471	324.6026097
YAL062W	30.18946393	16.76654714	9.003041128	7.812308121	9.910471572	10.08671227	9.508418724	4.136637057	2.869595775
YAL061W	14.84328156	16.33806411	18.68534755	14.57419505	9.892918525	5.719490988	4.831795909	3.684358983	2.863570692
YAL060W	28.31298722	28.33775277	25.55109025	26.44564467	32.76987036	40.57251799	38.92912096	31.95047579	30.89485471
YAL059W	10.28840321	9.497299519	10.23114633	10.73082028	9.754109745	10.31629097	9.895331128	9.451380419	12.4508209
YAL058W	5.03721519	4.734438538	5.193433807	5.285897134	5.257471541	5.238125094	5.300677998	5.23474226	5.574987279
YAL056W	5.849733217	5.955156775	6.495747517	5.750612395	5.317650134	4.554005466	4.196949241	5.211580101	4.983656971
YAL055W	11.17032557	11.63873913	9.689366247	8.544418545	6.587370095	5.518737076	6.357528277	6.119161481	5.424857623
YAL054C	85.59127656	81.0534441	64.69283228	49.25582561	40.26682734	25.2309305	19.05502059	2.258033475	1.599214627
YAL053W	12.84707841	14.69304442	18.62958264	17.12943204	12.82162799	10.99189971	11.32946936	9.601444009	9.153844299
YAL051W	4.413167301	4.198269255	4.03022199	3.751195178	3.937464006	3.474084703	3.378849528	4.006674959	3.940091072
YAL049C	26.66742088	25.01156513	19.26271883	17.47241853	14.91588257	14.45967424	14.96981295	13.89666486	13.68461855
YAL048C	4.32168401	4.137095647	4.587474196	4.049436067	3.722307371	3.839012625	3.634518941	3.588906618	3.431059091
YAL047C	3.671224505	3.476396883	3.092127012	3.238515825	2.866182948	3.19147131	3.337048195	2.965985146	2.858448876
YAL046C	16.09582062	15.01294738	16.02698042	16.32641998	18.52255493	18.87844882	19.18018037	18.3669917	16.8931409
YAL044W-A	28.31575476	27.7113558	22.99080954	21.73011401	19.15694131	18.95673571	19.66571824	15.18268426	14.04784666
YAL044C	35.4273662	38.07108068	48.4217953	51.56394545	55.84242073	52.43786764	52.08736661	54.44865878	60.20407962
YAL043C	5.653163444	5.699170879	5.972545696	6.07355587	6.830110326	6.866305033	6.480051917	6.83572309	6.852559648
YAL042W	14.51962142	17.0163168	20.87144756	22.22642889	24.88397557	24.79816537	24.72379894	24.52619645	27.2300792
YAL041W	4.636986047	4.97031476	5.646554083	5.968428869	6.111034995	6.6412281	5.965734419	6.927843966	6.613716075
YAL040C	5.665492046	5.874796926	5.029971707	5.745220104	6.400840945	7.44174792	9.568827695	10.39751181	9.487597263
YAL039C	17.08280171	16.47887436	14.6019281	13.26254934	14.74986043	14.70160995	18.1619019	18.01417449	19.17120921
YAL038W	130.6745181	151.5533898	137.7935866	105.8701256	59.06800785	41.32068442	37.91008101	37.18917883	48.69655184
YAL037W	5.135161579	4.52253557	3.343927013	3.538869032	3.461130858	2.932193043	2.313136583	2.782020479	3.142221537
YAL036C	7.702511313	8.068284484	7.744966061	8.757521843	9.285577758	10.69549265	10.9234403	11.03753844	11.56153035
YAL035W	10.90588489	11.46811146	13.42078397	15.01310116	18.53905012	19.81642166	18.68256895	21.97914416	22.88848707
YAL034W-A	4.466089255	4.402499144	4.396099882	4.778274061	4.75353039	4.982695294	4.826565995	3.956854793	3.819467742
YAL034C	16.5051394	16.25094015	13.68394376	10.49796188	5.43704418	3.217348609	3.358820214	3.21965599	2.878440043
YAL033W	9.717805725	8.840169353	8.375987537	8.861071124	8.060698817	9.414488272	11.09129704	10.86637853	15.24890189
YAL032C	7.51780591	7.415029289	7.081336809	6.891943333	6.771514436	6.626431473	6.585599435	5.20765223	5.164979055
YAL031C	3.630841878	4.003081774	4.652401386	4.549660665	4.550109681	4.481950007	4.495658587	4.610064983	4.645210538
YAL030W	32.3173338	31.82100919	29.42066729	25.22585339	17.46686069	13.74719345	13.14961298	11.93203656	11.33183051
YAL029C	2.504451893	2.334110044	2.823778843	3.685598957	4.852344211	5.717205158	6.123840903	6.211325354	6.523532714
YAL028W	3.340071237	3.389385055	2.464004226	2.047688088	1.321279347	1.188088783	1.279475787	1.219574648	1.116489609
YAL027W	10.33688624	10.34895732	8.147097959	6.833585906	6.5704132	6.387728041	6.756440815	5.600372636	5.308604887
YAL026C	3.331280476	3.340815335	3.868761502	4.12300981	4.380021768	4.094501043	4.232855149	4.640543472	4.869488521
YAL025C	8.94170023	9.963670758	12.04978681	14.37154925	16.90728509	18.61603361	21.24273219	21.1431717	22.43081067
YAL024C	1.430611001	1.68579071	1.731130431	2.18117594	2.535072597	2.723883581	2.158646118	3.127256966	2.935770893
YAL023C	8.281103768	9.612907542	13.9887637	15.55604471	18.56814777	18.97488445	18.37768269	21.37377799	22.89792581
YAL022C	6.552819851	6.408330026	6.526612481	7.038088274	7.772313311	8.01564895	7.584277494	6.939233705	7.336376594
YAL021C	7.48076348	7.903691355	8.123584126	8.40374367	9.538290081	8.959779803	9.428834015	8.033677709	8.700650671
YAL020C	8.336496632	6.477765465	6.376648065	5.596047429	5.62692684	5.1935993	5.406736526	5.418977065	6.81611776
YAL019W	2.915685924	3.308907142	3.768802037	4.302184917	5.209581107	5.964648079	5.683564859	7.209842261	7.493308021
YAL018C	4.793758924	2.37261701	0.396920228	0.408761211	0.478568943	0.919164835	1.806272405	0.848531048	0.451605618
YAL017W	5.365478534	5.544422064	5.81728058	5.157887114	4.676957142	3.89527293	3.88455863	4.726319322	4.355761364
YAL016W	16.00214914	17.24473284	16.42891198	14.96667618	12.61591953	11.86624393	10.73340463	9.898099026	9.266536845
YAL015C	7.726055727	7.705854604	7.331243826	7.186601846	7.102528417	6.474503795	7.270947413	6.400384126	6.257086562
YAL014C	11.19370003	10.21861957	9.243571051	8.811619073	8.571057251	7.805237472	8.15974517	7.939118944	8.925832936
YAL013W	8.91678789	8.262811871	8.50422167	8.260090925	9.435079082	8.373849235	8.913331002	8.120584176	8.613675151
YAL012W	15.69243679	20.79611904	21.67084637	26.14083829	35.54165734	35.68699619	36.30337744	37.10284449	41.79457523
YAL011W	4.047213249	4.288573921	4.397223476	4.198327746	4.455067493	4.737180521	4.605405111	4.350294704	4.015608479
YAL010C	4.905046799	5.224205619	4.349428028	3.968025876	3.545174974	3.313604331	3.863491018	3.400983456	3.141055455
YAL009W	8.888607232	8.472527683	8.268993968	7.681036897	7.743838808	6.791593244	6.54458583	5.854794481	5.595431427
YAL008W	25.73355346	24.69138005	19.95022911	14.81464631	11.0033916	7.809589394	7.795837	7.541253779	6.949802936
YAL007C	9.307865435	10.35189408	13.20380844	15.70346961	17.95309999	21.81450653	23.50591862	22.4460563	21.48564803
YAL003W	82.08818173	86.00728756	89.0466473	91.48261029	96.31671221	105.3849878	98.53167809	109.7076587	116.2319092
YAL002W	3.52416035	3.518222028	3.398589475	3.363890956	3.295051301	3.194032439	3.370360863	3.699287725	3.429171779
YAL001C	4.156072485	4.240658474	4.550492551	4.32947956	4.340380378	4.080063758	3.750378047	4.329747435	3.964156588
YAR002W	5.545836995	6.133814909	6.139831091	6.974941193	6.962171314	7.846223886	8.516630892	8.460255512	9.233253378
YAR002C-A	26.49966548	28.57946747	31.73200385	34.05714922	33.43334972	34.72356181	34.4196883	34.90264331	35.53967136
YAR003W	5.390292443	5.17838788	5.388581482	5.292100703	5.175836257	5.847105512	5.347843885	5.563972412	6.162958162
YAR007C	9.169877363	9.408810177	9.446553654	9.481169591	8.51486231	8.148105767	7.441757361	6.373915273	6.311525918
YAR008W	6.129706917	6.233293403	5.186301898	5.644363322	6.522205184	6.710675281	6.633288968	6.295082978	6.435663149
YAR014C	7.61567748	7.588629768	7.05361947	7.337052857	8.451104921	9.056255314	9.75513174	8.960498456	9.174818568
YAR015W	18.46975832	22.3445758	26.5645955	32.65093469	40.80582474	41.3322043	44.90619754	38.46740088	39.92353518
YAR018C	2.910363246	3.462588469	3.758163856	4.46532355	5.992503894	6.868076691	7.791732003	7.724565391	7.61137014
YAR019C	2.359663319	2.505183313	2.699337789	2.599442463	2.644447666	2.826974272	2.616319614	2.87223491	2.714994314
YAR023C	4.385978466	4.197659939	3.161241914	2.858259829	2.427156563	1.972845052	1.555864191	1.644188401	1.703794361
chr1_gene_68	0.566625764	0.574481671	0.342886936	0.155289281	0.204961261	0.036061226	0.112523591	0.236600488	0.134413446
YAR027W	13.07986673	13.83547284	13.66489802	12.45647962	9.400732329	8.032116284	7.293075039	6.802362027	6.954186651
YAR028W	1.789789706	2.432042357	2.263064494	2.349702079	2.551768442	3.060251145	3.296620443	3.580326823	3.155871336
YAR029W	1.699054216	1.22769382	1.108049343	1.342341507	2.001872283	1.903029955	2.165538909	2.43000366	2.034184314
YAR033W	4.083183532	3.933823374	3.237818352	3.244031123	3.495027645	3.473231498	3.311654008	3.294854028	3.051452305
YAR042W	4.876715251	4.67426035	5.2158398	4.841959888	5.675945492	5.798795935	5.791876043	6.707225934	6.890785707
YJL219W	5.099114688	4.111518216	2.504399349	1.96858201	1.757031759	1.702265607	1.886898712	1.737287511	1.665939798
YJL218W	2.094191956	1.982030099	1.66301794	1.464393429	1.802632893	2.355016071	3.275623508	4.147616455	4.475470417
YJL217W	24.21914519	22.81685469	19.65532798	21.37647348	26.79370344	32.8629687	37.66516161	22.44053041	18.73658222
YJL216C	8.968635747	6.972105994	4.15432969	3.578017329	4.593674683	5.418610912	5.705650953	2.67526689	1.730518322
YJL214W	3.229836114	2.218549711	1.507930993	1.372392685	1.650838117	2.112517644	2.166749764	2.056327051	1.833314466
YJL213W	2.59171342	2.416430033	3.478813384	5.348119561	9.507413901	13.21874807	14.01388964	11.89773315	13.21230377
YJL212C	2.939601654	2.813242156	2.378601438	1.986350934	1.907540475	1.991707471	2.01447575	2.446003454	3.083491669
YJL210W	16.01460473	17.19278079	17.23027032	15.34562768	12.73388043	10.52691706	9.554642587	7.667667592	7.385744543
YJL209W	2.571447892	2.757846267	3.521765169	4.346918951	5.210545298	5.807628728	6.13764943	7.603910627	7.646973283
YJL208C	4.838108959	5.237604636	6.918479247	9.007854254	11.6764188	14.05444486	18.69575511	18.39989698	18.28795362
YJL207C	2.283681212	2.135973337	1.971266667	2.216670622	2.625032247	2.687835394	2.597259816	3.466491104	3.566338346
YJL206C	3.835670002	3.814904924	3.66660679	3.399034624	3.119547826	2.661738271	2.62731477	2.388645083	1.971999666
YJL205C	24.18766723	20.10982904	17.7705016	17.27623383	13.96435888	14.42963737	15.93259811	16.56343275	15.69217809
YJL204C	2.930418094	3.039916976	3.006992462	2.771121892	2.62204907	2.759423996	2.492959779	2.507585933	2.351095066
YJL203W	6.32962246	6.153363006	6.427373179	6.558151939	6.546476694	6.621224945	7.514075461	6.429925509	6.512918525
YJL201W	6.309038195	5.722037532	5.37887224	4.905109231	5.487443467	5.663307884	6.16412331	6.238244043	5.948410638
YJL200C	8.940104296	13.53394081	20.06330085	22.83724753	24.77072515	26.39887694	27.11880739	28.38396208	31.65152218
chr10_gene_20	8.288128831	8.356548617	8.188170537	7.312994356	5.317317674	4.04611387	4.247969849	3.446365492	4.13556296
YJL198W	3.597070943	4.078622579	4.87521625	5.696936251	6.324205352	6.300489212	5.507421807	4.972433146	5.686665757
YJL197W	3.296243285	3.471594993	3.676039848	3.856002106	4.457177068	4.451796989	4.152707885	5.317737825	5.545564949
YJL196C	14.98155326	14.30472543	12.05245401	11.42461974	11.90781433	12.08535192	13.45266395	20.21652726	20.34306254
YJL194W	3.140986359	2.841219075	2.518324174	3.140940292	3.427814785	4.288856108	4.201526993	4.892086432	5.347152527
YJL193W	3.106763814	2.969615851	3.792806679	4.725801484	4.881613529	4.782385653	4.842457992	5.352145954	5.875644235
YJL192C	12.19486044	13.55033145	15.24360798	15.72644597	16.9043388	17.79344217	21.42353152	19.69102946	21.05788044
YJL191W	49.76226503	48.931225	43.64124691	42.91266654	45.98603202	51.75155636	47.54222587	60.2833191	57.82087089
YJL190C	50.52318225	57.65636224	62.86448085	75.19347725	90.79639949	110.6973765	95.28803902	123.6344789	145.3032821
YJL189W	261.6073726	299.7043965	331.0076751	362.7187193	377.6729527	482.3408706	366.8773737	504.3590337	626.4128522
YJL187C	3.871386132	4.274660526	4.686052176	5.378155546	6.784429729	7.494176723	5.877727345	7.485805696	6.465126816
YJL186W	10.52119024	10.68071198	10.38608102	11.62773644	13.27454156	14.07811507	13.67833906	10.3321472	10.07869601
YJL185C	15.46798821	14.8735844	10.31876086	8.465493404	5.305826122	3.610801951	3.329948918	2.48553837	1.977823341
YJL184W	14.27348352	14.69829211	15.9369663	14.63510765	16.53623594	16.41301619	16.9987271	14.87839692	15.18507442
YJL183W	9.385000804	10.09704976	12.28455512	13.46217742	14.54017437	15.96741076	15.31681881	16.52185445	16.86770901
YJL181W	3.304434985	2.476048172	2.233438263	2.076938284	2.222901693	2.851912036	3.212088663	3.762393059	3.219489853
YJL180C	9.18804868	8.928798346	9.483649519	11.37739983	13.31548293	15.48871174	18.62764425	20.16833971	20.22595134
YJL179W	12.25719113	10.86075436	10.55333124	11.06008698	10.71440011	11.64022679	12.21746822	10.94537187	12.41049314
YJL178C	15.70958245	17.12579228	16.65406388	16.01457826	12.94064017	13.25048158	12.12614338	12.99201658	12.94911497
YJL177W	46.62925056	50.64524641	53.20209407	59.47689681	67.41992836	77.81855453	68.74662116	82.73207582	90.65785578
YJL176C	4.715319977	5.288902514	6.710933626	7.022009211	8.003802995	8.391727544	7.963843836	7.937304533	7.509136965
YJL174W	23.73939521	26.91200944	32.54539702	31.2231853	30.63590048	27.25239474	25.98929763	24.15608902	26.16125997
YJL173C	33.23390167	33.19286351	29.28603326	25.82525469	22.86820929	22.28034099	18.1994526	18.21991163	18.46159029
YJL172W	8.390685878	8.992375282	9.894709271	10.18023617	10.25230905	9.543231059	9.363099361	7.506534769	7.615107712
YJL171C	6.752578372	7.282661745	8.843601326	8.781009014	8.490810148	6.813146309	6.862776522	7.454927714	8.325028447
YJL170C	8.559734662	5.930993658	3.162433453	2.543148594	3.198698602	2.839580696	2.571623754	2.903407516	3.074525182
YJL168C	2.88915014	3.381104522	4.710989268	5.465872532	6.01225234	7.748966893	7.346008849	8.493611766	8.208433313
YJL167W	28.73780978	35.69083461	47.24221911	49.75063966	52.02276582	47.58130314	47.38843284	45.12062694	48.71781889
YJL166W	74.50679405	81.99826535	90.18174689	97.38943895	99.00294621	106.894348	93.08751977	105.8071635	103.1315545
YJL165C	5.256139117	5.721382965	6.685960967	6.233948629	5.540332508	5.024610452	4.859534894	6.193422209	5.870579851
YJL164C	7.585745093	7.252897818	5.691674818	4.449883794	2.664381356	1.886001995	2.004921036	2.068663115	1.95179805
YJL163C	13.13775306	13.3557606	10.74199009	7.802050773	4.019300368	2.203894863	1.822457277	1.980049341	1.750313121
YJL162C	3.200168254	2.847038444	2.711197869	2.727693599	2.442340236	2.789386164	2.731642685	2.504157447	2.549583388
YJL161W	14.54540485	16.11523181	13.49035963	9.700779494	4.038880274	2.006318322	2.027267427	2.066395205	1.372058174
YJL160C	1.972039966	2.240864779	1.923043343	1.701644177	1.816854344	1.854364507	1.489047635	1.143358959	1.026290494
YJL158C	17.15570277	26.43296393	38.17445147	43.30106208	52.08450006	49.88055669	46.27323113	50.66808378	52.36119807
YJL157C	3.797753414	3.571148588	3.310055216	3.877386039	4.772338728	5.67319917	7.298022942	12.5741553	13.10617662
YJL156C	5.30050274	5.397165655	5.942957248	6.321503375	7.414212733	7.248569469	7.262474362	7.152668684	6.549909472
YJL155C	11.39356523	10.63480083	9.28179721	7.54752314	5.65820345	5.19541167	4.811983694	4.551018122	3.907832316
YJL154C	5.521747934	6.084300504	6.250421624	5.817379786	5.095733134	4.63851764	4.58458655	4.823673665	4.759070837
YJL153C	20.2179452	31.22316528	33.72343586	26.9809059	26.37516201	27.4115305	37.2369996	24.84173441	17.09257039
YJL151C	46.80966721	45.06825992	47.03050037	43.25015129	38.18870213	31.89033288	34.44795938	34.90186327	37.15379729
YJL149W	6.974961101	7.322174377	6.380978239	5.53287882	3.988090712	3.537647796	3.881757121	3.454205107	3.077775272
YJL148W	9.367450578	9.875190844	10.86860718	12.96405877	14.99267909	17.40713226	17.79583418	18.53174383	20.54951465
YJL147C	4.34652861	4.434670071	4.594998082	4.370526955	3.619652373	3.662935188	3.925828574	3.700818439	3.292579469
YJL146W	6.510161786	6.786840917	5.789758226	5.563864017	5.26763918	5.13587292	5.715390062	5.264708301	4.818726757
YJL145W	9.572108487	8.95504481	8.59328239	9.970609268	12.26084935	11.97502868	12.75677801	11.26471493	12.19448721
YJL144W	53.01675592	58.31431775	50.93999786	32.87500304	10.90533527	2.901601146	2.663255909	2.001525568	2.140553828
YJL143W	22.94986969	19.95877352	22.34414624	24.530765	30.26164956	30.67338437	36.66415217	36.91551631	41.75839984
YJL141C	10.19372799	11.48799443	11.99329115	10.20315547	6.808221554	5.356901339	5.020564483	4.978040779	4.356116605
YJL140W	26.00168473	25.30426198	24.72578237	24.64918425	24.15043004	24.59207096	25.92967868	23.93467895	26.88104805
YJL139C	6.531204789	6.285041356	6.231407695	6.449537353	6.459482487	6.264135966	7.292516985	6.754225359	6.253297895
YJL138C	32.92612977	38.96607786	40.70869831	45.83268185	52.99664038	55.07113361	57.57979997	56.98706527	59.85991333
YJL137C	12.80538189	12.07439475	8.602332797	7.205159766	6.63561285	6.165159085	7.640927427	6.857207207	5.797367956
YJL136C	79.58271579	89.17307634	93.94772551	107.1962621	117.915033	142.9683489	131.7119781	156.4513767	174.0830472
YJL134W	7.833988653	7.674698163	7.871236517	8.434829283	8.415701245	8.396545369	7.633481091	9.029693827	10.42371126
YJL133C-A	138.0893979	85.54556192	75.60773478	85.26757866	109.5040495	116.9148758	113.8844968	101.9729916	101.9995697
YJL133W	5.527321599	5.510927238	5.909343367	6.349870359	7.7440017	8.287449228	9.339414437	8.889490697	8.795724798
YJL132W	5.823450172	5.446326331	4.431338792	3.426399062	2.057954091	1.649364697	1.664349269	1.700398164	1.332684234
YJL131C	6.242730068	6.081901871	5.505936502	5.706754849	5.943851489	6.497067721	8.675145449	8.25007468	7.170078257
YJL130C	12.94998313	12.55791504	11.4803243	12.12929606	14.3496328	13.28530132	11.91446417	14.76324763	16.87299189
YJL129C	3.830459974	3.549114322	4.075075228	4.640316403	4.973729948	5.188038616	5.214387562	6.122392998	6.407074954
YJL128C	5.507681705	5.975146001	6.564554423	6.146374765	5.849078984	5.66740744	6.394490632	6.694203162	7.195988546
YJL127C	3.383644167	3.271815852	3.367339279	3.408669083	3.738578835	3.564876903	3.651192211	3.87295796	3.726397881
YJL126W	6.478212109	6.037039489	4.988155684	5.081799858	4.575995569	4.462175246	4.390449962	3.863824777	3.967758631
YJL125C	7.577660386	8.437070893	8.075313341	8.659443503	9.702473059	10.19255012	9.628785407	9.687399322	10.41540661
YJL124C	14.21560849	14.1600624	14.66847737	14.74597524	17.39999151	18.69926203	20.81985668	19.04041717	18.41620878
YJL123C	15.78901929	15.99394815	16.11823085	15.01893182	13.83590061	13.5464542	13.23270519	12.71176709	12.55112419
YJL122W	11.4873214	13.22769741	15.23003448	17.08944796	18.66056076	19.8374782	21.31072876	18.7268386	20.36095929
YJL121C	18.718471	18.72571894	18.73216793	19.3521337	22.6427175	22.6082125	23.00329662	21.03057958	20.74967656
YJL117W	16.35273578	16.894785	16.91419705	16.40541649	15.7331833	13.60985708	14.54466216	14.58124621	14.92692342
YJL116C	63.69393728	49.80080972	21.27159771	13.42577832	6.493508019	2.869711171	2.546419308	2.171270541	2.039580577
YJL115W	15.97695318	15.84292478	15.52936517	13.83383658	14.04478789	12.67922795	12.6197085	11.98890184	12.09335692
YJL112W	6.018826697	6.61234549	7.803534131	8.089554294	9.861008077	10.96553311	12.47443603	13.13383806	11.96019405
YJL111W	15.81161327	17.22174902	18.5961318	18.8423047	18.16185202	18.85560046	19.46365532	19.12537428	18.98749816
YJL110C	5.592594625	6.270714316	6.714276801	6.953280282	7.668907189	8.450364036	8.122658832	8.252963927	8.101401387
YJL109C	2.906726829	3.298149426	3.773324814	4.884292126	6.262190183	6.568717125	6.397614555	7.360830069	7.957260077
YJL107C	2.9497649	2.889850553	2.594611633	2.243410143	2.134085389	1.978046482	2.060546986	2.711288598	2.688910276
YJL106W	2.543867894	2.272955058	2.040391214	1.708352935	1.285188653	1.089466411	1.358474303	1.134586086	1.101929099
YJL105W	2.498793629	3.400067456	6.063638377	4.904822262	2.909203016	1.915740477	2.184446743	2.166893206	1.822876334
YJL104W	12.41344921	12.71028499	14.2003084	17.61732012	20.964337	25.08729048	34.72582556	34.77853213	36.11090761
YJL103C	9.811647082	9.519991995	8.395765198	7.542462468	6.720474902	7.095160248	7.703704034	7.196117489	6.121297585
YJL102W	4.462102608	4.778678328	5.596906294	5.745760101	7.063436567	7.811511858	8.87853387	9.145057744	8.247305807
YJL101C	10.54558412	12.10926691	12.64516709	11.53118003	10.0341736	9.011308002	8.584420513	9.953764115	10.8352706
YJL100W	5.818774438	6.518124466	6.296647672	6.570551416	7.426021343	7.024086032	6.988177589	6.947067885	6.721982005
YJL099W	4.161294595	4.000634879	3.524912484	3.422680614	3.33349748	3.126969139	3.347690376	3.111913612	3.194560208
YJL098W	4.893275885	4.822986519	5.023589136	5.579725581	6.048168498	6.426993457	6.347530708	7.163508508	6.862128704
YJL097W	11.42120516	12.97360572	13.73890068	15.33039528	16.51605365	16.86095643	15.85560867	15.78251603	16.2479645
YJL096W	14.50495847	14.17210571	17.22339847	21.10265157	23.87646892	30.32415252	37.49321711	40.60273594	42.09489925
YJL095W	4.828977725	4.81579081	3.761109139	3.827127621	4.717232663	3.813723111	3.219858838	4.131721445	4.101787647
YJL094C	5.781926117	5.83169288	6.760078755	6.761485636	5.505989264	4.248041544	3.644472555	4.450396162	4.154000292
YJL093C	5.272761927	5.539848036	5.547154196	5.524642097	4.971658446	5.173400155	5.009804375	4.860650838	4.91067157
YJL092W	3.338598147	3.606582344	4.203166791	4.182931647	4.41000283	4.348222492	3.894533271	4.368871812	4.287528596
YJL091C	5.960147733	5.668565634	6.60082861	6.236403402	7.024223979	6.252526588	6.499363161	6.652710748	5.930200432
YJL090C	3.285696762	3.612104075	3.491948507	3.693149069	3.923861189	4.095341172	4.211989181	4.482946907	4.194053612
YJL089W	7.773997163	6.751990444	5.071784101	4.380557504	2.486876857	1.269114506	1.228180013	0.941636341	0.555782261
YJL088W	19.20422316	28.61101596	42.55137611	45.8499868	39.73331524	42.41550206	45.66874791	40.87863453	40.7407643
YJL087C	2.628069273	2.69437825	3.284321243	3.610500662	3.827799484	4.48859138	4.113052033	5.129535382	4.84989836
YJL085W	4.866436438	4.837925311	4.513526936	4.605588358	4.527206143	4.787668341	4.887244559	4.663342355	4.484979166
YJL084C	6.127914315	5.338269008	4.161265943	3.706060211	3.230976139	3.193816277	2.935724732	3.070044422	2.675824992
YJL083W	2.681441333	2.707217999	2.453949745	2.511948775	2.374166516	2.701088082	2.526158872	2.747807229	2.326991169
YJL082W	10.78078828	11.01555205	9.592691425	8.350241527	7.190727522	6.305890116	5.537243173	5.142408362	4.928293714
YJL081C	9.917933347	9.934227475	10.25484112	10.72814795	10.69718931	11.71541726	11.6414391	10.27738681	9.264403015
YJL080C	7.681305683	8.033987631	8.09032774	9.188553586	11.14212858	11.16359408	10.55829475	13.04678734	12.77634272
YJL079C	20.66769139	27.98188514	35.59045901	34.62288856	36.27338106	27.12063585	22.1013314	21.69832595	19.8322903
YJL078C	5.748160291	6.515240282	8.625581494	8.188187289	9.327623446	9.053144329	10.06265378	11.68106628	12.36997411
YJL076W	3.824822088	4.153524338	5.636465975	6.090422362	7.550944671	8.233430998	8.629931813	10.08139505	10.06941398
YJL074C	4.815302715	4.490769484	3.711348179	3.883592019	4.80044617	4.828833435	4.538708737	4.821231666	4.263122868
YJL073W	5.077318785	4.510224018	4.966095521	5.066610046	5.310705717	5.486539341	5.462006091	5.805181749	5.584926585
YJL072C	8.636618266	8.699360202	7.864216702	8.466029689	7.64186528	8.030528968	7.670215158	7.435146593	7.541580659
YJL071W	5.376954785	5.869951317	6.653824874	6.755246775	6.27728277	6.233172824	6.515690486	6.299998907	6.272067874
YJL070C	4.112628794	4.351582579	4.26210844	3.913018361	3.135565425	2.858473717	2.611012743	2.651953025	2.264508559
YJL069C	3.750175563	4.532028162	5.874487184	6.919755504	7.598227123	9.381372076	9.545908822	9.180384884	9.890892555
YJL068C	20.60909648	20.9325427	17.75556754	15.32711816	12.36019243	10.29400402	9.735338538	8.118676625	8.255519767
YJL066C	36.31463117	31.27207055	23.67305284	20.65184472	18.87972778	17.56344326	19.32320891	15.43224194	13.05626092
YJL065C	9.921586517	10.37184644	10.9571696	10.75434314	11.69983212	10.87517481	10.98360706	10.82427071	11.26476549
YJL063C	12.81636362	12.67800762	15.43293572	18.44640355	24.99715144	28.67831388	38.99625063	43.89192736	46.24667922
YJL062W-A	30.02907374	27.12759311	30.08928996	32.64932199	36.36389463	38.05719961	40.77232134	43.65499603	46.27435765
YJL062W	3.636994224	4.006476128	4.852085874	4.906816265	5.285508596	5.217262902	5.426131446	5.721728657	6.105089867
YJL061W	3.788920266	4.34701641	4.257780953	5.030933266	5.445114282	6.203617917	6.290770257	6.03283777	6.040553317
YJL060W	15.21502908	16.95740629	18.39307192	19.11657004	17.89254118	17.02941212	17.06000962	16.47645437	17.73911017
YJL059W	6.453040166	5.836292873	4.824535006	4.602655031	3.719049833	3.565424522	3.404868483	3.706920672	3.516009614
YJL058C	2.128010013	2.225739553	2.348610972	2.387991036	2.634431651	2.681087411	2.759636141	2.532571382	2.818852986
YJL057C	10.11624735	10.83471566	11.00233309	8.922830307	5.511956526	3.51348344	3.116221428	3.0930555	2.810134718
YJL056C	3.150292047	3.519750837	4.015120205	4.219903729	3.964556746	4.328220561	4.394279648	4.862140015	5.675654081
YJL055W	23.75989972	24.46529617	24.75330695	23.06246684	22.28615652	22.13128966	23.57305022	21.4218411	22.18808825
YJL054W	9.344053047	10.09120508	10.56504978	10.7844046	12.84451052	13.64291227	16.40203053	15.77917197	16.05410027
YJL053W	9.694294597	9.782613478	8.32967449	7.574585952	6.37431191	5.966504794	6.323081118	5.463177961	4.81842981
YJL052W	74.44580226	102.8950813	102.2605384	80.16908348	26.02136203	7.678163486	6.336720345	5.957267561	4.480541347
YJL051W	3.946122937	3.328085316	3.053284687	3.355275755	4.269069938	5.313759554	6.456760967	7.379529223	7.841182989
YJL050W	4.084943879	4.619903181	5.684840945	6.851048348	8.133158139	8.879011549	8.536474171	10.09665783	10.6722118
YJL049W	6.633808343	6.465659919	6.363772586	6.459448272	6.130823099	6.578603745	6.273065961	5.99492723	5.865949911
YJL048C	27.0965875	31.64041809	31.54601804	28.70354042	21.03073962	15.91781176	14.93308142	10.34482897	8.733374222
YJL047C	3.56800623	3.594938414	3.138938651	3.030028132	2.668662489	2.786113329	2.765084687	2.857816371	2.615326346
YJL046W	5.225421114	4.909527181	5.075586447	5.637722285	6.922840085	7.807381251	11.71785648	11.69545757	10.68957421
YJL045W	22.35774619	20.74554597	14.61364232	9.389556586	3.092430936	1.23655886	1.273132461	1.274525054	0.921498829
YJL044C	6.896950581	7.273621678	7.12972986	7.911957645	7.806772604	8.17748439	8.239892707	7.969791482	7.920419942
YJL043W	1.784304684	1.234219916	1.281251637	0.888850232	0.900254321	0.775218293	0.997344561	1.011699286	0.814865269
YJL042W	5.931844382	6.313218527	6.888810203	6.630763683	6.466358237	5.435315667	6.148184891	6.570374903	6.440431919
YJL041W	11.29992171	11.32951528	10.36496314	10.68243972	10.20553129	10.47316527	9.60752481	9.659522306	10.28535171
YJL039C	2.802849768	3.028303922	3.101959274	3.397789626	3.937491556	3.96742146	4.0638529	4.445037791	4.199909787
YJL038C	6.022120342	5.137441177	2.938896151	2.497135789	2.093066616	2.200699966	1.905155171	1.353580815	1.008402852
YJL037W	5.520381652	4.99702338	3.096200281	2.651264116	2.662832573	2.886237175	1.972656817	0.765888654	0.572429785
YJL036W	12.17992365	13.13247163	12.35981901	10.82865571	7.571156052	6.16660422	6.62804977	5.650114714	5.433191166
YJL035C	4.377616123	4.124205744	4.089313991	4.108645833	4.027954301	3.901727255	3.774937074	4.380618713	4.816864392
YJL034W	35.45193107	39.72718648	43.33088236	39.57250018	32.33401572	26.95661549	27.60644304	35.69773268	35.80490915
YJL033W	5.332989347	5.560864368	6.074762302	7.158808275	7.715363757	7.85830023	7.532936616	7.752635258	8.083795077
YJL031C	10.63547591	10.3821894	9.332737365	9.502804265	8.037825535	8.641907582	8.703294361	10.18716772	10.56272521
YJL030W	11.56705496	11.14323314	11.53523805	9.888300708	9.197594247	8.506230014	8.561681995	7.889152848	7.800434768
YJL029C	4.153372134	4.39699455	4.568867742	4.392825371	4.313043853	4.463314767	4.712854027	4.716100726	4.659038675
YJL026W	39.79716362	59.48012408	65.86572693	54.69097967	28.57537513	18.127843	12.70295892	9.276936683	9.530273386
YJL025W	2.722630355	2.355249614	2.186000779	2.366344247	2.531147043	3.409294017	3.248821965	3.629705275	3.42693041
YJL024C	13.58927051	12.60274657	11.34295862	10.93284542	9.795837487	9.002460305	10.67515891	9.52334982	10.10152066
YJL023C	7.684419096	8.158035942	7.133660293	6.282492185	5.538642491	5.147088537	4.622793304	4.192030258	3.469781602
YJL020C	8.314426213	8.65789909	10.47311679	10.01317717	9.654467433	8.695440547	8.409083454	8.348605396	7.882426255
YJL019W	3.448977028	3.1584571	3.789036055	3.84315823	3.938845751	3.873784195	3.638096334	3.676625475	3.915328348
YJL016W	8.996010792	11.65389899	15.56554404	11.06860358	4.649705934	2.378242417	2.341563358	2.809636857	2.949738359
YJL014W	15.76163864	16.89997384	17.99383462	18.86632251	19.1305398	19.70326746	20.69442511	19.31908946	20.45399248
YJL013C	6.712833739	7.301969629	6.289141076	5.862097015	5.321794173	5.606221332	6.136004415	5.379099307	4.723470654
YJL012C	8.127859886	8.884892348	8.935370611	9.600778389	9.331783101	9.004555538	8.60742186	9.373610433	9.706692708
YJL011C	5.949851686	5.600624615	7.061145372	7.876841634	6.970491024	8.367278757	8.517414906	8.212304844	12.57454318
YJL010C	4.441144736	4.788718948	4.963634309	5.695679617	5.841146786	6.281481837	6.111357647	6.100861063	6.168608829
YJL008C	16.41392595	17.27311926	18.45222898	18.13569118	19.08205722	18.55950659	18.13163453	17.88154962	19.23889017
YJL006C	4.500375095	5.06996019	4.849970899	5.339132737	4.520041203	4.500925186	4.518494356	4.25281578	4.058397752
YJL005W	3.853832667	3.629771544	3.316646859	3.052203049	2.980139731	2.559885435	2.764845421	3.884399039	3.864957191
YJL004C	10.64687645	11.44716288	9.960217897	8.914803014	6.174854416	6.795154592	6.804535327	6.352421757	5.970593801
YJL003W	12.93926093	11.92953483	10.9386679	11.00106216	9.515927748	9.572466328	9.988616393	9.21809782	8.381124385
YJL002C	14.91200564	16.33702337	18.57218853	19.53286522	19.03903121	18.67276127	19.19399577	20.70581658	22.55143991
YJL001W	31.64893763	33.97776161	36.46504199	31.97349046	26.51620534	23.60389893	22.64939035	22.9671806	25.63796075
YJR001W	8.114038101	9.418817973	10.56638716	11.12147989	12.03132299	11.64955887	11.05782603	12.07576674	12.56509048
YJR002W	7.201257542	7.704816602	7.996368311	8.612814993	9.1269547	10.03608754	9.714283028	9.212200178	9.857323424
YJR003C	5.312504785	5.621059515	5.375659531	5.227230802	4.859429877	5.442916979	6.265448486	5.871185934	5.55382157
YJR004C	6.45606275	5.434503287	4.742838494	4.095059439	3.872593115	3.597548895	3.813875458	3.761898129	3.553730605
YJR005W	4.851227901	4.719086487	5.949361807	6.33657401	6.674371861	7.543818586	7.500964145	6.485829625	5.777039371
YJR005C-A	7.04255164	5.357124084	4.692594316	3.256461986	1.25904936	0.410509133	0.179496933	0.664931487	0.479291765
YJR006W	7.428709294	7.590096722	7.471870465	7.308629416	7.556667418	8.251996298	8.555209168	7.832993796	8.332715341
YJR007W	15.32669494	16.25168861	16.62997431	18.14952575	21.07052047	21.34804422	21.86432067	19.51599035	19.71676891
YJR008W	38.90242833	42.04522439	32.90715779	24.45472957	14.22508915	10.27816358	9.895177255	6.255686113	4.999758625
YJR009C	88.10684537	102.4364289	85.11918191	68.20863893	38.32186284	28.23368703	28.18690601	37.90337257	43.74427717
YJR010W	16.26014621	21.24773001	22.58584268	28.3495983	41.17897426	46.55213739	49.8066306	50.08675121	54.09231827
YJR010C-A	7.487995908	8.664570292	9.549804097	9.843346486	10.78725816	9.665696102	8.799539965	8.96042642	7.955704117
YJR011C	7.452323719	7.355614371	6.887518568	6.175415119	5.028987669	5.270147534	4.582420803	4.995344099	6.703980939
YJR012C	11.24851537	11.91131791	10.37971955	9.196682372	9.1633978	7.961577772	8.275042186	7.429198375	7.273679256
YJR013W	6.374504903	6.771208261	7.136983933	7.495359686	7.22418137	7.660047235	7.460929795	7.068950049	6.536417491
YJR014W	17.70983466	18.24830464	17.43365081	18.50475247	19.90152812	19.95649264	20.7852281	17.79314635	19.26886753
YJR015W	7.401764887	7.979638889	8.925540965	9.337579834	9.458744304	8.373341511	8.203255925	10.66681144	12.6465286
YJR016C	21.97556459	29.24863758	37.52023378	39.72822096	41.67208643	36.9227403	38.08464666	37.6382949	41.17731035
YJR017C	18.20830938	16.50731935	17.92241298	16.32966559	18.50973533	18.97975675	20.30519914	17.82298335	17.00952279
YJR019C	25.42164874	28.04108834	24.67046397	23.42817132	25.72459946	22.84984865	27.47776686	10.78729947	8.217773776
YJR021C	8.032900923	6.977595284	6.588526148	6.063573062	6.016397909	5.232315674	5.498037256	4.502743187	4.236974741
YJR022W	7.406105373	7.433328938	6.845015815	7.323950236	5.803692853	6.205633637	5.786690381	6.751389476	6.695262915
YJR024C	18.86488261	18.61135526	18.88439042	18.3975819	16.77950336	16.10672926	14.09677893	13.80349071	16.66151381
YJR025C	23.12135586	28.03616654	39.27078137	39.75423944	31.07978274	25.2495259	24.17091806	21.96041968	22.15488712
YJR030C	2.944732313	3.270120957	3.427727184	3.833650894	4.958849583	5.31998401	5.262533091	5.631044396	5.067724253
YJR031C	3.039354053	2.493053816	2.19797888	2.514960039	2.581464807	2.852882629	2.85995891	3.181888762	3.075741293
YJR032W	5.973094636	6.449827443	5.981848284	6.425926175	5.971868309	6.857421009	7.127044539	7.183235791	6.831748727
YJR033C	3.565059904	3.468300949	3.4440378	3.240886335	3.082574156	2.723468771	2.685751499	2.865033629	2.855439253
YJR034W	13.46751763	12.29366315	12.67590366	13.01550602	13.99055421	15.94954268	17.50767859	18.77898135	18.66570602
YJR035W	3.452593838	3.35142796	3.607884367	3.283105171	2.883014227	2.727380401	2.632789375	2.961466005	2.707125145
YJR036C	2.632926228	2.471793547	2.326290235	2.191631909	1.622962606	1.260802831	1.252829649	1.292557034	1.115285115
YJR039W	3.792223141	3.609719052	3.319022926	2.927131798	2.419482454	2.175592075	2.037535541	2.058695271	1.80144493
YJR040W	3.320790891	3.789279866	4.764821993	5.228332133	5.133646668	4.971890889	4.503213803	5.142182154	4.097870357
YJR041C	1.53783986	1.924027685	2.359297786	2.962427902	3.347982318	3.867548106	4.031607719	4.145564942	4.390125445
YJR042W	5.953462991	6.506019222	7.434784361	8.075490464	8.787388332	9.474964669	10.15061577	9.98610537	9.774138165
YJR043C	3.86251109	4.948840932	5.36919686	5.777444155	6.487224349	6.446692123	7.337927705	6.132806549	6.35203294
YJR044C	23.83550143	24.93326094	25.08636424	23.71659306	21.92796761	19.95736418	22.10231992	18.26358151	18.50041006
YJR045C	59.25938411	55.14480954	53.05786418	51.62901734	58.58958926	60.55827103	69.51719006	73.36236548	73.39362869
YJR046W	9.458533517	9.230349727	8.11231661	7.155398658	5.520102816	4.854198634	5.044945379	5.237837947	5.675013212
YJR047C	1.695768667	0.932990856	0.645770336	0.804667326	0.417086469	0.45884284	0.517473239	0.42276445	0.306223397
YJR048W	51.5126377	57.41629938	88.56421632	126.8174863	205.0993443	271.8519916	345.2312459	379.5329281	381.1380661
YJR049C	8.676154543	8.262264513	7.291353872	6.572112381	5.383973422	5.186771613	5.527400945	5.022491211	4.551667444
YJR050W	6.830372667	7.233901692	6.806792416	6.023411968	5.35517215	4.974039155	5.35248013	4.608667684	4.797759413
YJR051W	10.06696691	10.02471628	8.857785179	8.533604126	8.045445978	7.358113237	7.430508237	6.959106054	6.486567348
YJR052W	6.465046383	6.566242815	6.280320235	5.304693952	3.989516616	3.771967905	4.077761208	4.032076796	4.010139888
YJR053W	1.4608381	1.481611263	1.859699955	1.981196777	2.459671883	2.719701675	2.42574476	2.780783504	3.116213535
YJR054W	3.623179582	3.61239166	3.856341994	4.268190246	4.662277927	5.490068315	5.161744674	5.63140277	5.798162702
YJR055W	5.758441173	5.671375103	4.759926943	5.051343478	4.527828618	4.382295465	4.181881026	4.535000101	5.054630124
YJR056C	6.381704843	6.040043596	4.941469491	4.597110119	3.771328392	4.992345201	5.877687794	3.841487759	3.43570186
YJR057W	9.709678314	10.02396401	9.767662017	9.549716493	9.469401633	9.530118737	9.710009081	9.100342053	9.444691337
YJR058C	12.96980482	13.07657304	13.43424309	10.79726115	10.74088863	10.38154553	11.09118216	9.196704654	9.790456402
YJR059W	6.776197995	7.480530567	8.030746316	6.89672747	5.931613409	4.747539645	4.798259726	5.684642032	5.938031378
YJR060W	6.259553105	5.793346405	6.049937021	5.822035516	6.367561333	6.34539277	7.15096828	5.701753432	6.074927178
YJR061W	7.793091414	7.540190816	6.516212361	5.372033026	4.234865561	3.661518929	3.255691268	2.938921958	2.784050397
YJR062C	4.924676289	4.907229412	4.739450556	4.663942025	4.177560628	4.498695992	4.837964129	4.69605881	4.324082232
YJR063W	7.619077062	9.362550517	11.31543315	12.29746355	12.96468439	13.56398177	13.27766623	12.67077726	13.22158045
YJR064W	14.19813299	14.76713205	15.71913015	16.91418371	16.64531379	17.77360707	17.20192626	17.14112806	17.94737094
YJR065C	16.9909102	18.72479188	20.04393555	19.29030269	18.50932839	17.97610457	17.05667776	16.50771268	15.76603546
YJR066W	2.230896099	1.971459601	1.879481514	1.964088824	2.256479742	2.083316327	1.863806115	2.550979197	2.599630335
YJR067C	11.92782279	9.617229185	8.808538454	9.220109653	9.610527875	11.28015285	11.90551652	10.42386463	10.14431507
YJR068W	8.616242106	8.723398505	8.267244077	7.888359502	7.689323095	7.694568864	7.744859781	6.924034369	7.476185323
YJR069C	7.353176346	7.786740227	9.938061286	11.64975242	13.54888315	14.45175346	14.08206048	13.96601271	14.21485561
YJR070C	12.36982565	14.27851544	16.27287575	20.38029217	26.12663185	29.19614846	28.20196453	30.58822986	33.02830176
YJR072C	14.33016649	14.34340772	13.39823046	13.88709943	15.68995857	14.99492525	13.51675551	12.69737711	13.82243593
YJR073C	39.45026483	46.69076933	55.99715332	54.89605178	51.59792455	60.70368093	66.08367515	73.38187341	78.12075761
YJR074W	16.56411025	19.64299314	21.09931562	19.37017282	15.49676735	14.42876019	13.8464285	13.66735953	15.58326939
YJR075W	12.99557735	13.55113158	14.84921875	14.76865903	15.31480788	14.32947259	13.54330555	14.7976716	16.87237157
YJR076C	11.50373187	12.404895	13.08504692	13.63700731	15.76450717	15.83595434	16.45997098	16.8495386	17.26321139
YJR077C	31.10233775	40.06317028	51.39949929	60.79276424	82.95741217	85.47782187	86.65382143	82.77200353	77.9909635
YJR078W	11.90306717	9.910013028	7.767578469	6.586468142	6.922771253	7.466832197	8.368865357	6.206941988	5.549508041
YJR080C	10.48920508	11.78463445	12.26437921	13.63352649	16.83407593	19.28060744	23.77233214	21.24555155	18.66494846
YJR082C	20.08151996	19.76519694	15.00576349	13.92323286	11.88302522	10.89491457	11.56676615	9.550661825	10.06223054
YJR083C	5.776838278	5.888366564	5.52814983	5.58785652	5.243671704	5.511625211	5.119156297	4.97682546	4.948774667
YJR084W	5.285576675	5.266600612	5.362197108	5.647617788	5.527866239	5.917005055	5.740707764	6.314003562	6.124934835
YJR085C	51.39163673	53.74686503	54.39136017	47.70019152	33.27841234	29.38853869	25.98066167	24.02421801	23.14340308
YJR086W	22.05460519	20.16520593	19.8086081	19.64397895	15.68191608	17.6839099	15.36261706	14.96853534	14.30582788
YJR088C	9.846622317	10.1329901	9.868316063	10.2942603	8.806254241	9.785337633	10.20064434	8.968418838	8.325109509
YJR089W	4.645003702	4.701088494	4.753172221	4.602168699	4.439761088	4.234568197	4.137718133	4.230664941	4.101005236
YJR090C	3.790465533	3.908736585	4.112388879	4.202255198	4.521324247	4.544048523	4.659395144	5.349485082	5.54816519
YJR091C	6.690447984	6.78536877	7.413584844	6.724742554	6.229098182	5.761552205	5.937138237	6.453093667	6.470149647
YJR092W	2.99717936	3.214155179	3.319583138	4.000397729	5.528146012	6.329081625	6.521002088	8.080866693	7.916938406
YJR093C	6.161783844	6.469293671	6.705188289	6.320459602	7.067521644	6.243312597	7.102721036	6.663910727	6.539224982
YJR094C	8.387243773	6.564531416	3.748999676	2.62723029	1.619675701	1.302156815	1.366135263	1.029829448	0.718025948
YJR094W-A	63.72733619	62.91540205	77.64609387	86.34788518	80.55681973	108.8287207	89.14206627	125.1972548	153.4586447
YJR095W	23.07708396	26.15425726	28.18989714	28.91837714	37.07984123	34.13166768	36.90888715	8.684951092	1.639477404
YJR096W	30.49871968	40.43515025	35.71852159	25.06050861	10.54375844	5.071432998	3.654502413	3.264204942	2.619288548
YJR097W	7.348249509	6.641806127	6.977362365	7.598844341	6.88192888	8.04030677	8.543098989	7.645721775	7.320754969
YJR098C	2.474473728	2.244757431	2.387973529	2.252136642	2.392643668	2.720586574	2.754227836	2.542357829	2.804285698
YJR099W	12.06790122	10.86431673	9.004563525	8.463492022	8.371210854	8.142930642	7.89787407	5.689160791	5.309108306
YJR100C	9.489662592	9.701505832	9.521392902	9.669355249	9.603726371	9.865828673	10.87722025	9.942616267	9.624312705
YJR101W	9.875062083	9.667917837	13.01062836	15.96171921	19.97975444	23.21349795	26.60640386	33.40402184	31.40977246
YJR102C	6.931617694	7.206136529	7.167999673	7.238758448	5.972962819	5.686425702	6.137209279	5.803093775	5.538881039
YJR103W	14.44563136	12.60199603	9.432204685	7.716800976	7.054378639	6.731036819	7.496298969	6.191140093	5.437248346
YJR104C	112.8813305	145.1499298	148.8362869	132.9623012	98.8786723	92.17877082	96.31227578	117.4569897	113.5156426
YJR105W	19.14368952	24.97120737	32.40969167	35.86186309	40.83266793	42.75318614	41.15676204	38.93073136	40.64244265
YJR106W	3.902618342	3.598974029	3.903950762	3.53844755	3.321057197	2.7964928	3.301354738	3.017553037	3.013388997
YJR107W	7.549896377	6.962002488	5.974326512	5.768955008	6.074900268	5.865154418	6.353436173	6.215427565	5.325596319
YJR108W	2.880412135	2.697853878	1.679399448	1.944240211	1.425381127	1.317500145	1.351933699	1.22083406	1.054868751
YJR109C	9.093492195	13.85335986	23.72761037	23.15104497	15.22750321	10.40736972	9.868087831	10.53592017	11.67538498
YJR110W	3.37705601	3.620802233	4.066927153	4.119416843	3.532183266	3.850576067	3.556567955	4.178628384	3.998478763
YJR111C	4.654670389	5.993992128	8.696738604	8.616447072	7.003916677	5.33221075	5.665941125	5.463636812	5.813965843
YJR112W	5.487400376	5.64687506	6.991164952	7.318392621	6.811926549	7.00134619	7.048051649	7.284288676	8.146700744
YJR112W-A	15.25243753	15.02088775	14.7892321	13.77597608	12.25641611	12.66334335	12.41110374	11.96178644	12.83685307
YJR113C	19.58707878	19.89727417	20.23725137	22.96802566	28.10793592	29.77403804	32.51274638	35.16348242	35.64276712
YJR115W	16.99562722	18.44759264	10.05174348	5.958049118	2.749075696	1.293604444	1.102695876	1.182607273	1.123023251
YJR116W	8.34596429	8.017471879	6.904883869	5.911864255	5.251614064	4.315737143	4.211073263	3.513080409	3.649899466
YJR117W	26.74443709	26.16233969	21.59186534	19.3265967	17.74885634	16.07591826	16.48587454	16.51322408	17.98535804
YJR118C	14.140489	15.02369598	14.77737597	14.95944726	15.07122203	17.1853206	16.31884281	18.08572672	18.55984924
YJR119C	4.780215842	4.619113093	4.130624771	3.751312887	3.957817897	3.750166344	3.240156364	3.005778209	2.866165561
YJR121W	47.83981191	63.70930939	80.74142567	91.94658869	118.789886	126.8514558	136.7519393	132.4247848	121.0728227
YJR122W	6.53840447	6.047618211	7.155334907	8.374562814	11.00395242	11.95250829	13.56714843	10.76884889	11.04645424
YJR123W	100.5293723	119.2301813	129.0547362	144.1768269	162.7304476	186.6997042	159.0191642	186.0997717	198.0437704
YJR124C	3.370873818	3.559209443	4.601067226	5.057323677	6.102629046	6.243187632	6.468881971	7.825959945	8.75992886
YJR125C	13.83665134	14.01489145	14.17754326	13.7235635	12.78331901	11.60860129	11.92506261	9.90300265	9.996696384
YJR126C	8.906324244	9.450803715	9.641865999	8.731059753	7.715656331	6.720595019	6.241995608	6.720496202	6.993722137
YJR127C	6.062989686	4.77312561	3.668282366	3.302594066	3.972226118	3.560013572	3.583847357	5.269207484	5.525404589
YJR129C	4.749057096	4.425021323	3.690201788	3.347355316	3.860615263	4.123299851	3.992858764	4.110588217	3.497329232
YJR130C	8.082376774	9.361550167	11.10620046	10.57373254	7.785754223	6.674803393	6.073975718	5.774451001	5.868802393
YJR131W	5.006986064	5.391830509	5.075779913	4.787898098	4.06764527	3.661992877	3.773940931	3.745305604	3.858813451
YJR132W	4.304515825	4.489639045	3.866188967	4.339834106	5.035909543	5.029101525	5.090382411	5.495445888	5.340892482
YJR133W	13.20708257	12.99981206	14.3320046	16.07620715	19.58388364	24.0123953	26.97682845	23.47451043	22.49944555
YJR134C	6.450222631	6.569511424	6.124911193	6.056703379	5.813001514	6.009003148	5.839976218	6.083260489	5.632287765
YJR135C	5.140210196	4.988506985	4.568038128	4.237381458	3.923796024	3.902295263	3.738575807	3.784945262	3.496788922
YJR135W-A	26.52735847	24.50999442	22.32275555	24.94830862	24.56306039	31.08468794	27.0849652	31.55252747	33.84948254
YJR136C	4.846903836	4.610500694	4.147408812	4.194481609	3.846831997	3.493902353	3.685570451	3.227989548	2.97948105
YJR137C	11.50186185	14.60171123	18.90724477	21.81200882	27.27757963	28.13274234	27.20148372	31.00922834	32.97271323
YJR138W	2.973991711	2.797807483	2.524421322	2.515832346	2.617487733	2.42564562	2.230192395	2.688434111	2.556906754
YJR139C	25.86166719	27.65325966	26.45559505	28.44205934	28.15116535	28.16877142	25.12648926	25.65357004	25.86492428
YJR140C	2.30678062	2.129096346	1.990153141	2.281602253	2.51544386	2.680022442	2.654115483	2.970246602	2.770578425
YJR141W	6.621974738	6.134892192	5.076346801	4.860771431	4.388775438	4.517108546	3.97688906	4.137084362	4.332425224
YJR142W	6.479624119	7.306757501	8.25968526	7.957243376	7.532336842	7.218940124	6.995743085	5.845821565	5.275976849
YJR143C	6.149416941	7.121219577	9.848519142	11.31632844	13.14519224	14.08690684	13.33795298	15.97012174	16.78396039
YJR144W	16.28569917	17.51263884	17.60406655	16.76629599	16.87705375	16.68585935	16.79754556	14.48971342	14.93832091
YJR147W	4.400075244	3.901618544	3.393498515	3.589524894	5.232061021	6.473550878	7.435158265	6.997314856	7.10495381
YJR148W	21.08995957	18.23964038	17.84032539	19.16684038	21.53678792	22.37848507	22.77982246	5.90928651	4.677141166
YJR149W	8.28553277	7.725185493	5.516344664	4.563516906	4.801773674	4.338610431	6.418782626	6.25749231	5.563844622
YJR150C	1.830421232	2.667240901	3.608171888	2.579171584	0.72521682	0.172994631	0.208702135	0.097942389	0.071360844
YJR152W	4.822342713	4.979191395	4.474624677	4.293988887	4.448424963	5.349913112	4.422060846	4.166891347	3.631928741
YJR153W	3.323800654	3.151926921	2.617522409	2.636945289	2.589945941	2.752602691	3.202171998	3.01020854	2.680160381
YJR154W	3.475058659	3.921121315	4.195193989	3.73265151	3.118638773	2.837084882	2.500752353	2.915993391	2.627918994
YJR155W	16.04834685	16.16685681	12.32643456	8.624609033	4.691887483	3.46012214	3.00970747	3.363522064	3.199185711
YKL224C	1.068822175	0.658482846	0.909825548	0.498040437	0.354828679	0.56393346	0.779753978	0.883110866	0.660543048
YKL222C	3.9201789	3.537926919	3.408696907	3.185203696	3.312894078	3.281919188	3.387980354	3.382508239	3.281300775
YKL221W	9.090677331	6.514481789	3.084405703	2.109460237	0.955570416	0.898442409	0.867154815	0.533548356	0.437922757
YKL220C	2.140241237	1.635454823	1.304017054	1.161757373	1.472132064	1.46277336	1.253320187	1.363411821	1.248026547
YKL219W	4.851796212	5.607788809	6.88559315	6.880465136	6.721042506	5.753554094	5.127476615	4.523381399	4.115163687
YKL218C	8.01757503	6.807454323	6.073711648	5.298402717	4.324857478	3.061616224	6.833624996	9.975953088	11.15798274
YKL217W	153.3393211	147.7465055	113.1847577	98.2939121	112.9126456	95.07290675	57.74601556	18.47972667	10.50232581
YKL216W	8.877658174	10.07075206	10.65091062	12.59103805	14.01702508	15.55201377	16.02273231	19.39037664	21.86561534
YKL215C	3.437712631	3.666047108	3.413384578	3.687704099	4.580207631	4.293552658	4.374894165	4.466938811	4.171301454
YKL214C	12.76453729	12.08526805	10.6070199	10.75234716	10.3366969	10.108179	9.611030252	9.076357586	8.66761708
YKL213C	7.649482062	8.339045945	8.283675943	8.690409345	8.25796883	8.156583816	8.784928032	8.566081797	8.800052297
YKL212W	6.808284099	7.55384886	9.054980455	10.47193732	13.03575942	13.59803901	13.98192477	13.93010121	14.29002101
YKL211C	6.190042016	8.536666279	14.48837992	16.10248256	13.1316695	11.76959773	12.10127713	11.24658506	12.1379428
YKL210W	17.31309657	18.85608812	19.83471936	18.72036686	16.5252931	14.48850457	13.98582705	13.78934273	13.59611105
YKL209C	4.967706634	4.125011683	4.524926486	5.980272494	8.555256269	9.660929236	11.92880079	14.11774097	15.14546277
YKL208W	6.326748636	6.747029469	6.505123531	6.90600244	6.801426826	7.096800454	6.951594971	6.333322527	6.246912144
YKL207W	18.97145566	18.92035169	21.80337208	20.86518784	21.97773572	21.85880136	22.1755071	20.93460114	23.26664858
YKL206C	8.567246939	8.332190739	8.511445929	9.181924882	8.495305	8.399972762	7.762312176	8.17289523	8.043196652
YKL205W	2.705956941	2.801817545	3.269474047	3.970613938	4.396233133	5.233316378	4.849130963	5.890148342	6.582023735
YKL204W	6.197448813	6.572877789	7.135900195	6.904984185	8.507647207	8.580652651	9.479100343	7.927373929	7.704257328
YKL203C	2.28867675	2.084596275	2.021267758	2.072616982	2.394095117	2.101695401	2.055762972	2.537858394	2.568465804
YKL201C	7.598125927	7.25478656	7.249027033	7.103784183	7.515718158	7.024355983	6.343828043	6.782490453	5.988090263
YKL198C	6.724229481	6.977281351	6.460654872	5.445918693	4.896044618	3.778231115	3.643754614	3.476776148	3.407012076
YKL197C	3.835341948	3.804637891	3.626516991	3.368883918	3.291504199	2.748084962	2.969298497	2.389178531	2.366992434
YKL196C	33.93956355	32.08690191	31.03164851	28.50054736	23.47362234	24.14276271	25.2086002	23.32588541	31.10173837
YKL195W	25.86108813	26.30281335	30.09672543	29.47919582	31.98762997	32.18560375	41.95202992	37.55200441	37.36413487
YKL194C	4.018253508	4.335617873	5.20378866	6.16231201	7.853228261	8.562868264	10.84070412	10.59126047	10.23887178
YKL192C	34.2175207	38.61218447	39.6847389	42.39774448	46.3851833	49.11006338	57.11182829	61.04707148	60.97150646
YKL191W	8.149441285	8.104769124	8.23983711	8.532204792	9.689943948	9.913965379	10.68229754	9.695101286	10.46856082
YKL190W	20.33912677	20.88584392	22.32042708	21.18414349	18.60720031	17.78060993	19.11704099	17.72793372	17.95002256
YKL189W	6.244226703	6.140374882	5.412285182	4.718844702	4.437784467	4.264782891	4.628622541	4.088042903	3.856011907
YKL188C	10.36598689	10.60845519	8.455820169	7.083077351	5.632627223	4.7807604	4.398429247	1.959228455	1.601041705
YKL187C	33.12544721	39.26421638	28.76878236	17.5714607	10.22566906	4.416575593	3.921998018	1.786660509	1.534728863
YKL186C	19.0254835	17.89858875	19.02909445	16.65920279	14.81035322	13.27725455	14.0415365	13.50968008	14.2864944
YKL185W	9.643699559	9.464975367	8.640309748	8.568020963	9.066310593	10.09145539	12.32881929	13.07218029	12.85946112
YKL184W	6.484978211	6.333272456	6.047489105	6.097899759	7.429985272	7.85625971	8.180415549	8.245954904	7.464806981
YKL183W	5.919833416	4.616750658	4.614303076	5.050413732	6.268217535	6.923084214	6.90396735	7.692886444	8.664111569
YKL182W	20.7669995	30.7231079	34.52817669	30.98364907	25.29129998	19.79657183	17.34328043	16.26493421	15.2170152
YKL181W	13.53342386	16.15031755	17.76648017	20.38595165	22.55418517	24.4955723	23.15718507	20.48822992	22.25067422
YKL180W	56.29070996	63.36324663	65.96075834	77.46728987	89.27008079	106.2802928	101.3636591	116.5219938	124.3884867
YKL179C	5.824133843	6.249804989	5.947143301	6.426328361	6.275751836	6.862810029	6.303687761	6.7988529	6.258775127
YKL178C	5.30936552	4.883827127	3.190133969	2.804712911	2.451154578	1.953683127	2.206333936	1.807157617	1.129282314
YKL176C	7.918620445	7.198414708	6.979922235	7.167588302	7.646833981	7.880509585	8.093840401	8.626699275	8.42228642
YKL175W	12.44413763	13.66373198	14.58670439	14.46206064	13.78045866	13.83082196	14.78795962	13.43610671	15.13897345
YKL174C	5.482035429	5.44883364	5.486818734	5.474115481	5.175732176	4.698314511	4.694904678	4.916053949	4.707365808
YKL173W	4.076359115	4.374090051	4.313235283	4.507220089	4.982153316	4.852409943	4.303722599	4.687716453	4.603065217
YKL172W	9.904091348	11.38136107	13.27111291	15.44324629	17.68740415	18.74826509	20.06062439	18.81699589	21.5274544
YKL171W	7.447361351	7.554973014	6.828096689	6.165093606	6.133523986	5.81794946	5.65310972	5.222834705	4.675111499
YKL170W	15.70080474	14.5157777	16.72095176	17.17315678	19.70497193	22.37362847	26.80390627	31.01009484	30.75293467
YKL168C	4.181925547	4.391698714	3.838273052	3.280226649	2.702569259	2.895580512	2.789611567	3.354096299	3.031679558
YKL167C	17.59730182	16.58933933	15.88477335	19.48056649	21.60999136	26.34982331	30.94252053	34.48504804	33.57944972
YKL166C	4.54410262	4.707396658	4.728489436	5.281357902	5.357787123	6.09965092	6.240670111	6.808624657	7.685811243
YKL165C	3.772208917	3.611928658	4.99564806	6.295161302	7.245974426	7.372660797	7.463442488	8.301991912	8.25933935
YKL163W	81.24606484	80.63279795	39.43117808	20.24017608	4.819977904	1.172015435	1.048402065	1.0578882	0.987188259
YKL162C	6.782582288	6.281714153	4.101096075	3.64296756	2.928363563	2.591788758	2.606208481	2.280940569	2.036726558
YKL161C	6.666570637	7.020829081	6.764357774	5.207687499	2.953972512	2.469885212	3.016605978	2.391721488	2.359344062
YKL160W	29.67578761	30.20938186	28.53955764	28.49507958	32.29578	34.29087429	37.95730145	32.47901511	33.94187867
YKL159C	7.784805273	6.62476106	5.25616253	4.921367091	4.929881538	4.459483129	4.849343217	4.551354966	4.374482291
YKL157W	11.27853484	11.85968724	12.17807757	11.61021177	11.28645035	10.38731768	10.91686242	10.46085945	10.15229824
YKL155C	6.18742019	5.744292361	5.991831246	6.714771043	8.50957908	9.260645737	10.99281126	12.2202204	12.55101197
YKL154W	5.647385131	6.636501838	7.661491308	8.898596856	8.492346697	9.434940301	9.615183876	10.80856703	11.1046851
YKL152C	276.2964819	335.1798844	285.7526915	216.2869544	106.4420667	78.04935884	69.3238609	75.72997576	86.69660389
YKL151C	25.64078762	26.64199831	25.49375781	20.26081926	8.97512349	4.750018191	4.807553368	4.300609551	4.451192217
YKL150W	55.79580969	63.97272627	73.91609982	68.64856139	60.04036257	54.91692478	57.75308892	56.28483094	51.26762816
YKL149C	7.435691193	8.169415875	6.519886547	6.338962307	6.788513231	6.617026068	5.27560679	3.768199785	3.587173602
YKL148C	30.35396016	34.40996696	38.43569881	41.73696896	57.93186825	61.5963615	66.06972562	62.15485066	50.51533374
YKL146W	9.922801705	10.56308589	10.80082296	10.07760888	11.23246583	10.25291581	10.2868472	10.14849786	10.45686562
YKL145W	29.50375224	31.59594092	33.77464379	29.69476414	25.09295729	22.10840775	22.23320991	22.40484397	24.5867634
YKL144C	5.740747956	6.814278379	7.053784682	7.034363233	7.766346546	8.477497583	8.53442989	8.511050078	9.220407314
YKL143W	5.789366951	6.185146442	6.6327051	7.50304912	9.028962114	9.574625341	9.325335109	8.211853447	8.727860113
YKL142W	44.36751076	47.74287063	48.02252766	40.79439959	26.32261009	19.61428372	18.59500974	15.67319846	14.43387731
YKL141W	45.07654894	52.82809003	60.24609341	63.58486962	72.35406654	75.2096426	71.7864599	63.09950274	65.13571041
YKL140W	7.32328216	7.289068923	7.183600824	6.517487492	5.822733664	4.84172173	4.452447325	4.574469237	4.624248241
YKL139W	6.122608726	5.760061828	5.268431089	5.133097807	5.034828214	5.4667825	5.835319639	5.740654173	5.571514704
YKL138C-A	25.13450318	25.58254936	23.04503605	18.83301451	17.13064607	16.04901475	15.89869099	15.09179823	17.62640972
YKL138C	18.04791842	16.4763583	19.89917856	24.58009275	29.49962892	37.37089364	45.31801613	48.03219341	44.71654525
YKL137W	20.38619595	17.83364772	21.3463862	24.22708018	23.24918797	29.0798981	31.75571779	35.84690526	42.85176849
YKL135C	7.329269035	7.85690585	8.076657318	7.841868312	7.606185565	7.672018234	7.298737047	7.656337683	7.37662407
YKL134C	4.294603962	4.128847667	4.380250725	4.445903065	4.962855838	5.112857512	6.063279266	6.818080365	6.391716795
YKL133C	6.530586186	7.775924519	8.922066211	7.46969592	4.532717466	3.853404547	3.786636751	3.514661468	2.872268124
YKL132C	2.61066979	2.711886005	2.636388878	2.35287824	2.385677169	2.426405533	2.12141773	2.190344574	2.214770134
YKL130C	7.684230015	7.724655405	7.087529276	7.722539307	7.30243542	8.21822027	8.046947814	8.454045994	8.421274577
YKL129C	3.328155093	3.366282571	3.766172026	3.572686151	3.587841261	3.193497465	3.023096792	3.445830461	3.21603107
YKL128C	4.326279288	4.339472667	5.767874279	7.123407807	7.82954761	9.074430685	8.47832057	9.90101039	11.10308432
YKL127W	5.925105151	6.394330696	6.868463609	7.71238813	8.218914466	8.262787175	8.045807745	7.820323114	7.863055374
YKL126W	8.292806357	9.257230916	11.73407536	11.3152749	10.64906301	10.08496474	9.162162921	9.493161578	9.691080693
YKL125W	5.001740862	5.293994325	5.598900431	5.670004089	5.538311274	5.83573948	5.740403836	5.899793234	5.74767257
YKL124W	9.7708374	10.34191922	10.03927627	8.995990141	7.516326226	6.466245201	6.706271339	4.818953244	4.415400609
YKL122C	13.38218813	14.63926722	17.07396212	17.88983844	16.49048441	15.74081217	18.5132256	13.85773621	15.42454157
YKL121W	4.206509917	4.056828774	3.58860296	3.43755126	3.083495948	2.896586587	2.739352949	2.930392539	2.801962135
YKL120W	8.797462777	11.91267955	13.23177996	17.08769096	17.98288406	20.93181169	23.30924361	23.64963328	26.98774841
YKL119C	7.372355827	7.046921158	6.762649545	7.828983888	7.661216679	8.868122491	7.796069314	7.374676101	7.495666441
YKL117W	47.35111962	52.78647152	56.70474585	54.0324276	46.2549134	43.42155468	46.02612729	43.25435308	47.3097905
YKL116C	4.72494394	5.146675761	5.121221266	5.414591499	5.713587835	5.936994079	6.339766959	6.459604296	7.122971301
YKL114C	9.276868924	9.711507151	10.20890707	10.16877532	10.08072915	10.44917519	10.14137595	9.940535639	9.88005582
YKL113C	9.255089843	9.880079621	10.54099548	11.16781448	11.07157195	11.46153834	10.73817802	9.922727991	10.13861977
YKL112W	7.741709509	8.771687048	10.10226446	9.976860908	9.99070884	10.17865656	9.578934496	9.225112155	9.995009457
YKL110C	7.363842725	7.180915891	6.930497067	7.778048567	8.309673258	9.79235444	10.29634766	10.46120906	11.16868737
YKL109W	12.72659722	15.91725263	17.75225487	20.60385805	27.76044121	35.59046065	41.06989874	47.44586274	42.91843852
YKL108W	5.193746789	5.162184954	4.953340828	5.007064692	4.78348729	4.292150629	4.193307793	4.49775369	4.646772652
YKL107W	30.35515567	29.75699107	17.16459162	10.12967875	2.780819784	0.875434864	1.064581011	0.661150293	0.452594737
YKL106W	5.537327887	6.818330482	7.84511233	7.976444925	7.666082361	7.377125451	6.453945016	5.866708297	6.499329725
YKL105C	3.659434062	3.860417528	4.623353569	4.581825714	4.465490576	4.351626744	4.373423611	4.913062272	4.809434122
YKL104C	19.21750911	20.33998291	16.91374612	14.91990952	13.70201699	12.45159692	13.06717507	10.7814444	10.69463205
YKL103C	11.85919402	14.72180099	18.7976681	15.89509292	9.929171165	6.818068736	6.435409629	6.48633802	5.985734388
YKL101W	3.18469667	3.235817387	4.076029194	4.751239653	6.191934026	6.322133572	5.766955689	7.791042934	7.821474704
YKL100C	15.18862269	17.15140387	18.49133997	16.28912629	13.6624136	11.59388853	10.95458787	8.984931546	8.278846316
YKL099C	7.045535636	6.923370005	7.779186421	8.385957031	7.947749748	9.005203663	8.936580619	8.137898335	9.498406121
YKL098W	6.235397662	6.301175859	6.114443531	5.783599485	5.531027766	5.272849258	5.347188257	5.266668291	4.847586727
YKL096W-A	277.1412013	374.5024827	394.5659128	328.7034595	273.9264521	198.4032513	166.9589758	156.730122	167.8034765
YKL096W	7.635200952	7.612862165	6.50784769	6.345635207	5.158333062	3.616452813	4.030660234	5.008475313	4.632702525
YKL095W	6.823557276	6.404827907	5.499906559	4.603708976	5.584992148	4.985464907	4.846996303	4.490081835	4.567465148
YKL094W	23.2653038	24.61995812	23.69974618	20.8846855	17.43451495	16.00275771	16.14940116	15.97764872	16.24774573
YKL093W	21.48162626	22.15638415	16.03931427	12.72506621	10.17099671	7.525531143	7.035608182	5.701171197	4.782989988
YKL092C	1.92615451	1.921789424	2.531070233	2.784293643	3.43838089	3.480622215	3.368270328	3.93385836	3.85371034
YKL091C	11.31517069	12.37756831	10.21655687	9.031844172	6.528319286	5.526302338	6.386488464	5.185044347	3.877778274
YKL090W	4.93539579	5.209616803	4.540819276	4.169793746	3.419341187	3.984423545	4.187251855	4.135975482	4.246057514
YKL089W	3.277024298	2.914434535	3.084097354	3.515388179	3.944981708	3.71189211	3.58516047	3.959297089	3.882557033
YKL088W	5.915054195	6.01362225	6.628035731	7.012987303	7.977469703	8.028309589	7.913110418	8.785368721	8.347740779
YKL087C	10.22718414	10.04071715	11.98241795	14.15938719	16.85492526	19.09341684	24.74974311	28.99624499	31.06950187
YKL086W	6.86894183	5.776507975	5.159951865	3.830303139	1.825655261	0.854000372	1.191314783	0.964419769	1.210845217
YKL085W	40.05847848	44.21990948	40.98630738	41.96429232	53.71013127	56.08761809	59.70408485	64.78575796	54.25615048
YKL084W	10.62844658	10.22657458	8.74034968	8.297699716	7.83703463	7.667888063	9.189826213	8.835491675	8.792995547
YKL082C	9.984300874	9.789714174	10.89300173	12.34297143	13.4961633	13.42538687	14.21959394	15.42165488	16.48548197
YKL081W	18.57021822	21.99469632	26.64577645	33.71609937	46.68818582	53.86620621	49.90634596	57.15811106	56.69054113
YKL080W	16.7160267	17.89579892	18.10910514	18.55723341	19.26861512	20.13189403	19.77995204	20.25458784	22.83504186
YKL079W	5.231566518	5.165509024	4.611060355	4.399370266	3.920471749	4.582853935	4.245824845	4.073192482	3.942754581
YKL078W	1.704477324	2.058114203	2.099881053	2.643590554	3.110399471	3.270752591	3.323749767	3.290232049	3.601324839
YKL077W	12.17104205	13.12010853	14.27858592	15.42652058	15.60344586	15.16523139	14.80425342	15.0445944	15.46083951
YKL075C	7.199418007	7.124801083	6.878519549	6.651869429	5.679893237	6.149905852	6.227565722	5.845310258	5.450095088
YKL074C	5.534945408	5.248550014	5.539448459	5.379610786	5.077713913	4.716432186	4.955069142	5.181514021	5.230126417
YKL073W	4.687629472	4.819283035	5.730050272	6.127717151	6.353898042	6.007028493	5.696164547	6.450705539	6.904322233
YKL072W	2.906320202	2.764905069	2.542337292	2.302957451	1.830390578	1.608126517	1.729419461	1.579747843	1.891425184
YKL071W	5.904247146	6.110086157	4.589098439	3.799633841	3.37792824	3.475305225	3.122882442	3.19393881	2.725807638
YKL070W	7.031027075	6.503185167	5.698752644	5.175204595	5.044873745	4.842696185	4.546088571	4.142435586	4.243012494
YKL069W	14.49332958	14.75636431	13.28128151	12.78632339	10.4143159	11.29773803	11.36815606	11.30848236	9.731460864
YKL068W-A	22.89919291	24.12443625	17.08109375	18.44084994	15.62594963	17.82898223	15.89825754	16.01455923	14.43633871
YKL068W	3.802547906	4.218841546	5.225021304	5.954572494	7.245095265	8.67978296	10.09188542	9.329537713	9.91762691
YKL067W	44.45573955	47.6930888	46.2416501	44.83895586	41.66429155	49.38864928	60.34798556	56.03248422	43.02650114
YKL065W-A	106.6195363	77.40437512	36.95528997	22.32853153	5.347967262	2.610699536	2.3833358	1.821247161	1.338495248
YKL065C	39.40039803	42.99754986	44.58848165	38.59910738	25.64509212	22.16404385	20.58290418	16.47494905	14.98313566
YKL064W	8.306662908	8.539872247	8.260319709	7.607947686	6.446486206	6.29176311	6.425139528	6.598215624	6.451003092
YKL063C	10.62835648	10.66895944	11.35194442	11.73385437	11.10798039	11.53762006	12.38025891	12.83077217	12.68991103
YKL062W	5.229982866	5.136896639	5.674173217	5.288095979	5.131448208	5.220484358	6.45321	8.407064972	10.45267473
YKL061W	14.35946841	13.57793816	13.55126491	13.62439367	12.39559981	12.21393026	11.37472291	11.72109244	11.34669641
YKL060C	295.8819391	359.7355023	338.4019994	290.4062699	205.4846533	183.1778358	163.569631	139.9631897	148.911435
YKL059C	7.109027763	6.167013135	5.310134917	5.477440124	5.296377282	5.287223454	5.532288017	5.333155907	5.604874396
YKL058W	31.23916684	27.186168	24.57678603	22.41637028	20.50453579	21.82064199	21.99545348	21.94241745	28.52372309
YKL057C	4.433572777	4.902811373	5.80831201	6.571175164	7.500424979	8.186628142	7.776129163	7.745481746	7.522502026
YKL056C	81.55558646	87.60987031	91.11925848	99.90752517	104.5063869	128.1196605	105.750392	137.381234	182.8239119
YKL055C	1.044759968	1.188768725	0.967207415	1.207049209	1.317141735	1.875896332	1.723719299	2.023404732	1.6091042
YKL054C	14.25485658	14.41734813	16.64004076	16.69652355	19.7246722	20.03609231	23.0038538	22.73662923	23.73926507
YKL053C-A	24.76977297	21.24673928	23.17313915	24.54352612	26.41300833	30.31138644	30.49673232	38.90161798	40.27912477
YKL052C	9.291403631	9.876299737	9.577961507	9.231374635	8.503159301	7.461949324	8.245169216	7.937722085	8.261210077
YKL051W	7.121629624	7.482109312	7.683766817	7.427282929	6.24172513	6.085712436	6.551568425	6.695459148	7.110309342
YKL050C	7.912153065	7.932085525	5.371603008	3.756549357	2.24795636	1.513043594	1.382717506	1.496530262	1.249468607
YKL049C	10.50768049	9.990318842	9.654078495	9.196128183	7.589601593	7.515537184	6.801802409	5.478085762	5.710441171
YKL048C	3.268564986	3.345813292	3.662587374	3.93870877	3.968812283	4.594383458	4.114629638	4.406457487	3.950153509
YKL047W	4.880083362	5.508837929	5.091415553	4.943874294	4.815539493	4.632956696	4.719571338	4.439919163	4.134259499
YKL046C	13.59430093	14.08774424	15.2904615	15.26492212	15.70082639	14.14769581	13.93413287	14.46725159	15.58514891
YKL045W	7.262818328	7.29438005	7.237117061	6.951857179	7.190917336	6.933979834	6.863621401	6.04759435	5.500014333
YKL043W	17.95989207	17.71783829	16.8097153	14.52666264	17.02613558	17.11287012	20.35211725	30.16990263	34.98053175
YKL042W	5.173439276	5.378535927	5.00893144	5.182693004	5.493852627	5.43175119	5.730236564	5.033726608	4.833080808
YKL041W	13.28256876	12.87325834	12.05378418	12.38677983	11.45106269	10.96178947	11.12732128	11.42295571	11.40676102
YKL040C	13.76327053	13.89913894	13.53676952	13.72616511	12.97200213	13.08150574	13.05518283	13.00844037	13.84016081
YKL039W	14.07817121	15.13851949	16.05858911	15.97393003	15.88207512	14.33097518	15.02257563	15.18631387	15.73205194
YKL038W	4.094612896	3.891898432	3.439902352	3.49925278	3.96302189	3.705785847	3.5229751	4.42765663	4.387074778
YKL035W	17.06161613	18.45381092	17.62082267	16.90220907	17.12365952	14.75304086	13.63983534	13.48473736	12.94785574
YKL034W	6.360729827	6.477607585	6.558708652	6.160688137	5.920913776	5.031745058	4.975717501	5.070203276	4.874291525
YKL033W-A	7.491373003	9.478812457	14.82141944	17.4774276	14.59778009	15.21649725	14.62009808	12.44729329	13.81493351
YKL033W	3.394075228	3.290950315	2.771425234	2.841372797	2.824256002	3.052147482	3.206030471	3.147769104	2.997246276
YKL032C	9.538654448	9.50836918	11.13516742	10.78158878	12.8904723	11.53935682	12.96292079	11.24587415	12.12678765
YKL029C	6.27727627	8.969251963	13.22406014	14.85671834	16.66134978	17.599529	20.71808812	17.33731009	18.13959075
YKL028W	8.69683016	9.218016163	9.989398487	9.840275086	10.25008924	10.98311981	11.16871409	11.87788158	11.85151348
YKL027W	7.046901257	7.216930366	7.507423091	8.56024112	9.644541868	10.29040626	9.886160821	9.176417164	9.32835324
YKL026C	38.76793814	40.50532938	28.14826422	19.38586782	7.891471682	4.203984735	3.87829633	2.416829997	1.84754281
YKL025C	5.824056708	5.942774251	6.17215881	6.29134261	6.014034166	6.411485885	6.550372091	6.618480366	6.610561569
YKL024C	12.16292218	14.03430836	13.04306747	14.51698174	16.27829878	17.2345869	15.21835128	14.48408746	14.08430002
YKL023W	9.927155798	10.09976031	10.53460208	8.957641173	6.825370344	5.293594773	5.448642557	4.393808261	4.314344989
YKL022C	4.856330402	4.952581319	4.887555953	5.003800125	4.912773636	5.045844011	4.887273688	5.060614795	4.903670776
YKL021C	7.600751933	7.939974812	7.715180585	8.465606977	9.731351909	10.53726901	11.11568942	9.99053733	10.52489364
YKL020C	6.746516749	7.516705564	7.781350568	7.223200984	6.628504363	6.007243872	5.1239375	6.605320106	6.510555114
YKL019W	11.81677172	12.40017152	10.76179373	10.79600208	11.07833204	10.66166416	10.1153958	9.751444582	9.329896712
YKL018C-A	17.7975217	17.35112427	15.45630288	14.73962565	14.65108281	13.27528282	14.20047748	13.57200432	14.05944161
YKL018W	4.732070067	5.200116691	5.065311167	5.973716067	6.495158414	6.433393611	6.643562827	6.447107249	6.177537504
YKL017C	3.615048498	3.585624624	3.686721855	3.943653069	4.064219723	4.119639265	4.120630819	4.168738798	4.009407159
YKL016C	56.53227217	65.70128715	69.00648204	73.02190166	84.66831361	89.65039554	98.79360702	88.09231668	84.74538937
YKL015W	6.87981521	7.773342216	8.332620404	7.988010628	6.392766906	6.235689813	5.873752536	5.72930747	5.722863727
YKL014C	1.943742205	1.906855371	2.272325843	2.971038187	3.938556365	4.390699708	4.462826081	4.965404815	5.129112893
YKL013C	27.57315993	27.82333874	26.97808394	24.8978225	23.23692537	22.69867453	23.91713075	19.10819403	19.04224792
YKL012W	6.091277753	6.763507368	6.533319558	6.189473063	5.815012102	5.923557534	6.178547457	5.899997931	5.75831737
YKL011C	4.615560234	4.835135151	5.095806106	4.932270795	4.778339444	4.853595287	4.57829046	4.324571447	4.220732322
YKL010C	6.22860249	6.174378044	5.786481708	5.169107612	4.829765818	4.373232978	4.221471424	4.43967796	4.299421104
YKL009W	13.06904818	15.8084412	18.45383483	21.16017181	22.22024464	25.41886037	25.46919144	25.70552737	28.72852331
YKL008C	8.306576267	7.109729453	6.792318699	6.57093546	6.101643144	5.342743903	4.367779581	3.823404017	3.809442015
YKL007W	18.07867089	20.0880035	19.91765174	19.54169118	16.35760426	15.76898844	15.74206913	14.38784974	13.2044369
YKL006C-A	18.40184206	17.4274871	17.54773866	17.98770964	16.06842523	17.94350789	15.90428943	18.32389268	20.74289968
YKL006W	53.75396971	65.83997998	74.4553339	88.31783998	99.11466369	121.2734213	103.9152406	124.1455055	141.2265367
YKL005C	6.854489815	6.597623625	6.545574069	5.855539825	5.218002108	5.029563014	4.746056771	5.225497565	4.895992147
YKL004W	10.72368972	10.70685383	11.26851318	11.74871331	12.2038846	12.9802156	13.35035242	14.3042348	14.66846167
YKL003C	15.10157527	14.75268811	15.54325253	19.10820932	21.77177878	25.19169692	27.72945199	31.82629884	31.73101688
YKL002W	21.65041487	21.46276795	20.47745204	18.8951079	18.19421192	17.15722096	16.9435777	14.65262517	14.68359092
YKL001C	23.79308138	31.02092901	37.40510073	48.27699588	64.79686768	79.28704546	78.71596733	80.87554719	91.79797248
YKR001C	13.6878541	14.70560589	13.77311477	13.51397054	13.65236766	12.96752695	13.43915499	10.90687853	10.74253077
YKR002W	8.933597202	8.697770326	7.940564671	8.26878163	9.571226026	9.954442232	9.994141182	8.464677368	8.074198256
YKR003W	6.485057968	7.30076114	6.958131038	6.668765614	6.077049595	5.881240956	6.408697627	6.047729922	5.664614711
YKR004C	5.418987656	5.323387302	4.310384139	4.303850069	3.810384348	4.826765369	4.57145889	4.601987436	3.933636748
YKR005C	4.833597289	4.057304598	2.880232839	2.781101704	2.516788434	2.124414968	2.157804424	1.833849095	1.809075191
YKR006C	12.42370179	11.7787425	14.43842062	16.62381611	20.58120412	22.54440074	29.81443496	32.58658059	35.22304809
YKR007W	16.92310597	16.9003431	16.04659679	15.18091778	13.53869799	13.18122569	14.40884474	13.68989907	13.72382176
YKR008W	4.32302793	4.508117545	5.533797925	6.214596268	6.543663828	7.204663532	7.735246958	7.896389892	7.550665022
YKR009C	33.61461286	32.8932037	24.12193326	18.4635492	16.37202219	12.74155137	13.34154764	2.379091128	1.228889977
YKR010C	2.91608489	3.080718681	3.123503852	3.200231067	3.463199829	4.296302077	4.073753755	4.566085124	4.074442144
YKR011C	6.001002812	7.110264044	9.665934104	9.721686036	8.93794281	8.564033186	8.966659937	8.781662983	8.490461233
YKR013W	17.52786917	21.01472517	22.36333998	20.73380008	22.9206543	18.32805005	17.3500248	16.9650767	19.15959529
YKR014C	24.82771984	26.03561573	25.98348399	23.33480713	18.27517952	15.33859951	15.32943086	13.73654214	13.1647787
YKR015C	3.201241277	2.984783628	2.260862653	2.364488657	2.359897938	2.97104854	3.41985883	4.540232899	3.809441209
YKR016W	8.607983635	10.88012896	13.9480901	16.74686967	22.81442789	27.41211393	34.28771991	32.51945958	28.29181881
YKR017C	5.730445302	5.991942282	4.946594033	4.336833901	4.064545831	3.743312346	3.456971145	3.35325506	3.164440854
YKR018C	19.04968525	18.39251845	16.85436927	14.82705732	11.25402852	9.717628942	9.599584171	9.346348675	9.04605197
YKR019C	3.095759426	3.573399787	3.799129579	3.752997413	2.864303048	2.684276091	2.468348921	2.370530999	2.44279059
YKR020W	8.334443536	8.943215472	9.565265363	9.420473672	8.116605197	7.475678088	7.703768553	6.114427915	6.567398367
YKR021W	4.384838464	4.763481229	4.541482433	4.588747592	5.030808178	5.360793145	5.211390072	4.689820938	4.527505281
YKR022C	8.477751528	8.214348372	6.861693193	6.682787569	5.96561783	5.60042719	6.054814497	5.738458604	5.284835229
YKR023W	4.225929967	4.168720204	4.157163343	4.088504967	4.013902583	4.234729475	4.514472052	4.654299588	4.110027878
YKR024C	3.253725411	3.84999965	4.319562566	4.76754481	4.791480401	5.182993401	5.221902379	5.119354736	5.708498995
YKR025W	6.889336046	6.514130931	6.742266319	7.448170165	7.46934479	8.523341697	8.313655565	7.778178842	8.376879788
YKR026C	8.457895404	7.826174879	7.430084349	7.967091161	8.795923853	9.030437761	9.900144135	9.611886156	10.54718828
YKR027W	2.837897023	3.067033456	3.057460538	3.25722993	3.645104292	3.851319794	3.980208277	4.164905881	3.648043969
YKR028W	4.949843306	5.303927094	6.220638935	6.518933813	7.275190112	7.635898964	7.930421147	9.794737354	9.943752945
YKR029C	4.231763252	4.639110063	4.392119319	4.225036609	3.940447641	4.086045613	3.902390737	4.142008742	3.897430816
YKR030W	8.036616864	7.035235845	7.345364431	7.205110472	6.050102997	6.315580546	7.16299273	6.674357973	6.812280965
YKR031C	3.284157878	3.375618922	3.658275271	3.684215516	4.143996799	3.769156328	3.442063629	3.89409392	3.722450316
YKR034W	6.909922952	4.9354225	1.476697471	1.276462137	1.465255423	1.263000555	1.05230405	0.500989033	0.535993811
YKR035W-A	16.41808274	16.84794793	18.81667089	18.44521987	19.74028903	19.86484459	19.40846963	17.85470403	20.48369994
YKR036C	5.054994769	5.473299744	5.20276241	4.928825378	4.789865243	4.271450904	5.104280673	4.749099227	4.793538727
YKR037C	6.360660706	6.580568841	6.304080142	6.097356337	5.86840399	6.009677792	6.341686734	5.405337549	5.476587928
YKR038C	8.133784582	9.640025001	10.05160749	10.67753947	11.89271362	11.71120788	12.45948806	11.85326078	11.8467129
YKR039W	23.92731342	21.69217507	18.4365768	17.25264296	22.16094765	19.46752262	12.12119631	9.328759898	10.21445116
YKR041W	2.204098646	2.29510179	2.92826733	2.856634643	3.382038725	2.861134749	2.630708171	2.758573324	2.614758411
YKR042W	34.11643628	36.6192218	48.14225918	53.25899854	66.62293459	61.62153242	64.88810154	62.90792278	63.6486879
YKR043C	12.9875111	15.34366294	16.94830532	18.01048114	19.17475299	19.88396479	22.01318125	20.78732326	23.10915511
YKR044W	6.369701021	6.465306852	5.83981485	6.03944593	5.989536374	6.123863915	6.776543501	6.776876451	6.462987003
YKR045C	4.816420537	4.705663064	3.520742978	3.69393629	3.874397898	3.911519991	4.040104762	4.022118141	3.823184653
YKR046C	86.52255701	91.36155535	93.14682906	79.53841228	56.60471564	41.11008697	41.67553758	30.34165192	27.94150951
YKR048C	25.60971734	24.33591137	23.33766513	22.4827143	23.30473193	22.63848091	22.3771941	21.71150452	21.72047049
YKR049C	34.84778924	39.29748749	34.78242636	27.57349431	16.68189185	11.37807565	9.942502532	6.192598775	5.05287742
YKR050W	4.713037852	4.587503383	4.365721605	3.824801356	3.310666764	2.892504283	2.871608088	2.379397179	2.18522562
YKR051W	6.673054142	6.865299514	5.780680619	5.302661551	4.635349383	3.898841495	3.871727574	4.281211251	4.427446047
YKR052C	4.709523281	5.205106183	4.997479862	4.486752021	4.293947456	4.205338108	5.055550438	5.443549475	5.151088135
YKR053C	3.97092288	3.649307214	4.539329389	5.374307161	4.255755365	2.924044708	2.710867281	3.434448563	3.183519602
YKR054C	1.30135028	1.190651859	1.132001763	1.32843982	1.522015213	1.452987206	1.379981191	1.830309007	1.675946695
YKR055W	6.410237098	6.369932772	6.241385186	5.777091816	5.419778231	5.288412079	5.96115394	5.147773552	5.056494872
YKR056W	5.772806183	6.046869861	7.005891387	7.934665576	8.471955355	9.202154611	9.044776586	7.992705303	8.567107676
YKR057W	41.81034032	48.15356771	53.88255416	66.63872062	66.15891436	83.5843925	60.20347297	82.89172999	91.34757312
YKR058W	9.769881851	9.545132554	8.705429868	7.61919221	7.598092756	6.589676058	5.522562777	5.272763737	5.218934281
YKR059W	32.16610644	38.47038687	40.46407963	46.08584426	53.68017605	56.49266546	58.13043153	58.64044677	60.74823595
YKR060W	4.580032717	4.696030228	4.843642403	5.759871794	6.230898146	6.900412161	7.622658678	7.02723677	7.258612481
YKR061W	5.890000269	5.811694879	5.807589508	5.53247519	4.353482252	4.037004283	4.585898974	5.011560878	4.500100177
YKR062W	8.079879999	7.473699954	6.921585736	7.104071528	6.278232666	6.033322285	6.45999831	6.134591455	6.109561302
YKR063C	5.196791002	5.181137702	4.851149476	4.76177327	4.457724836	4.558135258	4.832407001	4.673572896	4.38943998
YKR064W	3.386008243	3.120983821	3.414885	3.577696966	3.818172206	3.810962257	4.119204686	4.155258932	4.086710622
YKR065C	18.62046265	21.24205982	20.37611396	21.0023305	21.02548674	20.98041595	22.13124354	18.62373395	18.41951651
YKR066C	21.31202828	22.32634395	20.51916878	19.16960529	18.37434961	15.84446025	17.01448479	11.18123093	10.67524984
YKR067W	13.54855813	14.79859635	16.14208517	16.52560133	17.88183532	18.00420257	17.44721378	11.18219196	8.724354721
YKR068C	26.37180158	24.12067135	22.26885123	18.6851683	14.89571894	13.07772576	12.36488975	12.28474463	13.2373325
YKR069W	9.156058131	10.43428585	11.57724999	14.52619777	17.20982734	19.41467207	17.61000312	19.09329945	19.40702298
YKR070W	9.375167527	9.317544342	8.302729649	7.771288767	6.677830484	6.42491493	5.793262269	6.263068188	6.204928464
YKR071C	21.70199469	21.18187679	18.55721145	20.12494361	21.78368401	22.81776829	24.06530008	24.00167567	27.28899438
YKR072C	8.713068637	9.45800127	9.214548864	8.332820603	8.5860356	8.918852454	9.161866448	9.091110582	8.801871325
YKR074W	23.03110434	21.49130449	21.84474653	20.38656752	15.73218689	18.32619943	16.99808416	19.5627282	25.36127432
YKR075C	14.00891478	11.80882523	9.774638344	10.59580487	12.05539887	11.17897803	11.59148631	9.876009931	9.375926482
YKR076W	31.23882533	37.23772007	29.49874883	21.42128286	9.730425501	5.781063141	5.169110356	3.72667231	2.719521717
YKR077W	9.24180578	9.710038413	7.572918652	6.815572066	7.138091051	6.256911664	6.835230363	6.074362051	5.868544973
YKR078W	4.548943485	4.474615723	4.046372797	3.748629292	3.455577758	3.521038496	3.927907832	3.511998004	3.210060746
YKR079C	3.949306849	3.385404741	3.246523254	3.882451971	5.146704645	6.057459365	6.752354767	8.088592406	8.290875539
YKR080W	11.60163262	12.891613	14.53992605	16.5148179	16.65771572	16.11846872	15.96753474	18.82266974	20.56607152
YKR081C	7.676207455	9.877567019	11.21789211	12.64978162	13.86577342	15.11768207	15.53395943	15.33210729	15.99113848
YKR082W	3.855830173	3.970105674	4.248080501	4.865307183	5.674385585	5.892942479	5.71181418	6.376315693	6.517792071
YKR083C	9.206276707	7.85598982	8.774687235	8.681507537	8.477168859	8.388925343	8.660651968	9.354518482	11.88802469
YKR084C	6.585445335	7.199547785	7.4274706	7.392046983	7.690238445	7.139400423	7.158660857	7.416874325	7.00531658
YKR085C	13.0475115	12.44835605	14.76982664	17.91624771	24.04338421	28.11974295	34.73535228	41.23325344	44.04208437
YKR086W	3.830105114	3.329750971	3.313019404	3.285332173	3.433695966	3.419155088	3.455401982	3.91166368	4.198970921
YKR087C	7.534718597	7.587048417	7.322411332	6.805241367	6.924626058	6.571966341	7.050886087	6.530207483	6.213035291
YKR088C	9.680421794	10.10747088	9.725132071	9.468756054	9.355606833	8.955264186	7.352123213	7.92600212	7.598787342
YKR089C	5.336784341	5.444975537	5.527205378	5.559544787	5.526349883	5.21686824	4.930404713	5.637806048	5.264571249
YKR090W	4.13514676	3.837624098	4.232698285	4.298715005	4.937513326	5.112343418	4.821885084	5.394361744	5.280134226
YKR091W	13.89578995	15.53676177	15.10781469	11.13703138	5.165649796	2.776907429	3.016193957	1.831301408	1.444111277
YKR092C	5.180008731	6.712835535	8.736070252	11.71955251	14.0258944	17.09334316	19.01561684	19.57895718	20.33251972
YKR093W	3.527156047	2.940101587	2.6961462	2.745951408	3.121699847	3.105245436	4.173841094	6.696512215	8.168827502
YKR094C	52.32609392	60.05714617	66.51288689	78.20807964	91.93648799	110.4170638	105.2755633	122.1895117	133.7735667
YKR095W	4.078056402	3.867854402	4.154300821	4.241383259	5.210905423	5.245702379	5.018443164	6.314870867	5.957081511
YKR095W-A	12.40825971	13.00310637	13.40959491	13.71812106	14.87896977	14.89892051	15.50495736	14.10565783	14.05300043
YKR096W	4.6986167	4.915834965	4.910552797	4.779869706	4.972495923	4.508823294	4.384193514	4.215794011	4.054028103
YKR097W	4.383037792	4.810606417	5.064271098	6.359537084	9.472788869	11.37482382	16.67825363	4.264585467	1.318353567
YKR098C	3.232693992	3.040159685	2.901198961	3.061501793	2.99617479	3.442930439	3.959029122	3.523191866	3.802861483
YKR099W	3.357256802	3.299815619	3.788743283	4.206741771	3.758147707	4.085729984	4.337413978	4.256746443	4.648086502
YKR100C	10.88450925	10.59034491	10.72498279	10.19984435	9.767022323	9.79139006	10.22136314	10.19313244	9.392222011
YKR101W	4.759502962	4.870610607	4.006381183	3.798297196	3.251057152	3.360898158	3.222347566	3.207774948	2.699193486
YKR102W	4.799850337	3.026417423	2.276267578	1.927364208	2.172211085	1.816945267	1.637269542	2.025944277	2.039881624
YKR103W	2.043368709	1.822209268	1.235171834	1.192255041	1.2317034	1.095201182	0.960541727	1.308167797	1.181073892
YKR104W	4.188506471	3.353370597	1.890292705	1.759916574	1.796436103	1.489681015	1.465582807	1.854284122	1.684853917
YLL062C	9.643402061	10.01910661	8.947890717	14.56559119	23.15118096	28.7358676	34.75751871	30.63590219	26.02897377
YLL061W	26.80769941	23.16242103	18.33467034	21.20423666	31.18705831	34.5197026	32.45160578	26.7666824	22.5046706
YLL060C	15.10136912	12.17619006	7.46788593	5.730826914	3.191050058	2.437378975	2.416347801	2.529583719	2.139812547
YLL058W	4.237720651	4.141605718	5.826974839	5.659525339	3.990799159	3.313812478	2.83559236	2.575794457	2.316301182
YLL057C	6.140994056	4.863586442	2.297588728	1.708456682	1.752870658	1.544557978	2.115643823	1.661227796	1.30484687
YLL056C	8.306484958	7.957826329	6.364352337	5.365811945	2.986370478	2.008781763	1.570148731	1.508083471	1.349460022
YLL055W	7.808584784	10.47551759	11.58166646	10.03824705	7.26864321	5.827624539	5.424477867	6.688091514	6.780169961
YLL054C	3.156227312	2.678301834	2.640551012	2.902036365	3.161290623	3.578056213	3.899521828	4.472913039	4.508677467
YLL053C	8.101235222	12.11954384	15.6878182	18.54975559	24.45596012	29.71449963	30.66402636	14.53488615	11.18248108
YLL051C	5.539217757	4.490913433	4.454202727	4.524312965	4.40999818	4.3882415	4.588764636	4.834219046	5.012809824
YLL050C	55.59608196	58.27980784	64.50860338	62.69622946	53.74013067	51.33817598	41.84446186	47.37445704	45.59505702
YLL049W	14.23465931	13.45896306	11.1770113	9.536177822	7.637566656	7.303306205	6.995505764	6.71164895	6.646473846
YLL048C	5.73518752	5.267596476	6.690661868	7.054908161	6.957151767	6.656689091	6.242133719	7.655129357	7.435332863
YLL046C	2.539867717	1.492673961	0.878000846	0.58086223	0.279024501	0.267075458	0.253771527	0.146095515	0.220047446
YLL045C	67.53434779	68.03921016	75.33871125	82.65933218	99.36808407	114.3607193	105.1755213	121.7402973	142.3033708
YLL043W	8.741264207	8.535085224	10.44119457	10.28722651	11.40573561	11.48922605	10.23469373	11.14838822	11.14457827
YLL042C	7.119386719	5.664714691	4.833817464	4.6233489	3.966274157	4.251883152	3.886142014	4.296271094	4.479836504
YLL041C	80.72885242	80.60922106	77.69949149	76.39491019	88.46423219	91.74227969	98.13955048	84.5866395	73.34149835
YLL040C	3.389708737	2.918105693	2.438206524	2.312990723	2.133320221	1.992397618	1.990578711	2.172928585	2.013720547
YLL039C	90.67593604	100.6120186	95.93946963	87.14639951	52.84652052	42.24153469	30.47915716	30.08271986	26.00336873
YLL038C	2.993243736	2.612816116	3.740620406	4.056027833	5.073839072	5.465274491	5.889118642	6.315236913	6.211035533
YLL036C	6.057556013	5.919704567	6.528808455	7.055002168	7.892474151	8.101530065	8.354711234	8.033685814	8.562803175
YLL035W	2.668323043	2.451133665	2.619437494	2.916189031	2.638742552	3.242932276	3.556762031	3.255904228	3.759386608
YLL034C	3.956451833	3.672699575	4.327823262	4.972678651	5.3295653	5.961953465	5.470812179	6.015514465	6.30546045
YLL033W	5.442341631	4.602046327	4.071689741	4.124030879	3.931081034	4.303889873	3.582382619	3.780973577	3.442695871
YLL032C	3.296448367	2.871362564	2.595929723	2.568016843	2.504907592	3.075204624	2.993997934	2.786282977	2.968512611
YLL031C	6.61604467	6.551978558	7.14351731	7.117661947	6.940905054	6.865456953	6.97282272	7.743017003	7.92931412
YLL029W	12.42989906	11.6923318	11.64035804	10.48434814	9.351076354	8.46504065	8.609586719	8.66109703	8.389351244
YLL028W	6.977716811	6.263873613	6.609215431	5.582849145	5.481069188	5.597254708	7.142195088	16.71962552	19.15683883
YLL027W	15.57933735	16.57493574	19.05867841	18.96530819	16.97771301	15.85043523	17.64111629	15.91637771	16.11535737
YLL026W	93.83775235	91.94328336	76.94211357	54.62753133	23.65328305	11.23283039	10.52194263	13.85845395	13.36909882
YLL025W	3.599863598	4.166986457	5.745725095	3.551932275	1.999736962	1.645093524	1.627601537	1.524721541	1.44980368
YLL023C	23.83113606	22.61375744	18.5737909	15.07431991	9.786964272	6.64106725	5.587933179	5.524668881	5.393040709
YLL022C	13.38681417	11.32542472	9.659080278	8.770759806	8.286935687	7.216038689	6.796233439	5.565652934	5.621828171
YLL021W	5.473239807	5.048446344	5.580439031	5.77445829	6.962371629	6.462829617	6.339277896	7.197990654	7.35893327
YLL019C	18.30614335	17.71128736	19.49427985	16.5894794	15.48126732	13.17693629	12.56729769	12.00726823	11.3520593
YLL018C-A	4.838430321	5.962904214	7.14689558	6.966207296	7.244474009	7.3768245	7.835088785	8.745301231	8.380107684
YLL018C	20.62431824	19.97035349	20.4759576	19.82793687	20.57174283	17.2048794	17.08044864	17.0041591	18.65555959
YLL017W	4.834618267	4.178838644	3.427624552	3.288201951	3.254425852	3.490816213	3.427285423	3.090524779	2.693872236
YLL015W	6.758072756	6.097841773	5.518300383	5.276669714	4.329324235	3.674447012	3.726922219	3.905887987	3.716664904
YLL014W	24.45058171	20.66661531	22.32746702	22.42998946	20.99258861	25.31924129	21.59969219	28.5583341	36.36015832
YLL013C	3.092225243	2.835949275	3.183055974	3.725298559	5.022367011	5.580279414	5.395422686	4.826257776	4.49390814
YLL012W	7.29864065	9.208684665	13.20445514	13.67387246	10.91423542	8.359574777	6.795223042	7.566145132	8.008916434
YLL011W	6.113487686	6.47658663	6.805809607	7.860720573	8.444516609	9.528406189	10.52283582	9.866427655	10.58027332
YLL010C	3.766623941	3.816013348	3.873880227	4.109831542	4.058456862	4.358646564	4.562859259	5.11834507	4.668257341
YLL009C	29.89385007	23.80744845	31.00785021	35.45069478	41.91899909	53.83202139	74.79346267	106.5376259	123.2983764
YLL008W	5.353221959	5.262112934	6.097404365	7.329481747	8.999952396	10.55066533	10.48445287	11.82078631	11.88964739
YLL007C	2.605612011	2.281473684	2.030663964	2.037311114	2.277765875	2.686953113	3.098073602	3.207173905	2.634650817
YLL006W	4.689952699	4.581984443	5.240270267	5.03021785	4.999470689	5.155752459	5.261877521	5.207267229	4.637750825
YLL005C	4.097682688	3.525878606	3.172597605	3.192105515	2.906601714	3.038710688	3.344219731	3.164704465	2.895648229
YLL004W	3.105782344	2.536768916	2.882685775	3.057960637	3.217593112	3.645693999	3.321392674	3.685576556	3.526665921
YLL003W	5.199309356	4.704288999	4.899366215	4.783556778	4.675001192	4.641986816	4.327543527	4.814491702	4.696631209
YLL002W	3.947554699	3.65671644	3.888598106	3.979606669	4.331423156	4.552768746	4.603509497	4.295729688	4.169019341
YLL001W	9.0151064	8.415631347	9.563977244	10.14056035	12.82831147	14.93310858	17.30575864	16.55520089	13.94723693
YLR001C	6.946193341	6.501390284	6.637583106	6.162309655	5.872210316	5.488756255	5.31885025	5.321153719	4.785659633
YLR002C	4.273913632	4.112588326	4.363686615	5.371658673	6.240089844	7.142005089	7.598175733	6.99375956	6.910609744
YLR003C	11.82837387	10.15141591	9.109050593	9.383114936	10.00778875	10.93520646	11.76985412	9.088553465	8.443103313
YLR004C	7.020273554	4.774156831	3.240480322	2.391693695	2.331219221	1.960870713	1.755994208	1.480983116	1.188247103
YLR005W	13.26299316	11.48380937	9.911314855	8.878130946	7.975976019	7.476498511	6.902455223	6.197828268	6.468940599
YLR006C	4.33323694	4.145548251	5.525911041	4.915895999	4.534991363	4.191542384	4.244414077	4.441574082	4.824454509
YLR007W	14.98021578	12.08993749	9.109731152	8.999823972	7.810044826	7.300943287	6.737874913	6.251114899	6.490733894
YLR008C	9.882089639	8.650107924	11.79577789	15.90255352	20.83981734	25.57119225	32.63970706	36.46078344	36.30638156
YLR009W	15.12771298	14.35520825	16.84518878	20.16758458	21.84377248	25.2650408	24.65031335	23.67552388	25.4887824
YLR010C	8.976455931	6.758188468	5.032647606	4.45067409	3.511278795	3.876507699	3.043625557	2.574519574	2.457268784
YLR011W	5.051623056	5.502457238	4.979636219	4.692653543	4.461090823	4.690439051	4.414951245	3.430091741	3.440168557
YLR012C	0.509911566	0.253517746	0.294841091	0.087961191	0.324748857	0.321908779	0.442246767	0.113005478	0.08169094
YLR013W	0.848491045	0.545613776	0.262664127	0.297325492	0.206671709	0.176667038	0.180199196	0.021330012	0.071009239
YLR014C	2.57069324	2.159789607	2.436883465	2.640705983	2.861228057	3.152808813	2.641697246	3.294188451	3.052111496
YLR015W	6.333206894	5.288436843	4.681217528	4.404825461	4.562130826	4.94866142	4.818622315	4.539903825	4.723684667
YLR016C	8.242847049	7.264479226	6.515616482	6.394108144	6.650365885	5.976595188	6.176998003	6.316526397	6.606276971
YLR017W	15.5483413	14.48501552	12.94982761	13.59673884	14.08736323	14.50822219	13.68323471	12.80568259	13.92684792
YLR018C	10.00710138	8.922871431	8.471385727	8.62354976	7.760547513	8.975520056	9.782116609	9.014711701	10.21880683
YLR019W	11.10745273	9.333868969	9.630272759	8.619779096	7.685318406	7.588993919	8.264115829	8.153512669	7.827091522
YLR020C	5.315913019	4.961892941	5.867853939	6.508320033	6.879343039	7.724433575	8.243196376	9.401501109	9.593078975
YLR022C	6.463317478	5.931634452	6.460526226	6.867325456	7.731454746	7.449193004	7.545684114	8.151487294	10.0073191
YLR023C	8.336237179	8.731944817	13.46509044	16.36294663	22.57537666	24.1918108	23.98304337	18.90694686	16.18759577
YLR024C	1.758362522	1.535117275	1.7191269	1.652629552	1.532913844	1.553578224	1.755287086	1.802455108	1.635908481
YLR025W	22.87912804	20.80649861	19.64898147	17.74932506	15.7850381	15.30760499	17.34133491	15.05347007	14.63997173
YLR026C	6.404663921	5.777493426	7.134993023	7.512188952	7.922464261	8.740497135	9.356206014	8.301040413	8.492872137
YLR027C	25.13217445	27.90058068	35.30424791	38.40498549	39.47833401	38.45194437	42.10424796	43.67034303	46.49339741
chr12_gene_84	3.012225608	1.88279826	1.988197423	3.808008151	7.475230874	14.3044781	16.29800132	22.34417951	16.6865417
YLR028C	23.84915461	23.47561695	21.13473033	18.73912961	16.863121	15.63456152	16.5648646	14.67882118	15.54088422
YMR121C	79.55256387	87.66003463	93.37165107	109.1373444	122.8231198	141.7818679	132.5946007	152.8824274	171.7749283
YLR030W	8.608001371	7.348201801	6.129730978	4.593304325	2.942592079	2.183818796	2.015332002	1.83852633	1.867218442
YLR031W	11.51607291	10.23889855	6.825322323	5.514942695	3.227809012	2.033520328	1.985490375	1.552562611	1.583723911
YLR032W	3.931405058	3.408991735	3.52797246	3.388210163	3.31802408	3.295865644	3.064126073	3.600655276	3.551986046
YLR033W	7.063687226	6.52154383	7.079928262	7.176837667	7.295995574	8.229752146	8.696900505	8.122331397	7.586619873
YLR034C	12.65145855	10.61556653	9.832984933	9.04549804	8.374759759	7.526464311	8.413088991	9.034485448	9.358754696
YLR035C	3.758415816	3.252622052	2.90574514	2.562528837	2.368520645	2.430176285	2.548384994	2.542674152	2.25917371
YLR037C	7.368617277	6.005320239	4.729839311	4.283145458	4.873272814	3.752877733	3.574501095	3.140104887	2.514235533
YLR038C	65.42376387	62.50278974	67.91167233	76.53180003	94.52916226	113.8076519	120.476852	133.2752396	116.2101482
YLR039C	4.855549895	4.345875681	4.02454828	4.428049595	4.687760632	5.032406336	5.324964731	5.96629889	5.734553239
YLR040C	9.834561541	7.16653678	4.724222432	3.961019969	3.760293176	3.67779156	4.24608224	3.052672933	2.609972455
YLR042C	16.06447185	12.12326269	5.976175305	5.305841954	5.400829771	4.291568354	4.571876095	3.498823843	3.094987599
YLR043C	51.07703776	47.18304921	51.42184993	48.85921983	48.929285	55.00117956	50.86836755	54.47723041	62.64242949
YLR044C	144.8473855	162.6420967	152.7025111	119.0326781	77.86790483	58.73322534	55.31728232	72.83691562	102.0858467
YLR045C	4.015752574	3.970266628	5.091595335	5.708186518	6.38081976	6.996716197	6.345887818	7.074129485	6.723306108
YLR046C	5.551893416	5.023395222	4.42565432	3.85046075	3.90954216	3.502429422	3.79186543	4.502027755	4.658051661
YLR047C	3.412774036	2.735189558	2.989598197	2.959514189	2.799549735	2.58994411	2.762499615	3.232924016	3.325457507
YLR048W	45.73566286	47.7603928	56.10451039	64.75597089	75.20290845	89.81043688	89.05065739	100.4331755	111.4310709
YLR049C	9.881703431	7.969882132	5.768464821	5.882121392	6.13627683	6.436462391	6.318842048	7.375619351	7.201846727
YLR050C	21.03008179	18.23262204	21.51431279	23.33742335	21.66104696	19.47146638	13.39710666	14.07260179	14.00970678
YLR051C	11.44560859	9.887582328	11.48254225	12.07271432	10.99282951	12.48621489	11.3600264	11.21875465	12.80111372
YLR052W	10.67818634	9.223145169	8.657467667	8.519269175	9.036592943	9.506997073	11.74706009	9.892613998	9.907810374
YLR053C	24.52555649	14.83407732	8.186748386	6.224162634	3.949586768	3.439378694	3.380084938	2.550175926	2.198106666
YLR054C	2.887790638	2.048338339	1.613508	1.334825751	1.191048986	1.187070975	1.14836704	1.018272282	0.588744869
YLR055C	5.060114657	4.700271723	5.847831838	5.737356209	6.262393071	6.415626217	6.424890994	6.432356703	6.175659622
YLR056W	31.00278673	82.89022776	181.1409963	157.7151454	99.67598688	48.40086872	30.66044011	30.26504885	31.8276095
YLR057W	5.095931692	4.888503731	5.300373364	5.485077118	6.208639381	6.458961756	6.733233459	7.010583279	6.783176254
YLR058C	24.79399897	28.13808278	39.60114569	48.89666223	59.01907649	59.90006072	60.66861572	77.31975041	92.33184243
YLR059C	9.639601828	8.889606641	8.312353985	8.93254741	10.99807953	12.46686113	13.29083093	11.38909896	11.24185021
YLR060W	10.82558849	10.90424811	13.12143389	15.07468752	18.92566217	21.95328458	22.31493061	22.05978111	23.72346222
YLR061W	49.33587392	52.22116917	64.7530269	74.641396	85.26122271	106.0865843	92.2118748	117.253882	130.2390876
YLR063W	2.519827615	2.49082299	2.629998547	3.254294691	3.609782456	3.629855331	3.383442865	4.074124666	4.134645908
YLR064W	17.04327932	15.82449376	14.39700271	13.76969868	11.96332963	10.15515038	11.09561648	11.8548668	12.47747864
YLR065C	12.61756641	11.6940693	11.98844703	12.46130129	11.86831942	13.84370964	12.1316061	12.02138928	11.67241303
YLR066W	16.67492702	15.59774543	16.13038856	16.3557685	16.17418932	17.82827138	15.28025762	15.49963439	15.1753348
YLR067C	2.359849279	1.986539875	2.698648424	3.07532288	4.279630473	5.092367128	6.20423263	7.438960456	7.789905462
YLR068W	13.74589441	10.70797192	11.35557243	11.4167383	11.92704231	13.33440864	16.06868551	14.13278145	15.72313263
YLR069C	8.343968721	7.710613645	10.74172759	12.93856735	18.47296174	20.48543758	25.11745689	27.13391571	27.47544878
YLR070C	13.43983957	13.49013498	10.09875944	7.924773582	5.153595181	3.487358871	3.504380291	2.326186266	1.93067484
YLR071C	3.652481863	3.462367615	3.978680799	4.29381318	4.723498077	4.885046024	4.817750982	5.502578175	5.477842181
YLR072W	7.832298931	7.17269555	7.075412231	6.751627886	6.745017414	6.579604424	6.475135184	6.101545135	6.248691817
YLR073C	5.823240363	4.987744711	4.282657047	5.215543958	6.239342814	7.228842013	8.409371764	8.804610258	8.294325292
YLR074C	13.09141452	13.31052928	14.48008377	15.03876378	14.5124048	14.85235118	14.23766812	14.19416124	16.83704023
YLR075W	214.9210124	208.6449631	203.3582437	213.6366087	207.7191408	228.8131327	171.3506537	207.2370519	245.8351677
YLR077W	9.833401803	8.610602389	8.522083686	8.616072249	10.2422659	9.64252939	10.1752845	9.287291022	9.053166625
YLR078C	14.29954747	12.24436475	10.60934662	10.62085514	8.425986355	9.926367349	7.267880882	8.119770006	8.796233556
YLR079W	18.28247132	14.72615411	15.46572078	14.98346654	15.25193257	14.67588553	16.35398487	15.04065156	15.70663299
YLR080W	11.87293191	10.77574992	8.39487571	6.586505034	3.51090855	2.377467949	2.231275852	1.892500314	1.920771842
YLR081W	2.829987479	2.158198645	1.723103405	1.27256868	1.201093578	1.373198926	1.394325	1.314778638	1.287901437
YLR082C	7.165303211	5.81924067	5.087032723	4.627434139	4.380856157	4.322863983	3.88909891	3.848402786	3.608052007
YLR083C	6.803346912	7.152856315	9.532272641	10.6158537	12.16549642	12.81979713	11.98946711	13.54171676	14.34806225
YLR084C	2.539483188	2.401132432	2.82787926	3.673923291	5.04570629	5.490617145	5.352852311	6.004651395	6.012741776
YLR085C	6.161248107	6.349578701	6.135372865	6.003448067	5.553931514	5.313021966	5.181590117	4.915158706	4.771178241
YLR086W	4.02559367	3.367312295	3.532454076	3.365096583	3.352548935	3.413705017	3.392675761	3.72746881	3.732550017
YLR087C	1.684370682	1.40352718	1.235133549	1.23527187	1.315995928	1.268271373	1.29525306	1.506056895	1.472698963
YLR088W	5.640204389	5.615034588	6.160655563	5.823578851	5.231262064	4.955949827	4.590188178	4.601637158	4.787324541
YLR089C	18.62638857	17.17207357	17.52136424	19.13263952	23.56408697	22.55920682	20.22715228	10.53308015	10.26973793
YLR090W	7.385460856	6.4188736	7.686417595	9.344674325	12.70001571	13.64752659	14.25886979	11.42068295	11.98444701
YLR091W	5.822708713	5.064232537	4.548938382	4.536326756	4.945094838	5.203449001	5.259069574	5.674930071	5.556582472
YLR092W	8.730971093	8.861702834	11.86155058	13.77759613	15.82256633	17.81750658	16.95771659	20.60907331	21.78518131
YLR093C	32.92510276	31.40669285	32.23822356	27.18877432	20.66126756	17.71725039	16.76948405	14.75598047	15.09460022
YLR094C	4.861860761	4.403247339	4.423647452	4.10609901	3.901966992	3.521731908	3.229428107	3.002231518	3.02619388
YLR095C	4.712515137	4.694381489	5.575356162	5.560959988	6.35651478	6.458264492	6.440561202	6.436924317	6.489168957
YLR096W	3.587466708	3.636869361	4.31524971	4.586305123	4.813708389	4.808503366	4.527354222	5.238571001	5.671279586
YLR097C	9.154482896	8.591652177	8.204881327	7.630946968	6.562122058	5.833967429	5.207023208	5.778130762	5.425505693
YLR098C	3.740978284	3.162376676	2.979100174	2.876787114	2.899372864	3.031823186	2.951485788	3.058745145	2.910594446
YLR099C	10.34523429	9.227082737	11.24694841	8.922548307	6.618069183	4.389877872	4.435756387	3.887349294	3.698194356
YLR099W-A	11.48477536	10.84689605	17.76319774	17.32201378	15.10428027	12.91405546	12.30181577	9.748121893	9.746532797
YLR100W	14.0147157	14.82345	20.45663941	20.32260203	18.26675429	14.46674461	12.86574921	10.86209046	11.42214098
YLR102C	9.991038513	9.472577109	7.30335361	6.16556596	4.602073075	4.56426774	3.927350725	3.573373272	3.354967553
YLR103C	3.968013281	3.940914842	3.84260034	3.969758436	4.916245689	5.027888341	5.124150036	5.237638336	5.243646532
YLR104W	15.99151916	15.70596528	15.01361701	14.57054056	12.89865514	12.37259487	13.25059299	12.63903882	13.11886248
YLR105C	9.060248089	7.751099851	7.585754298	6.863659591	6.596544817	6.491606677	6.863267476	6.457716291	6.163616891
YLR106C	2.269873353	2.045398107	2.151508176	2.369800942	3.072689018	3.279053696	3.190661426	3.937715653	4.156740764
YLR107W	7.073714514	6.776048614	8.206922933	8.408673256	5.49342311	5.260297968	4.805160362	5.26222144	5.131033542
YLR108C	7.76200378	7.366354766	6.699351109	4.925284186	2.268422496	1.395081435	1.739991335	1.91672908	2.377493414
YLR109W	152.3990589	159.6466014	157.4252197	100.6027043	36.79360217	12.6659117	14.09871247	17.71123886	23.14214005
YLR110C	149.8595502	183.2165793	315.1015905	365.0902218	506.76796	516.1446101	520.9904076	466.9977843	517.1014533
YLR113W	7.670698213	7.566730926	11.19196945	12.40963791	16.96315494	18.01354889	19.95437335	19.45183093	19.5989598
YLR114C	7.781946346	7.443075059	7.71423426	7.536036684	7.430368438	7.69028791	7.326652164	8.027998841	7.694080253
YLR115W	4.425840147	4.212132002	4.289204108	4.46146445	5.057438698	5.381718327	5.592074898	5.66081813	5.943828776
YLR116W	6.203235547	5.842939546	5.557785196	5.571002585	5.918352385	5.993490867	6.376278839	6.403553469	6.009829732
YLR117C	6.730659528	6.149164648	6.090104239	6.160092828	6.272696392	6.871978821	5.774440701	5.301452229	4.794328773
YLR118C	10.11164374	9.671409498	9.458977923	8.483051998	7.39336772	6.571554015	6.910162777	6.057852655	5.93623357
YLR119W	8.080768817	7.326348908	6.397310682	6.06540047	4.42265411	3.737244278	4.299507077	4.064882912	4.057358681
YLR120C	11.57817644	11.88363123	19.0873232	16.69355064	11.50463022	6.304637625	6.240960584	6.31934077	6.644587668
YLR121C	9.566844604	9.346219394	11.1679406	9.083904917	6.611096084	4.579555106	4.363758963	4.214226646	5.142278604
YLR125W	5.408989303	4.647639168	3.20944288	2.671871642	2.274136894	2.909491419	2.516788636	2.220713199	2.025270444
YLR126C	9.311894699	8.326571978	7.264928727	7.047624481	6.253082825	6.537722004	6.231455579	5.476276811	5.392209406
YLR127C	3.867121723	3.242395226	3.209201562	3.119969112	2.821127762	2.781424248	2.89876691	3.252391724	2.93185096
YLR128W	7.0737601	6.62707984	5.466344472	4.893725662	4.353621931	4.159770588	3.886530783	3.406151743	3.290865994
YLR129W	3.412182166	3.514829975	4.673546139	5.961676614	7.285313359	8.379478507	8.300730249	10.1258678	10.70883941
YLR130C	10.38568115	10.46477315	12.18167155	12.65670115	13.27582971	15.11035731	16.07772019	19.73114716	24.11023007
YLR131C	4.177249915	3.708509835	4.312745881	4.492548559	6.350849963	7.088872538	6.634127766	8.078999059	7.581939168
YLR132C	4.3002086	4.306841546	4.040570711	4.004047122	4.459078079	5.017445579	6.309063046	5.757051028	5.936447461
YLR133W	5.64820429	5.11362906	5.511412769	6.018926589	7.252656862	7.408083826	8.852375858	9.131586583	9.419875273
YLR135W	4.107474528	3.534062682	3.190333717	3.068387289	3.043452393	3.471453845	3.346968725	3.34150169	2.911503167
YLR136C	6.820049622	5.280559853	4.122933292	2.542818389	1.308486137	0.989814597	1.385790824	1.330633033	1.419660373
YLR137W	3.589489675	3.322243919	4.231335491	4.483656169	4.365762587	3.999599881	4.446526426	4.480293012	4.579776065
YLR138W	6.793788268	6.492717522	8.057549627	7.83030876	7.204034584	6.866072746	6.366896692	6.754767899	6.929439966
YLR139C	2.821387381	2.40095676	3.279890281	3.58322563	5.264869426	6.169054166	7.693199334	8.22587087	8.640953943
YLR141W	4.478449355	3.91508871	4.813552111	4.233740091	4.534010257	3.924363828	4.09696897	3.617662355	4.21438119
YLR142W	17.34188263	13.7433756	12.60093791	11.35683299	14.16248298	15.40448048	12.83128918	4.29593928	2.348962934
YLR143W	3.450025215	3.117733497	3.274993584	3.508052725	3.725245448	4.213555175	4.51043966	4.608532267	4.616203248
YLR144C	4.753952547	4.267918235	3.757591626	3.568153894	3.216575497	3.346280252	3.389530762	3.323059486	3.162839013
YLR145W	7.808619666	7.259525691	7.45205143	7.195034317	7.323755388	6.755988308	7.123166767	6.335713167	6.730073543
YLR146C	4.341407385	4.284807747	4.813515472	5.765833967	6.435351534	8.07642498	7.985129689	8.730328267	9.187437605
YLR146W-A	32.83422854	26.53857679	24.90118209	26.33785292	23.27401898	28.12443174	25.16389099	24.69714355	30.31716462
YLR147C	13.37794129	12.35599211	12.66219305	12.14435478	10.93988038	10.2128228	10.84108002	8.450379468	8.998391989
YLR148W	4.471742995	3.774387887	3.686857067	3.659947913	3.410602798	3.511727491	3.673185744	3.657634922	3.651352753
YLR149C	17.1846097	16.43230315	14.00455449	10.66516779	6.783558932	4.716215691	4.392171031	2.978845589	2.106291089
YLR150W	66.78356909	67.009423	71.86774581	75.79552618	91.34719097	96.24533753	91.00308189	101.0588696	116.5759294
YLR151C	12.81302031	11.02455419	9.949378665	8.363754762	7.723180983	7.332223192	6.147389704	4.704668064	3.666580728
YLR152C	11.36570934	9.986517159	10.31271903	9.469314882	7.825768773	6.401091882	5.776781198	4.197887563	4.064464686
YLR153C	25.9601628	25.82931551	32.89493779	33.71703618	34.62993857	31.43500567	31.5654626	33.38767849	32.27687366
YLR154C	11.78144027	11.58611728	12.68887117	10.92070621	11.10194484	9.559776062	9.253096625	10.51280871	11.92786136
YLR163C	12.30616385	11.17348129	12.02383857	12.6274506	14.44373328	14.7754744	16.33049038	14.8942147	15.0171214
YLR164W	33.60040422	29.5868808	15.82480791	10.13639544	3.459908365	1.92106393	1.770910525	1.367859238	1.330275689
YLR165C	7.211266257	5.636975206	4.93171932	4.601036269	3.924463822	3.620687007	3.054377231	3.295809863	3.480261748
YLR166C	5.295895202	5.002266978	4.684508598	4.734946843	4.519208958	4.242868263	4.068451284	4.858326941	4.713166531
YLR167W	151.9381562	166.9945161	217.7301036	245.5236911	246.1872534	304.5988351	240.0695662	313.6403259	397.5318401
YLR168C	10.05162609	11.34831789	19.77304289	28.1695074	39.84933132	53.39096176	62.67150897	74.17887883	71.9589964
YLR170C	11.90155763	10.35737697	10.59522901	9.757397242	10.22268384	11.11130878	10.43991855	9.897474571	10.406392
YLR172C	16.8822237	17.33323235	17.48638575	17.98465256	21.40921915	22.84326034	22.57983153	22.02632614	23.32240616
YLR173W	6.147974202	6.444833624	6.523874405	5.35734947	4.183731451	3.640997742	3.960668616	3.891175518	3.668413554
YLR174W	44.58949175	45.10410252	43.14517576	41.47599063	48.02158877	44.38805676	50.86036992	24.38196396	11.78528653
YLR175W	14.89856048	15.23838728	19.412182	22.74550811	27.59349059	30.4240361	29.26806093	31.04947221	33.48977805
YLR176C	2.141163053	1.839589638	1.545547088	1.550072294	1.800446591	2.016367839	2.073340593	2.185628689	2.070748798
YLR177W	6.0105784	4.640819651	5.118076409	4.590503786	4.878034807	4.550181182	4.200819692	5.474085592	5.792489248
YLR178C	53.82124078	56.34204268	57.10177566	43.20607425	17.18815484	6.306010795	5.560848909	5.266779704	4.369830946
YLR179C	11.19498277	10.27486305	13.48705186	17.4873604	25.78344939	31.81725092	31.7984201	26.72881215	27.42245331
YLR180W	13.52830742	16.74038059	23.5456505	32.23156525	47.16773183	56.22326867	55.5804255	57.82990464	63.34517862
YLR181C	13.46846353	12.41016021	10.73084779	10.37275077	11.03075315	10.74663484	10.92965303	8.291060716	8.44570201
YLR182W	5.488499971	5.043527117	5.914460696	6.008855524	7.56874557	7.812104087	7.116136941	7.403655915	7.180612882
YLR183C	3.637860491	4.159094557	6.20080774	7.477097003	8.87816567	9.596196158	9.59988506	11.47645904	11.26913626
YLR185W	76.69096167	75.21194559	75.92745011	85.75628336	85.40777817	103.962375	85.94664033	107.6011825	111.7219793
YLR186W	8.619872358	8.734857317	10.87777471	12.85102432	14.51329775	14.24647388	12.84276648	13.90095225	16.21744155
YLR187W	2.367059631	2.12082461	2.461973218	2.593861808	3.197321107	2.870795785	2.723484723	3.357865997	2.976047486
YLR188W	7.700834307	7.303128238	8.188055542	7.487115701	7.570112398	7.045269656	6.908156325	6.603212601	6.315620293
YLR189C	6.429794206	5.553528867	5.614792777	5.030743277	4.539594488	4.135561401	4.099173876	4.523682576	4.477990341
YLR190W	8.901665925	8.120641561	9.929035897	11.16273789	15.19414876	17.90941352	22.04936047	19.52015008	17.3016684
YLR191W	8.306161536	7.805661655	7.259637441	7.715349042	7.815870857	8.572981898	10.91911631	9.545105995	8.713661714
YLR192C	23.94663658	22.8150059	25.34972534	25.14254438	27.99532989	28.77639793	29.18592963	29.8293606	32.72412918
YLR193C	22.14305891	20.15865676	20.27251319	18.91579209	18.85086347	18.72102166	19.3292057	15.68706474	15.38111616
YLR194C	32.97595001	27.78550384	41.52823343	36.05017646	22.58698986	14.57475318	15.59284548	12.96670977	13.12809283
YLR195C	9.240482611	8.349212419	8.053753249	8.555170249	9.031948297	9.304845449	9.874000816	10.41480137	11.51377647
YLR196W	6.539975698	7.245776683	9.173764423	10.54808764	11.22541563	12.56175267	12.44439334	11.79764056	13.41720622
YLR197W	13.07088984	13.71523139	17.66880759	21.58092913	25.60840611	29.42149814	27.09750189	31.18983456	31.95362728
YLR199C	16.03666846	14.57093185	14.32841365	12.90654567	9.997643577	9.713424348	10.46249078	9.696790395	9.679242745
YLR200W	14.8210467	11.42301437	12.1114088	12.54785825	12.62613416	14.12359481	15.66161565	14.78647927	17.20374788
YLR201C	17.38121498	15.91347595	14.1501387	12.53586376	12.39820853	10.78500329	10.46354148	9.738812388	9.144063103
YLR203C	13.39585902	12.6570087	14.29512741	14.62943112	17.68888655	18.84381236	22.45785153	19.33496285	19.25679496
YLR205C	18.69027598	16.3748827	15.72479858	16.07285791	18.50926792	18.71536832	26.4412482	25.71103577	24.5610133
YLR206W	12.07577512	11.01874416	13.13256066	11.56565687	10.97943745	10.3461832	11.51288193	10.80476647	11.02303342
YLR207W	4.673597602	4.548598647	4.714623863	4.730588549	4.400265092	4.10233023	3.905682447	4.365101715	4.409076672
YLR208W	20.10274529	19.43124736	20.38512297	21.26595162	21.78916171	21.91374942	22.11249092	21.20849968	21.92216443
YLR209C	11.01488306	10.12309065	9.942325115	10.42981167	11.45599329	11.31317604	10.73040326	11.38768774	10.70702025
YLR210W	3.853866281	3.690258146	3.838806642	3.632761298	3.710537054	3.830174396	3.723516432	4.17448694	4.047410746
YLR211C	11.797277	10.06304025	10.8369785	9.673201511	7.5589546	7.307670521	7.463760837	6.669320384	6.157257777
YLR212C	5.94422272	5.888936722	6.003535505	6.280435307	7.275348487	7.306474972	7.259944161	6.904446149	6.983885726
YLR213C	6.628805873	5.145071247	3.48240244	2.46391824	1.689219582	1.256305709	1.36015909	1.320144152	1.008349105
YLR214W	5.696254302	6.147436317	7.415546413	6.948977756	5.912717739	5.507323891	6.690670326	7.683595999	6.850636062
YLR215C	6.00839809	5.568719675	5.961098216	6.190269306	7.101772418	6.464876358	6.589681899	6.119269132	6.572909323
YLR216C	47.47299156	46.58213248	36.896947	28.10073582	17.77544047	14.75782596	15.13028081	13.5698929	13.85285859
YLR218C	7.919544566	6.837575747	9.738235405	9.011101834	7.998860851	7.618491956	8.408421779	9.778470093	10.16705732
YLR219W	11.88474382	11.71490347	12.63238678	10.36305193	7.654748707	6.122355001	6.340381085	6.069931087	6.176972539
YLR220W	25.88274897	23.34255869	20.96929076	19.36840025	17.40233038	16.64429364	15.08784471	14.74714644	14.63772268
YLR221C	9.202211347	9.453297877	10.70206571	12.05929301	13.04759944	14.63746307	16.57727287	16.3239822	18.09511182
YLR222C	4.35136337	4.450767467	5.127836362	6.154775498	6.88606718	7.951992385	7.685677797	8.151577105	8.507153371
YLR223C	4.207254799	3.70541145	4.509440959	5.072466915	5.43069906	5.406857891	4.730710953	6.904532609	6.839157387
YLR224W	8.815669686	8.140087312	8.363502942	8.170326371	7.522203817	7.640638284	7.569269386	7.038230877	7.819379998
YLR225C	9.922755021	8.787981641	8.774687235	8.223188489	5.731836717	4.762296714	5.185328639	4.839786857	4.898492809
YLR226W	4.109689883	3.821263021	4.344779123	4.840108199	5.015791168	5.694509717	6.436757144	6.278360298	5.847520215
YLR227C	6.928010517	5.75636523	4.012808271	3.953687673	3.963234055	4.083344198	3.980697227	3.852663533	3.448325598
YLR228C	5.338971335	5.709629717	5.641595467	4.845126398	4.766096244	4.413752985	4.658271958	4.066235486	4.120279468
YLR229C	23.33656134	22.58380438	24.02227993	23.76609956	26.23331547	26.21469975	24.64570844	20.61359666	20.41735887
YLR231C	12.20218138	10.50776365	8.536036161	7.461971667	7.327042207	6.947269291	6.627956464	6.848327244	6.26283432
YLR233C	3.755686545	3.168233913	3.097177174	2.96229479	3.287777377	3.687968755	3.68123695	3.831294761	3.040540813
YLR234W	2.239185601	1.829314623	2.178354188	2.069998985	2.850713119	2.664905266	2.700392108	2.296953294	2.638736883
YLR237W	19.52467204	19.28795148	16.44290414	14.34816614	13.75405334	13.2646053	9.797204151	7.290441704	6.218501829
YLR238W	4.704736657	4.311951328	4.711814976	4.52767907	4.613888293	4.706683306	5.35302859	5.250928865	4.845585075
YLR239C	8.389701511	7.526836052	7.665453592	8.428079861	9.530263162	10.33271381	12.77781731	11.79794365	12.56957303
YLR240W	4.70171271	4.083181815	3.911563047	3.891677666	3.350449556	3.392823108	3.445755932	3.162141882	3.053715957
YLR241W	10.41586723	9.880854524	10.42807224	9.513840872	7.955249746	6.91135856	6.808593583	6.261499453	5.92721653
YLR243W	8.688022314	8.138405694	7.229964728	7.48757364	7.769012532	8.105516676	7.829159569	6.62482536	7.102530302
YLR244C	14.35235414	14.27676505	15.77406049	16.27423864	18.43573619	17.73531865	16.53327597	20.78761968	24.54948505
YLR245C	4.006249309	4.796437206	4.81264527	5.343528311	5.347607352	5.316064238	5.118993757	5.742216268	5.237923663
YLR246W	7.368224838	6.141149611	5.184278285	4.945164232	4.18474039	4.100844688	3.64967167	4.085941553	3.624978011
YLR247C	5.141341282	4.475442177	4.746984852	4.650576661	4.231223643	3.743099511	3.776469489	3.882214167	3.872089954
YLR248W	16.11848718	14.72031466	13.84846579	12.62474214	10.64540518	9.579998712	10.46673668	10.85340499	10.46478296
YLR249W	37.41043303	40.1039666	51.38215924	61.84909821	78.58295034	85.08626492	73.46845751	84.58733133	89.38698321
YLR250W	22.4461745	22.54965126	21.25263619	20.23091378	16.68730453	15.58035237	14.74592746	14.04987922	13.3046905
YLR251W	18.28835042	17.22310303	13.88207521	10.46366376	5.425483662	3.411710137	3.328426623	3.891694188	3.487501893
YLR253W	7.733752947	7.553438704	9.78113628	11.18333396	14.83415672	16.18565266	20.09016152	20.27219222	19.46817453
YLR254C	16.28290408	16.98961412	16.6440305	13.49726107	8.289210088	6.151446344	5.633853128	4.6616706	4.616382565
YLR256W	4.400500841	5.880464372	9.039202609	8.084360431	6.383788432	4.268858495	3.867071508	3.741387948	3.388335574
YLR257W	22.20852478	24.23662369	30.92320626	26.23476265	16.17918329	11.61254524	11.83783277	12.29122063	11.43142206
YLR258W	9.453818985	9.559444615	10.55772488	9.153257643	6.621470168	4.229163707	3.70288069	4.203914923	3.636599543
YLR259C	71.09316615	60.25285628	53.56553001	51.02249542	54.53773157	56.57571038	66.92611096	63.21474627	61.05750401
YLR260W	7.067056104	6.310369123	6.364848656	5.898651699	5.100752546	4.687139071	4.606123669	4.766534149	4.868319704
YLR262C	14.21907738	12.42738887	12.23305574	11.59037852	11.26819745	10.67051313	11.95910936	10.7324163	12.27745565
chr12_gene_288	75.95339291	69.59267102	75.03206565	74.23186354	62.05188308	75.26107901	60.6382455	66.54702433	79.92351586
YLR263W	3.260110431	2.783393493	2.565720542	2.548055938	2.630133703	2.709310929	2.781619501	3.342762208	2.880227776
YLR264W	44.97509823	42.25175213	36.14478189	40.56390834	46.02141308	67.78389186	67.12028191	79.07166698	76.36163041
YLR265C	9.97421778	7.956857053	6.192795231	5.308435639	3.9790052	3.778249414	3.851258161	3.508726557	3.659293723
YLR266C	7.07442505	5.949254553	5.052924742	4.883876563	4.404716545	4.346392258	4.474478851	4.786793585	4.649489665
YLR267W	7.959204558	6.165509451	4.622508675	3.482645338	1.893753339	1.771693967	1.730199037	1.270899424	1.129589132
YLR268W	13.07091137	13.00790877	12.14606512	12.92218856	13.44663058	13.47406411	12.13308411	12.98780251	12.63980189
YLR270W	23.45211831	21.82654796	18.84851154	15.82849327	10.21989918	6.96875329	6.239123285	6.510730949	6.467218015
YLR271W	9.433257329	8.509872897	7.205256951	5.337775085	3.363044627	2.928019452	2.903820524	2.728894791	2.409641873
YLR272C	3.308743697	2.990823918	3.162586339	3.417618464	3.662370768	4.015366438	3.620121331	4.337258466	4.094494236
YLR273C	8.886505637	7.238062262	4.690076693	3.987733447	3.41262589	3.171723267	3.654059455	3.115973461	2.84349973
YLR274W	8.43769739	7.35633026	6.215405661	6.190869306	6.338614403	6.665940794	6.086904939	6.61625253	6.674122685
YLR275W	12.82180788	9.630820843	10.32218391	10.20988261	9.017826673	8.705650788	8.655546412	9.286773301	10.50634481
YLR276C	7.425902053	7.919331871	8.633852345	9.745339191	10.29476032	11.18916535	11.92062475	10.87407185	11.9261617
YLR277C	3.316714003	3.314038582	3.51750793	4.132343343	4.796268013	5.061413769	5.168119736	5.80754488	5.774107123
YLR278C	4.357711711	3.96427999	3.930214275	4.050543882	4.480885601	5.095751281	4.731404264	5.309052508	4.655938441
YLR281C	11.23166842	9.17514337	8.911262902	7.556693053	6.481660249	5.06337419	4.574888755	3.776602585	4.745446285
YLR283W	6.4849617	5.828298603	5.581506846	6.234854274	5.957827463	6.289758201	6.80328702	6.578220556	5.9194852
YLR284C	27.2603836	21.11372532	13.49655611	10.20614554	8.150171736	6.459910437	6.657494135	2.273802398	2.112088393
YLR285W	6.600684177	6.982579594	7.937702487	9.055296236	9.597939547	11.1161666	12.03074827	13.25008852	14.24998173
YLR286C	17.83884241	14.49580817	31.83090433	34.62352012	40.95539076	42.24090566	45.73092075	55.95902007	60.97596192
YLR287C	9.102297357	8.007759722	8.565413473	8.663453016	8.220990203	8.099986243	7.852361635	8.168167947	9.235115965
YLR288C	8.833649768	7.576172903	6.115910294	5.285003311	4.02469462	3.604548337	3.881809461	3.763618302	3.558396314
YLR289W	4.418173821	3.555691285	4.276964332	4.577351818	5.440376867	6.354586909	7.704062974	8.139129717	7.631211794
YLR290C	11.44234371	10.23580784	10.16041125	9.112831669	5.213290946	4.4449512	4.376518608	3.948061004	3.471702851
YLR291C	9.093065232	8.43758576	8.085712769	8.388727405	8.748978055	8.691762634	8.845233333	8.545303163	9.420771383
YLR292C	16.03264015	14.80331245	16.0335303	15.77247874	13.94602792	13.0540357	14.67313104	13.09751278	15.68789342
YLR293C	26.4727521	27.97537662	31.70587436	36.27481097	41.8453841	47.62036559	47.41281197	51.78307944	55.51162742
YLR295C	46.40656835	48.89735269	59.4875689	69.07561187	81.85647998	97.71413762	111.3554147	95.69897458	85.24769618
YLR297W	20.21597607	17.7225146	15.6878182	11.43852041	4.816672402	2.764374777	3.378900186	3.593826502	3.027654681
YLR298C	11.09275509	8.380906382	8.895064618	9.365415703	7.328354382	7.467594947	8.019149924	7.498698089	6.840079837
YLR299W	10.10327736	9.081524439	9.581547419	8.282903063	7.935241558	6.401200443	5.823177442	5.270675119	5.160186164
YLR300W	36.85486085	40.80280902	42.04994329	40.76821164	35.15932334	35.3241753	33.81799001	46.20777824	52.61534092
YLR301W	13.38957147	13.18106049	15.95042714	18.05075606	15.85702316	16.35771198	13.9282894	16.85635592	19.19388416
YLR303W	69.07051292	79.82629837	99.01196698	109.0871161	134.8342268	135.4051274	128.667927	116.8686031	115.1540502
YLR304C	44.80531072	43.90897739	46.85342504	48.70700387	60.54014426	70.39707123	80.83002393	78.69469038	68.8418443
YLR305C	3.443698426	3.175102258	2.968648977	3.188130145	3.637677503	3.751476917	4.049765149	4.314371872	4.276419415
YLR307W	8.799166339	5.389608672	3.095133014	2.324246878	3.056188665	4.145290954	3.580022172	1.737465625	1.000024442
YLR307C-A	54.5719149	44.66803499	38.97264874	34.18452786	20.37528761	7.120868985	5.251161035	1.109789362	0.423759611
YLR308W	2.852110044	1.303544718	0.580585046	0.3847109	0.259409365	0.17654525	0.196204123	0.16238267	0.113030179
YLR309C	6.60876349	5.466108765	5.496809715	5.479510769	6.001599201	6.615341135	6.575733172	6.907731901	6.4406473
YLR310C	6.849654142	6.363821548	6.243983663	5.88189555	6.14302188	5.61255453	5.459345293	6.203347421	6.21747433
YLR312C	27.4274785	24.80397436	20.06511779	15.13025801	10.25025993	7.006563077	5.892870766	3.914537866	3.600352674
YLR312W-A	10.27728238	9.73810242	14.02859758	16.79801477	20.88421968	24.57398418	29.42474852	33.21348229	36.43496651
YLR313C	3.577570383	3.624895704	3.743615147	3.618568552	3.867824954	3.668774067	3.496013761	3.348528673	3.525385214
YLR314C	11.75178928	11.51697707	13.56480674	13.74362658	15.12964466	16.54309693	17.79961823	16.18610123	16.54668668
YLR316C	9.11616134	8.327877784	7.35651213	7.235970996	7.354323722	7.168203995	7.136148236	7.361312828	8.069676599
YLR318W	4.310223037	3.440860262	2.505083381	2.251952635	1.990382141	2.157251801	2.081513655	2.196948998	1.959463647
YLR319C	4.828165715	4.158837886	4.456486957	4.748962274	5.006523383	5.643653044	5.309171133	5.849390148	5.394858839
YLR320W	2.601000867	2.064863298	2.012071597	1.962320763	2.231588301	1.982251164	1.889281565	2.237541229	2.282979684
YLR321C	6.736166982	6.439146898	6.882704685	7.113054215	8.132555983	7.928118794	8.397557821	7.359861751	7.527826405
YLR323C	5.503604426	5.061287467	4.903149128	4.617142286	3.989277627	3.932020924	4.516561915	3.964821382	4.404969799
YLR324W	10.77431004	10.3205399	9.862633375	8.820236449	7.415181174	6.76415608	6.754570699	6.106249374	5.973095904
YLR325C	99.73033319	94.63793793	101.7675687	109.8398796	123.7465768	146.8669937	138.184734	156.7482025	176.8995607
YLR326W	10.95469555	9.539374656	8.846279588	9.062320545	13.91036316	9.974470551	8.071754845	10.19577958	9.42984243
YLR327C	451.6185398	433.0523218	327.4685471	216.4613459	137.6356948	99.85719728	92.59731326	51.58377325	46.86670378
YLR328W	9.134944794	9.69807245	10.61130416	9.94017295	9.050690123	8.334168196	8.177043984	7.336449095	7.696188108
YLR329W	2.485608961	2.076545755	1.748421765	1.869757008	1.794514465	2.054142315	2.177388422	1.875588882	1.630907447
chr12_gene_347	6.516319326	6.541067158	7.493614754	7.983121447	8.688033924	9.987405576	11.95878167	10.46126947	10.36848748
YLR332W	12.00374713	10.46221262	10.50907895	11.89774302	12.6511087	14.81620629	14.80141312	14.77621911	13.4324174
YLR333C	51.0190628	47.96180353	49.90208263	54.58808098	52.4578672	62.7118502	53.98637112	70.53269231	78.351318
YLR335W	9.249400125	8.870771638	9.594999674	9.825019969	10.39177317	11.07625026	11.07825093	11.40097389	12.27330787
YLR336C	4.261050527	3.864383247	3.960350698	4.089723392	3.930202604	4.238559807	4.434909155	4.695578125	4.867177477
YLR337C	6.769661785	6.636853529	7.571439115	6.84188431	7.026463307	6.197328422	5.891998863	5.598645116	5.39646018
YLR340W	53.01532754	56.84521911	62.03457785	73.46673784	100.0282689	108.2624074	103.3233185	118.1223413	122.9322754
YLR341W	0.520258625	0.325445016	0.629579221	0.729506326	0.966562219	1.220960988	1.277746803	1.856774003	1.644927955
YLR342W	9.640667205	8.945594662	11.65163691	12.79133395	15.44035699	14.54403785	13.9091997	18.03063563	19.64461249
YLR343W	4.294507737	2.399150433	1.39671168	1.508877391	2.174272831	1.164778204	0.875770449	1.235234162	1.448037188
YLR344W	65.3608365	64.16080219	68.1938074	73.09633331	83.88545317	97.10254333	88.43934089	103.6770938	113.128345
YLR345W	23.15654055	20.05681157	16.62825102	13.67514105	9.961554458	7.876491046	8.168234268	6.708017403	6.19832997
YLR346C	42.57776752	26.12284219	11.22747689	6.782898564	1.840249405	1.252510493	0.767342714	0.555790095	0.656450087
YLR347C	8.825957426	8.085491286	7.736794708	7.735363781	7.488003725	7.550634704	7.250092427	8.398459245	8.780597616
YLR348C	25.93806796	25.41357274	29.55634198	27.72569583	31.87170689	29.19867968	27.51539884	16.31238505	17.9186466
YLR350W	21.23688748	20.67253078	25.67955859	24.21519873	21.22101494	14.63098823	14.53354532	13.91312259	16.26321303
YLR351C	14.18283947	13.65351003	13.81930049	14.69460822	15.95801227	15.74746936	15.88698381	16.25388107	16.23064195
YLR352W	5.827537483	5.169467511	4.858456338	4.39016946	4.146031642	4.037353736	4.095774642	3.799996209	3.403494889
YLR353W	7.281497863	5.660228629	5.087131632	5.192869714	6.024520763	6.62122644	6.488732889	6.222530365	6.169154438
YLR354C	61.6613022	69.16416385	68.89855044	64.99724983	66.93332528	67.13643191	63.09138813	50.66537231	52.58641325
YLR355C	59.99663478	74.98930296	101.9752929	115.5699287	129.9899889	138.0288345	127.2949433	120.6835444	131.325349
YLR356W	34.81607019	32.14424513	30.82442233	24.11891503	13.66252308	8.319918484	8.37680783	5.748197833	5.416177399
YLR357W	3.798041184	3.65349568	4.676714161	5.353877355	6.808967524	6.656867341	6.234793802	8.053732545	7.970186663
YLR359W	21.80316442	23.68175099	28.10463267	35.81250386	43.30791331	47.42490857	45.93212075	45.59762759	48.78913259
YLR361C	7.021572933	6.371492715	5.58902756	5.31770198	4.717943639	4.586496785	4.375886694	4.544335169	4.467999211
YLR361C-A	23.25697206	16.24587712	14.80595736	12.86405768	10.48496819	11.00177186	11.31581617	10.91676809	9.858481595
YLR362W	7.87617746	7.141093826	5.961400906	5.046525395	4.02551005	3.471670215	3.404711955	3.405873971	3.289822636
YLR363C	6.722985878	5.749086482	5.043770272	4.932130776	4.569193719	4.716317454	4.827367036	4.597192531	4.818807582
YLR363W-A	10.82407049	10.2786684	11.63862722	13.08205784	11.58978314	13.75033806	13.00572039	13.08891138	11.57639947
YLR364W	14.11354971	13.16610744	12.15936706	14.9329384	21.93439354	28.21187835	33.42998721	41.80372669	44.78021009
YLR367W	33.31890987	41.20421279	52.19652472	57.22275331	55.54470468	62.18872859	55.82849337	70.97225783	80.28267336
YLR368W	5.935568232	4.986038613	4.425140855	4.408769389	4.319702266	4.394852063	4.387257098	4.56387387	4.051920033
YLR369W	7.152746669	6.58629448	7.216160817	7.156271745	6.919618306	6.698652019	7.463055269	6.76215654	6.734816388
YLR370C	22.58287918	21.95978854	22.30555037	20.78958605	18.35082618	17.88086385	18.05544407	13.95841108	13.72717754
YLR371W	4.130751258	3.768956587	3.984425109	3.685075328	3.914285096	3.686803671	3.037467523	4.024797126	3.873594651
YLR372W	12.43014236	13.84959134	20.10223963	25.22019666	30.12420838	34.58954973	32.90344869	39.55753642	41.22332856
YLR373C	3.991221487	4.007856913	4.583540774	4.66302914	4.765122903	5.03191755	4.791999649	4.651965431	4.543936951
YLR375W	11.35079029	11.55642354	11.06330375	10.32556945	10.2134626	9.058099686	9.400197722	9.008313342	9.379168275
YLR376C	6.199815785	6.118442087	5.22890176	4.778992404	4.18263857	3.54536493	3.53158389	3.507893612	3.666249035
YLR377C	5.823864983	6.948063622	8.85278174	8.552763747	8.762933714	5.564214511	6.298471553	3.649397739	1.634959458
YLR378C	22.92397215	22.94449265	26.6804397	25.74837661	26.97266719	23.54291095	25.18362527	25.4249456	26.12849565
YLR380W	9.115793329	9.696084713	10.52503246	9.690839845	8.681848264	7.081295259	7.449005365	5.810284352	6.100913151
YLR381W	4.210082883	3.802756379	3.689210494	3.891570388	4.005137063	3.88180516	3.710910311	3.911509481	3.771343789
YLR382C	5.00258718	4.650028481	6.297560149	7.057443695	9.279805785	10.58498965	12.06844502	12.75176612	12.39779991
YLR383W	3.709912782	2.987728076	2.907697421	3.13960253	3.395823913	3.751427228	3.344769696	3.806240392	3.676536511
YLR384C	5.646672463	5.350150458	5.266418102	5.787237212	6.592935507	6.356875613	6.251595523	7.092528612	7.526156217
YLR385C	1.379120817	1.61564386	1.563691965	1.727583932	2.432573217	2.528964684	2.500850103	3.607965931	2.747847411
YLR386W	4.344811317	3.962912225	4.082608067	3.885486846	4.113844181	4.025815429	4.003401945	4.110231111	4.126596608
YLR387C	14.05385804	13.13578682	13.90756933	12.88895478	11.24963373	9.394961257	9.010874502	8.744127649	9.695690962
YLR388W	45.16453287	46.9229794	64.84557382	70.5577311	85.12049128	104.3083772	94.79285068	117.4327078	145.6412931
YLR389C	5.28232349	4.816414283	4.630018069	4.879217155	5.32936886	5.395698138	6.112893199	6.716465239	6.951085278
YLR390W	12.6348249	10.52740491	12.58922119	12.24551693	15.26877483	16.04713333	21.14422796	20.82308597	21.14357552
YLR390W-A	57.18355003	59.17610089	72.80797376	64.31767293	60.55981648	53.85322568	55.43404694	50.02234379	54.16061379
YLR392C	7.027151625	6.478164146	6.098639807	5.759307873	5.557208365	5.589812311	5.775160934	5.746669842	4.581264871
YLR393W	3.824463491	3.358945369	4.555620513	5.036887834	6.556513987	7.942229642	10.28721367	10.81827491	9.651040608
YLR394W	4.409901832	4.383495814	4.739294028	5.55476797	7.841915123	8.464205225	10.9602383	12.19741726	11.55398523
YLR395C	52.09460276	55.82139165	57.08829626	60.97254284	69.02161407	81.40262314	85.86134079	89.20320907	82.03184468
YLR396C	4.955829156	4.204815581	4.586897055	4.71157376	5.258506586	5.485779169	5.355406735	5.925515602	5.137565605
YLR397C	3.499433991	3.549269588	3.6973885	3.980479765	4.668182204	4.950908915	5.16255035	5.32419621	5.864466363
YLR398C	3.246348429	3.373606183	3.954506653	4.381411548	5.15344938	5.267004517	5.237126447	6.666516421	6.421943837
YLR399C	9.4395095	10.46952284	15.09904082	13.35429038	12.41378879	12.43802649	12.02173324	13.62876021	13.52800859
YLR401C	5.198156703	4.828685035	5.355958788	6.010143523	7.732096476	8.64516247	9.181761422	9.386629902	9.549513441
YLR403W	7.585657053	7.293318259	7.872906668	7.374058004	6.608237858	6.732127737	6.629596685	7.282063467	6.700150873
YLR404W	7.008524851	6.786086689	6.317953763	6.502135002	6.392118051	5.587331676	5.935093613	5.248276989	4.831479892
YLR405W	4.482921281	4.065386967	4.916265672	5.730560316	7.419421759	8.403115723	9.057181651	9.47656123	9.680541681
YLR406C	59.16874431	54.61262208	61.75343559	67.20202098	81.69788359	100.5345848	93.23663548	108.9241526	121.7990249
YLR407W	15.36786522	12.63786322	10.64670892	10.74168897	8.270393077	8.911940505	8.487918699	7.570547038	8.742964883
YLR408C	10.88157108	8.999044075	7.648423836	6.469070887	5.637340747	5.602368093	5.073614705	4.886916728	5.330507319
YLR409C	3.821469789	4.301197047	5.387858233	6.47355965	7.534012926	8.518289413	8.128526095	9.397277168	10.27881791
YLR410W	5.861710359	5.295933001	5.646154669	5.840727799	6.335970913	6.429684676	6.557884481	7.04506359	7.295369784
YLR411W	46.85247281	44.00418952	34.81181808	29.18244065	25.28177813	24.36208493	30.09890627	36.55405069	28.24217088
YLR412W	8.207866454	7.425108012	6.887222049	7.238251396	7.525099241	8.245615827	9.043223662	8.624919083	8.856067406
YLR413W	3.784033087	3.22907526	2.611853026	2.868968337	3.124812115	3.35613851	3.724169355	4.654898123	8.470573858
YLR414C	18.98474943	16.59194803	23.89006767	24.13949447	16.80570608	11.87453653	10.93622627	10.38667993	10.24438309
YLR415C	0.830683941	0.593036759	0.952967866	0.883545095	0.598126015	0.412801492	0.576783089	0.415575642	0.398557126
YLR417W	5.355843838	5.029628638	5.109517865	4.844405101	4.271011886	4.525693289	4.435938261	4.583904103	4.205607471
YLR418C	7.304468023	6.72799049	7.407330438	7.803582055	7.896095037	7.735687118	7.431617437	6.489679671	6.233469306
YLR419W	3.627532632	2.793781533	2.523847081	2.915769766	3.802795234	4.369262359	4.892919284	5.277590296	5.50621038
YLR420W	8.678159038	8.800211498	8.845259863	9.950834227	10.73775139	11.41898721	11.99572549	10.6997503	11.8093662
YLR421C	25.70235603	23.33106716	23.40987525	22.7775086	20.12808951	20.22843407	21.34336233	21.26577934	23.41573055
YLR422W	2.987039197	2.608389413	2.521816988	2.389609277	2.444139254	2.401300094	2.265462862	2.776826777	2.787941655
YLR423C	6.005017236	5.493681158	4.99991287	4.147243654	3.015337204	2.632522669	2.692289539	2.607810851	2.403388401
YLR424W	3.777419719	3.191370416	2.966791013	2.877143261	2.560386821	2.954850191	2.733873784	2.716267666	2.633553954
YLR425W	2.323048366	2.209069734	2.347106341	2.402747974	2.423514447	2.499561579	2.212794882	2.607572205	2.637408941
YLR426W	7.160660424	6.012275248	6.741018531	6.384585161	6.408168711	5.874068598	6.083934121	5.940102422	6.343264614
YLR427W	6.918454912	6.45720967	6.580790411	6.377728631	5.998178771	5.585956253	5.885717821	5.842924339	5.920261922
YLR429W	9.17252703	9.904069143	12.42164061	12.98369455	15.38626608	15.969845	15.85367874	15.96367648	15.77537018
YLR430W	3.739628513	3.19757482	3.262485452	3.414503626	3.830380931	3.559676352	3.706432871	4.394349066	4.349873351
YLR431C	11.0673594	10.4750326	7.98380012	6.30561035	4.01348773	3.004570506	3.018030882	2.296650773	1.895163966
YLR432W	21.74242193	19.72264748	16.89624715	17.95511491	25.07762004	29.95164354	28.82336066	26.10632471	25.58983804
YLR433C	8.49047019	7.074926358	5.444156963	4.539576022	4.129723035	3.698359505	4.640672474	4.232771887	4.061855363
YLR435W	8.362336425	8.04494569	8.696892623	9.908617113	10.69845726	12.2485326	12.40706664	12.40589429	14.17608125
YLR436C	5.179568284	4.89909648	4.946271816	4.695863839	5.234485055	4.960163758	4.550493922	5.029883902	4.981733403
YLR437C	8.674842165	6.998841391	9.208232918	10.52643087	10.93239084	10.60999442	9.387075739	6.634776218	7.072546583
YLR438W	16.68641897	15.35591619	12.69551708	8.983318533	6.523677465	4.097808769	3.043113833	1.19820648	1.118778277
YLR438C-A	18.17023158	18.10107165	23.02429946	22.33024528	23.53097293	26.69334124	27.45283326	24.24929091	24.66603902
YLR439W	9.154176157	8.668460413	12.0478469	15.43845374	23.182049	26.94580148	35.81875819	39.75679107	37.77117725
YLR440C	6.546533258	5.458077801	4.659690882	4.337487719	4.431907122	4.155842443	4.147612754	4.186508592	4.16369571
YLR441C	74.13551489	70.89681332	78.25690786	88.07974404	95.52734002	114.2751237	100.0666688	118.6844455	134.8798586
YLR442C	3.873029912	3.618176864	3.661081595	3.63357298	3.547344295	3.797526212	3.318980058	3.887499749	3.663052273
YLR443W	7.6636699	6.775318421	6.274680429	5.731113376	4.773229058	4.775620704	5.014798414	4.591266996	5.069386056
YLR445W	2.02092961	1.332813471	0.558895155	0.347679668	0.244223521	0.213300238	0.153487697	0.310764469	0.258424471
YLR446W	5.170452408	4.547021028	3.346239667	2.914372906	2.790381246	2.784873118	3.254618958	2.982529134	2.915282705
YLR447C	21.76852202	20.96736313	21.55434801	20.74277864	19.58429443	19.12595193	17.28454449	20.26191539	21.70715077
YLR448W	39.40705113	38.70075175	44.71721191	51.86045999	56.45547435	68.29278474	66.42594287	80.94041596	87.62754295
YLR449W	10.77296523	10.01429548	11.19475869	12.46163282	14.03634147	14.84893703	16.43933393	15.0490172	16.12680858
YLR450W	6.663848695	6.177584561	5.811550001	4.984233491	3.977759805	3.408334165	3.605859361	3.244125081	3.010461245
YLR451W	5.69366427	4.75006487	4.600909136	4.778861548	4.939295491	5.236217587	5.075892948	5.369681188	5.316058907
YLR452C	3.900774161	2.863112216	2.447989699	2.950057797	3.755307772	4.663433937	7.213960955	9.093991955	8.855433985
YLR453C	3.354302107	2.667457694	2.737693914	2.582255744	2.237121796	2.566671665	2.849036779	2.444937642	2.185285207
YLR454W	3.853980753	3.162143377	2.778756184	2.610367173	2.06244737	1.96283307	2.162692338	2.691794617	2.398741131
YLR455W	7.851646777	7.000415966	6.578637388	6.484325093	6.46581584	7.386598723	7.980652428	8.185743	8.298191731
YLR456W	7.563621374	6.049716405	5.701327635	5.00243347	4.132536085	4.355029995	4.158072041	4.938217232	5.17277345
YLR457C	9.554301241	7.800212091	5.930875734	5.017345032	4.05909139	4.127747784	4.330568993	4.253478549	3.916504564
YLR459W	7.400107852	7.657923643	8.447240983	8.323747138	8.5444591	8.330080827	8.633545626	8.655060785	9.019075801
YER190W	110.76594	108.8057158	115.1755629	112.1272939	144.8680073	138.0319913	126.9016347	163.4017116	138.7855958
chr12_gene_465	10.06530279	10.56451727	10.91852669	10.15016976	13.69368832	12.60668584	11.53310829	14.26763788	12.06000689
YML131W	63.75903309	71.69576829	47.68973227	35.05940328	19.43917162	10.68063139	7.72508653	4.458041728	5.650416106
YML130C	8.996909927	9.039226935	11.28892135	11.51376281	10.20459358	8.303515891	8.05169705	9.421996733	10.80304525
YML129C	33.84952792	30.36331934	31.99295256	33.80052226	40.28862791	43.28991898	46.43682696	49.24645132	45.38157197
YML128C	85.30081597	95.56543754	89.64050567	60.5656604	17.76585523	3.122775663	2.870785521	2.61213878	2.304907841
YML127W	6.645567681	6.759854079	7.255410667	7.061865404	7.169920616	6.950752798	6.804079193	6.956845609	8.026677534
YML126C	22.30500833	26.87277596	34.39713136	36.56950542	34.2369861	28.70085053	28.24312054	29.49460629	30.36286258
YML125C	13.38135865	14.61904595	15.05405181	16.13582525	14.46894782	15.13020701	13.36263724	13.85328264	16.51889553
YML124C	9.001832877	9.636062743	12.10412248	13.69119386	17.14887981	18.13462622	16.93786805	17.70492239	18.16299517
YML123C	3.626077902	4.295870542	5.499950358	4.505832511	4.042385344	3.876822217	5.098794691	5.317880778	4.917685131
YML121W	11.00475015	10.59888628	9.498224053	9.563692671	8.370496347	7.932575326	7.375370806	7.321390135	6.888361977
YML120C	20.21402495	27.69897139	35.20237716	38.83636304	52.49952741	55.12845319	60.88575927	54.37693648	44.77496882
YML119W	6.976632676	6.953385576	6.041374229	5.68731367	6.088688143	6.18553025	7.382170312	6.919049448	6.593185224
YML118W	2.131102419	2.1184206	2.159358462	2.116744247	1.44793427	1.163346493	1.078400555	1.314085273	1.122752228
YML117W	7.020147511	6.53276299	7.285833843	6.960437932	6.610108359	6.043438465	6.454523372	7.26645846	7.065691835
YML116W	6.157500377	7.701127895	11.04723693	10.42841077	7.196422811	5.332872445	4.990438677	6.733697966	9.274081583
YML115C	13.06892361	12.71683433	12.79649568	12.58612198	12.2602277	11.71030435	10.86563919	12.68545895	12.70122522
YML114C	5.184422077	5.470539551	5.555554779	5.782803255	5.900462779	6.118044305	6.881962295	6.537821815	6.608529102
YML113W	7.666351712	7.68351533	7.810128221	7.719324366	7.648644366	7.545531629	8.810550849	7.259941501	7.477982969
YML112W	7.797713247	7.809939615	7.676047668	7.629085453	7.49906127	6.630948703	7.56420879	6.437393107	6.761780489
YML111W	3.669132421	3.587773434	3.82778396	4.112209343	4.328756159	4.689733604	4.749881441	5.153062304	5.287406592
YML110C	21.95457221	22.39504931	21.58485674	20.89807522	22.16853188	23.34800406	28.98113012	28.12215049	28.05223055
YML109W	3.604424075	3.814972183	4.393498251	4.746969494	5.62502253	6.215523605	5.52128082	6.142507779	5.674185622
YML108W	10.37443695	9.945014741	9.613560683	10.07821157	8.931425609	10.10035358	10.21569845	10.74019196	12.06011444
YML107C	4.716078719	4.573780814	4.207877136	4.392339911	3.702952839	4.654042246	4.5571135	5.031905891	4.491632702
YML106W	24.07866233	25.964803	24.92267531	27.11983535	32.27550168	36.36725788	35.62136462	34.48414845	34.76441796
YML105C	12.22116719	12.51218656	13.1997255	14.49375699	15.96668901	15.59901518	15.33659823	14.69444941	15.71545163
YML104C	3.25584686	3.2865427	3.572850184	3.578439396	3.715254379	3.691081899	3.992180444	4.37121901	4.114914666
YML103C	3.45167199	3.468750705	3.677007268	4.225136814	4.982447185	5.005674713	5.036027343	5.801115862	5.919014385
YML102W	6.215299883	6.311851676	6.059839846	6.099689689	6.981670902	6.193706357	6.024588826	5.816932109	6.089814361
YML101C	9.132977269	8.796419728	12.08776914	11.08837196	11.2754079	9.968694976	10.32515153	9.621401136	9.69368933
YML100W	9.7585964	11.56852717	15.05030069	11.92057497	6.578752977	2.64312814	2.901808721	3.23203381	2.481327536
YML099C	4.711600011	4.477452039	4.443232017	4.510589586	4.633898902	4.581318821	4.784946253	5.462547774	5.529862152
YML098W	17.42481192	16.18594553	16.9686992	15.91840411	13.2312825	11.53778412	10.85686513	11.32982802	12.00124337
YML097C	5.05963488	5.617750969	6.031728794	7.284394699	7.064713786	8.059604248	9.125436818	7.955375074	8.07663073
YML096W	4.835990728	4.588470425	4.444760842	5.204545757	5.682580935	6.283452741	6.531409187	6.580398495	6.592889461
YML094W	11.09750596	12.41058495	11.64739286	12.71302595	13.83767845	13.89414563	14.08993096	12.35722951	13.35662439
YML093W	4.231679014	4.604965336	5.870570959	7.148169625	8.863053418	9.520182308	9.263018896	11.06662964	11.44636256
YML092C	27.05469984	29.66155436	30.05247532	29.32829679	26.24971562	22.93617592	22.43872122	20.32858007	21.63621988
YML091C	9.198144541	9.846597367	11.33203157	14.40979587	20.11166283	24.29620159	25.20297486	31.69758491	31.27201555
YML088W	6.475451988	6.42607092	6.743440397	6.355468218	5.349703026	4.793098401	4.884199809	5.499171396	6.295092438
YML087C	7.453107686	8.03510768	10.55478881	12.40751211	16.02266377	19.69326615	30.3929827	41.68893113	34.62841559
YML086C	14.27469818	15.84770627	14.89268892	13.55635905	13.44381518	12.11587759	12.51846046	11.53700065	10.78149473
YML085C	15.65059628	19.24108887	23.33582991	26.54209402	30.45582899	29.62065187	24.54837616	23.40207496	23.20697788
YML083C	2.423200234	1.733189763	1.288076375	1.416097327	1.671614569	1.912555897	1.794200069	1.883725725	1.552019202
YML082W	3.064150776	3.35943361	3.858408731	4.56424826	4.662283389	5.480375691	5.155383687	5.772899954	5.946903199
YML081C-A	54.43539592	57.52980736	64.33044317	69.7442353	83.20035481	95.54664292	95.64262204	92.54968883	81.27665596
YML081W	2.806144013	2.937601709	3.87434814	4.157946188	4.721323292	4.802895345	4.445168107	5.828961106	5.896198883
YML080W	4.964185234	5.943292042	6.474070901	7.291931114	8.238076063	8.823811556	8.921550906	7.977493317	8.351618617
YML079W	20.07631552	20.97229393	19.46265351	19.24021667	17.43813398	17.40647791	18.15067713	15.42477266	13.91070769
YML078W	23.75319793	26.46157337	26.08755238	28.5682575	31.28876873	32.34013158	30.85301596	32.56459117	28.25447059
YML077W	9.338775226	10.18224039	10.54404201	10.15037177	10.04290286	9.820941752	9.573088094	10.20415003	9.910197431
YML076C	3.692897762	3.665612159	3.374806271	3.537181731	3.612821191	3.550342642	3.906670804	4.046186315	3.892863163
YML075C	10.47193112	16.50750403	26.00719783	24.7449606	20.01229803	15.05969887	12.21131367	11.42801789	11.76406144
YML074C	17.02419696	18.18127652	19.18665995	20.92406298	24.48452734	22.5816087	22.791268	21.43240012	22.58833341
YML073C	54.28004616	57.57069314	55.79236991	65.92166789	69.37975168	83.91847754	72.85479071	90.72729664	91.15658836
YML072C	5.709683056	6.0079763	7.343010966	7.775075635	8.19464674	8.85238332	9.410700559	10.40168443	10.65075154
YML071C	6.511230795	6.412125008	5.709227615	5.578404686	4.911185629	5.022290816	5.482636661	5.172066025	4.787293745
YML070W	16.0059102	15.9925291	13.47141734	12.47202829	10.34652658	8.512735593	7.569703388	7.516434803	7.488131417
YML069W	12.78018687	13.48965533	14.74194582	14.17412768	13.92623017	13.85867553	12.5869777	12.29973206	12.15134691
YML068W	5.486836173	5.239160852	4.320018466	3.834855824	4.225448909	4.239573319	4.288697807	4.593331107	4.19548176
YML067C	11.23367571	11.5939753	11.95600553	11.63728577	10.37735945	10.16954491	9.535860258	10.20925965	11.13774644
YML066C	4.633766789	2.875789253	1.953049898	1.553675333	1.550090933	1.338881441	1.515844899	1.858156175	1.663353784
YML065W	4.69833527	4.407964544	4.216100432	4.362253786	4.222826559	4.709304656	4.389561182	5.172488097	5.296490065
YML064C	5.114168064	5.726160493	5.778569865	5.923772763	6.304943307	5.84460579	7.747833343	6.911054218	7.508131516
YML063W	65.5157936	71.95224928	81.21036481	93.42294584	105.0106833	133.4585915	128.5521153	148.1947103	171.6358852
YML062C	8.646931859	7.847595519	7.924630424	7.526744857	7.352041992	7.643230159	6.852783033	8.261930933	7.841566553
YML061C	5.437741558	5.453888171	4.659107493	4.726792501	4.732898746	4.801856458	4.305643979	4.85361205	4.584007248
YML060W	3.585569202	3.93167771	3.975770981	4.06028063	4.857026944	4.893159337	5.199886091	4.476009185	4.778476783
YML059C	2.111841863	2.184335708	2.969020523	3.513425181	4.985009331	5.009040908	5.091249592	6.259846503	6.523262673
YML058W-A	2.58090648	4.133670805	5.137715564	4.515253933	1.295771014	0.875731305	0.474800231	0.355939538	0.489670218
YML058W	30.87634517	34.0833312	35.79962554	38.58299654	39.15286352	40.25957312	38.78560207	40.76553308	43.91004409
YML057W	9.016257589	9.771781878	10.64355992	10.2535874	10.07240729	8.822697077	7.865346012	7.479525391	7.360784638
YML056C	3.756620487	5.043275474	7.064440129	8.879499856	10.06345018	11.32075269	9.55760751	16.76674736	19.22417876
YML055W	13.40837404	13.81848594	13.55976025	14.561357	13.46225521	13.8294237	12.416151	12.15345889	12.49113191
YML054C	35.67408376	45.29153601	41.52827793	41.71264659	57.77832648	63.11048443	71.80701088	50.22470566	41.31291301
YML053C	14.45737509	14.17891964	12.86761807	10.86615771	8.816121354	7.811741812	8.721209935	7.269154734	7.034008882
YML052W	9.1473103	13.32725213	19.79466407	23.40607548	31.48469267	33.0607277	34.76076638	38.56203237	42.5212131
YML051W	5.398094833	5.278798046	5.216321295	5.160687369	5.426162844	5.589261986	6.308307654	6.150567022	6.032213504
YML050W	7.384325327	6.26008866	5.560726618	6.081835418	6.780927395	7.113999413	8.402765077	8.787249276	8.2976643
YML049C	3.836204775	4.034861563	4.419368884	4.614789355	4.960584219	4.829185249	4.656157539	5.193341966	5.347935779
YML048W	27.54458007	29.32889252	32.23713367	31.20796615	32.10977371	30.31402066	30.71120884	25.10334753	26.80959098
YML047C	1.483017509	0.88099642	0.32468509	0.182420863	0.182742955	0.086151211	0.237147481	0.243027494	0.154410358
YML046W	4.006657759	3.933358611	4.064663905	4.279260756	4.64469859	5.242663707	5.457193968	5.737317002	5.391210316
YML043C	1.60194854	1.787622097	2.474070166	3.523918421	3.624170578	4.982788743	5.433912648	6.125097554	6.064345732
YML042W	30.62271239	26.33578305	21.12942916	18.86188236	16.17557221	13.77718102	16.77981596	3.287280257	1.990926559
YML041C	6.762925048	6.776071901	6.376885646	5.849768348	5.266625964	5.001964917	4.681131159	4.411141222	4.293452676
YML038C	6.273294814	6.946728227	7.907940842	8.464628452	7.327566242	7.448152325	7.426617931	8.607190668	9.016678907
YML037C	1.529581806	1.384616251	2.088219284	1.88663062	2.094828449	2.310788772	2.51075612	2.900539102	2.755256656
YML036W	6.299661452	6.769466782	7.503279116	8.501450622	9.482464708	10.71746842	10.36468424	10.18418945	9.860180178
YML035C	6.072393778	5.759839566	5.777884892	5.942598535	6.58389634	7.033825017	7.560409387	7.051777214	7.014517204
YML034W	7.757178647	7.725171615	8.586579261	7.990077117	7.634977599	6.897153522	6.806654341	8.368055275	8.243847411
YML032C	7.140984869	8.774544755	10.5881151	9.699579905	8.900367951	9.178204133	10.00052589	8.40000395	8.695336929
YML031W	7.386874411	7.46522624	8.660360696	9.563875418	10.63447423	11.30766571	11.87064122	11.74201702	12.22423003
YML030W	30.45173031	30.28292358	27.19003303	26.08586809	25.10564374	27.0427484	30.37045322	28.76699335	24.28431511
YML029W	5.822148501	6.092563305	5.52489649	5.327155395	5.269327043	4.692971642	4.466402679	4.787263941	4.963839409
YML028W	74.69226746	90.87245141	100.9882832	99.58749962	86.66569554	80.51144121	77.05190631	82.56755387	78.77241446
YML027W	7.296965918	8.181241295	7.240584491	6.88794465	7.883432688	7.471680397	7.711900835	8.554538728	8.490781144
YML026C	73.85869083	78.65564938	98.51228633	110.704284	123.299484	153.5272872	134.3820701	168.6105854	222.8054425
YML025C	13.13606549	12.45630437	13.95075161	15.71871599	19.83543127	20.34107799	25.8215647	26.52231219	28.17670122
YML024W	66.88491733	74.04538341	90.14450816	107.9043682	108.9927797	138.3459051	110.5492159	146.5272703	161.9635239
YML023C	4.403002797	4.682928977	4.16298738	4.168841427	4.655400071	4.895804864	5.037200487	5.388941871	5.10090806
YML022W	15.63088784	16.58964638	18.2225471	21.31720725	22.34006569	22.86830915	19.44610335	19.34913671	21.63731066
YML021C	3.896427861	4.341630542	4.408067355	4.357263382	4.493206537	4.7116369	4.96215608	5.077910823	5.279811509
YML020W	4.254247396	4.430284438	4.485091255	4.124372955	3.921736082	4.006738805	3.977924914	4.106488686	3.890548796
YML019W	7.770074548	7.897182287	7.993667405	8.631634923	8.476619463	8.749683028	8.786264517	10.05558985	9.995984844
YML018C	7.751225733	10.04845643	12.36217979	14.83126338	14.57984206	16.11063675	15.35445076	19.47976094	21.7489746
YML017W	6.765410441	6.174257237	6.299163155	6.089027455	6.301275076	6.485683007	6.709174131	7.32292884	7.345603669
YML016C	8.075479218	8.51222824	8.207125935	8.24938623	8.82519428	10.56076394	11.6631274	13.13412822	13.23554835
YML015C	8.181035928	7.792319338	7.185575199	7.240008	7.227688688	7.332291805	8.463400466	6.839055977	6.717252997
YML014W	6.466621812	6.732038443	7.179210894	7.26426181	8.026942626	8.670717471	8.279837015	7.683432017	8.140302489
YML013W	10.86368605	10.37655985	10.19657934	9.383877869	8.748907685	7.10194124	7.121511049	6.324793434	6.26034156
YML012W	28.79000637	32.6779132	36.57823369	36.49218789	33.69269061	34.40873667	32.18007309	34.54719633	33.59426073
YML011C	6.893555783	7.485073101	6.051392037	6.022964824	6.377694273	5.7430617	5.677537656	5.940650925	5.749203918
YML010W	8.796652981	8.453271001	8.997351801	9.069971605	10.09256133	9.766384332	9.839095726	11.51177098	11.89945819
YML009C	19.0107597	18.48746228	22.44104426	27.1567782	34.97114519	40.15174018	50.89083913	60.07529045	60.67734987
YML008C	24.35243224	51.49177046	92.34429991	83.83305766	63.46730316	41.85437659	32.03569943	21.68613076	21.99428686
YML007W	17.59023454	18.84863896	21.18919503	18.9699953	15.62934518	13.61366305	13.81559308	12.16109517	12.30137999
YML006C	2.508579314	2.962674419	3.40529288	4.033794275	4.436387978	4.885302586	4.560937838	4.412204475	4.281449376
YML005W	5.644186976	5.641518928	4.676422826	5.002521136	4.493068184	4.515110819	4.522583464	3.881172311	3.747002644
YML004C	37.01879745	42.85013188	40.52307099	32.56766705	18.13376707	13.81997251	13.10437896	11.47022389	11.27407208
YML003W	2.164190168	2.57284328	2.505379775	2.105148742	1.709856036	1.299218272	1.879527783	1.779525825	1.437423871
YML002W	4.416709777	4.496449289	3.62303684	3.62922855	3.096353498	3.044215446	3.50328337	3.658305076	3.206110566
YML001W	19.13486259	18.38054207	18.78330294	18.67036183	17.00882948	17.18929627	15.03072491	16.55247306	18.95404617
YMR001C	3.273804999	3.632492942	4.379957654	4.872700494	6.423515368	7.671409182	7.614000439	9.152802834	8.693906589
YMR002W	50.52266024	50.32420487	59.56308356	64.84054902	85.65204886	96.55262565	122.1625545	117.8001084	125.0732793
YMR003W	7.503490819	7.002680407	8.336644273	8.858615242	9.875217124	10.73356924	11.51627513	9.667059049	12.03773959
YMR004W	8.795114243	8.664109586	8.912473836	8.702429415	7.698517438	7.010069624	7.432492643	6.742137101	6.789271655
YMR005W	9.694757061	10.03095214	10.25258019	10.37484335	10.64838455	10.89938112	12.29308627	11.08438036	11.71095215
YMR006C	8.988115727	12.14241392	13.17795788	11.96411171	12.34873566	12.5694617	9.731899624	5.993720623	5.937497976
YMR008C	10.3755717	10.98736794	12.81527839	12.58421732	10.36259231	8.318913885	7.682068235	7.233223268	6.940921672
YMR009W	25.78596202	26.93039227	25.46503607	26.32799306	30.93086766	33.10509664	30.51211641	20.50825014	19.63899571
YMR010W	5.46144182	5.998469417	7.726279408	9.263005957	8.536868014	9.581485459	10.01539602	10.24122116	10.33734311
YMR011W	29.55179807	38.55879602	59.05403417	73.02352159	74.42910313	68.88620965	53.24570355	22.48109701	27.72464787
YMR012W	6.148054396	6.844080223	9.563129383	12.97670306	19.24830653	23.2796758	29.91115705	30.39629503	30.09438395
YMR013C	4.667952635	4.435641978	3.867189465	4.368211878	4.04491373	4.40168801	4.630445862	4.790555571	4.371350685
YMR014W	7.055859907	6.908807065	7.173898517	8.047847587	9.246257489	9.855813743	10.47433821	9.924351744	10.17514604
YMR015C	26.48578368	51.00542008	83.38632707	73.38240297	39.69800332	22.54647828	17.1103386	20.63436646	19.84442454
YMR016C	6.064576568	5.56895627	5.204047443	5.000087867	5.923655818	5.997648916	6.956379648	5.10666603	5.479900505
YMR017W	4.348545955	2.90097468	1.552585809	1.172376438	1.069657016	1.315552165	1.438125146	0.975967858	0.823097969
YMR018W	3.844803592	3.824146319	2.717545724	2.159178773	1.40954043	1.710144007	1.569680546	1.217886803	0.823294243
YMR019W	4.560004501	4.607760108	4.914041736	4.534582371	4.549746286	4.327383419	4.453279896	4.339246598	4.585337747
YMR020W	7.308455491	6.981039585	6.693216954	5.607852145	3.821644735	3.001309262	3.067999669	2.692882605	2.586173328
YMR021C	5.170255342	4.941904918	4.825157378	4.584726626	4.254373968	4.099959795	4.293704843	3.932819519	4.220186717
YMR022W	14.56507894	14.12233103	14.7932568	14.43736938	13.35317889	12.61809626	11.68040183	12.51345584	12.81359487
YMR023C	4.912631214	4.472449722	4.151788954	4.102835417	3.561232483	3.411138761	3.62083636	3.580271338	3.529659457
YMR024W	8.135823316	8.395242514	10.8665851	12.67433643	18.29381992	20.11260449	24.17972367	27.14873437	28.52118741
YMR025W	5.965630559	5.10992801	4.006644177	3.551723844	2.777586072	2.688519683	2.50680125	1.952502117	1.786743868
YMR026C	8.158998311	8.419873073	8.207056991	8.004956565	7.588214511	7.77908488	7.592883592	6.547482659	6.521111279
YMR027W	19.20595407	19.29808175	16.19262586	15.64336729	13.9679651	12.61985029	13.09518559	11.63126712	10.92054137
YMR028W	8.30158704	8.144605992	7.292350118	6.994552977	6.65851564	5.764042969	6.035925056	5.448677956	5.165100519
YMR029C	7.571190294	8.347135631	7.595402793	7.500450434	6.505502257	6.359867497	6.867987822	6.125109921	5.371241129
YMR030W	7.630143755	7.252336628	6.2992636	5.514680062	4.701968735	4.241044742	4.260141152	3.083568047	2.555694901
YMR031C	12.13592762	15.01010899	18.00225517	17.65820909	16.49693477	14.00255329	13.36722262	13.06739109	11.28678826
YMR032W	1.813586101	2.184825178	3.077529192	3.990747306	5.894161762	6.532503011	6.705182032	7.705617316	7.465440862
YMR033W	5.942132135	6.368706532	8.05250436	9.294685261	10.64737709	12.21503905	12.56758394	12.51594659	12.62324687
YMR034C	6.237176564	6.288011393	5.999226539	5.589206331	3.65610881	2.405211679	2.134828761	1.589338421	1.499432794
YMR035W	7.539212049	7.634856194	6.678410957	7.451915961	6.583960002	6.861343869	5.945968852	6.449855698	6.265334697
YMR036C	6.069128698	6.476559812	6.846965398	5.903533043	4.096502554	3.270532519	2.849196564	2.754942067	2.638764951
YMR037C	6.69538108	7.440505296	8.672974884	8.119815439	7.856973869	6.788637547	6.410078753	7.831088547	8.101218309
YMR038C	14.62582436	15.06283426	12.90038798	12.80645996	11.71817361	11.79445949	12.09670414	11.01551797	12.63218385
YMR039C	13.98211071	13.62466987	14.92486399	14.16285128	12.75928142	11.86959801	13.32062814	12.25644638	13.02748966
YMR040W	8.268526622	6.563882129	6.338450644	4.970421179	2.934407874	2.341302864	2.68862752	3.12421257	3.270975009
YMR041C	9.297488068	9.719772468	8.180023671	7.293556197	5.628120817	4.780129497	4.852706063	3.735661059	3.547166788
YMR042W	11.41498428	8.962712091	8.369314134	8.35657284	8.60687662	7.996297093	7.861490859	8.113664982	8.729879587
YMR043W	12.03481515	11.4486104	13.33027204	12.13803335	11.84609007	10.10753591	11.75744352	10.24009241	11.44405913
YMR044W	6.725233511	7.299071456	7.533851528	7.552030977	8.222915569	8.140753746	7.66526175	7.897983652	7.490307619
YMR047C	5.336491095	5.576473999	6.536353937	6.515033228	7.695611711	7.049421371	6.773136904	7.482421988	7.876769192
YMR048W	9.398863343	8.65548494	6.590570909	6.837079246	6.714137672	6.774796288	6.760735272	5.79934504	5.663833777
YMR049C	4.546865237	5.404962896	7.039156383	7.827809592	9.697109232	10.57191977	10.33172407	11.27815933	11.72553334
YMR052W	6.89845968	6.447425548	5.22416578	4.723502429	3.917261234	3.802155328	3.88924395	3.374723792	2.920337797
YMR053C	5.572008166	5.417367279	4.327229997	3.44915552	2.110400414	1.540927262	1.456125407	1.520816745	1.248495355
YMR054W	6.488321452	6.653151775	7.603255382	8.228330073	8.728568077	8.537818548	9.239542676	10.30948466	10.81390105
YMR055C	5.38756995	5.812888816	4.297013348	3.834689951	3.297038038	2.736404908	2.397385745	2.673419135	2.407023085
YMR056C	11.89301844	12.87176451	12.77752871	12.47060085	12.28353158	12.38411205	11.3841685	7.925842529	5.505966756
YMR058W	7.80407581	8.929025038	11.87379425	12.57490684	14.10895149	14.75703074	20.60770531	29.01167988	29.9423405
YMR059W	8.412579584	8.091494442	6.331708559	5.824906515	5.218750927	4.77814651	4.743341001	4.849409101	4.474125647
YMR060C	7.260406572	6.991080249	7.191004793	7.161086925	7.544515804	7.341760471	7.02775548	7.662206854	7.392128416
YMR061W	6.361732548	6.547332231	6.794118277	6.846735246	7.390482243	7.505613832	7.558746848	8.432581502	8.742368603
YMR062C	10.16105786	17.39151055	28.92253189	26.14129207	17.49641197	10.30235292	10.00229799	11.78559104	13.90736785
YMR063W	2.659598884	2.768216038	3.29769571	3.452716888	3.88516427	3.577729989	4.054174104	4.385140969	4.038240145
YMR064W	5.850287632	6.014664114	6.556297175	7.16916702	8.62621585	10.22747571	12.58164029	12.01852009	11.22941077
YMR065W	2.890637691	2.790485053	2.868638539	2.956822979	3.488344545	3.064164649	2.895958493	3.923780461	3.8711375
YMR066W	2.854694855	2.97795973	3.155023433	3.370390568	3.573958898	3.829835148	4.225194321	4.578034347	4.48961665
YMR067C	9.787548677	10.08314069	9.509663187	8.36136652	7.797463399	7.178314055	8.663012946	7.818124169	8.127268863
YMR068W	6.489006101	6.042379576	4.901005142	4.12081528	3.248298509	2.913282647	3.161258239	3.167228362	3.17309204
YMR069W	1.181235754	1.069733887	1.348384384	1.068575182	1.348120991	1.503495642	1.523467134	1.843448852	1.844754281
YMR070W	5.688499167	5.915375937	6.842211182	6.849789854	7.893552174	8.346245697	9.331367821	9.807513463	9.719474095
YMR071C	16.62912038	17.53188304	18.31061313	17.72543773	15.4883608	14.24519153	13.43653058	15.52670227	14.58583098
YMR072W	39.59075472	42.64097043	38.41569429	34.79888208	28.46965194	24.71441924	23.21579054	21.99885875	21.546295
YMR073C	10.92248805	11.12911077	11.06728545	10.4024694	9.916455628	9.518001774	9.238015471	8.331247018	8.40120805
YMR074C	19.60959723	17.29456664	18.27989699	17.87155463	16.82968367	18.3467525	17.32616563	18.1552777	20.37312821
YMR075W	4.600767601	4.563100268	4.406892797	4.184463532	3.782272958	3.935429376	3.701204581	4.470585085	4.238486911
YMR076C	3.969145804	3.860315579	3.842299063	3.785709218	4.037900279	3.939687579	3.802848092	3.654098463	3.578338191
YMR077C	7.9668898	8.557249478	8.903239538	8.529233165	7.759908583	6.879917718	6.549138814	6.82425377	6.929203044
YMR078C	4.629577763	4.205516371	4.234768495	4.477265803	5.041015647	5.199614979	5.592920082	5.431026756	5.408713043
YMR079W	14.29758676	15.6618666	15.55262183	15.1634857	15.18863758	15.00408262	13.3646836	13.89442974	14.51550994
YMR080C	4.454581596	4.74048409	5.621242021	6.129219492	6.858743807	6.957200107	7.126279222	7.175773733	7.852916654
YMR081C	37.01366053	31.92758732	15.74808127	10.96137033	9.903842768	7.584279362	7.599708617	5.866686509	4.87662995
YMR083W	28.93302209	28.49492246	29.82132544	33.29079371	39.11671645	42.20789596	47.52349045	46.9815353	44.70237374
YMR085W	5.17550552	4.713667031	4.75547167	4.231990903	2.470961866	2.153678366	1.910686123	1.795139386	1.51837944
YMR086W	5.658199795	6.240878801	7.364282365	7.058691784	6.083993674	5.632995189	5.975983153	6.399582	6.166383495
YMR087W	6.050219772	6.177218338	6.685780457	6.257158741	5.334690155	3.890559216	3.718247186	4.004403717	3.896762379
YMR088C	8.300536795	8.593928249	9.365216633	9.699116114	10.15141159	12.05332616	11.68649058	12.02347014	10.72119891
YMR089C	10.2087956	9.182805486	9.737273296	9.880716792	11.83759795	12.62081079	15.91728028	17.45396871	17.00166714
YMR090W	31.98645587	34.44488465	27.58942237	20.8674351	6.4843535	2.380151347	2.308056444	2.923305984	2.447711429
YMR091C	6.328170958	7.069395613	7.930799292	8.920134856	9.265478518	10.09870623	9.732939789	10.85381857	11.38881978
YMR092C	10.55331023	11.09308726	11.50117013	11.91638833	11.6759103	11.00492368	10.78348225	10.80902085	10.42733241
YMR093W	3.9236921	4.853124131	5.678493979	6.679757134	7.001668334	8.301434333	8.6374183	8.68509359	9.188000449
YMR094W	2.074704099	1.950213616	2.441093408	2.611320773	2.273446321	2.161148637	2.074646729	2.203125712	2.409624306
YMR095C	6.111434989	5.605053845	7.747234934	7.007030908	4.966919866	2.883220776	2.980871948	2.329556108	2.451953948
YMR096W	24.35522014	18.98339235	22.79058616	18.73379346	9.387328094	4.102362143	3.309474784	2.448892745	2.133087274
YMR097C	8.721520284	8.084580844	7.854330238	6.941162622	6.511215902	6.197757127	6.669311959	6.254881218	6.210485012
YMR098C	6.380581878	6.510805755	5.866516702	6.164834514	6.594067756	7.173706365	7.754836273	7.522660638	7.411395538
YMR099C	20.24061878	20.46317825	18.10199427	18.68932984	17.8013373	17.58577276	18.43427954	14.20428426	14.61844204
YMR100W	8.49756631	8.251301638	8.024267538	6.88586465	4.835552738	5.213271841	4.851246664	6.080214736	5.847791195
YMR101C	3.938026098	2.643465953	1.180045456	0.843878802	0.4767592	0.288456354	0.271910947	0.300476361	0.196634151
YMR102C	3.371157966	3.72323935	4.416196759	3.628395051	2.979016016	2.81002319	2.8786291	3.969494656	3.915719141
YMR104C	10.26571037	10.91097315	9.948890285	8.641248715	9.005008641	8.831766425	8.247262398	6.192722962	5.551519721
YMR105C	24.29181118	25.4926445	19.79018646	14.97033443	8.951268563	4.479010619	3.807176928	4.682638852	3.646335481
YMR106C	2.784612887	2.755856373	2.624085663	2.6284271	2.670808235	2.743019908	2.940275129	2.901262366	2.93711105
YMR107W	375.5943038	329.8901592	266.1312317	178.4720259	69.01152731	16.18572699	5.124560659	0.674241418	0.493024465
YMR108W	22.72870389	28.44425278	35.62854967	35.58432001	33.16193765	29.33828692	31.12830172	29.45240212	29.79786929
YMR109W	3.604654559	4.089284375	5.240434968	5.655587735	6.784743268	6.627578787	5.928677247	7.427188982	6.931937199
YMR110C	38.79293059	37.8305542	30.09454442	24.42417018	16.33631632	12.09952736	11.07704085	8.067319619	7.209280027
YMR111C	5.008664814	4.688982239	4.164915299	3.891896942	3.530079824	3.286444681	3.309155262	3.021169237	2.885926649
YMR112C	8.331837716	9.487211776	8.890023469	8.807903909	7.737559776	7.982050453	8.16003735	5.68308606	6.163511872
YMR113W	5.162969869	5.341732672	5.35782347	5.291448326	4.66848555	4.480356332	4.655861034	4.779616408	4.88863836
YMR114C	22.55453405	19.7115966	14.51173991	10.56821357	6.730567481	5.791602963	6.721758527	5.185435805	4.905009852
YMR115W	9.894903006	9.929302285	9.067689453	8.601617209	8.273229159	8.752678679	9.064597389	7.801501635	7.44117522
YMR116C	55.42489683	66.19105654	64.29125881	74.61703693	84.46839864	90.59705851	72.89290302	94.18004466	101.818621
YMR117C	3.840513646	4.131579496	4.322273986	4.814005121	5.019277224	4.957276039	4.951857795	5.439063019	5.11215127
YMR118C	74.98145213	78.0061515	40.11017647	21.09419159	5.012095982	2.252555523	1.862178517	2.082605759	2.086877144
YMR119W	6.231190584	6.426259639	6.416216541	5.981705671	5.515389233	5.228504026	4.777126437	5.091036197	4.501596571
YMR120C	16.58975361	21.8170687	27.76700603	33.81242863	42.48550064	44.39535171	47.8986685	57.06085793	65.1219153
YMR122W-A	77.55961567	77.07027752	86.16898573	84.15585261	69.16882642	66.66576054	62.82697281	71.96697401	73.03192194
YMR123W	10.73215194	11.88862126	14.42117329	17.74458378	21.88278031	25.61585376	27.37739626	27.77538301	29.23582156
YMR124W	5.100839683	4.681320964	4.700744616	4.784945384	4.993953005	5.565314104	6.407462044	5.744694124	5.391783004
YMR125W	7.908300854	8.875507418	10.32462061	11.10164686	11.99044647	11.91404364	12.73724706	12.80112291	12.75933159
YMR126C	3.381232729	3.425005636	3.807113711	3.948004104	3.959006385	3.973334847	3.538271525	3.805748264	3.91617167
YMR127C	6.221643858	5.850573142	4.804508616	4.826539686	4.104566589	4.37369346	3.792820965	4.162660572	4.203449838
YMR128W	2.948751209	2.901936727	3.199428334	3.658589769	4.474885449	4.603957373	4.243135733	4.749852139	5.188539929
YMR129W	2.95033871	3.210069811	4.430067415	4.971631644	5.79343938	5.880414398	6.164770398	6.812847103	7.033040946
YMR130W	9.241560017	9.921458181	9.637147962	9.548309344	9.32436637	9.892893674	9.808633592	9.567185197	10.14193888
YMR131C	8.798213151	10.17302939	11.21796455	13.89359701	15.84401863	18.80998871	19.14360636	16.54757558	18.60163097
YMR132C	4.342958835	3.947845647	3.880478512	4.981343212	6.766166282	7.059119342	7.391631715	7.100267938	7.771500737
YMR133W	3.505965747	3.365945926	2.518563148	2.179435971	1.709115943	1.579100668	2.235106959	2.825412408	2.540695745
YMR134W	8.640240669	11.16359321	15.67915441	16.14831463	13.76806574	11.2737834	11.49286309	13.27730443	12.23554166
YMR135C	15.31281914	15.12371993	13.69865778	12.12646314	9.725637219	8.37361681	7.815200502	8.197887826	7.489431837
YMR136W	23.84515047	22.67369336	18.79662349	13.5570334	12.45534368	10.89055823	10.29436682	10.29675984	10.17353184
YMR137C	5.713352276	5.095604	4.007433125	3.387720463	3.056442428	2.747885704	3.018206761	2.683235882	2.264096663
YMR138W	7.055099701	7.519950243	6.153608431	6.154396873	6.870459134	6.169531047	6.994774897	5.740144937	6.154326217
YMR139W	12.55200653	12.5668021	11.5324425	9.989355937	7.802998953	6.99806179	7.151812821	6.513556274	6.047271814
YMR140W	7.156703241	7.691958119	8.349709739	7.32522317	6.016911164	5.258995959	5.012415062	4.915506548	4.775708692
YMR142C	68.99296075	79.86426887	82.77271456	95.81459773	104.4460622	121.9331206	98.5242775	118.3561783	123.7379226
YMR143W	65.43664744	69.52479965	70.18691448	75.44797087	75.86043967	93.76622526	82.30119143	93.97581026	108.2524159
YMR144W	4.89204763	5.300307611	5.962607352	6.161866765	7.349483159	6.460193265	5.554363505	6.145408189	6.271994623
YMR145C	41.2618664	44.65021802	45.40385243	50.44731224	69.74366571	75.9577852	81.00392598	71.49197871	69.62270934
YMR146C	23.45146167	25.24049561	26.5066875	29.34404093	35.5987911	37.81385202	38.44406735	38.13292381	40.06975246
YMR147W	8.894801121	10.45105249	8.690742414	8.851126766	8.426280345	6.819047292	6.133439735	3.326433577	3.452843592
YMR148W	17.93899379	18.68071706	15.97332329	14.75639756	13.74894454	11.68248511	11.33074183	9.108600277	8.615171799
YMR149W	12.42886935	13.95877047	16.98938503	16.39352078	16.76916291	15.16678702	13.56875694	15.03736477	16.2337112
YMR150C	16.83353154	15.59486511	15.50349698	14.99122992	13.68236241	14.92185383	14.80601328	12.73455456	13.9241973
YMR152W	28.67136079	26.64726345	19.07675633	15.64010184	11.10829507	8.748901834	8.10042025	6.590598841	6.208619607
YMR153W	7.122350448	7.004527202	7.295537798	7.198718196	6.762213609	6.705467228	6.856503402	6.238152163	6.790978331
YMR154C	3.502535677	3.006969349	2.557415211	2.247772364	2.258904384	2.392077607	2.234622003	2.457086172	2.051030641
YMR155W	6.609979622	6.901227393	6.358937859	5.959126379	5.107718659	4.531583207	4.159405431	4.366651353	4.253354237
YMR156C	8.268036626	7.565649331	5.740203839	5.791800692	4.740341067	4.742333757	5.156529548	4.240210446	3.768449751
YMR157C	9.00269703	8.343828799	9.937863706	11.54120454	13.94083191	15.59234627	19.88755906	20.55884995	19.79663865
YMR158W	10.83600301	10.47964056	11.90833945	14.66260608	17.27387352	21.65639993	24.99116633	26.03726366	27.11918114
YMR159C	7.095550241	6.258042712	5.485569433	4.37875507	2.895485911	2.318774035	2.932180092	2.605204567	2.226511619
YMR160W	5.816612578	5.583663237	4.942776895	4.445346491	3.790272791	3.353604071	3.441827542	3.382812819	3.390360087
YMR161W	11.01193185	11.30085473	11.1116166	10.09318033	8.426130889	7.999945224	8.558873372	8.025544538	9.004605484
YMR162C	3.463042368	3.383814316	3.518733907	3.605187445	3.896182534	3.475837585	3.611174861	4.166268524	4.206664972
YMR163C	4.361423377	4.321064904	3.528958376	3.487095018	3.022841207	3.275710057	2.629779586	3.163303033	2.825342216
YMR164C	4.961466197	4.251942068	3.377663627	3.097412581	2.786756167	2.56765	2.252181584	2.447095785	2.567611235
YMR165C	6.148249253	5.57165784	5.422894076	5.193436033	5.059311135	4.864879227	4.999981473	4.70586492	4.137531283
YMR166C	3.120937093	3.543478719	3.798792447	5.058571196	7.373278477	8.135075714	11.69501452	11.72680999	11.50663675
YMR167W	3.333477921	3.216015676	3.101439254	3.250518861	3.244299869	3.634154115	3.793203309	3.713928382	3.355631631
YMR168C	3.591414125	3.583174192	3.301032589	3.443663641	3.681385054	3.811528906	4.095795982	4.451409792	4.132060934
YMR169C	21.63938574	21.29346481	15.8211467	10.70776394	4.410930712	2.218892236	1.372305395	1.798875182	1.896041339
YMR171C	7.31613427	7.63862749	7.441557438	7.088274211	7.13259451	6.987999631	7.247612054	8.585910038	8.268783736
YMR172W	5.195075472	5.181515761	5.187324772	5.224385454	5.243688359	5.463122079	5.409840909	4.929674956	4.983659804
YMR173W	63.79301891	78.85505669	59.15866881	41.42619326	18.4926679	6.878544851	6.194111205	6.080740542	5.451858279
YMR174C	159.14951	171.0751713	120.0948648	72.06291991	19.78479221	4.926331434	5.629724041	3.790612202	2.847855971
YMR175W	906.5833672	903.2468347	451.4972265	207.8158718	35.78952898	2.79638992	3.098182454	1.444532441	1.035682553
YMR175W-A	1.980817994	1.825141591	0.847228546	0.44898246	0.062010597	0.010274319	0.011775787	0.009761791	0.004616668
YMR176W	3.372969367	3.21469116	2.920858444	2.903669312	2.868078175	2.52467607	2.674956553	2.811227124	2.650471617
YMR177W	3.073861017	3.144504956	3.247139881	3.570151009	3.982484238	3.576343018	3.707553067	3.508881815	3.901368501
YMR178W	8.681809219	9.547139313	10.25105503	10.35224313	8.970585927	9.672288469	8.468239319	9.318588257	10.29093793
YMR179W	2.344015779	2.542928835	2.772339892	2.937235474	3.596604464	3.754796518	3.249801799	4.053582658	4.000421357
YMR180C	8.493316892	7.491629033	6.559761515	5.21834392	4.181027079	3.855515984	4.447793806	3.968078054	3.736866032
YMR181C	28.95507213	26.02870028	22.52496756	16.9219118	10.94461372	7.480700373	7.428105533	6.297796154	5.740307291
YMR182C	5.73435116	6.062271133	6.446498603	5.984482433	6.300789846	6.12017041	6.679686866	6.145370959	6.051116113
YMR183C	14.2418157	15.54332245	17.14215131	17.79406492	16.69146769	16.65290092	16.13456837	16.00380965	16.03807383
YMR184W	9.872166042	11.36352349	12.959117	12.7327348	9.977300484	8.694656422	8.819455778	8.174884926	7.563556578
YMR185W	4.242667714	4.198322226	4.050221513	3.796750542	3.165400049	3.26947155	3.054120355	2.975818087	2.864791936
YMR187C	3.655721889	3.856107369	4.435505224	4.491837815	4.223600103	4.221170718	4.317198497	4.125047414	3.705840723
YMR188C	13.46762088	12.12436099	14.70708569	18.11316424	21.5318865	28.62742557	37.2061639	43.8438173	50.42579312
YMR189W	4.63162807	6.301582859	10.71204797	13.30332639	15.93369342	15.13344135	13.95492642	14.85375039	15.40600615
YMR190C	2.612678061	2.313880982	2.34249607	2.353017938	2.786253532	2.662120645	2.521616194	3.392383341	3.305819949
YMR191W	46.12560157	45.51572439	36.82398059	29.82639554	20.72432392	15.45124013	14.37461807	7.560429365	6.395798889
YMR192W	4.224568673	4.107871074	3.768722499	3.571239662	3.520506868	3.621460544	3.677652444	3.557469028	3.521119427
YMR193W	10.41797279	9.736547641	10.24398284	12.13265392	14.18174455	15.67685071	19.40017791	19.72911561	19.82763549
YMR194W	45.88520196	49.09872023	52.82573476	59.40366902	62.92601149	72.45426611	56.89977488	79.16334285	80.1670593
YMR195W	3.10864693	2.3846419	4.660903883	4.826847235	3.853113639	3.618186471	4.379807164	4.403535062	5.586241453
YMR196W	12.69462417	14.09004385	14.53638402	12.39115563	8.479123853	5.368504793	4.860114147	3.713368725	2.932566598
YMR197C	20.27735186	21.44734563	20.86889795	18.35534041	16.0871485	14.93080039	13.77499774	10.22548489	9.225069193
YMR198W	2.468752299	2.763918699	3.014442186	3.607616137	4.038902438	4.227518355	3.93805484	4.258062412	4.149959543
YMR199W	5.891154494	8.172130839	8.017945278	7.953912398	9.264516207	9.276591949	7.863240108	6.986620308	6.862559409
YMR200W	24.7337987	27.16476531	29.99309383	26.79645429	23.24254082	18.23184482	19.75553046	19.15756045	19.74941284
YMR201C	8.694385345	8.968356147	10.39040976	8.62948734	6.486466623	5.142648321	4.986747151	5.107022573	5.302196718
YMR202W	27.82802722	43.32883451	75.57611339	74.29677474	56.57757435	46.89017517	39.50922542	37.5666987	41.50645427
YMR203W	18.23224439	19.7500396	20.45734456	22.84652335	28.1861941	28.47299177	31.46723429	29.48639851	27.70012148
YMR204C	4.49902032	4.199904434	3.338399306	3.059453534	3.231047402	3.026407588	3.387259459	3.462264701	2.86907945
YMR205C	21.63252292	22.92017644	23.5152108	20.84247516	18.89855181	17.69526943	15.4158419	16.22824592	16.92491613
YMR206W	32.82746169	28.96338966	15.19773442	9.823796013	8.533390172	6.48912903	6.781444916	4.241439631	2.809214276
YMR207C	2.268223556	1.995817868	2.046468731	2.337976297	2.557222057	2.497479123	2.423508968	3.167886604	3.14058862
YMR208W	10.56091484	11.79639656	14.045973	14.07006102	13.4139486	11.83033443	11.73630991	10.69857241	11.54412986
YMR209C	4.230394262	4.658621432	5.028089717	5.237736147	5.278981889	5.982772197	6.164132139	6.557527453	6.685167077
YMR210W	6.401028943	6.352733513	6.243160921	6.826200798	6.947060233	7.42480666	8.209236409	9.16369117	9.000070424
YMR211W	4.377584209	4.761168711	4.239887581	4.563077999	4.813451661	5.168126232	4.798815185	4.797389998	4.494572901
YMR212C	3.924442458	4.008764377	4.692511173	5.599121233	6.218999901	7.569266495	7.645389172	8.586030885	8.587937678
YMR213W	4.499301412	4.157236263	4.173435912	4.178107622	4.798876759	4.693567846	4.43284777	4.847081073	4.554120523
YMR214W	6.028692458	6.770757151	8.523161589	9.648194925	10.91840021	9.851911879	10.72841422	11.54302636	13.02990904
YMR215W	5.323087539	6.377013181	9.408263711	10.27235849	11.77082664	10.73603783	9.605713424	10.42438251	11.45405223
YMR216C	4.942654691	4.786621824	4.771823813	5.389948446	5.814653461	6.995948073	7.73642881	10.0733446	9.275474564
YMR217W	11.8113499	14.99337797	17.05732774	21.24140191	25.7093152	29.43465508	30.70995429	29.9160886	34.02604908
YMR218C	2.370716761	2.226721185	2.547304236	2.881563259	3.112638305	3.318146585	3.240188129	3.796846091	3.758459086
YMR219W	3.864035826	3.367188893	3.39517691	3.222772208	3.662011242	3.267227067	3.480315614	3.922587392	3.667466377
YMR220W	9.563745236	10.73242918	12.76022737	13.32636057	13.34083848	12.26159538	12.76970682	11.71206347	11.69663052
YMR221C	7.898464355	8.594803721	9.819909644	10.22264717	10.39568209	9.862339971	9.795485637	9.644351036	9.85717923
YMR222C	6.984978654	7.573461042	6.917011004	6.22999391	6.860983532	6.122490525	6.424352603	6.158976307	5.959209008
YMR223W	4.037016549	4.125184152	3.276389914	3.173187101	3.027527637	3.642344098	3.645679427	3.851739414	4.238917414
YMR224C	4.991784792	4.881712118	4.494256276	4.26609589	4.102516046	3.807670269	3.697311255	3.580053264	3.386780407
YMR225C	18.84507045	18.76167191	21.38105181	24.69980646	30.52302528	32.7544291	42.43117309	43.55996062	41.90169787
YMR226C	28.28759333	29.53771826	26.59306865	26.15856592	25.8534824	23.01973657	23.26102859	23.87148268	25.52205865
YMR227C	5.788922698	5.472621182	5.241592272	5.486489439	5.656604416	5.298277556	4.716523291	5.606416284	5.749521901
YMR228W	5.969532967	5.342968293	5.987153358	5.918204963	6.538996279	7.548693963	8.937206611	8.871359076	8.829564545
YMR229C	3.790707381	4.255769715	4.920198804	6.161213884	7.819204135	8.403713356	8.059711376	9.888233417	9.886705537
YMR230W	70.90522275	74.64296339	70.47408627	77.34215675	80.16994419	100.6144224	89.18012495	106.2247592	129.6128256
YMR231W	2.20009099	2.443426334	2.691178371	2.906513939	3.140782289	3.035939128	2.969292502	3.391906691	3.391545938
YMR232W	5.25814119	3.721935845	1.569257472	1.341622097	1.347366482	1.202878109	1.609562332	1.356066929	1.098570835
YMR233W	7.446505789	6.833013559	4.932959453	5.546456517	5.259750142	6.108622994	6.205990166	5.471616541	4.869614417
YMR234W	6.1893178	5.896600115	4.910179745	4.848297615	4.816918903	4.712190357	4.941704355	5.080548848	4.991909277
YMR235C	11.54002998	12.1361852	13.33890867	14.11635245	15.23202759	16.0359216	16.34528075	14.71432216	14.75997677
YMR236W	16.89039789	18.57293214	16.6130109	18.34562883	18.08359046	19.11927847	19.3214868	19.05851775	19.57766683
YMR237W	6.237627175	6.22689694	6.662990201	7.240364463	7.6406065	7.934631388	8.204663564	8.596548888	8.468182926
YMR238W	15.43633488	16.9642793	21.04128062	17.70077136	11.88292593	9.498999529	8.493003721	7.018807228	6.780084396
YMR239C	3.141353376	3.050590634	3.352791867	3.988688029	3.489510166	4.247324291	4.679100716	4.571089465	4.768472361
YMR240C	5.077790019	5.329849344	5.180837983	5.50718727	5.802608054	6.175894261	6.432579874	6.99022477	6.355616076
YMR241W	20.53877801	24.29606746	30.79835716	37.29787594	47.02436775	52.38503316	51.38926613	49.33932356	49.97365915
YMR242C	47.77115048	53.54872176	57.04331054	63.9689075	78.58866605	87.63320136	83.66273581	98.51189436	111.414725
YMR243C	13.4265005	14.83097745	15.48176395	17.10716994	16.24907427	18.22138699	17.62094674	17.86657447	19.15195877
YMR244W	4.19446029	7.201991815	5.359361006	3.486186771	1.137285091	0.416799825	0.440759841	0.394143779	0.307423292
YMR244C-A	30.1643496	29.15629587	28.88193409	28.08955499	26.1230074	27.94772718	31.48781555	28.8091124	28.60140578
YMR246W	33.55923776	34.88587844	25.87836334	23.38346487	21.13884747	19.62983364	17.62027779	13.17093123	12.72936535
YMR247C	3.239395294	2.913471664	2.565726197	2.768313563	2.797712783	3.098675395	3.023094676	3.755570686	3.860778691
YMR250W	18.0526563	19.92521115	16.64097777	12.04570733	4.250776637	1.552284654	1.43837901	1.734356624	1.385262069
YMR251W	3.329434043	3.574010541	4.078493662	2.933428249	1.41590749	0.853821761	0.770064715	0.835308225	0.628109143
chr13_gene_361	66.70833804	109.6810108	214.826873	199.4169495	119.8772268	87.84938659	87.87841493	105.6988208	109.0503105
YMR252C	10.97983023	11.10964783	10.54510207	9.353270032	7.259310372	5.982357881	5.221213762	6.524896384	7.224767383
YMR253C	6.900009553	7.926447931	7.130886181	5.718215462	4.483320656	3.698995121	3.516753795	3.869612369	3.830533113
YMR255W	20.36420128	18.39116756	16.33173679	14.02893	13.25145828	12.59532331	12.67104806	11.52555688	11.3296056
YMR256C	108.178554	101.9106542	103.9275205	112.3155989	117.726173	146.3191658	137.9189532	148.4633322	161.4813985
YMR257C	3.291307511	3.210050991	3.590336118	3.959190313	4.975318971	5.98562797	6.646435466	8.219801344	7.542964788
YMR258C	7.943333073	7.863693852	6.888050666	6.333118445	5.19988985	5.212608807	5.508512374	5.082333977	4.300089554
YMR259C	2.623260359	2.595203257	2.450852046	2.821641644	3.291272456	3.670412887	4.169272105	4.211808346	4.161151246
YMR260C	28.58896083	31.47958966	36.92118125	41.54186982	48.68017087	57.20601664	58.18930892	61.40655406	67.55250004
YMR261C	4.234898449	4.835798307	5.926608948	5.646102582	5.400639342	4.22400625	4.095734879	5.162468173	5.215967615
YMR262W	7.668508674	7.402783733	6.627229279	6.10874794	4.943584555	3.855345508	3.826293946	4.26051289	4.065242816
YMR263W	6.567984158	6.885579163	7.457632755	6.752524042	7.17467536	7.097923278	6.881322395	6.494454203	7.182167193
YMR264W	17.61127572	17.65943271	19.80033903	19.65716804	18.29670551	18.53460506	18.0277001	16.8082598	17.60787503
YMR265C	5.094469241	5.306844819	5.290845389	5.009031201	5.08626837	4.660134431	4.7342256	4.053345513	3.973905493
YMR266W	8.314896868	9.643208658	10.27166492	10.24096264	10.09145009	9.375812127	9.159613058	9.263779089	9.262094607
YMR267W	8.822157088	9.438718478	9.787130869	11.40357034	12.49011518	14.33423868	15.47988238	15.80664551	13.81631445
YMR268C	4.575037981	4.426171171	3.644750624	3.561619028	3.343893133	3.17935981	3.433868234	3.163465072	3.158188481
YMR269W	6.099130385	5.547846344	6.228437771	6.953514115	7.158676534	7.9767325	8.784212053	7.672622366	8.353759863
YMR270C	4.653494269	4.866551717	5.049734155	5.146818699	5.7939426	6.382309369	6.29514302	5.671805948	5.312048897
YMR271C	12.7632039	12.74677039	9.224782482	6.829459411	3.566890925	2.912984467	2.892936257	2.505035348	2.498516526
YMR272C	17.45749961	16.25211285	16.74870729	16.24265189	16.6167618	13.51247266	14.40441824	21.51529157	25.91777284
YMR273C	2.870042862	2.756604694	3.03268673	3.351455454	4.264821326	4.017020405	3.790839291	4.518812505	4.363247193
YMR274C	2.517875979	2.938610843	3.230733628	3.554347944	4.351746776	4.779076929	4.11476218	4.400850784	4.223300861
YMR275C	3.80410145	3.889267384	3.756521724	3.969322769	3.96827641	4.214424198	4.375108408	4.801963095	4.648111826
YMR276W	27.48224982	28.03904947	28.67890917	25.20807298	25.94689864	22.46464149	25.41439715	20.93767823	22.77825015
YMR277W	5.43714593	6.005937389	6.089659788	6.130015995	7.456069752	8.070574561	8.886660298	8.904514227	8.883754553
YMR278W	7.782132344	7.353640329	6.217263747	5.328086908	3.461996058	2.428697244	2.399407941	2.028425812	1.797682176
YMR279C	2.871313976	2.715248675	2.478765656	2.04551417	1.914341321	1.504475714	1.495438276	1.55393599	1.249008893
YMR280C	4.196752009	3.845384319	3.91109663	3.756200706	5.092950036	5.259525873	4.587200259	5.221595699	4.187526349
YMR281W	6.279911834	7.178243701	7.574205299	7.196062688	6.343980569	5.680076764	5.458106109	5.775239575	6.148149375
YMR282C	4.808789984	5.108944176	5.954510234	6.460241757	8.017628885	9.705300908	10.40863834	11.5648502	10.43678212
YMR283C	3.983627271	3.823773464	3.671828321	3.598359857	3.683496725	3.714699148	4.106217603	4.103014069	4.052618636
YMR284W	5.916711284	5.384671947	4.447121943	3.642683755	2.534231285	2.443087339	2.445532101	2.365332665	2.577337184
YMR285C	3.892583911	3.898416353	4.725826166	5.232708283	5.718749987	6.161375973	5.80978363	7.48702245	7.489423678
YMR286W	22.79449247	20.77895371	22.02261465	24.49682965	27.52393137	32.97063359	39.18423256	41.59613927	42.33207887
YMR287C	2.529228538	2.681395013	3.317300594	3.708064624	4.473725639	4.872463863	5.46930703	6.536795484	6.805917927
YMR288W	2.781521912	2.845008009	2.933653635	2.959182779	3.194856968	3.398582983	3.454795725	3.662064867	3.760353948
YMR289W	10.50715474	10.1816333	9.249496202	9.192942439	8.340000983	8.592832554	9.026167032	8.397192874	8.275741357
YMR290C	6.746392273	8.152499908	9.585714658	11.09965437	14.1120818	15.70404794	16.6398021	15.9172282	17.81854127
YMR291W	6.295269073	5.579763532	4.399687493	3.982700056	3.616183144	3.972133689	3.906576977	3.409355643	3.442085394
YMR292W	14.12326805	14.68431763	14.60322282	14.14949583	13.06068295	14.35856939	12.81872015	13.07795814	11.90269378
YMR293C	4.745040608	4.907575707	4.969956491	5.367743394	5.649841131	6.256798723	7.49914946	8.221895125	7.072729241
YMR294W	6.701570049	6.979770772	5.993205862	6.068263664	5.91549881	6.023708297	7.17600977	6.096372093	5.883045075
YMR295C	46.63969293	47.37970911	47.92093592	38.37958184	28.90299181	21.47993981	19.13562162	19.05809639	20.27650185
YMR296C	7.416068255	8.703895446	11.88645999	13.09506852	14.34314139	14.40106552	15.43248398	15.86992209	16.3369552
YMR297W	51.14969706	59.1099394	62.61736321	53.7701278	37.07553558	24.72796059	22.31320912	19.41699582	17.80236515
YMR298W	24.68228666	23.02929174	18.41612883	17.27418305	13.53000701	11.85592295	10.70960942	11.90169717	12.76273557
YMR299C	7.550706923	7.547608547	7.786243528	7.41339128	6.479009527	6.715051551	7.366052839	8.504641502	8.585001873
YMR300C	9.387919943	11.70135315	14.70699118	17.93292186	21.80133575	22.06444408	23.10135322	25.80861786	27.15565239
YMR301C	5.5179373	6.271009091	6.393483955	6.585078419	7.657934613	7.928118989	8.42367285	7.559711571	7.76054264
YMR302C	12.98136756	12.86352956	12.99406206	12.44294212	12.75154041	12.38698399	13.41465539	12.54880458	11.32216827
YMR304W	7.802319845	8.083531357	6.915562939	6.366408313	5.26307105	3.86192942	3.773841733	3.278911538	3.258347905
YMR305C	17.29372413	22.18404688	30.16431041	34.62447212	41.4441265	36.65735193	34.95124595	33.73918992	37.21507693
YMR306W	2.324979158	2.071728406	1.58560227	1.193530209	1.002232861	1.019869758	1.089264699	1.072317878	0.886732351
YMR307W	19.95968597	30.71186298	53.14833051	65.84036143	85.90903124	88.05891001	79.72654574	84.5208956	88.50332751
YMR308C	6.368051731	6.547542996	7.009360386	8.303395822	9.748660646	10.68225934	10.48338167	12.77074458	13.71070745
YMR309C	9.092207028	10.3800514	11.56988342	13.14961784	15.75441564	16.57876529	15.97964839	18.26412485	18.0130996
YMR310C	7.050313255	7.022898959	7.126268551	7.947909445	9.525335055	9.963025278	10.79078328	9.715333715	11.00186174
YMR311C	32.20281539	31.11397972	29.45672122	25.24042944	20.68997299	16.45651006	18.00541625	16.09659825	16.70894902
YMR312W	9.424750064	9.493835492	8.426797709	8.75406134	8.776405808	9.157722614	10.9101145	9.0386446	9.934278066
YMR313C	5.291718716	5.006655779	5.519507825	5.714289945	4.876510917	4.461007518	4.45300374	5.217578681	4.835317548
YMR314W	27.2068961	29.14267378	30.77454779	28.91677609	25.65776587	22.62155724	23.66393965	23.04020726	25.15293526
YMR315W	23.40435871	28.35806314	25.94812103	23.00259472	18.72059318	15.59761663	17.06901868	12.94795638	12.3035635
YMR316W	4.046586588	3.531702	4.826237314	4.824953025	3.536770376	3.112656203	3.52832172	3.533198873	3.505365102
YMR318C	9.447944451	12.26954835	18.97789282	25.9675368	34.35002817	35.01975329	35.982197	29.29415496	32.52741974
YMR319C	5.291788055	4.632643064	4.091524299	4.149866143	4.310195193	4.175267831	4.673807805	6.111765605	6.459614284
YMR321C	6.567702053	5.909070379	5.114010914	6.040202683	7.21925727	7.993666288	9.45236631	9.235526278	9.727728329
YPL281C	31.05355947	26.6247857	9.041483108	5.327970776	2.290732677	1.480279644	1.733621755	1.202712819	0.803357401
YMR325W	3.454685512	5.975338796	30.49950484	24.53529721	5.625703898	0.253744603	0.145422715	0.141566875	0.131134044
chr13_gene_430	9.262149808	8.243604273	7.303899258	4.349940968	1.305949964	0.51897299	0.734442415	0.537750708	0.401827036
chr13_gene_431	14.45748132	17.84811924	14.37154865	8.132498161	2.171232091	1.202371498	1.103220679	1.253749862	1.457919917
chr13_gene_432	30.52387678	31.06213756	30.42468799	26.4533102	16.04567021	12.72147328	12.62939289	12.81033995	12.02587455
YNL331C	5.197143754	4.848062582	5.016878641	4.528609653	4.775350745	4.727526067	5.169719705	4.9678132	4.578460508
YNL330C	8.650857093	9.397727583	10.1965081	10.62875916	11.71821032	12.17645274	12.26011288	12.45762261	12.33582688
YNL329C	3.579486333	3.888018045	4.320179927	4.605944663	5.635036959	5.606162435	5.702458471	5.690230301	5.535669032
YNL328C	2.629445156	2.026630659	1.819146761	2.034626589	2.38851394	2.214997	3.409486641	3.76435495	2.630172864
YNL327W	3.864523284	4.97810746	11.74299031	13.61536122	16.26925491	19.29683618	20.09049688	24.47749628	26.36860619
YNL326C	7.457704962	7.386643175	7.523246028	7.654729608	7.146679479	7.002747741	6.368484701	6.486017073	5.860564383
YNL325C	4.128736521	3.791072633	3.280437101	3.24501549	2.777354657	2.585618123	2.376014094	2.560118745	2.251282919
YNL323W	10.4835033	10.56833468	10.0397596	9.452580482	8.941229107	7.644024174	7.793867732	8.365717882	8.6681838
YNL322C	27.03343938	27.93108402	27.24350392	25.10336833	22.21319749	19.57514746	20.80215517	18.21767985	19.17044734
YNL321W	5.823330851	6.321566482	6.987502941	6.948528985	7.674856186	6.885993575	6.229958177	6.353726652	6.093893869
YNL320W	6.408849849	7.625098467	9.240438671	9.810114554	8.64719582	8.022989793	6.404287799	6.274332063	5.564117687
YNL318C	2.541621434	1.311436723	0.445845019	0.246622721	0.220928961	0.267382589	0.320104962	0.231325832	0.158589828
YNL317W	5.501339703	5.450377871	4.814582543	4.649809297	4.240179815	4.544776438	5.139506549	4.857362025	4.387018278
YNL316C	4.773281115	5.34512269	5.704771889	6.018853115	6.217483957	6.607347538	6.510206894	6.280649358	6.20612259
YNL315C	13.40525689	12.58723436	14.09796027	15.47583703	18.12768278	21.1939214	26.55979512	26.62397187	28.16815803
YNL314W	8.857950358	8.73916581	6.833477311	6.506314286	5.342458666	4.863045958	4.775862304	4.45550681	4.463234689
YNL313C	4.443846708	4.696911817	5.148318313	5.868186445	6.468899928	7.218272631	6.885816156	7.658066755	7.275957122
YNL312W	13.81930818	15.3422654	17.05558906	15.10613606	13.78197993	12.60297289	10.52506139	10.50791978	11.32605052
YNL311C	3.104883799	3.49067561	4.140570767	4.643872098	4.321921593	3.892238133	4.05586644	4.559863883	4.817541336
YNL310C	9.599423502	9.275754329	9.006642756	8.802856545	8.897986701	9.320661725	10.22828076	9.552050644	10.63498985
YNL309W	5.051633094	4.828567695	4.041206892	3.768845831	4.220786249	4.056023134	4.585141374	4.024732765	4.172121173
YNL308C	8.315804972	8.067944363	9.381951188	11.29674202	12.98732315	14.56555858	16.24724336	15.6551223	16.09973784
YNL307C	14.25074402	16.04202463	17.77245307	18.41327443	20.03740169	19.90789353	21.03486419	18.89677225	18.52995852
YNL306W	17.77066143	18.56192214	21.12878741	25.16476414	29.65665689	34.67137238	45.36798181	44.45508832	42.2493531
YNL305C	26.30960856	25.48893382	24.13765257	19.76765394	13.25449579	9.648301683	9.162667614	8.39816697	8.219537802
YNL304W	3.417334831	3.429200959	3.871698026	3.545925145	3.666388012	3.373770318	3.356185521	3.200523381	3.279105623
YNL302C	55.21485934	63.67751987	70.63976168	83.19127485	87.1210691	105.6879675	85.17721583	112.3028979	120.5317703
YNL301C	19.10374359	22.56530871	26.45318837	31.36725665	34.18231925	41.41235952	34.89178107	43.16675237	43.034663
YNL300W	13.3869524	18.62731537	22.46589606	21.69424686	28.90159374	28.38292998	29.00186604	27.41742074	29.4133922
YNL299W	3.590245912	3.474056211	3.900034638	4.280576514	4.703515424	4.790386361	4.708564388	5.431962355	5.730924487
YNL298W	4.416969542	4.421862679	4.27747416	4.497820537	6.217565101	6.542080359	6.309996865	7.690299983	7.67289871
YNL297C	2.790465835	2.71428806	2.777935837	3.103766547	3.070931908	3.051955285	3.075955919	3.59663663	3.589180311
YNL295W	4.768925713	4.473936726	4.965524448	5.096102671	5.699457593	6.570227149	7.637393849	7.478816065	6.672120699
YNL294C	7.821502283	8.763627156	10.49288098	9.077224656	6.411066981	5.830239596	6.241382872	6.008175718	6.121715024
YNL293W	6.243239832	7.045862214	7.658284921	6.683998738	4.536197105	3.810987492	3.550514287	3.611261647	3.37881017
YNL292W	5.599251317	5.578123924	5.593561879	6.255436453	7.826904772	8.020180535	8.943991492	8.319830038	8.538053403
YNL291C	4.01053152	4.034255945	4.66538459	4.476536917	4.959062077	4.812084237	5.275471792	5.485569612	5.829246613
YNL290W	8.827402531	9.300698652	9.662902666	10.54724896	11.99945854	12.47723657	12.40895255	12.78667392	13.17209847
YNL289W	7.214262412	10.97460731	13.25172372	13.2183396	16.69091069	14.07370264	12.16401032	13.49563372	14.08558036
YNL288W	9.185808554	9.148226786	9.012508292	8.386650014	8.030496858	7.464162982	8.878852224	8.783454087	9.470583159
YNL287W	9.586595376	10.43845231	11.43992079	11.62026121	11.27486188	11.1526338	10.67878549	11.64192747	11.50483172
YNL286W	10.14226284	9.165741326	7.74743018	6.816760107	5.81675015	6.065680817	5.737643683	5.272042883	5.783839582
YNL284C	12.94867453	14.55632458	17.31236281	21.11920665	24.9996329	28.58582205	34.07131178	33.51684279	33.83091646
YNL283C	8.294898587	8.188459769	8.758254911	9.843594722	11.81607039	13.44471915	13.62716901	12.10825387	12.02812144
YNL282W	2.840466019	3.11176312	3.323343003	3.409590513	3.544433566	4.205488052	4.25365872	5.002180466	4.572972462
YNL281W	48.14618241	45.02781744	33.32506891	30.57634712	26.54613668	27.68311372	28.53355352	28.72589266	28.40876956
YNL280C	11.80983388	17.56270614	25.78320162	23.05151904	14.27631341	9.200248443	7.030172059	7.257976402	7.029336627
YNL279W	3.349152252	2.681235721	2.311933323	2.051852479	2.305605093	2.261842562	2.637648056	2.548693988	2.003178034
YNL278W	2.122682885	2.050504879	2.637576683	3.001436071	4.234403309	4.509264719	4.51348577	4.980616047	4.550109238
YNL277W	16.84066309	17.00069158	14.53201933	15.31405896	15.71247914	18.70303156	19.92778645	20.87673767	20.09611045
YNL275W	3.956942278	4.671881019	5.343381968	5.411603151	5.344525297	4.909630517	4.758018532	4.423712117	4.514645212
YNL274C	32.69694937	32.02121906	20.91547498	16.32850868	11.89978794	9.400023898	8.102026865	5.721386907	5.240785584
YNL273W	2.365818672	2.349540215	2.405230688	2.631253501	3.179742064	3.168259264	2.720914786	3.426646782	3.594928275
YNL272C	5.152876065	5.196034554	5.340604448	5.528222624	5.539370487	5.910088221	6.077910092	6.431892931	6.093330664
YNL271C	2.812284076	2.782892525	3.134952799	3.155690031	3.520486347	2.88165998	2.834040457	3.914042453	3.959793541
YNL270C	3.310237081	2.722040888	1.775134879	1.233328867	1.036568038	0.928689038	0.931625603	0.436121853	0.307498489
YNL268W	11.02379031	12.52178094	16.40030819	18.57661386	20.0029828	19.59825133	19.59195001	20.89450377	22.47122151
YNL267W	6.061718638	5.767876476	5.743614363	5.746958026	6.286028084	6.535310312	6.323927555	7.146209181	7.096169577
YNL265C	14.38401965	14.6094502	13.15314667	12.75238084	11.41314049	10.05586955	9.336966069	8.110008495	7.803747576
YNL264C	7.809268632	7.518117029	6.469044094	5.874558803	4.976106253	4.833449472	4.71101509	4.659472783	4.952964795
YNL263C	13.33410895	13.05737954	14.0930073	13.41496983	14.10327531	13.15337682	13.22890639	13.27798183	14.18848954
YNL262W	2.145462281	1.949385861	1.942160022	2.094299038	2.496484368	2.340651623	2.471286136	2.828586111	2.767602764
YNL261W	6.421560885	6.432623661	5.797918833	5.666128136	4.688390984	4.729717908	4.963206098	4.752648086	4.711233384
YNL260C	6.809032032	7.974056511	6.97682447	6.560024407	5.232735226	4.94882522	5.864837989	5.093025117	5.809212245
YNL259C	39.36934709	36.58275177	41.45313969	43.97175328	33.01844213	43.22736383	42.63349278	51.84042443	63.03224373
YNL258C	6.045544189	6.111976529	5.723659635	5.795274261	5.599290792	6.180630537	6.237858448	6.728780064	6.3150551
YNL257C	3.386892058	3.325486968	3.217858965	3.48922	3.584917	3.883520666	3.916606809	4.32126437	4.30295911
YNL256W	4.740600723	4.79107331	5.079315868	5.458923624	5.957163026	6.756367342	7.55940045	8.365015557	9.429268195
YNL255C	37.93164489	41.90016001	42.47216723	43.71589622	47.61170025	48.83631148	49.92549574	46.04336714	50.04978963
YNL254C	4.165140609	4.518655181	4.564928958	4.220817471	4.045889749	4.542411817	4.890577682	4.69137639	5.121106568
YNL253W	6.285182592	6.995123836	6.53701532	5.931167347	5.972780667	5.385185153	5.121421054	5.060953615	5.376444245
YNL252C	11.89001099	10.6378391	12.7130166	14.84595001	18.64139056	20.59468221	25.9716969	28.05762015	29.83191217
YNL251C	12.82166559	12.55092748	11.58948433	9.292572679	9.312638331	8.085359606	9.730112395	8.167893473	8.620827252
YNL250W	3.383332482	3.056736415	2.597405266	2.440560245	2.154247979	2.088542233	2.111749281	2.144451006	2.021199257
YNL249C	4.430255042	4.369429268	3.239983546	3.244606846	2.767321519	2.775773072	2.720801381	3.084245087	2.889472027
YNL248C	7.735168972	8.440646615	9.723612251	11.5024004	13.55124579	14.94582901	15.45015099	14.75878693	16.70499163
YNL247W	5.967433577	7.196021073	8.705561304	10.29381902	13.1013749	14.42210552	15.09969173	15.84293608	17.14730709
YNL245C	8.86614746	8.8058277	8.524443667	8.098751035	7.859407911	7.233154444	6.934515273	7.443183393	7.199597314
YNL244C	54.50353001	54.51948511	56.71017799	55.60906911	50.92263025	53.18643766	59.57423661	57.89399477	62.47374465
YNL243W	7.764663475	8.608648111	10.30101871	10.33115042	11.79014625	11.5359035	12.06039905	12.8233468	12.54714323
YNL242W	2.49046722	2.366812565	2.326959245	2.538893852	2.79360507	2.661073263	2.655627004	2.971492432	2.623488446
YNL241C	32.57804912	33.97903838	35.6561838	32.51370081	29.6042904	27.28184549	26.40807675	27.90518333	30.56944815
YNL240C	10.12620307	9.007419949	8.775080496	8.811906155	8.811961538	8.073771166	8.54422582	7.597468449	7.534760994
YNL239W	15.26278653	18.9840791	23.33728729	24.80669308	24.86748373	23.02065202	22.04057255	14.80892589	13.88363169
YNL238W	4.134276043	4.778362438	5.771727524	6.35236178	7.111346981	7.079673343	6.900112261	8.285989615	8.639237179
YNL237W	7.836126529	8.321786708	8.254425586	6.723099676	5.686694074	5.034669036	4.802764368	4.101779028	3.682320008
YNL236W	2.815333774	2.747036535	2.992724251	3.513673441	3.687017112	4.051956625	4.278212373	4.469291689	4.93279729
YNL234W	2.161138542	2.262816161	2.372795206	2.047129687	1.643929445	1.381344329	1.514431544	1.65790433	1.707624076
YNL233W	3.575631807	3.643935778	3.961939583	4.52059317	5.448679321	5.524666679	5.045608908	5.263772008	5.277190278
YNL232W	8.516977905	9.236792809	9.862514524	10.14210253	10.47120896	10.10224737	10.79212129	10.20558278	11.74506263
YNL231C	7.373819714	7.255415952	9.240733152	10.51742014	13.34954972	14.46108247	14.10319175	17.22217872	18.05639488
YNL230C	4.140318754	3.916372129	3.474523268	3.256834607	3.319318047	3.337042049	3.543192016	3.657132315	3.560457189
YNL229C	11.44121219	11.21082524	12.49032783	12.49560586	12.51824457	12.7577861	14.15825597	13.09078346	12.49357897
YNL227C	5.953219098	6.073132203	5.512927066	5.568712054	5.624318988	5.619059863	5.777823132	5.52804302	5.911418153
YNL225C	4.442958613	4.717031487	5.020681323	5.193035096	5.350491033	5.439559007	5.127133861	5.235695413	4.879335521
YNL224C	3.801720494	3.819221068	3.8631623	3.749200559	3.364788581	3.689449627	3.270631413	3.707509583	3.460212594
YNL223W	6.468302622	6.441990927	5.527161652	4.808607153	3.593788329	2.826174111	2.617338115	2.403895665	2.212561263
YNL222W	6.43511772	6.631225522	6.483888483	6.937441273	7.748205368	8.5231752	8.416650735	8.097591522	9.064477332
YNL221C	4.514524292	5.200672153	6.133358708	6.615664632	7.229424262	7.296485445	6.853782617	8.119240451	8.54829067
YNL220W	11.59578782	15.12208383	19.5774929	24.24242986	29.873999	32.79487677	33.23152694	36.76024447	35.41310751
YNL219C	10.86316027	10.96216107	11.42705027	10.59362225	9.871650601	8.643856791	9.092454585	9.409246402	9.902637882
YNL218W	4.056722678	3.808450649	3.599093632	3.216678672	3.006577595	2.692139102	2.919710223	3.071492569	3.031408353
YNL217W	4.35916769	5.522342529	7.070375839	7.28553114	7.85491261	8.343829311	10.80162279	13.0535886	13.85890163
YNL216W	5.756394403	6.450075759	7.23604636	7.812596698	8.933202033	9.041908253	8.045825358	9.223396512	9.734365562
YNL215W	14.83186015	14.61759514	13.61543439	12.6793927	12.13137292	11.28233746	10.5830349	10.10793941	9.800415049
YNL214W	7.368054184	6.510298897	6.028764502	6.258884083	5.218124878	4.917151684	5.617930902	5.068075279	4.665553322
YNL213C	7.422014711	7.202028708	7.761600604	9.263347708	10.29823188	12.36571426	14.89820321	15.02113522	14.45796497
YNL212W	6.599820446	7.331057713	8.270610024	8.203972945	7.996012894	7.949575199	7.265527778	7.722066412	7.392197253
YNL211C	8.946964879	7.053662996	6.276524238	6.419819255	5.639017266	6.799412779	5.944526214	6.115730308	7.669195325
YNL210W	1.502561432	1.547725284	1.391501644	1.702507999	1.659395327	1.891949941	2.471374181	2.497664324	1.916624964
YNL209W	61.07461028	67.64205783	64.25794869	75.28154182	90.14086569	99.60860289	86.75908143	94.65614215	95.1975009
YNL208W	99.36015651	101.9310389	95.03362784	74.95122222	45.26581099	30.93922034	27.00589225	19.59572344	20.00105767
YNL207W	6.709184519	6.617420563	6.479059088	7.006816508	7.281167621	8.041013238	8.350969184	7.576861657	7.654396899
YNL206C	9.616710708	8.943663194	8.161722605	7.66457235	7.706759137	7.44156011	7.711549258	7.709129701	7.766629319
YNL204C	2.073472866	1.896763083	2.220043725	1.927674632	1.985065642	1.78844016	1.682144523	2.410782263	2.125350829
YNL202W	33.28432476	31.20853112	21.29887454	17.7265607	16.3731884	14.82440279	13.45732939	3.49121695	2.119873784
YNL201C	3.36721435	3.089154109	3.224816983	3.897211539	4.178905914	4.5216688	4.504919838	4.438906084	4.410867954
YNL200C	25.87801392	28.05572449	25.46262463	18.95323126	9.37187773	5.5463083	5.233309452	3.225248445	2.810580049
YNL199C	9.279900728	9.162259163	8.045992898	7.908375799	7.62643086	8.056620261	8.555404941	7.873429622	7.567414774
YNL197C	4.346420564	5.342007244	7.113261521	7.606336468	9.68670072	10.46378787	10.13686014	10.76587738	11.32394106
YNL196C	4.875987888	3.463769883	2.107329052	2.190687348	1.890818336	2.82640734	2.916192525	3.355931062	2.609546915
YNL195C	48.38576401	48.55849086	32.08787127	18.49892325	5.403606816	1.346894166	1.388559268	0.956688469	0.997896976
YNL194C	18.93493697	21.83214516	20.17185213	12.54490771	4.277231949	1.360727381	1.593734136	1.112801882	0.927682177
YNL193W	4.723543461	4.607595804	3.65549836	3.554044275	3.732346687	3.705071657	4.068151667	3.945805441	3.786911471
YNL192W	8.777979934	8.728687858	11.81784907	10.81800593	8.163458609	6.962858658	7.21147555	7.964244476	8.636932303
YNL191W	7.140814986	7.77321088	6.435544221	6.972333696	7.906636902	7.968786509	7.463313387	6.130991472	6.631952593
YNL190W	36.87995957	40.91253191	46.11964474	41.89901264	38.02300884	35.22545514	47.41226933	47.47012392	53.64404491
YNL189W	13.68639975	14.81357072	16.47133146	17.30637384	17.42152572	17.37607844	17.33088686	15.14291369	15.52816131
YNL188W	3.966222058	4.07545739	3.957631988	4.590946955	5.158433749	6.313478359	7.168910078	6.468693685	5.8683331
YNL187W	3.71556777	3.104910229	2.872390711	3.015765042	3.316263604	3.108326167	3.290867813	3.446533268	3.537121016
YNL186W	7.397639943	8.358511151	9.027782385	9.893156019	10.65774798	10.700512	10.29501865	10.609655	10.72558444
YNL185C	12.0956976	10.90587292	13.9116617	16.94596354	22.32173066	24.50281608	31.68295298	36.17354513	35.95210933
YNL183C	5.481053426	6.269448485	7.936761261	8.124365346	8.836726058	8.878498369	8.641051058	9.162357388	9.509649295
YNL182C	3.598258933	4.14576152	4.803495792	6.035655831	7.329515273	7.998338529	8.10229144	7.425927713	8.133248424
YNL181W	9.530093544	9.001597579	7.259102654	7.696194916	8.432949416	8.550436941	8.383665581	7.512629859	7.62450974
YNL180C	34.5463333	32.1112729	23.7364398	17.45130873	11.94667029	10.17666497	11.70567752	11.69441137	13.16643458
YNL178W	72.78567178	84.14372178	90.7422803	104.9692881	115.2028784	131.5136194	103.8368157	134.5786813	141.9667193
YNL177C	14.09658492	13.44852956	14.61026415	17.10889687	20.19660064	22.55410149	29.61846885	26.82860529	26.4072322
YNL176C	7.505269256	7.910503656	8.58846929	7.989435612	8.561443641	8.75550458	9.213638004	9.103210972	9.09457098
YNL175C	6.840768698	7.420425961	7.930803166	10.00998885	11.67853257	13.25878743	13.06046123	12.93824384	13.97510266
YNL173C	25.80431379	26.38911724	28.03598303	25.47221976	23.08507448	21.79741057	24.31185078	20.93660871	20.13131314
YNL172W	2.310972142	2.124543008	2.177216192	2.229375511	2.292902157	1.99402881	1.832639028	2.288347706	2.360058819
YNL169C	5.874383448	6.809149457	9.621569312	11.0939512	14.79310949	17.90513801	21.06062486	22.15528507	21.79214933
YNL168C	9.517650597	10.40912772	10.04849742	10.05358518	9.958060275	9.528744966	9.643775172	7.65006177	7.710105728
YNL167C	5.107207976	5.598468243	5.863468962	6.214865152	6.82383011	7.596284568	7.9633275	7.906918294	7.442097425
YNL166C	7.772451579	8.13580198	8.680805826	8.939833236	9.474709034	9.543949913	9.659885532	9.326104482	9.736163087
YNL165W	8.307643549	7.715795903	6.029223193	5.252644722	4.48617251	3.97310974	3.881981622	3.22180734	3.294746125
YNL164C	8.590863352	7.877360688	6.507690378	6.12799325	4.976941254	5.298013049	5.57658815	4.65044989	4.838221163
YNL163C	4.071884081	4.247269105	4.31779105	4.864547883	5.101627877	4.98321901	4.90447707	5.745383987	5.837811925
YNL162W-A	5.585252339	5.446012936	4.670395903	5.64689607	4.963950566	5.324931425	5.841989141	5.677741909	7.145567177
YNL161W	7.048631249	6.750986226	7.058748494	6.965951722	7.049261617	6.797413845	6.918804759	6.910309118	7.196656849
YNL160W	24.98408484	55.42212774	94.80439554	73.83911588	24.69433975	2.908055854	3.336668162	2.808793091	2.310904198
YNL159C	10.00712312	9.597611542	9.59497423	7.970766047	6.490448858	5.36621925	5.47578579	4.930855023	5.010436108
YNL158W	8.188153646	8.811587363	9.387041374	9.15306771	9.264003606	9.043600783	10.19454507	10.39330538	9.925297399
YNL157W	26.77399554	28.54544955	30.36270947	26.6794362	21.15257877	16.45926649	17.94705265	16.65823695	16.72335
YNL156C	16.23537508	17.77790215	20.87326865	19.79010679	16.00312726	13.88463427	13.41141372	13.64443812	13.92589625
YNL155W	15.58882856	17.00882518	19.36514282	18.27616795	13.03588634	11.38201084	12.51280428	12.87851841	13.27498839
YNL153C	7.998608168	9.232372505	11.95528967	13.63201064	13.76209808	16.05442991	17.38900467	17.08280204	19.41260959
YNL152W	4.752309615	5.112358194	5.049292467	5.048211212	5.709323941	6.243260183	6.371122749	5.709746566	5.443270177
YNL151C	10.12293797	9.236340651	9.526771351	9.809493087	12.16926315	12.67210102	13.13909701	12.9868613	14.55102632
YNL149C	36.14646843	36.24316771	41.14768749	38.02049039	30.39472927	28.28298541	26.701928	28.52805888	37.38505573
YNL148C	5.858750606	5.442861901	5.86602807	5.236450814	4.807066945	3.874377358	4.401870171	3.975607412	4.092857347
YNL147W	19.5236674	19.8479165	20.7434456	20.78398084	17.53685341	17.77229601	15.25371628	16.64824813	16.21691621
YNL146W	7.082122507	6.700994909	5.179475054	5.636100477	5.390906658	4.84040639	4.915038307	4.282839153	4.180519085
YNL145W	54.39145872	45.69884884	37.91129625	47.88479867	62.01228896	60.45966288	72.91857369	106.4495268	117.3878763
YNL144C	7.963825167	7.76284561	4.847704839	3.526562515	3.548016425	3.564266909	3.167546181	4.547295386	4.593235601
YNL142W	15.53389988	21.86773379	25.78795205	27.11404153	40.7012498	38.1806245	21.97876267	17.4778109	18.51915017
YNL141W	7.555745159	10.45124875	11.45438276	13.14695542	14.97002939	15.43976352	15.49968896	17.4579185	20.29559507
YNL139C	2.296378973	2.343232615	2.330891956	2.578356552	2.814033361	2.81247779	2.993813812	3.226216479	3.195853915
YNL138W	11.23206206	13.38169581	14.5474203	14.46897844	14.39523079	13.70794367	13.64455822	12.22632778	11.3615933
YNL137C	8.510017602	8.995957879	11.39433283	13.64889395	17.94930573	18.9433305	25.530541	26.24623517	27.31448699
YNL136W	9.929612583	8.638489151	9.116598661	8.622154558	8.564830986	8.604218915	8.826926959	8.797132812	8.423639004
YNL135C	83.20290736	84.87582538	79.53034003	83.5798896	82.00819991	88.01554042	78.64446028	62.37684646	58.67796092
YNL134C	21.84376065	29.4326888	31.31575079	24.19419645	10.41486516	4.652061523	5.972591807	19.77407956	24.96020347
YNL133C	11.50034047	9.499395316	8.012003611	7.440050728	6.06241341	4.600612045	4.467164479	4.879627112	4.947172949
YNL132W	3.060198521	3.433093348	4.118928928	4.9414198	6.1467304	6.389604439	6.079107385	6.756509606	7.3125468
YNL131W	26.57041243	26.31584672	30.34081294	33.52778525	41.57601119	47.41276265	57.12045093	53.95433034	54.40757886
YNL130C	14.78037446	16.74535881	17.65467451	18.11047353	17.74506373	18.39492793	18.47306004	19.67097865	21.47263388
YNL129W	4.443006435	5.475909305	6.53323687	6.704031627	5.878782663	5.324330007	5.222674545	5.203384744	5.665273343
YNL128W	3.097472205	2.79898264	1.857563187	1.844421495	1.836403691	1.432555301	1.442681867	1.288059194	1.39941631
YNL127W	3.698859711	3.471639238	3.02266188	2.753044772	2.697171048	2.872012849	2.944578547	2.938250092	2.817081691
YNL126W	3.796268718	3.514386567	3.04345348	3.184643527	3.335134308	3.689387269	3.150310948	3.865159149	3.620425835
YNL125C	13.46857024	11.56123713	10.20199247	9.612687788	9.985796425	9.267026618	8.293677916	4.902694105	4.286049491
YNL124W	4.861725298	4.945888635	5.124899164	5.962647139	6.638676699	7.287088288	8.258983147	7.25260965	8.554058964
YNL123W	6.057839127	6.542957219	6.777977575	7.284368548	7.910448199	7.551130212	7.519893441	8.330394968	9.107188112
YNL122C	14.38589057	13.43672743	15.6345768	17.90835981	21.08107499	24.63425567	29.98420213	31.85943274	35.39570779
YNL121C	11.37553502	13.05205688	16.89426234	19.31826606	24.26516558	26.10991971	33.57271949	34.1012489	33.34818701
YNL119W	6.498938031	6.519624003	6.172091388	6.748598267	7.183588792	8.022408193	8.860449405	7.690272488	7.923559808
YNL118C	6.343149265	6.911249656	7.970091999	7.919681115	8.401454376	8.827251668	8.470588785	9.68268931	9.120838154
YNL117W	11.13595615	10.03549156	13.14861364	14.54954131	18.4964163	18.63501242	25.66921164	9.752684711	3.611150137
YNL116W	9.470039636	9.199709648	7.89866246	7.379128792	5.797987596	5.127484066	4.922486842	4.023600868	3.668491593
YNL115C	17.51344678	19.01062062	19.57202539	14.75857662	8.054406786	4.712812792	4.284786679	3.717158524	3.439074666
YNL113W	11.94251403	14.37198771	16.60702243	18.44328522	20.30852744	20.94139233	20.78907844	18.85871846	19.57048527
YNL112W	7.10807271	9.564761736	11.4131426	13.57632586	14.85463181	14.9787121	12.13184869	12.95886092	14.10578449
YNL111C	21.90402423	33.05939445	52.79658422	54.93623303	41.23795985	33.50290897	30.1095214	29.0636205	32.41825083
YNL110C	14.09157929	15.4580606	16.84392446	17.72636034	17.89676638	18.1001618	16.57890728	14.59092814	16.16900162
YNL108C	5.933914391	5.766097032	5.667757214	5.845007433	5.52780764	5.162944854	5.582250744	6.29643702	7.60099152
YNL107W	7.08807321	7.337320973	6.886295908	6.336211731	5.402022398	4.552241931	4.622639447	4.329998277	5.066943017
YNL106C	1.728517119	1.756416272	1.873510547	2.0725822	2.480610255	2.462471255	2.366661893	2.450109765	2.640183943
YNL104C	32.53619886	45.58816994	64.86801381	62.29827175	57.56862166	45.53250933	42.61355233	30.51091171	27.53168609
YNL102W	2.137759952	2.075810614	2.376310149	2.877473213	3.944427022	4.151006177	4.128386742	4.643169621	4.428877578
YNL101W	7.672765015	7.507440951	8.188055542	8.377389728	9.297270944	8.980939139	8.769674462	9.763986071	9.63253181
YNL100W	23.06817166	24.20919031	28.21935463	30.44621617	35.77441206	39.04566376	43.92918479	37.18669089	36.06457738
YNL099C	10.07715225	10.37627222	9.872409944	9.556266812	9.746676672	9.328260157	10.11787917	9.931459912	10.11636946
YNL098C	12.5238023	14.88232914	19.51889808	18.41495645	17.58660045	17.19681783	17.17924386	16.55371269	16.61026403
YNL097C	8.720103776	7.887731594	7.357990116	6.29118815	5.943919359	5.468771152	6.162929087	5.823028663	6.031227518
YNL096C	26.42275396	29.43521777	32.6973542	37.89447199	43.45843465	52.03519206	48.88937207	56.04880738	59.08583802
YNL095C	3.736978195	3.237552836	3.475197547	3.681544411	3.116600603	2.983378622	2.975776561	3.087671341	3.155395264
YNL094W	6.631182798	7.517594791	8.897115108	8.51158089	7.314687293	6.900080816	7.121434981	7.225032292	7.251890235
YNL093W	7.977453182	7.85958337	8.580546077	6.566669987	2.611433411	1.130036973	1.299359711	0.7793603	0.473350328
YNL092W	4.924881836	4.461316953	3.676435849	3.037613279	1.929089722	1.368226375	1.526269644	1.203464804	0.989965994
YNL091W	8.177009813	8.129881944	7.738908131	7.773812198	8.667012052	8.04962252	7.909890726	7.893082663	7.846301123
YNL090W	9.443881022	9.656844842	10.52217792	11.14690848	11.65058457	12.89698664	13.03930522	12.30184743	12.69066512
YNL088W	4.422256476	4.317804558	4.299876972	4.535333191	4.945151193	5.046207868	5.092739015	5.16996987	4.820702166
YNL087W	4.812020307	5.54396848	6.851091877	7.873274743	9.441801849	10.45467159	10.4271247	10.09816806	10.59070786
YNL086W	7.166374447	6.733786975	6.816630124	7.773665022	7.569159489	7.431194747	7.602078109	6.883331348	6.274608984
YNL085W	6.073786924	6.25934167	6.748688135	7.091499429	7.74947705	8.124658037	9.052878284	9.522639278	9.955883868
YNL084C	12.10161643	11.7934143	11.84640345	12.05839397	11.41112852	11.92765955	13.54855564	12.58673184	13.56413742
YNL083W	4.986691092	5.812721332	6.250744723	6.843900605	8.150748912	8.681735842	8.391245164	9.05177405	8.544143892
YNL082W	3.8629544	3.551558616	3.451489706	3.517655174	3.551598128	3.445549716	2.98564054	3.780357408	3.465100984
YNL081C	17.22383514	16.41031154	18.06889582	20.61948553	24.51375087	28.22573613	35.17910941	37.45565905	36.94497101
YNL080C	7.672261235	8.754446579	9.819841115	9.494654368	10.43269495	10.41245827	10.21772406	9.943375367	10.58047468
YNL079C	46.70989887	47.49578655	51.24278757	50.83213928	49.793179	48.29563824	48.48027677	43.04366344	50.34302172
YNL078W	7.630465621	5.721514946	5.475755817	5.767238189	7.098573247	7.423441217	9.063587728	9.627860195	10.58626571
YNL077W	14.40693365	15.37366858	13.0996752	10.90688107	9.481100104	6.65415907	5.036896643	6.121764532	6.913749044
YNL076W	6.400311296	6.321617273	6.187015148	6.092539501	5.948634229	6.148803218	6.724271237	6.350302459	6.198642971
YNL075W	8.73470129	9.96698833	11.3690126	12.05090833	12.61819612	13.04916283	12.22306175	11.333289	12.94859548
YNL074C	10.82261196	11.06844027	10.78537773	10.41794234	11.06692257	10.41748187	11.36613077	9.895441782	10.27183824
YNL073W	6.034188362	5.955126714	7.441114143	8.919088086	11.28562811	12.46190771	16.74254589	18.98450035	19.11128591
YNL072W	6.228170359	6.209133051	5.707674732	5.681887294	6.721483139	6.408299608	7.156500265	5.979112726	6.002273295
YNL071W	32.87877439	37.4863832	36.89826648	34.05163896	30.18949203	26.09196754	25.61466009	22.4380768	20.82053608
YNL070W	33.12425146	32.2005734	33.2782554	37.31816296	42.69881582	48.88325124	64.69594885	66.58943139	62.73128193
YNL069C	55.08737278	64.72653306	70.85221245	82.95499689	94.77997552	111.8746749	101.8360857	124.5877202	138.162695
YNL068C	6.965271902	6.199212613	5.715182627	6.059674944	5.583457244	6.769675931	6.321389113	7.606341895	7.492014085
YNL067W	44.05562067	52.29306115	48.03390772	55.60399785	58.29804217	71.90000388	54.71020809	68.5582001	59.33788931
YNL066W	5.183726625	5.721798924	10.06602983	11.42191666	14.37170905	15.41701162	16.03498346	18.4127533	21.36162935
YNL065W	2.749982278	3.197829186	2.641788585	2.602555478	1.724372336	1.374750202	1.321332082	1.374048467	1.73808243
YNL064C	55.512104	56.72846335	47.92984292	42.30475105	34.98328278	32.87966396	32.96003609	30.27828331	31.35032249
YNL063W	6.983182102	6.371659983	5.234638257	5.023449772	5.120578599	5.062615174	4.705803084	5.481094614	4.828562373
YNL062C	4.348228724	4.375194668	4.574422058	5.311404253	6.115857777	7.032401343	6.762447668	6.561400463	6.583387318
YNL061W	8.178738413	9.101870639	10.64497473	12.10688757	15.13221014	16.32213327	15.84169323	14.77311978	14.29508192
YNL059C	5.416401084	5.912627452	6.513783211	7.094714654	7.505454183	8.063220726	8.354562673	8.835655882	8.597268554
YNL058C	8.748209599	9.046976261	8.356190411	8.515777702	9.440438906	10.10588185	12.44500873	12.348426	12.3739647
YNL056W	10.81243382	10.74816045	8.854409829	8.855909246	8.317156074	9.795858544	8.856748346	8.558559217	7.959690766
YNL055C	80.07715358	93.6732685	97.42978294	102.5207506	111.3149448	113.8910729	117.2257075	123.8730862	117.3529227
YNL054W	3.423659685	3.52464875	3.972425761	3.914144142	4.288683602	4.178546313	3.961077449	4.836035952	4.710137552
YNL053W	4.953563183	4.913877899	4.756906338	4.846397168	6.030150956	6.539563624	6.733284912	7.669617577	7.074025858
YNL052W	54.60455336	57.29356318	65.720747	72.25818001	86.67964468	97.22478517	114.3252852	107.5825433	109.0917912
YNL051W	6.905274798	6.980532527	5.615697474	5.762501715	5.305903642	5.677583786	5.727875234	5.294331059	4.930380655
YNL050C	10.76054863	10.42630632	10.18865733	9.711873632	9.395842815	8.521201386	8.837586444	8.734820761	9.088768733
YNL049C	2.287812828	2.700139779	3.885360792	3.976005829	4.464837971	4.237072698	4.577510073	5.057604436	5.486295064
YNL048W	7.828229423	8.318954044	8.495480936	8.576703303	8.628522719	8.777550606	8.800457724	9.00699823	8.965947607
YNL047C	4.249007767	4.521816525	4.617958352	4.792809738	4.87042814	5.240052657	5.067844879	5.338627543	5.191747934
YNL046W	7.722437535	8.205560752	7.52964541	7.456050766	7.610095351	7.644449561	8.694729555	9.463952438	10.29635304
YNL045W	7.291430296	7.832493424	7.319959882	7.130670746	6.854992369	6.013913212	6.100610293	5.875739685	5.364173387
YNL044W	21.13549253	23.790914	26.73360544	29.5361007	30.62406553	33.29129554	30.26961306	30.45376752	28.88213184
YNL042W	4.396846141	3.518968416	3.257115431	2.958003048	2.652638062	2.425684552	3.088529838	2.701872627	2.749066354
YNL041C	4.159380779	4.415928758	4.369265516	4.695569395	4.649167805	4.472922477	4.131883946	4.636921435	4.431929766
YNL040W	7.149000968	8.22184447	8.198127113	7.888625176	7.114137674	6.786928983	6.891261294	6.799150212	6.578410198
YNL039W	7.108476574	7.399077935	7.398857613	7.384608822	8.363719982	8.151540959	8.059362986	8.633435616	8.420994845
YNL038W	8.102538034	7.304585749	7.482460808	7.547886877	6.238120302	7.388877032	7.279786659	7.672715059	9.609104851
YNL037C	20.31148397	22.18539228	27.4359749	36.26280615	56.12849697	66.65787267	79.45609111	77.70169271	71.50422801
YNL036W	102.0050813	121.9800026	115.1404644	76.64829252	51.99676353	39.2965417	33.59489181	23.89141965	24.3564016
YNL035C	5.686498062	5.979415857	4.89018938	4.93877562	5.618736496	5.665308802	6.450786996	6.74644363	7.27920309
YNL032W	10.40881726	9.652900807	8.33116464	7.449108393	6.775334557	7.807595535	8.431082851	8.275484066	7.871869191
YNL031C	51.34388376	58.85117775	79.7834544	90.30806858	98.21811417	105.3572305	104.2572288	105.4109076	110.2327318
YNL030W	35.39812275	44.07008498	67.88546037	84.85972746	108.9421411	130.8305365	116.831973	131.0392371	132.5824974
YNL029C	3.728127149	3.29786487	2.763994023	2.913678885	3.599649092	4.566461281	4.711217991	5.494590854	5.670209405
YNL027W	6.133148793	6.631921083	6.378469442	6.112767325	6.427361473	6.8143442	6.526976881	6.394547313	6.203606624
YNL026W	7.68419706	7.824239287	7.475885903	7.628333418	8.056868712	8.090915159	9.825600941	8.974254128	9.26813229
YNL025C	5.677725568	5.16675896	4.135420474	4.205167249	3.58584335	3.376931764	3.649843565	3.478457507	3.050743062
YNL024C	0.961686605	1.172310353	1.299691852	1.416050119	1.502406787	1.658564262	2.023644544	2.261350526	2.248720761
YNL023C	4.333817067	4.063879866	4.134818101	4.070885258	4.335794675	4.104476113	4.055847247	4.124136672	4.570631155
YNL022C	6.118905437	6.137208022	5.382287245	6.256699841	7.325032308	7.543816449	8.317506851	7.956087087	8.19478806
YNL021W	2.749446837	2.588722536	2.953358986	3.607816353	4.22922461	4.763144611	4.988964092	5.099811029	5.300520852
YNL020C	4.373910669	4.280598638	4.425187962	4.326281359	4.441212254	4.1834651	3.955442416	4.049231366	3.912739675
YNL019C	2.351151313	2.15235309	2.206337764	1.876470568	1.862961803	1.785390559	1.662733516	1.816731042	1.41668868
YNL016W	12.74285585	14.56782113	17.01447292	17.58840543	20.6496103	19.75685699	21.72581204	22.20742352	24.49842147
YNL015W	68.42099191	80.69103455	87.97953185	80.68976538	60.83854309	58.68385303	64.75563445	57.07164807	44.19639728
YNL014W	17.69427079	18.51044296	13.35584119	8.44779674	2.761275232	0.921069223	0.759946364	0.701846147	0.573569335
YNL012W	8.291849347	8.395050577	6.348797202	5.183266566	3.734136582	3.276240216	2.383266439	1.464174044	1.171025104
YNL011C	5.031568842	4.547688086	4.315320969	3.978200295	3.865645504	3.597706054	3.815864411	3.848411581	3.329528865
YNL010W	15.18471737	14.66390756	14.75576256	17.2019277	19.18259189	20.6314856	18.57322016	18.87238452	20.16859053
YNL009W	15.62278517	16.06413929	12.71497152	9.484373272	6.225247199	4.465663611	4.260701706	1.537702285	1.307644081
YNL008C	8.101155764	7.901900105	7.217052562	6.645060352	6.295204496	5.679150166	5.272714552	5.270100338	4.941270921
YNL007C	66.27997831	67.88615532	56.51392894	45.42266984	29.90979978	21.61755263	21.74308093	19.19898297	20.03286256
YNL006W	23.53390277	19.01416718	13.04779967	11.00707704	10.26381648	9.694824831	11.03227531	10.62615124	10.83798439
YNL005C	13.6444179	13.44488403	15.20007126	17.5883797	21.08614797	23.05858972	26.68088935	26.24703815	25.33291963
YNL004W	11.72751169	13.02220425	14.38078622	15.3773103	16.33550894	16.59592022	16.8626691	16.3400724	16.28785112
YNL003C	7.963076371	8.113289707	8.270415186	8.252347373	8.880347977	7.992954292	8.258034064	7.366125803	7.400291576
YNL002C	14.11200865	14.68887049	16.76936308	19.47271197	20.81394963	22.79629283	21.55393639	21.77895521	22.7220543
YNL001W	5.539124135	5.846795483	6.028981108	6.825822906	6.946038603	7.991491017	7.869116507	7.643992824	7.257866322
YNR001C	55.80580527	53.37490115	52.21511313	60.49460215	86.29875084	111.2655192	138.3564747	122.6393237	94.31763562
YNR002C	58.36762498	50.44821546	47.63119799	44.23396859	56.52430919	60.64794887	49.82185294	16.01730423	8.259362281
YNR003C	7.644432982	7.886377866	7.358196709	7.119941744	8.727608472	8.482772399	7.864391308	6.080769953	6.99006334
YNR004W	4.141734181	3.711366816	3.477797195	3.582834057	3.729132351	3.569404161	3.461045803	3.502017659	3.215736859
YNR006W	8.208807229	8.133736086	8.482983532	7.931132881	7.501139056	6.904814595	7.438607104	6.575026054	6.747573924
YNR007C	14.38929278	14.02746551	12.99582869	10.76786875	7.546614731	5.676332479	5.813715902	4.960841916	4.568518694
YNR008W	3.278788322	3.549972696	5.03125331	5.283260964	6.118970234	6.066112536	6.159420005	6.390359474	7.046498273
YNR009W	2.9300506	3.327681324	4.722655389	5.418481206	6.344523488	6.639260059	6.388539365	6.862820887	7.934320223
YNR010W	7.669359471	8.09836328	8.255362165	9.005579949	6.31915528	5.787920744	4.963496917	5.40507091	5.029670037
YNR011C	3.924007337	3.508868151	3.328189829	3.466039718	3.767514165	3.809982418	3.575917696	3.867816637	3.896742242
YNR012W	3.414297075	3.392678804	4.085898591	4.671051494	5.360220864	5.952240552	6.592018661	6.549140102	7.206945987
YNR013C	5.0065264	4.808247182	5.210439796	5.088869351	6.070699517	6.037419583	6.48750058	7.276745906	8.105050081
YNR014W	2.811615253	2.864675647	3.305069637	2.678691627	2.301004195	2.504581016	3.306079247	3.276190275	4.71904665
YNR015W	5.751605998	6.251277461	6.611266282	7.369553885	8.943994677	9.066193338	10.03325294	8.196684177	8.930313249
YNR016C	24.39452736	29.22549155	24.43343985	20.19436945	18.08199115	16.1213819	15.88559654	17.01642004	16.64318706
YNR017W	17.76422357	18.07987534	19.48940656	22.72307743	28.79304827	31.92992512	37.66035855	39.03185543	39.19302205
YNR018W	13.82736102	15.92066961	17.14212139	17.76786582	18.73112154	18.8785656	17.68453297	14.94618137	14.89521873
YNR019W	9.241217354	10.15567336	11.90556679	11.15953657	9.407620245	7.270375973	6.812010185	9.703678424	12.08475673
YNR020C	7.202437123	7.34548001	8.326369924	10.52580158	12.58763961	14.2068737	16.17799405	16.54413054	17.22835197
YNR021W	11.92433964	13.37566356	15.21602088	16.69508455	17.98056342	18.79776823	17.10321241	18.97223494	19.13216995
YNR022C	16.41841403	14.35362299	15.42208486	18.48726897	22.23928536	26.5192407	33.67279936	38.49564713	39.49835725
YNR023W	5.105810874	4.815992521	5.086780953	5.011595522	5.311798954	5.439836157	5.548067937	5.621383672	5.972710249
YNR024W	9.051940431	9.129968343	8.890291956	9.080156179	9.086943197	9.155942321	9.37966631	8.013331079	8.848095865
YNR026C	5.133141023	5.631614304	5.93569652	6.536329204	6.933709664	6.796199505	6.674897673	6.238908082	6.444128918
YNR027W	4.042868426	4.061548932	4.554841411	4.578752825	4.181578691	4.234292086	5.007699548	3.928191562	4.469084243
YNR028W	10.89748785	11.57704673	10.78057142	12.12970988	13.19983353	13.97160763	14.91649982	12.83368989	12.08492838
YNR029C	8.776874306	8.450086742	7.890571927	7.413382786	7.79529475	7.797443494	7.890837691	7.263524623	7.228142367
YNR030W	9.825334361	10.28956878	11.8062574	12.04235405	12.09043469	12.53895043	12.15498762	9.264820948	9.412785335
YNR031C	2.468606723	2.547987761	2.817906683	3.025286418	3.600208412	3.527352379	3.157908893	4.194836122	4.177468473
YNR032W	6.687362518	6.84097811	6.760013357	6.849927129	7.103204072	7.071122113	6.98225538	6.128218272	6.366796951
YNR032C-A	16.02286436	15.37195248	14.56756612	14.04149881	12.08623896	12.42471853	10.58978652	9.826174372	10.82595711
YNR033W	5.5692842	5.645621104	6.265563482	6.962439981	8.635274385	8.845065071	9.65351338	8.827483995	8.604775867
YNR034W	10.80193117	10.4489041	6.891068339	5.18617463	3.874341972	2.842338856	2.66208994	3.181691545	3.033694002
YNR034W-A	123.7322741	116.1230142	69.46976402	41.48050342	14.42587155	4.949721637	5.375889205	4.57366151	4.462907387
YNR035C	17.9923538	19.52295104	20.31120397	20.2569144	20.39049918	19.22074026	18.07966978	17.61376743	18.52518603
YNR036C	33.0834119	31.76319005	35.72381031	37.26327354	41.0009156	43.30525178	44.94272071	45.61357988	45.77416759
YNR037C	19.35134541	18.08202265	21.43666647	25.32100689	26.4246434	30.40864438	32.2065435	34.8616924	35.72155162
YNR038W	3.62965274	4.166693746	4.458042452	5.05054677	5.527281953	6.345949922	6.977989531	6.381881986	6.504796859
YNR039C	6.761679509	6.490625106	6.30059026	5.723252408	4.942963753	4.424234047	4.83618201	4.477893032	4.749204413
YNR040W	5.544060493	4.838585561	5.841660629	6.74953297	8.834667519	10.58546183	12.32130117	13.22096075	14.3026382
YNR041C	6.494707612	6.056522597	6.979356098	7.67161126	8.764985769	9.102718442	9.492968667	10.48397801	10.64816735
YNR043W	14.64323645	17.62912201	20.87158765	23.45227843	26.79137532	24.80322149	25.82146629	23.59474875	24.27837156
YNR045W	5.009663646	5.10080533	5.703400329	5.942650565	7.415401477	8.106555951	9.208503489	8.942493332	8.69255109
YNR046W	13.58282789	13.81074649	15.63957655	15.9218893	19.19899325	19.51208436	20.8792172	18.45256401	21.62747018
YNR047W	3.374146114	3.567674625	3.870702845	3.574559739	3.802331405	3.706166364	3.581030584	4.313946009	4.116747026
YNR048W	5.020152265	5.364962139	6.596914087	6.566691976	6.984898249	6.42661239	6.395392657	6.328071858	6.19127963
YNR049C	10.55578819	10.58970032	10.24181001	9.30842722	9.01591907	7.771535549	6.982126161	7.374779749	7.28804099
YNR050C	21.71231243	31.27133108	35.94817599	44.40653377	56.96430367	62.96968456	60.29173059	51.73204838	57.3524706
YNR051C	8.749128195	8.862256278	10.85124453	11.29374064	12.66432904	13.47622319	14.03564485	16.77613735	16.95065782
YNR052C	7.004594887	7.849672347	9.46205666	9.859295374	10.7688713	10.5029751	11.01120716	10.28703252	10.51404538
YNR053C	7.754456682	8.558880289	9.507446463	12.77129158	13.78406213	15.8025859	15.15911822	19.46365678	20.52651807
YNR054C	5.349473299	5.988589427	5.655117505	6.159807841	6.833061041	7.285371656	8.221835007	7.464253707	8.030306701
YNR055C	7.195300589	6.586724312	6.484746456	6.499181855	6.722321605	6.830521231	6.694091903	7.164538307	6.748444167
YNR056C	2.382425357	3.31537549	4.585933547	4.520317233	4.11606927	3.34845173	3.026458799	1.556045243	1.390133146
YNR057C	8.236741217	8.335110088	8.47163585	7.654847484	6.540205352	6.638719626	6.333974811	5.013088378	5.111708081
YNR058W	3.430292219	5.005768057	6.775286206	5.589640215	3.924176788	3.622942797	3.183090378	1.91216088	1.814426717
YNR059W	3.356147265	3.237655036	3.754476188	3.38044937	2.573296436	2.396650815	2.128514875	2.575222448	2.167404857
YNR060W	4.334606424	4.161636819	2.753005838	2.372630196	2.442788345	2.431389146	1.978909422	1.63679127	1.380805796
YNR061C	15.28254417	15.30227119	13.03849541	11.15985998	8.373234333	7.327484283	6.018828685	8.657986199	9.238767961
YNR062C	2.114188681	1.983860673	1.942140779	1.587237044	1.665313592	2.134110894	2.060300234	2.606191936	2.083949342
YNR063W	2.701841459	2.094594087	1.566379151	1.483727271	1.383983289	1.452186771	1.552251131	1.2775217	0.984713397
YNR064C	7.256176282	5.607196983	3.312588588	2.648937395	2.211273883	1.694927131	2.16810968	1.369796752	1.30793842
YJL222W	2.57105092	2.370611304	2.616073147	2.654420519	2.944676567	2.850282267	2.946072874	4.312061131	4.886611273
YNR067C	2.786226156	3.09350413	6.662653406	7.509762477	8.716603567	10.07563481	9.986681859	11.30033519	12.52699689
YNR069C	4.073838463	5.465467752	8.967384942	7.731817133	3.417054568	1.545391987	1.410891983	1.526776633	1.567604306
YNR075W	1.808117263	2.23839992	2.131201311	2.578893878	2.971778516	3.212810109	4.079661701	4.569662829	4.406694213
YOL165C	1.167675226	1.071197413	0.751460774	1.318557455	1.238935036	1.257117114	1.5397053	1.267005101	0.579248658
YOL164W	8.300786928	7.306664751	4.029726194	5.049169398	5.653423778	5.497784989	5.892757585	5.994517524	5.110139464
YOL163W	5.440896978	4.420833519	2.305810064	3.059271022	4.254250455	5.618483083	7.814375554	6.361377588	5.059857416
YOL161C	1.410477751	1.297667256	1.363086571	1.56031782	1.696526833	1.640636439	1.943241024	2.155904296	2.484032828
YOL159C-A	5.345637002	4.28332864	3.12809411	3.226675432	3.160648275	3.494235484	3.30408028	3.778953608	4.185188777
YOL159C	13.6089457	11.66490078	7.763836631	7.06709066	4.962414173	4.658330474	4.57769333	4.401820284	3.898907045
YOL158C	4.347757975	4.777056724	4.627674722	4.738846573	4.645460542	5.000715628	5.584003044	7.043473222	7.939726291
YOL154W	5.412398027	5.995337564	6.338922583	8.600495822	11.09272504	18.13722348	17.73934443	7.343606104	5.823809643
YOL153C	7.230348329	7.361529406	6.498357022	5.062935298	2.907938978	1.769564303	1.750255746	1.806133695	1.493401679
YOL152W	3.583252393	4.13141274	4.287899725	4.590154324	5.54242313	5.838729554	8.057301236	7.99008626	4.324206569
YOL151W	21.77211728	27.99282059	24.99226126	18.25669133	7.065674276	2.655391046	2.262568798	3.046254561	3.925585362
YOL149W	9.752006144	9.655404417	9.407169678	9.594868828	8.761892598	9.14160309	9.450338698	10.03221766	11.09856436
YOL148C	4.397169107	4.734737	5.453769992	5.412372036	5.789607856	5.858013995	5.734372961	5.663056692	5.73044953
YOL147C	42.22478165	44.33056021	37.20116733	33.47178533	30.11799676	32.35816412	28.51028841	12.57478805	10.63855676
YOL146W	11.36972815	10.9595527	9.294210364	7.833562356	7.439471303	6.206764665	6.671272509	5.447776863	6.392718995
YOL145C	5.15950523	5.542622699	6.250841232	6.791723615	7.660559953	8.266398047	7.930235148	8.939635991	8.813716579
YOL144W	4.046805389	4.313860132	4.061799104	4.31072346	5.025022563	5.553346142	6.311698141	5.608952322	5.646106112
YOL143C	19.86733619	22.12975552	21.15782709	19.89173791	18.89260186	18.60996451	18.67213625	14.21099544	14.93997195
YOL142W	11.59438314	12.17735835	11.44662319	11.55096051	11.10122725	11.87317488	11.3225658	11.09346575	11.42051959
YOL141W	0.867486312	0.917187206	1.152520081	1.367170151	1.469249051	1.483408517	1.525313682	1.675365106	1.992558365
YOL140W	7.457982652	10.90158605	17.85039396	18.16511061	14.15718848	11.57065796	10.65725665	11.23656238	12.16228523
YOL139C	38.0209478	40.95053438	43.59813031	46.02515794	49.48279352	56.11702782	58.79099616	58.92343021	66.2208956
YOL138C	3.003774604	2.757379164	2.744496604	2.717122881	3.239730372	3.232854233	3.116322603	3.612345163	3.39065708
YOL137W	5.039441423	5.175157044	5.092278485	5.546375322	6.303745076	6.402570766	6.642435208	6.856590072	6.359790194
YOL136C	4.678871392	5.356000076	5.07847919	5.417295243	4.14908259	3.231494748	3.213058013	2.745507968	5.026467648
YOL135C	7.557851197	7.483199409	7.005758108	7.068976964	6.71823382	6.427817647	6.399962072	6.177015101	6.257611463
YOL133W	12.77562038	12.86352638	13.48873821	12.42125984	10.15902016	8.720757369	8.699713846	8.377176896	10.20174215
YOL132W	3.204684757	2.289805793	1.732149622	1.63152268	1.901739197	1.686264376	1.512525167	1.407997075	1.404951472
YOL131W	6.368826235	4.632256456	4.335523739	3.070490454	0.95036937	0.590551119	0.573485137	0.372756636	0.375195112
YOL130W	5.071062293	5.293349689	6.473929903	6.420574253	6.686754269	6.591600854	5.967965499	6.226113305	6.820289804
YOL129W	26.84236719	28.17641523	29.53536936	27.02948617	21.68203413	19.84271377	18.96048061	16.51627326	17.38031224
YOL128C	4.018885823	3.711549081	3.228833367	3.372476694	3.139186673	3.501076318	2.87500794	2.900051683	2.826725649
YOL127W	107.2864901	125.4215825	127.2656419	144.8117892	146.1371043	179.3377988	146.7387257	179.5074137	183.5047098
YOL126C	47.86047594	42.37684653	28.4881256	24.95537274	17.82858203	9.44732922	9.733257887	2.773037965	2.154476344
YOL125W	5.510596982	4.834218205	4.875042955	5.162806787	5.971964288	6.61165411	6.739447374	6.291910723	6.551022728
YOL124C	3.641666802	5.081354615	6.417085853	7.954844384	9.768106241	10.05980665	10.42847217	8.367314247	9.319657821
YOL123W	17.39852571	17.1166324	18.07092464	16.77113166	17.84102935	18.04996676	18.04603948	19.73607191	21.42983821
YOL122C	9.659583684	9.640123967	9.430438884	8.959192978	8.700627815	8.883252004	10.4009841	12.32469839	12.70893593
YOL121C	49.62401151	54.34729909	55.34280388	65.62933548	69.37043037	84.24910115	69.14197312	86.70985759	94.96660473
YOL120C	79.46083364	95.38413436	100.2790232	117.2078906	127.1111393	146.5559299	115.2773733	148.3473168	153.7516912
YOL119C	15.40764915	16.16034524	18.64887541	18.51362545	12.85569146	9.972869248	9.122901426	6.000552494	6.720386563
YOL117W	3.98158056	4.084713892	3.241421511	3.003827808	2.657605641	2.37619421	2.111022594	2.358882178	1.877251773
YOL116W	6.211879109	5.82727552	5.507236788	5.859881395	6.636151332	6.228903326	6.699114904	6.076396965	5.68988128
YOL115W	4.579107073	4.614501798	4.942332027	5.386496476	6.415202858	6.640431555	6.046532456	7.445987137	7.781105238
[truncated: 3,413 more rows]
