# Supplementary material for: Proteome allocations change linearly with the specific growth rate of Saccharomyces cerevisiae under glucose limitation
Source: Nat Commun. 2022 May 20;13:2819. doi: 10.1038/s41467-022-30513-2 (PMC9122918; doi:10.1038/s41467-022-30513-2)
Supplement: Supplementary file 8 — Supplementary Software [file 41467_2022_30513_MOESM8_ESM.zip › NCOMMS-21-15807B_supp-soft/Code_04_Leave-one-out-testing/ProteinAbsConcentration20210924.xlsx]

## Sheet: unit_fmol
	Majority protein IDs	Gene names	SystemID	Mol. weight [kDa]	S1	S2	S3	S4	S5	S6	S7	S8	S9	S10	S11	S12	S13	S14	S15	S16	S17	S18	S19	S20	S21	S22	S23	S24	S25	S26	S27	w_S1	w_S2	w_S3	w_S4	w_S5	w_S6	w_S7	w_S8	w_S9	w_S10	w_S11	w_S12	w_S13	w_S14	w_S15	w_S16	w_S17	w_S18
0	P19097	FAS2	YPL231W	206.94	409.963	401.139	416.103	560.033	563.494	559.232	555.918	565.094	559.122	481.283	523.893	539.803	450.025	416.936	460.852	337.686	351.42	352.648	331.904	343.839	338.759	273.389	289.675	263.061	240.667	268.386	234.53	84837.8	83011.7	86108.3	115893	116610	115728	115042	116940	115705	99596.8	108414	111707	93128.1	86280.7	95368.6	69880.7	72722.8	72977
1	Q00955	ACC1	YNR016C	250.35	406.368	401.815	416.402	410.294	385.749	411.074	272.804	280.6	283.578	216.135	236.59	232.717	201.86	192.451	218.31	178.889	185.248	187.172	200.451	211.885	205.592	177.654	184.101	171.86	159.177	173.187	153.53	101734	100594	104246	102717	96572.4	102912	68296.6	70248.3	70993.7	54109.5	59230.3	58260.6	50535.6	48180.1	54653.8	44784.8	46377	46858.5
2	P07259	URA2	YJL130C	245.04	197.065	196.928	200.407	202.958	201.803	201.651	204.991	207.013	205.634	182.583	198.149	202.094	182.206	176.278	198.043	165.096	164.34	174.392	167.199	194.345	169.565	185.534	191.789	185.394	173.905	199.178	187.41	48288.9	48255.2	49107.7	49732.8	49449.7	49412.5	50231	50726.5	50388.7	44740	48554.4	49521.1	44647.6	43195.2	48528.4	40455.1	40269.8	42732.9
3	P07149	FAS1	YKL182W	228.69	354.327	343.591	354.85	470.954	474.212	471.134	466.185	477.22	472.916	399.735	441.811	451.248	372.92	342.573	383.277	284.347	288.694	291.453	276.277	281.12	278.535	228.892	241.471	213.332	198.92	223.218	188.319	81031	78575.7	81150.6	107702	108448	107744	106612	109136	108151	91415.4	101038	103196	85283	78343	87651.5	65027.2	66021.4	66652.5
4	P06105	SCP160	YJL080C	134.81	80.156	79.6405	79.9503	84.1725	82.1956	81.8265	90.4806	92.2345	90.727	91.7352	94.9081	97.0539	94.787	91.4659	99.7727	96.6973	95.8975	101.038	102.133	105.306	98.881	107.78	110.757	112.449	110.292	113.191	113.393	10805.8	10736.3	10778.1	11347.3	11080.8	11031	12197.7	12434.1	12230.9	12366.8	12794.6	13083.8	12778.2	12330.5	13450.4	13035.8	12927.9	13620.9
5	P47169	MET5	YJR137C	161.22	104.835	104.174	106.484	138.729	145.085	143.211	173.866	177.34	173.092	167.318	183.948	186.953	181.635	178.979	194.778	184.978	183.758	197.981	201.253	208.324	200.088	202.845	205.7	200.197	192.676	212.504	213.779	16901.6	16794.9	17167.4	22365.9	23390.6	23088.4	28030.7	28590.7	27905.9	26975.1	29656.1	30140.6	29283.3	28855.1	31402.1	29822.2	29625.5	31918.4
6	Q05022	RRP5	YMR229C	193.13	22.5054	22.9695	24.6854	25.4478	24.9973	24.7973	28.6697	29.2214	29.5661	28.9569	32.7964	32.0038	31.6304	31.0584	36.2218	33.5061	33.0785	35.9288	33.7509	34.8823	34.5676	35.2301	35.7405	35.3282	34.5235	38.9772	39.5394	4346.47	4436.1	4767.48	4914.74	4827.72	4789.1	5536.99	5643.52	5710.1	5592.44	6333.97	6180.89	6108.79	5998.31	6995.52	6471.03	6388.46	6938.93
7	Q12680	GLT1	YDL171C	238.1	45.1326	45.2686	46.3804	51.8029	54.0849	53.027	69.9212	67.5668	65.7227	65.1587	70.0104	75.5323	71.9034	67.8287	73.4372	60.9862	61.9501	63.4499	62.6639	62.7279	63.1821	53.7119	55.0927	51.6249	48.2296	52.3116	48.4463	10746.1	10778.4	11043.2	12334.3	12877.6	12625.7	16648.2	16087.6	15648.6	15514.3	16669.5	17984.2	17120.2	16150	17485.4	14520.8	14750.3	15107.4
8	P38249	RPG1	YBR079C	110.34	90.4275	89.5032	90.4193	94.2263	96.9726	93.5375	104.132	105.149	103.011	107.487	112.363	114.275	116.173	116.113	122.567	120.333	120.229	121.511	125.322	125.22	122.998	119.615	121.77	118.552	118.029	119.329	118.753	9977.77	9875.78	9976.87	10396.9	10700	10320.9	11490	11602.2	11366.3	11860.2	12398.1	12609.2	12818.6	12811.9	13524.1	13277.6	13266	13407.5
9	P22147	XRN1	YGL173C	175.46	22.428	20.513	21.9496	22.7684	21.5968	21.7281	24.5299	25.7609	22.901	21.8815	21.9433	23.5399	23.4134	21.654	25.4924	19.8666	20.9192	22.9957	22.3723	21.7824	20.7745	20.323	20.9591	20.2914	20.3994	21.2341	19.2651	3935.22	3599.21	3851.27	3994.94	3789.38	3812.41	4304.01	4520.02	4018.2	3839.33	3850.18	4130.32	4108.12	3799.42	4472.9	3485.79	3670.48	4034.83
10	P10964	RPA190	YOR341W	186.43	27.5379	26.78	27.3886	29.8314	30.4588	30.167	33.2544	33.7318	31.547	31.2506	33.9269	34.9384	34.5392	33.9898	36.614	33.7987	34.3554	34.8378	35.6264	37.3499	35.3604	33.7235	35.9008	34.0637	34.2333	38.8837	38.302	5133.89	4992.6	5106.06	5561.47	5678.44	5624.03	6199.62	6288.63	5881.31	5826.05	6324.99	6513.57	6439.14	6336.71	6825.95	6301.1	6404.88	6494.82
11	Q03690	CLU1	YMR012W	145.16	68.4553	70.0001	68.9551	72.9438	70.7341	71.5077	95.1483	97.0973	87.5551	96.6875	110.096	108.476	113.413	115.288	123.45	125.1	127.594	134.202	161.325	171.242	156.392	146.131	151.534	141.492	136.765	143.146	135.229	9936.97	10161.2	10009.5	10588.5	10267.8	10380.1	13811.7	14094.6	12709.5	14035.2	15981.5	15746.4	16463.1	16735.3	17920	18159.5	18521.5	19480.8
12	P05694	MET6	YER091C	85.859	674.324	654.898	667.968	905.141	934.682	938.269	1318.55	1298.25	1260.7	1423	1472.18	1471.66	1522.95	1537.67	1619.92	1783.07	1725.29	1837.13	2063.82	2167.15	2032.51	2156.2	2140.23	2123.52	2055.77	2121.12	2112.54	57896.7	56228.9	57351.1	77714.5	80250.8	80558.9	113209	111467	108243	122177	126400	126356	130759	132023	139085	153093	148132	157735
13	P31539	HSP104	YLL026W	102.03	1884.79	1892.34	1805.1	1542.14	1442.83	1489.98	784.07	782.506	859.566	557.958	515.872	521.749	322.109	238.625	258.748	151.341	148.466	140.178	132.419	147.132	130.565	140.909	142.757	137.799	131.565	125.075	119.325	192306	193076	184175	157345	147212	152023	79998.6	79839	87701.5	56928.4	52634.4	53234	32864.8	24346.9	26400.1	15441.3	15148	14302.3
14	P32589	SSE1	YPL106C	77.365	879.599	906.667	876.168	843.1	806.736	811.645	656.078	645.202	635.278	633.644	658.311	658.419	618.404	611.844	629.965	612.429	630.71	617.033	630.213	596.121	617.986	586.241	582.56	580.658	574.974	587.209	585.437	68050.2	70144.3	67784.7	65226.5	62413.1	62792.9	50757.5	49916	49148.3	49021.8	50930.2	50938.6	47842.8	47335.3	48737.3	47380.6	48794.9	47736.8
15	Q12019	MDN1	YLR106C	559.3	3.18122	3.41734	3.0694	3.33581	3.35393	3.27868	3.77783	3.05393	3.34554	2.51384	2.1771	3.1731	2.99548	3.18881	1.5897	3.30607	1.82006	2.70214	2.90916	1.91062	3.11	1.78128	2.63872	2.55699	1.66262	2.54759	1.88316	1779.26	1911.32	1716.71	1865.72	1875.85	1833.77	2112.94	1708.06	1871.16	1405.99	1217.65	1774.72	1675.37	1783.5	889.119	1849.08	1017.96	1511.31
16	P08566	ARO1	YDR127W	174.75	70.1022	67.1865	66.7891	76.3695	76.7899	74.4316	76.9955	77.0599	73.4893	71.769	71.4408	77.5784	69.359	61.2781	67.8773	57.1195	58.2876	60.9967	65.5549	69.5923	66.0045	65.2457	65.1753	64.7432	60.01	67.0494	64.323	12250.4	11740.8	11671.4	13345.6	13419	13006.9	13455	13466.2	12842.2	12541.6	12484.3	13556.8	12120.5	10708.4	11861.6	9981.63	10185.8	10659.2
17	P22137	CHC1	YGL206C	187.23	96.1868	95.3902	98.3696	93.7062	89.3314	94.4617	81.4032	80.6316	78.2602	68.7964	74.4213	76.613	69.0946	63.5592	72.1537	58.0369	58.5931	60.8802	54.7058	57.9947	55.795	48.7741	52.1083	48.5256	43.5603	48.0644	39.8433	18009.1	17859.9	18417.7	17544.6	16725.5	17686.1	15241.1	15096.6	14652.7	12880.8	13933.9	14344.3	12936.6	11900.2	13509.3	10866.3	10970.4	11398.6
18	P16521	YEF3	YLR249W	115.94	361.156	343.344	359.588	420.944	422.491	466.288	667.372	641.95	640.393	684.62	753.843	794.338	795.243	816.296	889.303	894.266	904.444	899.119	958.079	1030	954.617	1106.81	1092.56	1109.45	1085.32	1172.97	1191.73	41872.4	39807.3	41690.7	48804.3	48983.6	54061.4	77375.1	74427.6	74247.2	79374.9	87400.5	92095.5	92200.4	94641.3	103106	103681	104861	104244
19	P33416	HSP78	YDR258C	91.335	381.567	388.553	364.801	325.341	307.046	319.864	196.283	198.624	209.215	153.756	146.262	149.267	122.795	108.567	117.459	94.3623	93.9077	90.7896	85.9141	91.9956	84.7112	74.4804	76.5437	73.477	64.7381	59.9559	55.3822	34850.4	35488.5	33319.1	29715	28044	29214.8	17927.5	18141.3	19108.6	14043.3	13358.8	13633.3	11215.4	9915.93	10728.1	8618.58	8577.06	8292.27
20	P07806-2:P07806	VAS1	YGR094W	120.12	119.832	117.2	117.904	130.922	128.283	131.821	146.09	149.006	144.186	132.715	147.844	149.852	143.708	135.92	146.822	129.118	134.889	135.677	141.311	151.39	145.324	147.772	154.171	147.434	142.443	165.08	153.018	14394.2	14078.1	14162.7	15726.3	15409.3	15834.3	17548.4	17898.6	17319.7	15941.7	17759	18000.2	17262.2	16326.7	17636.2	15509.7	16202.9	16297.6
21	P36775	PIM1	YBL022C	127.11	38.0686	39.1485	38.4784	35.5897	36.3313	35.9445	37.1193	37.6911	35.1152	35.5931	37.3929	37.3511	39.1448	39.0842	40.5041	39.4106	40.358	39.7996	43.866	47.3848	46.1908	42.7993	43.6167	43.9813	41.6484	39.9985	37.8232	4838.9	4976.17	4890.99	4523.8	4618.07	4568.9	4718.23	4790.92	4463.49	4524.24	4753.01	4747.7	4975.69	4968	5148.48	5009.49	5129.91	5058.93
22	P39692	MET10	YFR030W	114.83	45.4897	45.347	47.5785	67.9994	72.3081	70.6075	105.507	106.904	98.9949	106.661	116.221	120.634	118.818	118.698	127.831	122.479	123.336	128.209	135.644	138.85	130.719	130.993	133.653	129.183	129.739	141.977	139.215	5223.58	5207.19	5463.44	7808.37	8303.14	8107.85	12115.4	12275.8	11367.6	12247.8	13345.7	13852.4	13643.9	13630.1	14678.8	14064.3	14162.6	14722.2
23	P07702	LYS2	YBR115C	155.34	51.6011	51.8043	52.3811	60.7786	59.44	61.408	66.0154	66.6529	64.0617	55.2583	59.5535	62.5159	52.2414	47.661	51.8106	41.9733	43.4303	43.1875	43.899	49.0149	45.1392	53.6459	56.5802	54.8052	55.8188	67.2008	66.7216	8015.71	8047.27	8136.88	9441.34	9233.4	9539.12	10254.8	10353.9	9951.34	8583.83	9251.03	9711.22	8115.17	7403.66	8048.26	6520.13	6746.46	6708.74
24	P17255	VMA1	YDL185W	118.64	206.396	194.429	205.429	187.542	199.26	191.724	199.655	198.486	196.805	202.816	196.225	197.762	205.799	202.292	207.893	201.133	198.797	198.645	187.936	197.779	188.414	208.895	208.662	207.294	208.821	205.753	211.473	24486.8	23067.1	24372.1	22250	23640.2	22746.1	23687	23548.4	23349	24062.1	23280.1	23462.5	24416	23999.9	24664.4	23862.4	23585.3	23567.3
25	P19524	MYO2	YOR326W	180.68	9.92475	9.78421	9.11275	9.91835	9.24375	10.0585	11.6655	11.3938	10.7074	9.95521	10.7627	10.5261	10.0852	10.2695	11.2081	10.2047	10.0056	11.1062	10.0317	10.0593	10.406	9.54021	10.0895	9.21115	8.95173	10.4706	9.10152	1793.2	1767.81	1646.49	1792.05	1670.16	1817.36	2107.72	2058.63	1934.62	1798.71	1944.6	1901.85	1822.2	1855.49	2025.07	1843.79	1807.81	2006.67
26	P40825-2:P40825	ALA1	YOR335C	107.28	90.3385	87.882	92.5425	101.737	104.31	103.778	116.542	118.437	115.878	116.37	122.302	124.407	125.523	122.687	129.564	125.098	125.733	123.59	128.183	134.576	125.43	133.412	133.581	131.609	128.162	132.101	128.962	9691.51	9427.98	9927.96	10914.3	11190.4	11133.3	12502.6	12705.9	12431.4	12484.1	13120.6	13346.4	13466.1	13161.9	13899.6	13420.5	13488.6	13258.7
27	P07245	ADE3	YGR204W	102.2	136.169	131.956	140.152	153.848	164.963	160.829	197.338	202.929	193.071	197.747	211.965	211.095	206.626	202.596	213.468	202.167	209.577	208.122	212.531	216.699	209.013	211.388	216.921	217.668	218.901	228.052	242.055	13916.4	13485.9	14323.5	15723.3	16859.2	16436.7	20168	20739.4	19731.9	20209.8	21662.8	21573.9	21117.2	20705.3	21816.4	20661.5	21418.8	21270.1
28	P26637	CDC60	YPL160W	124.14	97.1017	98.461	98.0149	100.147	98.0987	99.2709	107.148	111.972	106.898	103.801	110.376	109.022	109.126	107.449	118.487	112.422	108.118	116.473	116.129	123.194	112.865	129.783	130.546	129.366	128.824	139.546	146.164	12054.2	12222.9	12167.6	12432.2	12178	12323.5	13301.3	13900.2	13270.3	12885.8	13702.1	13534	13546.9	13338.7	14709	13956.1	13421.7	14459
29	P09436	ILS1	YBL076C	122.98	85.1739	81.2277	82.0513	90.8379	88.2488	89.8596	97.7533	97.6076	95.5714	85.6608	98.0447	97.2567	88.7908	85.966	90.1424	77.5113	80.7831	81.5712	82.1924	91.178	83.4733	93.0728	94.6831	91.272	89.1605	106.29	105.632	10474.7	9989.38	10090.7	11171.2	10852.8	11050.9	12021.7	12003.8	11753.4	10534.6	12057.5	11960.6	10919.5	10572.1	11085.7	9532.34	9934.71	10031.6
30	P32454	APE2	YKL157W	107.75	121.14	117.144	119.614	104.652	97.5591	108.252	84.3657	83.5224	83.6681	70.1026	74.6766	79.0705	69.695	59.653	68.1282	52.4924	51.2657	55.4146	49.3322	44.0427	48.6693	40.8368	39.8332	37.0928	38.2228	36.8349	37.637	13052.8	12622.3	12888.4	11276.3	10512	11664.2	9090.4	8999.54	9015.24	7553.55	8046.4	8519.84	7509.63	6427.61	7340.81	5656.06	5523.88	5970.92
31	P22515	UBA1	YKL210W	114.26	133.816	132.901	135.981	138.332	139.31	138.035	133.074	129.544	127.585	120.53	123.047	125.04	116.456	107.419	125.218	103.988	103.333	106.369	99.7594	100.396	96.0939	98.5999	98.969	98.9089	94.3696	92.8165	97.9496	15289.8	15185.3	15537.1	15805.8	15917.6	15771.9	15205	14801.7	14577.9	13771.7	14059.4	14287	13306.2	12273.6	14307.5	11881.6	11806.8	12153.7
32	Q02207	FOX2	YKR009C	98.702	266.351	294.95	267.398	280.05	284.027	285.751	177.996	190.21	174.683	149.983	146.277	152.715	137.527	129.009	135.128	107.079	108.139	106.413	77.5574	38.3179	76.0671	13.5469	15.2677	12.0929	8.45379	5.91119	4.3399	26289.4	29112.1	26392.7	27641.5	28034	28204.2	17568.5	18774.1	17241.6	14803.6	14437.8	15073.3	13574.2	12733.5	13337.4	10568.9	10673.5	10503.1
33	Q05050	EIS1	YMR031C	93.344	108.656	114.497	116.219	118.671	107.98	117.492	88.5177	79.0074	89.7235	75.4624	64.6679	74.3406	61.6514	54.663	63.2966	48.5229	49.0008	48.5709	38.5675	37.0321	39.9317	34.4939	34.6675	34.8987	32.0494	29.7064	25.6663	10142.4	10687.6	10848.3	11077.2	10079.3	10967.2	8262.59	7374.87	8375.15	7043.97	6036.36	6939.25	5754.79	5102.46	5908.36	4529.32	4573.93	4533.8
34	Q08972	NEW1	YPL226W	134.33	36.5642	36.3752	37.5716	36.9204	36.1649	35.7483	34.8689	34.2418	33.2733	31.7609	33.781	33.3437	34.2507	32.5075	34.0465	32.1155	33.003	34.8412	34.2358	37.5537	33.4597	43.0265	43.1878	43.2124	44.7	48.9083	52.5144	4911.67	4886.28	5047	4959.52	4858.03	4802.06	4683.94	4599.7	4469.6	4266.44	4537.8	4479.05	4600.9	4366.74	4573.47	4314.07	4433.29	4680.22
35	P15108	HSC82	YMR186W	80.899	2268.71	2292.16	2347.48	2008.88	1952.26	1938.08	1410.2	1388.62	1419.28	1311.05	1335.26	1424.46	1256.69	1190.39	1309.83	1274.45	1209	1301.32	1249.55	1139.12	1200.13	1120.39	1072	1127.74	1105.24	1055.75	1137.73	183536	185434	189909	162516	157936	156789	114084	112338	114818	106063	108021	115238	101665	96301.7	105964	103102	97806.8	105275
36	P32324	EFT1	YOR133W	93.288	1037.66	1048.06	1044.8	1022.27	1011.81	963.163	974.631	987.119	951.615	989.356	1059.49	1051.2	1017.61	1003.19	1056.8	1018.6	1043.03	1046.16	1167.91	1269.19	1130.2	1245.24	1295.97	1256.95	1264.88	1314.59	1248.31	96801.5	97771.8	97467.6	95365.9	94389.6	89851.5	90921.4	92086.4	88774.3	92295.1	98837.6	98064.1	94930.5	93585.3	98586.3	95022.8	97302.6	97594.1
37	P33892	GCN1	YGL195W	296.69	11.8219	13.1337	12.2055	13.7069	12.3403	12.3759	14.0071	14.1639	13.9792	12.459	13.0991	16.0557	14.0526	12.6072	15.6436	11.9236	11.0496	13.3186	12.1646	13.3887	12.1085	12.2254	13.3806	13.0574	12.6064	12.7594	12.9087	3507.44	3896.64	3621.26	4066.7	3661.25	3671.81	4155.77	4202.3	4147.49	3696.46	3886.36	4763.57	4169.27	3740.42	4641.29	3537.61	3278.32	3951.49
38	Q02455	MLP1	YKR095W	218.45	12.8118	12.5381	14.1493	14.4663	14.2024	13.5698	13.2775	14.0883	14.0984	14.9292	19.7977	18.8526	13.9204	9.50635	14.1962	9.85282	10.8182	11.5898	8.45383	8.96805	8.24872	9.18882	7.483	9.98809	8.39825	8.63538	7.87361	2798.74	2738.94	3090.91	3160.17	3102.52	2964.32	2900.46	3077.59	3079.8	3261.28	4324.81	4118.36	3040.9	2076.66	3101.16	2152.35	2363.25	2531.8
39	P10592	SSA2	YLL024C	69.469	733.783	770.705	763.917	723.776	690.739	717.617	486.507	487.156	520.279	429.809	423.086	425.72	381.679	357.047	365.383	336.02	329.292	335.064	327.227	331.324	326.32	328.109	330.544	332.561	323.975	323.459	322.459	50975.2	53540.1	53068.6	50280	47985	49852.2	33797.1	33842.2	36143.2	29858.4	29391.3	29574.3	26514.9	24803.7	25382.8	23342.9	22875.6	23276.5
40	P16861	PFK1	YGR240C	107.97	277.089	294.247	279.479	269.942	265.266	266.823	221.171	224.066	227.116	203.795	213.868	217.784	204.11	198.053	215.221	201.439	202.037	207.668	216.705	231.01	214.767	217.082	220.266	217.962	211.261	217.277	218.443	29917.3	31769.8	30175.4	29145.6	28640.8	28808.9	23879.8	24192.4	24521.8	22003.7	23091.3	23514.1	22037.8	21383.8	23237.4	21749.4	21814	22421.9
41	P46655	GUS1	YGL245W	80.842	201.818	200.228	201.587	204.737	211.168	213.124	214.506	216.159	213.973	218.474	232.843	225.537	241.266	245.363	254.399	255.753	250.179	251.86	245.466	257.461	242.964	255.694	254.142	251.404	244.371	245.047	243.353	16315.4	16186.9	16296.7	16551.3	17071.2	17229.4	17341.1	17474.8	17298	17661.9	18823.5	18232.9	19504.4	19835.6	20566.2	20675.6	20224.9	20360.9
42	Q07653	HBT1	YDL223C	113.61	75.1133	80.6964	74.3226	66.404	59.6487	69.2268	38.7382	41.4123	44.4966	27.9185	23.0682	24.2296	10.186	5.1341	6.68702	3.46217	4.96935	5.07373	4.21013	3.70128	4.37713	2.19442	4.49043	9.93381	3.61721	3.3974	5.91594	8533.62	9167.91	8443.79	7544.16	6776.68	7864.86	4401.05	4704.85	5055.26	3171.82	2620.78	2752.73	1157.23	583.286	759.712	393.337	564.568	576.427
43	P10591	SSA1	YAL005C	69.656	6166.83	6510.62	6609.63	6673.45	6086.48	5659.37	3951.87	4010.32	4091.77	3371.14	3183.35	3265.77	2797.11	2454.45	2646.42	2042.02	2104.95	1899.08	1828.59	1905.97	1841.89	1626.84	1666.88	1586.58	1436.32	1315.74	1130.51	429556	453504	460400	464846	423960	394209	275271	279343	285016	234820	221740	227481	194836	170967	184339	142239	146622	132282
44	P15705	STI1	YOR027W	66.264	1155.83	1237.93	1181.71	1038.94	976.589	1008.95	582.829	582.989	608.355	488.265	468.303	461.209	370.281	357.255	366.956	323.929	326.219	319.065	313.234	273.442	303.165	245.724	247.326	242.971	237.681	235.957	233.657	76590	82029.9	78304.9	68844.4	64712.7	66857.2	38620.6	38631.2	40312.1	32354.4	31031.6	30561.5	24536.3	23673.1	24316	21464.8	21616.6	21142.5
45	P38972	ADE6	YGR061C	148.9	96.6959	97.9675	96.2461	106.534	106.265	112.432	113.856	113.44	107.918	109.019	118.871	120.742	111.471	108.295	117.077	108.983	111.519	119.295	118.903	126.544	118.719	118.245	114.627	114.91	110.302	125.872	128.237	14398	14587.4	14331	15862.9	15822.8	16741.2	16953.2	16891.2	16069	16233	17699.8	17978.5	16598	16125.1	17432.8	16227.6	16605.1	17763
46	P39730	FUN12	YAL035W	112.27	70.2737	71.0402	70.4537	71.4228	72.0466	69.6736	81.2314	81.584	75.4938	80.524	90.218	87.729	89.7512	91.9622	92.7074	91.3827	96.8679	96.7052	100.323	97.3939	99.6526	93.5908	97.2141	95.6697	96.6397	97.7221	96.5932	7889.63	7975.68	7909.84	8018.64	8088.67	7822.26	9119.85	9159.43	8475.69	9040.43	10128.8	9849.33	10076.4	10324.6	10408.3	10259.5	10875.4	10857.1
47	Q00402	NUM1	YDR150W	313.03	13.8288	13.4549	14.0409	14.9565	13.4063	13.5799	13.1445	12.7257	13.5438	12.5077	13.9518	14.4743	13.9118	12.4098	14.9689	13.1973	12.7314	13.4063	12.8441	12.3982	12.8825	10.5214	11.1271	9.71669	9.04811	9.75999	8.87612	4328.84	4211.8	4395.24	4681.85	4196.58	4250.93	4114.63	3983.53	4239.61	3915.28	4367.32	4530.88	4354.8	3884.65	4685.72	4131.16	3985.3	4196.58
48	P07213	TOM70	YNL121C	70.122	117.609	115.855	117.848	121.477	122.176	127.102	145.47	146.702	143.312	149.943	156.846	157.435	168.53	174.765	177.069	187.933	182.975	185.411	206.163	214.317	208.476	210.659	211.629	204.929	202.465	199.442	185.105	8246.98	8123.98	8263.75	8518.22	8567.26	8912.67	10200.7	10287	10049.3	10514.3	10998.3	11039.7	11817.6	12254.8	12416.4	13178.3	12830.6	13001.4
49	P32590	SSE2	YBR169C	77.62	219.118	225.635	225.409	199.376	184.328	203.525	98.5166	95.7479	103.072	69.5437	60.9203	59.8316	32.3579	20.5144	22.6597	9.62549	9.65087	9.43931	8.61022	6.28849	8.48666	3.52231	4.44668	5.19759	4.87845	2.99188	9.85166	17007.9	17513.7	17496.3	15475.5	14307.5	15797.6	7646.86	7431.95	8000.42	5397.98	4728.63	4644.13	2511.62	1592.33	1758.85	747.131	749.1	732.679
50	P04801	THS1	YIL078W	84.519	175.983	174.719	180.641	162.615	163.149	158.403	181.825	172.91	173.618	178.501	180.993	186.255	193.559	182.092	195.032	192.664	187.981	195.949	189.835	187.28	198.421	182.472	184.939	187.153	180.405	181.213	186.243	14873.9	14767.1	15267.6	13744	13789.2	13388.1	15367.7	14614.2	14674	15086.7	15297.3	15742.1	16359.4	15390.2	16483.9	16283.8	15887.9	16561.4
51	P16474	KAR2	YJL034W	74.467	336.797	336.381	321.665	313.378	290.995	301.912	263.241	259.37	268.474	256.377	251.449	244.399	227.445	214.171	220.752	193.734	190.643	186.897	193.39	200.559	190.736	202.064	199.912	201.003	202.526	198.475	202.721	25080.2	25049.2	23953.5	23336.4	21669.5	22482.5	19602.8	19314.5	19992.4	19091.6	18724.7	18199.7	16937.1	15948.6	16438.8	14426.8	14196.6	13917.7
52	P19414	ACO1	YLR304C	85.367	543.483	534.516	584.66	572.742	557.268	553.289	619.368	628.65	607.555	627.755	678.301	644.027	670.144	687.664	731.098	790.152	807.033	836.646	939.309	1049.66	914.881	928.149	948.161	891.567	818.214	774.412	659.296	46395.5	45630.1	49910.7	48893.2	47572.3	47232.6	52873.5	53665.9	51865.2	53589.6	57904.5	54978.7	57208.2	58703.8	62411.6	67452.9	68894	71422
53	P38088	GRS1	YBR121C	78.183
54	P38088-2		YBR121C	75.338	8.13169	8.03424	8.45035	8.083	8.46632	8.70334	9.68911	9.58358	9.30839	9.99219	10.1879	10.0726	10.7703	10.9718	11.3031	11.3553	11.3155	11.1849	11.6475	11.7735	11.5754	11.0259	11.5699	11.3266	10.8632	10.9738	10.5214	612.625	605.283	636.632	608.957	637.836	655.693	729.958	722.008	701.276	752.792	767.539	758.847	811.411	826.596	851.55	855.484	852.488	842.648
55	P02829	HSP82	YPL240C	81.405	358.448	368.009	353.03	292.741	254.592	266.912	154.302	145.692	159.026	115.958	113.677	120.503	90.4937	78.4233	89.6971	77.6028	70.237	74.0751	84.8772	74.6537	79.0788	73.6632	70.4933	77.7525	74.426	65.6563	73.0826	29179.5	29957.8	28738.4	23830.6	20725.1	21728	12560.9	11860.1	12945.5	9439.54	9253.91	9809.55	7366.64	6384.05	7301.79	6317.26	5717.64	6030.09
56	P03965	CPA2	YJR109C	123.91	171.798	166.621	178.927	243.628	253.51	266.17	297.024	314.12	313.58	245.048	249.017	249.989	192.262	162.917	189.953	116.626	111.738	119.634	105.342	109.671	108.039	116.649	112.448	115.309	109.999	122.354	129.702	21287.5	20646	22170.8	30188	31412.4	32981.1	36804.3	38922.6	38855.6	30363.9	30855.8	30976.2	23823.1	20187	23537.1	14451.1	13845.5	14823.8
57	P22855	AMS1	YGL156W	124.5	102.535	69.5729	82.2499	77.3301	59.0146	66.1609	47.1961	36.9621	46.7118	31.2638	23.6587	30.6263	18.943	14.2236	18.4472	10.1564	8.87841	9.50083	7.15358	5.65168	7.68513	3.69354	5.00893	4.90679	3.1377	2.87841	3.27151	12765.6	8661.83	10240.1	9627.6	7347.32	8237.03	5875.91	4601.78	5815.62	3892.35	2945.5	3812.98	2358.41	1770.84	2296.68	1264.47	1105.36	1182.85
58	P30624	FAA1	YOR317W	77.865	185.439	176.29	177.388	174.799	159.579	165.78	153.768	149.904	151.509	126.738	132.561	137.397	126.074	111.419	116.891	88.3392	91.0249	82.3919	55.9496	42.6145	53.9828	47.1901	47.5724	47.9956	56.962	63.6907	63.4701	14439.2	13726.8	13812.3	13610.7	12425.6	12908.4	11973.2	11672.3	11797.3	9868.43	10321.8	10698.4	9816.76	8675.62	9101.69	6878.53	7087.65	6415.45
59	P32565	RPN2	YIL075C	104.23	71.1588	73.8727	68.6212	69.2334	67.1511	66.516	60.1993	56.9208	55.2646	50.9477	55.4046	56.5753	49.2719	45.3138	49.5205	41.4807	41.8443	41.4183	40.2496	39.6432	38.6181	37.5361	38.6211	34.3333	35.8842	40.5796	37.4949	7416.88	7699.76	7152.39	7216.19	6999.16	6932.96	6274.58	5932.86	5760.23	5310.28	5774.82	5896.85	5135.61	4723.06	5161.52	4323.53	4361.43	4317.03
60	P04050	RPO21	YDL140C	191.61	27.7818	27.3493	29.1906	29.5494	29.5182	27.5056	32.4743	32.8267	29.4863	27.9594	30.4008	31.7982	30.0858	28.8204	32.5284	27.171	27.8101	28.4329	27.8845	28.8695	28.3235	26.7461	27.1428	26.5243	25.74	28.45	24.3613	5323.28	5240.4	5593.21	5661.96	5655.98	5270.35	6222.39	6289.92	5649.87	5357.29	5825.11	6092.86	5764.75	5522.28	6232.76	5206.24	5328.7	5448.03
61	P07264	LEU1	YGL009C	85.793	198.66	188.379	196.628	209.282	206.948	212.943	219.151	224.167	223.075	230.016	241.377	243.369	256.297	257.815	275.594	283.306	275.26	280.298	297.533	282.964	296.612	257.49	264.84	258.494	251.63	246.26	245.69	17043.6	16161.6	16869.3	17954.9	17754.7	18269	18801.6	19232	19138.2	19733.8	20708.4	20879.3	21988.5	22118.8	23644	24305.6	23615.3	24047.6
62	P21576	VPS1	YKR001C	78.736	113.676	111.827	117.711	109.375	108.259	103.223	97.7465	94.069	93.208	90.2272	91.7601	90.8632	90.6357	82.1845	89.1833	77.0734	75.1547	78.915	75.3661	70.5967	74.2584	60.1416	64.6448	61.8951	60.6008	59.0934	55.1959	8950.38	8804.83	9268.12	8611.75	8523.86	8127.4	7696.17	7406.62	7338.82	7104.13	7224.82	7154.2	7136.29	6470.88	7021.93	6068.45	5917.38	6213.45
63	P33327	GDH2	YDL215C	124.33	83.4852	75.6424	81.8031	75.3482	75.4422	74.586	80.2462	80.2679	78.7767	72.1267	68.1593	78.4577	73.6208	64.2596	76.3438	61.9689	57.2837	63.0753	41.4293	19.2154	40.5108	9.79049	10.1319	9.68207	8.02723	6.22174	6.06415	10379.7	9404.63	10170.6	9368.05	9379.73	9273.28	9977.01	9979.71	9794.31	8967.51	8474.24	9754.64	9153.27	7989.39	9491.83	7704.6	7122.08	7842.16
64	P00560	PGK1	YCR012W	44.738	5452.92	5626.07	5487.18	5277.01	5056.7	5266.99	3124.16	3058.18	3351.68	2575.48	2459.74	2514.25	1948.44	1725.93	1844.61	1534.68	1551.15	1528.19	1679.26	1747.04	1652.5	1538.14	1543.02	1514.6	1437.03	1355.9	1402.13	243953	251699	245485	236083	226227	235634	139769	136817	149948	115222	110044	112482	87169.3	77214.7	82524	68658.5	69395.3	68368.1
65	P11154	PYC1	YGL062W	130.1	334.148	342.652	338.24	347.021	358.647	367.38	379.373	392.932	377.579	343.426	376.863	363.617	357.091	352.115	388.58	386.157	380.508	403.676	419.385	423.337	416.413	410.159	414.56	393.833	367.644	385.445	341.824	43472.7	44579.1	44005	45147.4	46660	47796.2	49356.4	51120.4	49123	44679.7	49029.8	47306.6	46457.5	45810.2	50554.3	50239.1	49504.1	52518.3
66	P46367	ALD4	YOR374W	56.723	7173.44	6634.42	6972.77	6421.26	6536.2	6992	5276.22	5755.69	5655.18	4976.75	5033.49	5141.7	4986.26	4463.33	5198.63	4614.43	4219.67	4324.13	2631.07	1033.21	2487.19	483.888	490.848	436.97	350.165	297.92	213.975	406899	376324	395516	364233	370753	396607	299283	326480	320779	282296	285515	291653	282835	253173	294882	261744	239352	245278
67	P53278	YGR130C	YGR130C	92.697	126.037	138.481	126.74	123.97	124.955	128.379	95.3952	96.8104	98.9618	87.9208	79.7001	77.3422	72.3059	64.7315	66.4664	55.8022	54.4309	53.2472	43.8375	39.8979	42.9919	37.1325	36.6393	34.635	34.7114	31.6143	28.1216	11683.3	12836.8	11748.4	11491.7	11582.9	11900.4	8842.85	8974.04	9173.46	8149.99	7387.96	7169.39	6702.54	6000.42	6161.23	5172.69	5045.58	4935.86
68	P53622	COP1	YDL145C	135.61	70.5091	72.8515	73.3578	68.4024	68.669	69.6988	67.4868	69.195	64.5993	60.4394	70.5757	67.939	63.0299	59.7496	63.0025	56.4961	57.2536	61.9033	56.8727	58.4156	57.0948	53.8953	54.5006	53.5347	50.8075	53.6059	53.0827	9561.74	9879.39	9948.05	9276.04	9312.2	9451.85	9151.89	9383.54	8760.31	8196.18	9570.76	9213.21	8547.49	8102.65	8543.77	7661.44	7764.15	8394.7
69	P00958	MES1	YGR264C	85.677	26.1983	27.6458	28.1779	28.5366	28.6513	28.1577	33.7544	36.8835	33.3554	35.4119	36.574	36.1761	38.9837	37.5796	41.1286	39.5812	37.0577	40.6829	38.8563	40.7747	39.5485	42.9412	44.3866	44.0408	46.8891	47.3407	51.0167	2244.59	2368.61	2414.2	2444.93	2454.76	2412.47	2891.97	3160.07	2857.79	3033.99	3133.55	3099.46	3340.01	3219.71	3523.78	3391.2	3175	3485.59
70	P32499	NUP2	YLR335W	77.88	21.988	24.0143	23.6892	20.4865	21.7054	19.4048	21.5012	22.2813	20.3985	20.5552	20.1404	19.5959	19.3553	20.9581	18.9818	19.4221	20.1799	18.0314	18.4486	18.9688	18.2025	18.0029	18.297	17.3577	18.6708	19.1336	18.297	1712.42	1870.23	1844.92	1595.49	1690.42	1511.24	1674.51	1735.27	1588.64	1600.84	1568.54	1526.13	1507.39	1632.22	1478.3	1512.59	1571.61	1404.28
71	P38708	YHR020W	YHR020W	77.385	78.7772	78.314	78.6939	81.4393	82.5768	87.4208	98.5697	102.184	102.093	101.43	106.744	108.279	109.374	109.526	114.501	113.475	110.996	112.928	117.206	120.27	121.998	126.666	127.582	130.581	130.461	134.739	141.508	6096.18	6060.33	6089.73	6302.18	6390.2	6765.06	7627.82	7907.5	7900.48	7849.18	8260.41	8379.18	8463.93	8475.65	8860.7	8781.23	8589.41	8738.91
72	P38934	BFR1	YOR198C	54.639	156.698	175.522	165.217	164.964	171.163	172.261	187.898	191.528	195.131	204.178	202.245	200.335	198.445	201.047	204.688	191.934	187.877	190.294	201.184	192.749	205.636	166.604	170.476	162.947	165.472	162.991	154.549	8561.8	9590.37	9027.3	9013.44	9352.19	9412.17	10266.6	10464.9	10661.8	11156.1	11050.5	10946.1	10842.8	10985	11184	10487.1	10265.4	10397.5
73	P53852		YNL247W	87.529	28.0764	27.186	29.6379	30.1264	31.9546	30.4562	39.143	40.2581	37.0853	40.5683	43.216	42.6905	45.6198	44.4494	45.7856	46.5175	46.3687	46.064	48.0502	48.6019	49.1517	49.4628	48.951	49.1572	50.1822	50.9551	47.6274	2457.5	2379.56	2594.18	2636.94	2796.96	2665.8	3426.15	3523.75	3246.04	3550.9	3782.66	3736.66	3993.06	3890.61	4007.57	4071.63	4058.61	4031.94
74	Q06685	VIP1	YLR410W	129.75	15.8683	17.0932	15.8725	14.5554	15.2311	13.5336	14.9042	14.243	14.1531	13.253	14.7086	15.4346	13.9317	13.3528	14.4431	12.9262	13.1237	13.5973	12.2284	11.6901	12.2114	12.4128	12.6182	11.9498	12.5992	11.577	11.676	2058.92	2217.84	2059.45	1888.57	1976.23	1755.99	1933.83	1848.03	1836.36	1719.57	1908.44	2002.63	1807.63	1732.53	1873.99	1677.17	1702.8	1764.25
75	P00925	ENO2	YHR174W	46.914	3664.12	3897.88	3594.05	4145.59	3818.35	3925.47	3455.47	3064.66	3321.94	2989.27	2734.09	2990.89	2392.29	2234.31	2260.96	2276.63	2249.04	2315.85	2492.29	2442.88	2449.22	2573.26	2572.06	2674.9	2733.41	2817.8	3019.39	171898	182865	168611	194486	179134	184160	162110	143775	155845	140239	128267	140314	112232	104821	106071	106806	105511	108646
76	P0CS90	SSC1	YJR045C	70.627	759.24	767.254	760.135	674.127	677.309	664.064	635.947	640.466	625.478	649.161	687.646	663.5	685.3	729.094	746.096	787.77	777.592	790.739	896.514	1024.28	895.019	967.438	980.638	947.269	899.106	860.441	784.176	53622.8	54188.8	53686	47611.5	47836.3	46900.9	44915	45234.2	44175.6	45848.3	48566.4	46861	48400.7	51493.7	52694.5	55637.9	54919	55847.5
77	P13188	GLN4	YOR168W	93.132	71.4475	70.5226	72.8411	64.9903	64.6316	64.7345	65.3963	64.972	63.7078	64.4808	67.2161	67.7699	69.9975	70.0578	76.7548	74.5717	74.7824	76.1205	78.3238	80.7404	80.1214	80.7328	83.1194	81.6276	80.4798	83.1915	83.5759	6654.04	6567.91	6783.84	6052.68	6019.27	6028.86	6090.49	6050.97	5933.23	6005.22	6259.97	6311.55	6519	6524.62	7148.33	6945.01	6964.63	7089.25
78	P19882	HSP60	YLR259C	60.751	750.107	723.749	727.362	610.099	594.37	596.471	576.993	571.998	565.01	574.599	593.722	578.414	609.618	646.232	648.456	691.322	673.203	679.95	775.153	812.511	790.247	742.131	750.55	711.466	677.66	637.029	581.441	45569.7	43968.5	44188	37064.1	36108.6	36236.2	35052.9	34749.5	34324.9	34907.5	36069.2	35139.2	37034.9	39259.2	39394.3	41998.5	40897.8	41307.7
79	P32191	GUT2	YIL155C	72.388	762.735	737.66	766.667	632.581	651.568	629.873	449.065	455.786	450.876	408.181	424.377	412.92	393.276	397.007	398.648	381.43	374.994	356.281	316.004	300.445	311.366	229.362	247.48	230.106	183.712	158.738	104.464	55212.8	53397.8	55497.5	45791.2	47165.7	45595.2	32506.9	32993.4	32638	29547.4	30719.8	29890.4	28468.5	28738.5	28857.4	27610.9	27145.1	25790.5
80	P32327	PYC2	YBR218C	130.17	46.2811	45.6596	44.7111	63.595	60.5518	60.0556	64.9029	63.2451	62.2857	57.0578	58.0339	60.6613	53.3753	55.9041	56.9975	48.5948	51.6066	52.4609	48.4492	47.411	48.9578	49.1581	44.033	46.8097	45.696	50.6973	44.804	6024.41	5943.51	5820.05	8278.16	7882.03	7817.43	8448.4	8232.61	8107.73	7427.21	7554.27	7896.28	6947.87	7277.04	7419.36	6325.58	6717.63	6828.83
81	P38144	ISW1	YBR245C	131.1	6.02664	6.33681	6.32468	7.05472	6.6518	6.69782	8.11645	8.54473	7.68665	7.77331	8.52819	8.72284	8.03869	8.46975	8.5518	7.96145	7.54723	7.74999	8.5702	7.6268	7.68843	7.84311	8.10551	7.51105	7.5505	7.81493	7.47732	790.092	830.755	829.166	924.874	872.051	878.085	1064.07	1120.21	1007.72	1019.08	1118.05	1143.56	1053.87	1110.38	1121.14	1043.75	989.441	1016.02
82	Q03640	TCB3	YML072C	171.07	8.91268	9.10834	8.83508	8.89297	9.40301	9.33604	8.42013	8.29193	9.12653	7.76519	7.3311	8.39792	8.02287	7.11203	6.99126	6.70835	6.27887	7.66008	6.66396	6.72581	5.79204	6.49324	6.17505	5.33303	5.88957	6.22493	5.58219	1524.69	1558.16	1511.42	1521.32	1608.57	1597.12	1440.43	1418.5	1561.28	1328.39	1254.13	1436.63	1372.47	1216.66	1195.99	1147.6	1074.13	1310.41
83	P09440	MIS1	YBR084W	106.22	21.9587	21.0418	23.3162	25.2944	25.0093	24.7074	33.338	34.4784	32.1974	31.7114	36.8149	34.4515	38.075	38.425	38.7172	40.5715	41.1121	41.9525	44.5854	45.3667	46.9073	45.9765	45.9335	46.8045	49.3945	48.7261	52.0509	2332.45	2235.06	2476.65	2686.77	2656.49	2624.42	3541.16	3662.3	3420	3368.39	3910.48	3659.44	4044.33	4081.5	4112.54	4309.51	4366.93	4456.19
84	P12945	NAT1	YDL040C	98.904	23.7107	22.2511	24.6018	22.3675	23.8921	20.8416	25.7454	26.3102	23.5506	25.1792	26.2336	26.1789	25.7135	24.9616	26.1385	25.1737	24.1937	25.6846	27.0607	26.8161	26.8698	25.0901	24.9908	23.8783	25.2957	25.7228	24.7848	2345.08	2200.73	2433.21	2212.24	2363.02	2061.32	2546.32	2602.19	2329.25	2490.32	2594.61	2589.2	2543.17	2468.8	2585.2	2489.78	2392.85	2540.31
85	P13711	POX1	YGL205W	84.041	131.682	101.205	124.968	135.348	127.399	131.812	81.6122	88.173	93.4856	69.2971	61.7733	64.9572	68.333	61.489	66.1899	57.8642	55.0074	65.0521	44.4488	24.554	45.6082	11.5125	13.3218	8.90963	7.57877	9.57024	12.3547	11066.7	8505.39	10502.5	11374.8	10706.8	11077.6	6858.77	7410.15	7856.63	5823.8	5191.49	5459.07	5742.77	5167.6	5562.66	4862.96	4622.88	5467.04
86	P14126	RPL3	YOR063W	43.757	1152.79	1201.53	1235.78	1214.76	1253.69	1315.46	1369.57	1403.78	1388.86	1480.57	1512.68	1520.37	1590.81	1566.38	1723.33	1682.9	1661.98	1696.16	1692.26	1741.87	1691.12	1808.27	1808.73	1826.33	1778.96	1825.04	1854.79	50442.5	52575.4	54073.8	53154.4	54857.5	57560.5	59928.2	61425.1	60772.4	64785.2	66190.2	66526.6	69609.2	68540.3	75407.7	73638.6	72723.2	74219
87	P25694	CDC48	YDL126C	91.995	431.511	446.314	453.216	404.551	408.805	394.664	322.202	333.392	336.27	308.673	310.315	304.206	290.236	265.473	281.36	244.62	234.847	235.745	229.662	217.896	228.266	205.803	206.937	203.986	198.854	196.528	198.772	39696.8	41058.6	41693.6	37216.7	37608	36307.2	29641	30670.4	30935.2	28396.3	28547.4	27985.4	26700.3	24422.2	25883.7	22503.8	21604.7	21687.4
88	P31688	TPS2	YDR074W	102.98	64.0153	64.8681	67.1944	68.9401	70.5748	69.2065	75.0491	75.9105	71.5804	62.8954	59.7971	59.9699	50.056	39.0852	44.0484	28.2233	28.0366	28.2445	25.4949	25.1729	25.7436	21.5835	22.9375	21.763	19.5477	17.2911	15.0972	6592.3	6680.12	6919.68	7099.45	7267.79	7126.89	7728.55	7817.26	7371.35	6476.97	6157.9	6175.7	5154.77	4024.99	4536.11	2906.43	2887.21	2908.62
89	P38764	RPN1	YHR027C	109.49	106.017	106.859	105.173	105.622	98.2184	98.7516	91.135	91.6666	89.9912	80.2313	85.824	90.0696	81.9311	75.4039	85.7553	66.5544	67.2109	70.035	67.2784	68.2168	66.0487	63.355	63.287	60.4492	63.0298	64.3266	60.6264	11607.8	11700	11515.4	11564.5	10753.9	10812.3	9978.37	10036.6	9853.14	8784.53	9396.87	9861.72	8970.63	8255.97	9389.35	7287.04	7358.92	7668.13
90	P47047	MTR4	YJL050W	122.05	11.6556	11.6913	12.2519	12.1544	10.6165	11.3483	12.3893	12.5686	10.2124	11.5675	11.784	12.1908	12.7874	13.23	13.1716	11.3296	12.2781	12.6604	12.5408	13.1033	13.573	14.4858	14.1606	13.8845	12.7553	13.7776	14.8562	1422.56	1426.93	1495.35	1483.44	1295.75	1385.06	1512.11	1534	1246.43	1411.81	1438.23	1487.89	1560.71	1614.72	1607.59	1382.78	1498.54	1545.2
91	P00359	TDH3	YGR192C	35.746	9226.05	9821.25	9230.91	9003.08	8370.92	8835.03	5870.46	5690.72	6138.18	4999.11	4813.01	4907.51	4091.25	3716.94	3756.58	3573.47	3441.79	3516.96	3672.47	3770.07	3594.51	3691.59	3720.1	3708.54	3677.88	3500.78	3787.48	329794	351071	329968	321824	299227	315817	209845	203421	219416	178698	172046	175424	146246	132866	134283	127737	123030	125717
92	P04147	PAB1	YER165W	64.343	311.67	319.292	313.58	302.747	317.26	317.733	333.785	333.438	338.883	342.451	358.139	352.353	367.113	371.088	374.272	368.7	372.709	371.519	378.181	383.355	377.029	373.035	377.363	372.528	375.737	372.167	367.324	20053.8	20544.2	20176.7	19479.7	20413.5	20443.9	21476.8	21454.4	21804.8	22034.3	23043.7	22671.4	23621.1	23876.9	24081.8	23723.2	23981.2	23904.6
93	P23615	SPT6	YGR116W	168.29	15.7305	14.7108	16.1671	16.1413	15.9423	16.3384	17.2238	16.6668	18.1955	14.6204	16.5572	16.7809	18.273	14.7159	17.0335	15.5575	15.3369	17.2682	14.5542	16.05	16.1363	13.984	15.7905	14.9708	12.4376	13.6765	13.5911	2647.28	2475.69	2720.75	2716.41	2682.93	2749.59	2898.59	2804.86	3062.11	2460.47	2786.42	2824.05	3075.17	2476.53	2866.56	2618.17	2581.05	2906.07
94	P39935	TIF4631	YGR162W	107.1	48.1136	50.0751	48.546	46.16	47.6257	45.2364	51.412	54.2829	48.5344	55.5929	58.1175	55.7198	59.8027	62.7819	60.1148	59.6566	64.0197	61.6134	70.6492	70.3602	69.0971	69.7165	71.9575	69.0135	73.3962	74.619	70.9003	5152.97	5363.05	5199.28	4943.73	5100.71	4844.82	5506.22	5813.7	5198.04	5954	6224.38	5967.59	6404.87	6723.94	6438.3	6389.22	6856.5	6598.8
95	Q12112	TY1B-NL1	#N/A	199
96	P00815	HIS4	YCL030C	87.72	188.378	187.23	190.884	250.559	255.783	269.502	310.888	319.882	316.875	299.078	296.904	302.412	261.564	247.293	258.525	213.333	208.391	216.864	225.03	266.339	226.558	290.544	285.573	292.133	298.256	304.267	319.499	16524.5	16423.8	16744.4	21979	22437.3	23640.7	27271.1	28060	27796.2	26235.1	26044.4	26527.6	22944.4	21692.5	22677.8	18713.6	18280	19023.3
97	P09624	LPD1	YFL018C	54.009	355.875	360.049	368.611	369.683	374.816	380.503	369.996	373.035	380.561	370.78	369.973	364.483	361.889	370.798	376.825	349.881	355.866	345.159	347.754	365.455	337.055	307.044	322.616	301.297	283.672	261.111	230.982	19220.4	19445.9	19908.3	19966.2	20243.5	20550.6	19983.1	20147.2	20553.7	20025.4	19981.9	19685.4	19545.2	20026.4	20351.9	18896.7	19220	18641.7
98	P20967	KGD1	YIL125W	114.41	353.379	334.217	355.459	326.268	326.491	336.225	295.843	296.758	291.728	277.153	282.51	290.466	281.677	279.693	307.148	276.858	275.063	280.661	313.708	383.298	315.918	278.48	299.532	268.107	235.761	218.877	187.491	40430.1	38237.7	40668.1	37328.3	37353.8	38467.5	33847.4	33952.1	33376.7	31709.1	32322	33232.2	32226.7	31999.7	35140.8	31675.3	31470	32110.4
99	P32898	CYM1	YDR430C	112.18	13.0984	10.997	12.6707	11.692	11.4285	10.8336	13.3261	12.5802	11.6931	13.3535	13.9167	14.0367	13.5679	13.2618	14.9794	14.9587	14.6894	15.4097	16.6469	16.4576	16.8074	15.4221	15.1063	14.6416	15.1158	14.7219	14.8078	1469.38	1233.64	1421.4	1311.61	1282.04	1215.31	1494.92	1411.24	1311.73	1498	1561.18	1574.64	1522.05	1487.71	1680.39	1678.07	1647.86	1728.67
100	P40053	AIM9	YER080W	72.413	45.2655	47.1856	43.8648	41.4348	40.8717	44.8294	41.9291	39.7517	40.1794	40.4754	40.8059	39.0935	41.6451	41.2137	40.4254	39.8334	39.3299	39.9432	37.2568	37.3629	41.7211	34.1502	34.6692	33.2489	33.3454	30.2261	28.1126	3277.81	3416.85	3176.38	3000.42	2959.64	3246.23	3036.22	2878.54	2909.51	2930.95	2954.88	2830.88	3015.65	2984.41	2927.33	2884.45	2848	2892.4
101	P47068	BBC1	YJL020C	128.29	38.3212	38.8911	38.4644	36.624	37.748	35.5368	32.8683	35.2542	34.8753	29.3001	28.7066	29.1001	30.459	26.1054	26.8247	22.7955	22.6838	22.0906	20.8856	19.219	20.6616	17.3129	17.2893	16.0551	16.5124	15.5375	14.8967	4916.23	4989.34	4934.6	4698.5	4842.7	4559.02	4216.67	4522.77	4474.15	3758.92	3682.77	3733.25	3907.59	3349.06	3441.34	2924.43	2910.11	2834
102	Q03104	MSC1	YML128C	59.588	565.13	564.006	524.42	530.304	500.613	557.488	318.554	306.029	339.495	208.611	190.293	184.48	90.0748	52.0494	59.701	15.06	14.2678	12.7395	8.66091	8.25843	14.672	8.15847	9.61984	19.1449	7.75982	13.4088	11.3788	33675	33608	31249.2	31599.7	29830.6	33219.6	18982	18235.6	20229.8	12430.7	11339.2	10992.8	5367.38	3101.52	3557.46	897.394	850.192	759.122
103	Q05506		YDR341C	69.524	127.85	123.57	123.16	120.88	120.198	108.682	109.069	105.993	108.982	109.35	105.245	105.777	107.897	94.8556	103.469	97.1354	91.1739	97.2621	99.1793	89.7248	92.2504	87.7476	82.9395	83.1229	81.2259	76.5122	87.5593	8888.65	8591.1	8562.6	8404.03	8356.61	7556.03	7582.9	7369.07	7576.88	7602.45	7317.06	7354.02	7501.45	6594.74	7193.55	6753.24	6338.77	6762.05
104	Q06440	CRN1	YLR429W	72.552	58.1667	56.5929	59.9331	51.6479	53.5626	52.6494	61.3598	62.1288	61.3889	60.706	63.1215	59.6534	62.3379	58.7996	62.6824	58.3243	58.9441	53.6843	56.0781	56.5034	55.8072	56.251	53.6825	54.8011	52.9122	49.5734	48.7765	4220.11	4105.93	4348.27	3747.16	3886.08	3819.82	4451.77	4507.57	4453.89	4404.34	4579.59	4327.97	4522.74	4266.03	4547.73	4231.55	4276.51	3894.9
105	Q12496		YOL098C	118.39	16.0264	16.1852	15.7437	14.994	15.7471	15.5742	14.8081	15.6043	13.2462	12.5103	16.3339	15.7178	13.0272	12.9715	15.4795	12.1538	10.7788	13.2392	10.868	12.3249	13.051	11.8375	12.3289	11.8404	11.412	11.8993	12.9788	1897.36	1916.17	1863.9	1775.14	1864.29	1843.83	1753.13	1847.39	1568.21	1481.1	1933.77	1860.83	1542.29	1535.7	1832.61	1438.88	1276.11	1567.39
106	P00175	CYB2	YML054C	65.539	312.316	300.753	307.099	338.748	365.689	373.331	317.048	308.659	319.156	316.47	317.967	323.621	343.684	366.711	374.814	385.26	374.553	353.257	355.452	287.549	348.191	233.143	240.57	223.006	204.082	189.668	155.35	20468.9	19711	20127	22201.2	23966.9	24467.7	20779	20229.2	20917.1	20741.1	20839.2	21209.8	22524.7	24033.9	24564.9	25249.5	24547.8	23152.1
107	P00931	TRP5	YGL026C	76.625	190.682	203.301	202.457	253.882	247.861	258.801	307.763	304.17	311.687	288.619	281.877	289.172	263.959	248.589	254.286	211.502	206.662	211.59	191.546	198.545	194.601	216.445	214.342	224.566	222.792	227.159	233.042	14611	15577.9	15513.3	19453.7	18992.3	19830.6	23582.3	23307	23883	22115.4	21598.8	22157.8	20225.9	19048.1	19484.7	16206.3	15835.4	16213.1
108	P05453	SUP35	YDR172W	76.55	153.102	159.705	154.969	138.245	136.425	127.595	116.869	118.84	113.788	105.737	120.609	121.73	112.356	108.939	121.812	109.753	105.294	106.204	107.02	107.352	106.13	101.44	105.054	102.707	105.377	105.155	100.733	11719.9	12225.4	11862.9	10582.7	10443.3	9767.42	8946.29	9097.21	8710.46	8094.15	9232.59	9318.47	8600.85	8339.29	9324.72	8401.61	8060.22	8129.91
109	P08518	RPB2	YOR151C	138.75	31.3647	29.4992	31.0362	31.8099	30.5681	32.3009	31.1008	32.3759	31.1754	28.4372	30.2884	34.0096	29.8977	28.6717	32.4122	29.1557	27.8343	29.0402	28.3292	29.1071	27.9566	29.4773	29.2177	28.8376	27.9967	29.9676	30.6311	4351.85	4093.02	4306.28	4413.63	4241.32	4481.75	4315.24	4492.16	4325.58	3945.67	4202.51	4718.83	4148.31	3978.2	4497.19	4045.35	3862.01	4029.33
110	P11484	SSB1	YDL229W	66.601	756.612	777.259	735.526	838.942	801.866	809.694	928.409	956.468	1014.38	1013.08	1096.61	1143.8	1190.72	1240.01	1231.52	1335.1	1318.77	1321.89	1476.52	1550.34	1547.65	1570.59	1632.43	1660.54	1647	1708.5	1668.39	50391.1	51766.2	48986.7	55874.4	53405.1	53926.4	61833	63701.7	67558.4	67472.2	73035.3	76178.5	79303	82586.2	82020.2	88918.7	87831.2	88038.9
111	P32582	CYS4	YGR155W	56.021	203.698	207.739	200.765	221.154	220.533	221.611	216.143	216.66	221.528	221.05	224.869	216.939	230.975	234.142	227.32	241.547	240.453	235.264	242.947	249.82	238.859	245.545	246.986	245.816	252.936	250.396	260.48	11411.4	11637.7	11247	12389.3	12354.5	12414.9	12108.5	12137.5	12410.2	12383.4	12597.4	12153.1	12939.4	13116.9	12734.7	13531.7	13470.4	13179.7
112	P33338	SLA2	YNL243W	108.91	34.1124	34.374	33.8278	34.1248	34.1776	28.4088	31.6767	33.6375	32.2846	26.7711	33.2379	31.711	29.3123	28.8497	28.149	26.1288	29.1743	26.6491	25.6043	27.0898	26.7341	26.6144	24.9215	23.3417	25.163	25.252	22.8686	3715.18	3743.68	3684.19	3716.53	3722.28	3094	3449.91	3663.46	3516.11	2915.64	3619.94	3453.64	3192.4	3142.02	3065.71	2845.69	3177.37	2902.36
113	P37012	PGM2	YMR105C	63.088	302.803	292.66	289.831	258.5	273.904	276.391	168.804	155.905	160.119	124.219	112.378	109.151	84.5896	63.294	70.9494	32.8776	29.4793	28.3094	21.7509	25.0529	21.0127	22.7636	23.7848	22.1108	17.7782	14.4236	13.1025	19103.2	18463.3	18284.9	16308.3	17280.1	17436.9	10649.5	9835.75	10101.6	7836.7	7089.69	6886.09	5336.59	3993.09	4476.06	2074.18	1859.79	1785.98
114	P38205	NCL1	YBL024W	77.878	54.8871	53.6293	53.4809	53.2598	55.4201	52.5664	55.322	55.9652	56.6277	54.6349	57.9952	56.2304	55.3226	57.0095	58.5937	54.9613	57.3127	56.8037	55.2339	53.0665	54.8459	52.2618	51.4175	50.2616	51.6531	50.6949	50.7567	4274.5	4176.54	4164.98	4147.77	4316	4093.77	4308.37	4358.46	4410.05	4254.86	4516.55	4379.11	4308.41	4439.79	4563.16	4280.27	4463.4	4423.76
115	P38968	SEC31	YDL195W	138.72	94.8328	94.1888	97.5201	86.9524	84.0692	85.9705	73.7338	77.2993	79.3243	71.2947	74.9913	78.1231	75.4663	70.5104	75.5838	69.9723	70.9241	72.1889	67.8108	73.4549	69.0158	72.277	72.8513	71.3686	68.158	74.8341	70.5079	13155.2	13065.9	13528	12062	11662.1	11925.8	10228.3	10723	11003.9	9890	10402.8	10837.2	10468.7	9781.2	10485	9706.55	9838.6	10014
116	P40150	SSB2	YNL209W	66.594	18.9709	18.5796	19.3263	20.8102	21.4273	19.9853	23.3169	22.9828	22.6969	24.2829	27.235	25.4516	26.6945	27.4295	28.0112	31.3028	30.3448	29.5181	31.0824	33.3819	31.6582	33.5742	33.2095	32.9683	32.8141	33.3289	32.7027	1263.35	1237.29	1287.02	1385.83	1426.93	1330.9	1552.77	1530.52	1511.48	1617.09	1813.69	1694.92	1777.69	1826.64	1865.38	2084.58	2020.78	1965.73
117	P41810	SEC26	YDR238C	109.02	31.6191	30.5696	30.7408	30.2484	30.1788	31.2104	31.973	31.0906	30.9261	28.7291	31.9562	32.2692	28.1282	27.0786	30.7273	25.0672	26.2946	25.712	23.4548	24.6075	25.2165	22.5228	22.6618	21.7944	21.8032	22.584	22.1225	3447.11	3332.7	3351.37	3297.68	3290.09	3402.55	3485.7	3389.5	3371.57	3132.05	3483.87	3517.98	3066.54	2952.1	3349.89	2732.82	2866.63	2803.12
118	P54115	ALD6	YPL061W	54.414	1015.07	961.991	1014.63	1213.13	1291.2	1295.07	1642.86	1639.81	1612.24	1806.18	2152.24	2194.37	1999.16	1935.98	2155.4	1920.61	1861.55	1688.45	1769.71	1304.47	1786.93	994.261	1012.97	1000.02	983.596	963.096	984.173	55234	52345.8	55210.1	66011.1	70259.3	70470.1	89394.6	89228.5	87728.3	98281.3	117112	119405	108782	105344	117284	104508	101294	91875.3
119	Q02892	NOG1	YPL093W	74.409	24.3165	24.9024	25.2551	28.992	31.6067	31.3647	41.9912	45.6796	39.6274	46.8572	52.0952	49.906	56.8377	57.3405	59.4255	61.4822	58.5594	61.9016	59.1068	64.982	63.461	69.0551	68.2407	70.6157	67.7686	72.9721	74.6232	1809.37	1852.97	1879.21	2157.26	2351.82	2333.81	3124.52	3398.98	2948.64	3486.6	3876.35	3713.46	4229.24	4266.65	4421.79	4574.83	4357.34	4606.04
120	P00358	TDH2	YJR009C	35.846	653.455	666.507	688.728	600.632	629.114	669.004	387.042	348.971	394.848	292.985	237.001	217.828	182.382	151.484	165.212	125.882	126.908	122.479	177.696	206.13	182.226	213.002	204.686	215.638	180.454	220.644	232.331	23423.8	23891.6	24688.2	21530.3	22551.2	23981.1	13873.9	12509.2	14153.7	10502.3	8495.53	7808.28	6537.65	5430.1	5922.18	4512.37	4549.14	4390.39
121	P00817	IPP1	YBR011C	32.299	767.383	787.701	779.516	800.481	798.749	825.314	749.344	792.047	787.271	766.104	770.42	724.076	717.353	745.913	769.922	716.667	717.01	731.211	719.764	750.951	718.729	731.711	738.198	705.468	695.774	672.486	645.939	24785.7	25441.9	25177.6	25854.7	25798.8	26656.8	24203.1	25582.3	25428.1	24744.4	24883.8	23386.9	23169.8	24092.2	24867.7	23147.6	23158.7	23617.4
122	P04806	HXK1	YFR053C	53.738	2223.96	2237.59	2227.52	1459.25	1435.36	1477.99	744.991	706.981	717.933	670.14	649.442	651.57	604.682	574.073	569.099	568.764	565.766	525.063	560.497	552.096	565.457	474.229	502.225	478.339	464.006	421.532	388.509	119511	120244	119703	78417.1	77133.2	79424.3	40034.3	37991.7	38580.3	36012	34899.7	35014.1	32494.4	30849.5	30582.2	30564.3	30403.1	28215.9
123	P06103	PRT1	YOR361C	88.129	90.2859	88.9598	86.6201	91.4294	94.0988	95.5405	103.203	106.039	101.376	107.715	110.955	107.814	116.814	117.515	116.923	121.379	119.13	118.935	121.669	125.942	125.183	120.819	124.18	120.332	121.179	116.074	120.36	7956.8	7839.94	7633.74	8057.58	8292.84	8419.89	9095.16	9345.07	8934.18	9492.83	9778.36	9501.57	10294.7	10356.5	10304.3	10697	10498.8	10481.6
124	P22138	RPA135	YPR010C	135.74	20.8934	22.5665	22.1064	22.5298	24.2683	23.7574	26.0022	26.8865	25.0316	25.4549	27.0463	27.1216	26.1497	25.5682	30.1797	24.4323	26.5068	28.8193	26.0334	28.2321	28.013	26.7863	28.2666	27.2529	27.8428	30.4587	31.5311	2836.07	3063.18	3000.73	3058.2	3294.17	3224.83	3529.53	3649.58	3397.79	3455.25	3671.27	3681.49	3549.55	3470.63	4096.59	3316.44	3598.03	3911.93
125	P24276	SSD1	YDR293C	139.95	23.1227	19.8641	21.4605	19.8056	19.7558	19.2389	18.0081	18.5117	17.1144	16.5763	16.3727	16.7859	14.7925	13.7243	15.5777	12.2091	12.2341	11.8101	11.5225	12.177	11.9039	11.218	11.5604	12.7068	10.7511	11.1027	10.8171	3236.02	2779.98	3003.39	2771.79	2764.83	2692.48	2520.23	2590.71	2395.16	2319.85	2291.35	2349.18	2070.21	1920.71	2180.09	1708.66	1712.17	1652.82
126	P32528	DUR1,2	YBR208C	201.83	1.05921	0.94612											0.739382	0.557926														213.781	190.955											149.229	112.606
127	P32558	SPT16	YGL207W	118.63	45.9029	47.2265	45.6897	48.9833	47.3652	46.2685	45.4316	46.3556	45.6398	43.0705	44.2054	47.7165	44.6364	40.0453	44.6176	38.3082	38.0645	40.7275	39.1271	38.4864	39.3237	37.123	35.3476	33.2597	32.8281	35.4949	34.1098	5445.46	5602.48	5420.17	5810.88	5618.93	5488.83	5389.55	5499.16	5414.25	5109.45	5244.09	5660.61	5295.22	4750.58	5292.99	4544.5	4515.59	4831.5
128	P40413	CCT5	YJR064W	61.913	88.0121	86.7468	85.8375	85.7733	87.1341	86.1925	88.4961	91.6349	84.4777	90.0426	90.6657	92.7929	88.6844	88.9683	94.2276	90.6478	89.3758	89.2193	87.217	82.5465	89.0806	82.5242	84.0288	81.8686	83.5009	83.2962	83.8674	5449.09	5370.76	5314.46	5310.48	5394.74	5336.43	5479.06	5673.39	5230.27	5574.81	5613.38	5745.08	5490.72	5508.29	5833.91	5612.27	5533.52	5523.83
129	P42945	UTP10	YJL109C	200.08	1.84138	1.91538	1.84833	2.19619	1.99488	2.1967	2.11678	2.21548	2.39345	2.07774		2.64056	2.33786	2.16296		2.40229	0.545793	2.4835	2.33465	2.23487	2.48948	2.21385	2.25274	2.32751	2.43943	2.79529	2.18933	368.424	383.229	369.815	439.414	399.136	439.515	423.525	443.272	478.882	415.715		528.323	467.759	432.765		480.65	109.202	496.899
130	P53978	HEF3	YNL014W	115.87	24.2162	20.0184	18.8312	25.516	21.8691	16.9539	8.82507	8.64963	14.8791	6.44653	5.70369	5.42424	4.33073															2805.93	2319.53	2181.97	2956.54	2533.97	1964.45	1022.56	1002.23	1724.04	746.959	660.886	628.506	501.802
131	Q08179	MDM38	YOL027C	65.004	39.6466	41.552	39.839	46.0021	44.0363	43.6805	52.5352	51.8913	47.7259	48.1879	50.8933	49.6874	50.2172	46.8875	49.9242	45.7093	47.5021	48.6383	49.8105	46.0954	46.7127	41.344	44.7821	41.1485	43.2159	43.0646	40.0852	2577.19	2701.04	2589.7	2990.32	2862.54	2839.41	3415	3373.14	3102.37	3132.41	3308.27	3229.88	3264.32	3047.87	3245.28	2971.29	3087.83	3161.69
132	Q12460	NOP56	YLR197W	56.863	170.124	168.338	166.911	167.414	163.557	161.954	178.277	177.038	176.117	186.896	176.49	185.344	199.852	198.043	202.242	210.829	202.963	211.426	218.566	209.909	216.804	218.592	212.255	217.097	217.45	214.824	228.535	9673.77	9572.23	9491.05	9519.68	9300.33	9209.19	10137.4	10066.9	10014.5	10627.5	10035.7	10539.2	11364.2	11261.3	11500.1	11988.4	11541.1	12022.3
133	P02994	TEF1	YPR080W	50.032	5152.7	5135.45	5341.5	4906.89	4926	4960.74	5051.08	5189.34	5052.77	5111.93	5184.96	5056.4	5135.72	5213.57	5386.75	5440.46	5398.33	5389.99	5528.35	5368.55	5425.84	5198.64	5148.16	5010.6	5081.32	4918.9	4885.12	257800	256937	267246	245502	246457	248196	252716	259633	252800	255760	259414	252982	256950	260846	269510	272197	270089	269672
134	P09435	SSA3	YBL075C	70.546	619.729	678.215	645.027	641.848	480.868	614.549	263.179	210.391	281.959	140.65	117.673	133.983	39.7429	13.4535	19.4383	4.06348	2.56749	5.54068	3.30867	2.79338	4.77257	3.0852	6.00007	4.60321	1.95715	2.7282	3.59234	43719.4	47845.4	45504.1	45279.8	33923.3	43354	18566.2	14842.3	19891.1	9922.27	8301.33	9451.94	2803.71	949.091	1371.29	286.663	181.126	390.873
135	P14907	NSP1	YJL041W	86.515	28.8426	28.7116	28.1587	29.2729	26.7926	26.5583	26.3192	26.9673	26.1566	26.6059	26.1311	25.5254	26.5771	26.1501	27.2811	24.2041	24.5162	25.8958	22.2538	22.8825	23.1321	21.8453	20.4869	20.4438	22.0477	19.9303	20.1698	2495.31	2483.98	2436.15	2532.55	2317.96	2297.69	2277	2333.07	2262.93	2301.81	2260.73	2208.33	2299.31	2262.38	2360.22	2094.01	2121.02	2240.37
136	P25582	SPB1	YCL054W	96.484	6.06114	6.19772	6.43851	5.99735	6.14817	5.70042	7.54554	7.12989	6.07602	7.19595	7.22154	6.99515	7.37208	7.07702	8.19315	8.23455	7.48493	7.85532	9.27944	8.3405	8.93941	8.93911	8.28051	8.91788	8.90004	10.0469	9.59181	584.803	597.981	621.214	578.649	593.2	549.999	728.024	687.92	586.238	694.294	696.763	674.92	711.288	682.819	790.508	794.502	722.176	757.913
137	P37291	SHM2	YLR058C	52.218	664.973	660.224	684.593	768.287	771.932	745.206	852.847	859.212	848.401	878.762	901.547	947.167	919.895	941.758	976.105	976.73	956.746	946.579	999.611	1088.89	1022.73	1166.09	1157.46	1173.94	1197.55	1250.52	1306.87	34723.5	34475.6	35748.1	40118.4	40308.7	38913.2	44534	44866.3	44301.8	45887.2	47077	49459.2	48035.1	49176.7	50970.3	51002.9	49959.3	49428.5
138	P38009	ADE17	YMR120C	65.262	282.526	278.022	278.635	339.893	371.241	337.749	407.762	413.81	395.502	429.395	467.488	438.633	460.383	471.354	471.941	483.829	488.691	502.161	512.7	568.189	503.353	544.814	552.842	547.549	543.468	540.89	546.95	18438.2	18144.2	18184.3	22182.1	24227.9	22042.2	26611.4	27006	25811.3	28023.2	30509.2	28626	30045.5	30761.5	30799.8	31575.7	31892.9	32772
139	P39533	ACO2	YJL200C	86.582	69.9053	63.9007	69.7906	87.5464	91.6527	93.1807	111.825	116.517	111.485	113.149	118.219	111.91	116.982	118.092	119.646	120.202	115.944	116.527	111.193	122.981	113.003	133.414	134.673	136.31	135.161	142.618	154.304	6052.54	5532.65	6042.61	7579.94	7935.47	8067.78	9682.01	10088.3	9652.55	9796.63	10235.7	9689.41	10128.5	10224.7	10359.2	10407.3	10038.6	10089.2
140	P39683	NPT1	YOR209C	49.018	45.9352	46.9029	48.0852	42.9242	44.4948	44.6918	42.4935	43.7836	45.7045	43.0728	43.9037	43.1851	42.9053	41.6574	43.9693	41.8495	38.5005	40.7137	36.8683	39.9364	39.2733	39.4083	39.2181	39.9229	41.4223	38.6417	39.7818	2251.65	2299.08	2357.04	2104.06	2181.04	2190.7	2082.94	2146.19	2240.34	2111.34	2152.07	2116.85	2103.13	2041.96	2155.29	2051.38	1887.22	1995.71
141	P39744	NOC2	YOR206W	81.6	11.2546	11.1841	11.0758	12.2118	13.1651	12.1088	14.9769	13.8354	12.9282	11.9925	14.7673	13.4161	13.0897	12.4864	14.1234	13.0734	13.2716	13.0139	13.0322	13.2147	14.244	11.4074	12.5706	9.79804	11.4427	12.5651	11.5839	918.372	912.62	903.784	996.485	1074.27	988.077	1222.12	1128.97	1054.94	978.587	1205.01	1094.75	1068.12	1018.89	1152.47	1066.79	1082.96	1061.94
142	P53914	KRE33	YNL132W	119.35	19.3753	18.9054	18.5815	20.2383	20.6358	18.3704	20.7482	21.632	18.8302	19.052	21.7545	21.6944	21.2698	20.3031	22.7873	20.2895	19.024	20.7133	20.8244	19.6994	17.9724	21.2496	20.5193	20.5712	21.0418	24.3318	21.7094	2312.44	2256.36	2217.7	2415.45	2462.88	2192.51	2476.3	2581.78	2247.39	2273.86	2596.39	2589.23	2538.55	2423.18	2719.66	2421.56	2270.52	2472.13
143	P54114	ALD3	YMR169C	55.385	108.565	107.364	101.018	85.1717	86.2001	99.385	48.1819	43.7228	52.0457	29.6419	26.4301	29.7455	14.9327	8.2217	8.94907	5.00727	6.31495	7.60201	3.56317	10.4602	5.02708	9.11527	5.85208	5.5514	13.8372	6.57849	8.87962	6012.89	5946.38	5594.87	4717.24	4774.19	5504.44	2668.56	2421.59	2882.55	1641.72	1463.83	1647.45	827.045	455.359	495.644	277.328	349.754	421.037
144	Q01574	ACS1	YAL054C	79.14	1476.63	1441.1	1486.56	1294.47	1312.24	1302.01	854.082	835.568	915.955	698.1	694.208	700.839	644.675	565.641	619.54	428.994	434.611	423.441	216.856	41.3413	217.074	12.0024	11.4417	20.9296	9.08744	8.01975	25.2049	116860	114049	117647	102444	103851	103041	67592	66126.9	72488.7	55247.7	54939.7	55464.4	51019.6	44764.9	49030.4	33950.6	34395.1	33511.1
145	P00360	TDH1	YJL052W	35.75	1047.23	960.287	928.354	1286.5	1106.9	1077.09	727.271	635.638	679.259	540.562	438.53	451.959	269.448	163.974	183.819	84.1799	73.4879	71.7511	75.4556	60.023	68.5833	48.0808	49.107	42.6619	33.5073	24.7849	22.1442	37438.6	34330.2	33188.7	45992.5	39571.8	38505.9	25999.9	22724.1	24283.5	19325.1	15677.4	16157.5	9632.77	5862.09	6571.51	3009.43	2627.19	2565.1
146	P06169	PDC1	YLR044C	61.495	1950.05	1983.08	1949.69	1828.88	1776.62	1786.25	1353.17	1287.21	1381.83	1123.96	1067.64	1176.21	953.197	845.641	893.278	822.73	770.707	835.881	924.024	972.372	921.398	1095.39	1060.5	1166.19	1256.29	1351.43	1799.37	119919	121950	119896	112467	109253	109846	83213	79157.1	84975.4	69117.8	65654.8	72331.3	58616.8	52002.7	54932.2	50593.8	47394.7	51402.5
147	P11412	ZWF1	YNL241C	57.521	238.552	242.581	227.051	219.8	222.038	225.109	209.447	215.93	200.751	201.535	199.161	199.085	191.524	192.939	206.251	184.781	183.401	177.667	187.878	193.5	191.916	195.518	198.071	199.934	197.408	198.224	209.805	13721.8	13953.5	13060.2	12643.1	12771.9	12948.5	12047.6	12420.5	11547.4	11592.5	11456	11451.5	11016.7	11098.1	11863.8	10628.8	10549.4	10219.6
148	P14540	FBA1	YKL060C	39.62	4079.99	4294.57	4188.16	4361.17	4237.23	4409.43	3522.06	3454.92	3578.81	3252.73	3324.45	3330.59	2837.78	2780.3	2963.48	2725.55	2710.83	2595.38	2550.85	2337.69	2544.38	2139.3	2163.37	2133.19	2061.57	2050.39	1995.6	161649	170151	165935	172789	167879	174702	139544	136884	141793	128873	131715	131958	112433	110155	117413	107986	107403	102829
149	P15625	FRS2	YFL022C	57.511	89.6832	89.8003	90.091	86.7095	91.9694	89.4772	101.303	104.94	105.728	110.433	116.87	109.215	118.339	119.738	120.838	126.27	121.079	124.705	124.537	123.865	125.763	127.412	121.394	125.294	119.79	121.178	124.537	5157.77	5164.51	5181.22	4986.75	5289.25	5145.93	5826.01	6035.22	6080.53	6351.1	6721.29	6281.08	6805.8	6886.25	6949.54	7261.91	6963.36	7171.88
150	P16120	THR4	YCR053W	57.474	212.059	211.933	214.906	230.352	226.075	227.794	241.587	247.411	254.197	239.765	239.811	246.816	231.733	221.202	235.826	210.187	207.883	214.33	210.414	195.873	200.698	185.689	190.273	188.715	190.239	179.484	176.541	12187.9	12180.6	12351.5	13239.3	12993.4	13092.2	13885	14219.7	14609.7	13780.3	13782.9	14185.5	13318.6	12713.4	13553.8	12080.3	11947.8	12318.4
151	P22202	SSA4	YER103W	69.65	459.303	473.369	446.905	410.408	360.01	400.186	169.575	169.539	174.763	116.248	97.7847	97.3876	45.6858	25.0375	29.1753	11.2232	12.6616	14.7024	11.0376	8.9724	12.4165	12.5243	11.6722	12.7346	9.46285	10.5955	9.67492	31990.5	32970.1	31126.9	28584.9	25074.7	27872.9	11810.9	11808.4	12172.2	8096.67	6810.71	6783.05	3182.02	1743.86	2032.06	781.694	881.883	1024.02
152	P25375	PRD1	YCL057W	81.933	33.155	34.9784	35.2636	36.132	32.829	35.8581	34.6382	33.9432	35.8706	31.4473	32.0856	32.6347	30.9949	29.9699	37.0259	29.9624	29.9582	31.0918	30.5276	31.1564	31.2281	33.1757	32.4396	32.744	33.2281	32.7192	32.885	2716.49	2865.88	2889.25	2960.4	2689.78	2937.96	2838.01	2781.07	2938.98	2576.57	2628.87	2673.86	2539.51	2455.52	3033.64	2454.91	2454.56	2547.44
153	P29453	RPL8B	YLL045C	28.111	981.502	977.229	963.927	947.093	995.705	968.47	1078.28	1057.11	1110.29	1164.62	1167.33	1154.58	1194.08	1236.8	1220.45	1294.19	1273.73	1311.05	1281.57	1314.24	1286.43	1384.86	1400.01	1432.59	1423.37	1458.37	1478.44	27591	27470.9	27096.9	26623.7	27990.3	27224.7	30311.6	29716.3	31211.3	32738.7	32814.7	32456.3	33566.8	34767.7	34308.1	36380.9	35805.9	36855
154	P30822	CRM1	YGR218W	124.1	17.5761	19.0211	17.57	16.0467	18.3245	17.0658	14.6316	17.1338	14.7806	13.0708	16.5778	15.1603	12.9303	11.951	12.2758	10.8559	10.5795	11.0964	10.5916	12.1323	10.9427	9.38395	9.9839	9.6812	9.63495	10.6614	8.90854	2181.2	2360.52	2180.43	1991.4	2274.07	2117.86	1815.79	2126.3	1834.27	1622.09	2057.3	1881.39	1604.65	1483.12	1523.42	1347.22	1312.92	1377.06
155	P33734	HIS7	YBR248C	61.067	59.5285	58.7309	59.5167	65.9688	69.2892	72.111	88.3867	90.999	89.225	88.6035	86.4739	86.2921	81.8199	81.473	82.742	71.3532	74.0081	73.1093	70.6167	67.5377	70.7273	64.6372	66.5718	65.8533	66.9717	67.1211	71.3645	3635.22	3586.52	3634.51	4028.52	4231.29	4403.61	5397.51	5557.03	5448.71	5410.75	5280.7	5269.6	4996.5	4975.31	5052.81	4357.33	4519.45	4464.57
156	P38853	KEL1	YHR158C	131.09	7.7228	7.55055	9.05329	6.9864	6.84531	6.64892	6.13918	5.90704	6.42162	5.62327	7.33132	5.79234	5.21651	5.79168	6.28723	5.40898	5.74926	4.89848	4.93488	4.66789	6.30317	6.4996	4.49656	5.46698	3.77601	4.77927	3.91726	1012.38	989.802	1186.8	915.847	897.352	871.606	804.786	774.354	841.81	737.155	961.062	759.318	683.832	759.231	824.193	709.063	753.671	642.141
157	P39986	SPF1	YEL031W	135.27	16.7637	16.7063	17.1156	19.2018	19.1135	18.3883	23.4034	25.0302	21.7738	20.8839	25.9782	25.1814	23.8687	20.8904	24.5326	20.459	21.7527	23.146	20.4699	21.5587	21.225	19.8417	21.3227	19.0328	17.7069	23.2703	18.4591	2267.62	2259.86	2315.23	2597.42	2585.48	2487.38	3165.78	3385.83	2945.35	2824.97	3514.07	3406.28	3228.72	2825.85	3318.53	2767.49	2942.48	3130.96
158	P40010	NUG1	YER006W	57.708	23.7109	23.9462	24.4558	26.5953	28.654	25.7957	34.3094	35.3427	32.3381	35.1209	37.6778	34.8703	39.8156	40.6212	41.4863	38.861	40.7735	40.2091	40.2276	37.3606	39.2043	36.8014	37.2273	36.2486	37.9518	40.4997	38.2792	1368.31	1381.89	1411.3	1534.76	1653.57	1488.62	1979.93	2039.56	1866.16	2026.76	2174.31	2012.3	2297.68	2344.17	2394.09	2242.59	2352.96	2320.39
159	P40069	KAP123	YER110C	122.6	85.1801	87.5926	88.883	98.0491	95.4576	98.2637	111.385	115.895	111.338	105.077	122.677	123.864	114.432	109.393	127.129	107.396	113.482	119.274	113.064	127.001	115.901	122.217	123.602	119.341	112.295	129.322	116.258	10443.1	10738.9	10897.1	12020.8	11703.1	12047.1	13655.8	14208.7	13650	12882.5	15040.2	15185.7	14029.3	13411.6	15586	13166.7	13912.9	14623
160	P40215	NDE1	YMR145C	62.773	105.65	101.622	98.3583	120.487	115.386	106.009	126.837	125.315	118.525	113.937	131.699	130.079	141.117	132.257	154.6	131.993	132.334	143.315	149.534	144.029	143.611	130.838	133.129	130.13	123.583	122.898	131.129	6631.94	6379.14	6174.25	7563.3	7243.14	6654.49	7961.95	7866.42	7440.16	7152.17	8267.11	8165.47	8858.34	8302.19	9704.68	8285.6	8306.98	8996.29
161	P49095	GCV2	YMR189W	114.45	32.4994	30.6889	35.0665	43.3837	48.5955	53.5978	71.4322	73.8035	70.0278	71.3595	75.1791	78.7952	71.2379	68.056	75.5278	65.6116	65.4499	67.7597	60.4612	53.9747	60.9393	54.0059	53.2817	54.7073	51.4611	57.5461	57.4505	3719.56	3512.35	4013.36	4965.27	5561.75	6134.26	8175.42	8446.81	8014.68	8167.09	8604.25	9018.11	8153.17	7789.01	8644.15	7509.25	7490.74	7755.1
162	P49367	LYS4	YDR234W	75.15	102.895	101.098	104.301	111.079	119.506	116.333	127.991	125.81	122.097	117.155	118.765	117.842	121.312	118.178	124.941	115.911	115.738	112.995	114.387	114.503	112.964	114.324	114.534	117.42	115.62	115.889	122.121	7732.58	7597.52	7838.22	8347.57	8980.87	8742.43	9618.5	9454.65	9175.61	8804.16	8925.16	8855.85	9116.57	8881.08	9389.34	8710.68	8697.71	8491.58
163	P80210	ADE12	YNL220W	48.279	170.526	168.589	168.94	191.452	207.754	197.032	239.581	238.174	233.946	249.601	253.698	261.492	268.433	281.127	280.871	302.346	295.138	289.691	308.607	314.312	319.921	303.854	303.946	304.089	290.97	284.447	292.274	8232.85	8139.29	8156.24	9243.13	10030.2	9512.51	11566.7	11498.8	11294.7	12050.5	12248.3	12624.6	12959.7	13572.5	13560.2	14597	14249	13986
164	Q01217	ARG5,6	YER069W	94.868	115.689	117.949	117.468	208.374	212.838	229.403	302.225	287.249	295.434	266.97	258.824	261.524	216.67	193.949	203.782	159.309	163.561	159.883	150.934	143.786	150.478	141.983	150.175	154.994	148.01	147.85	157.19	10975.2	11189.6	11143.9	19768	20191.5	21763	28671.4	27250.8	28027.2	25326.9	24554.1	24810.3	20555.1	18399.5	19332.4	15113.3	15516.7	15167.8
165	Q12451	OSH2	YDL019C	145.79	7.15634	7.02916	8.51939	7.9866	10.5095	8.31336	6.63273	6.17525	6.84475	7.57187	7.01584	4.563	5.72881	5.60097	4.66747	3.98025	5.43967	4.87425	3.95837	5.26627	5.09866	4.37771	5.08927	3.70393	4.07748	4.73953	3.51986	1043.32	1024.78	1242.04	1164.37	1532.18	1212	966.985	900.29	997.896	1103.9	1022.84	665.239	835.204	816.566	680.47	580.28	793.05	710.617
166	Q12754	RRP12	YPL012W	137.51	7.22684	7.55462	8.24671	8.97004	9.4275	9.25339	10.242	10.1343	9.72173	9.53431	10.3823	11.4115	11.9736	11.702	8.4733	9.96366	12.337	11.1039	10.3114	11.5215	10.9785	11.0226	10.7529	9.99798	9.64461	11.4209	10.2822	993.763	1038.84	1134.01	1233.47	1296.38	1272.43	1408.37	1393.57	1336.84	1311.06	1427.66	1569.2	1646.49	1609.15	1165.16	1370.1	1696.47	1526.9
167	P00924	ENO1	YGR254W	46.816	4489.88	5096.08	4616.16	4485.63	4398.72	4597.41	2547.35	2373.9	2534.41	1773.42	1615.29	1658.31	926.616	671.653	680.33	351.943	347.062	310.256	362.266	396.329	359.246	375.617	385.196	371.259	341.452	315.156	309.067	210198	238578	216110	209999	205931	215232	119257	111137	118651	83024.4	75621.2	77635.5	43380.4	31444.1	31850.3	16476.6	16248.1	14524.9
168	P05030	PMA1	YGL008C	99.618	666.861	684.116	660.32	888.447	791.162	805.386	877.743	893.25	818.588	674.72	828.258	777.408	649.293	567.365	645.947	502.925	496.299	525.801	530.792	710.593	537.224	704.943	735.031	684.116	666.922	795.83	690.417	66431.3	68150.3	65779.8	88505.3	78814	80230.9	87439	88983.7	81546.1	67214.3	82509.4	77443.8	64681.3	56519.8	64348	50100.4	49440.3	52379.3
169	P12385	SUP45	YBR143C	49.005	64.2429	68.2267	66.5741	59.4067	63.5148	61.4842	65.0173	63.1624	64.3581	66.9281	68.3242	67.3555	72.089	70.3477	74.001	72.8467	74.0873	73.9849	70.876	70.265	72.2305	69.2209	70.6735	69.5565	67.8075	68.9746	66.0469	3148.22	3343.45	3262.46	2911.22	3112.54	3013.03	3186.17	3095.28	3153.87	3279.81	3348.23	3300.75	3532.72	3447.39	3626.42	3569.85	3630.65	3625.63
170	P15424	MSS116	YDR194C	76.268	38.2887	36.93	40.0408	39.0734	40.2516	40.9045	56.7902	56.5801	51.8054	61.8259	67.953	70.0296	76.1885	79.1518	79.2267	91.6921	84.7672	85.22	105.862	110.222	104.488	114.052	112.559	108.257	107.415	107.235	106.623	2920.2	2816.58	3053.83	2980.05	3069.91	3119.71	4331.27	4315.25	3951.09	4715.34	5182.64	5341.01	5810.74	6036.75	6042.46	6993.17	6465.03	6499.56
171	P17076	RPL8A	YHL033C	28.124	161.082	160.055	157.895	189.745	205.715	206.349	213.667	223.848	228.15	251.949	241.118	241.693	245.49	268.082	261.111	266.06	275.517	273.469	274.522	282.688	261.851	267.525	267.22	272.034	260.91	266.287	257.547	4530.27	4501.38	4440.63	5336.38	5785.52	5803.35	6009.16	6295.5	6416.48	7085.82	6781.19	6797.38	6904.15	7539.53	7343.47	7482.68	7748.64	7691.04
172	P17967	PDI1	YCL043C	58.226	352.071	363.47	369.782	350.253	352.179	365.756	348.27	354.661	363.577	342.629	343.327	327.434	310.701	297.833	319.624	277.288	278.154	269.523	256.84	247.149	261.22	242.314	242.934	244.498	243.432	238.461	244.834	20499.7	21163.4	21530.9	20393.8	20506	21296.5	20278.4	20650.5	21169.6	19949.9	19990.5	19065.2	18090.9	17341.6	18610.4	16145.4	16195.8	15693.3
173	P27692	SPT5	YML010W	115.65	21.0836	19.7155	20.0885	20.613	19.8836	19.0474	21.296	21.8382	20.8917	20.8783	22.4473	21.7899	21.9781	20.7534	23.1836	22.4009	22.586	20.757	21.0433	21.2219	20.1297	22.1396	24.3464	22.3125	22.0957	23.0677	22.6624	2438.31	2280.1	2323.23	2383.89	2299.53	2202.84	2462.89	2525.58	2416.13	2414.58	2596.04	2520	2541.77	2400.13	2681.18	2590.66	2612.07	2400.55
174	P32316	ACH1	YBL015W	58.711	435.833	432.66	430.21	498.805	504.604	521.893	474.605	474.193	503.814	464.407	465.831	470.44	494.788	514.624	537.065	552.536	558.381	559.043	582.463	631.316	598.581	437.227	458.758	422.172	338.119	300.197	237.457	25588.2	25401.9	25258	29285.3	29625.8	30640.9	27864.5	27840.4	29579.4	27265.8	27349.4	27620	29049.5	30214.1	31531.6	32440	32783.1	32822
175	P32481	GCD11	YER025W	57.865	80.6675	79.687	81.1999	81.0676	80.0014	87.1111	94.3716	89.8637	92.7959	97.5325	104.585	100.857	109.359	110.634	115.055	117.815	116.83	118.976	123.306	116.567	123.412	117.316	114.815	117.834	115.274	115.047	115.317	4667.82	4611.09	4698.63	4690.98	4629.28	5040.68	5460.81	5199.96	5369.64	5643.72	6051.81	5836.07	6328.04	6401.83	6657.67	6817.35	6760.39	6884.54
176	P34216	EDE1	YBL047C	150.78	41.6795	39.7342	43.2647	40.2573	39.6821	41.0961	39.6821	40.3653	37.5303	35.0345	36.8649	36.6485	36.6145	34.6381	38.6406	34.2885	34.0732	35.2626	32.315	32.5963	32.3064	29.3829	31.2338	29.2772	28.2877	28.3023	27.5826	6284.43	5991.12	6523.46	6069.99	5983.27	6196.46	5983.27	6086.28	5658.82	5282.5	5558.49	5525.85	5520.74	5222.74	5826.22	5170.03	5137.56	5316.9
177	P38811	TRA1	YHR099W	433.17	1.31784			1.18516	0.95753		1.55174	1.33927		1.17577	0.483951		1.13878	1.1951			0.938069		0.863022				1.22079		0.813833			570.847			513.374	414.773		672.166	580.132		509.309	209.633		493.286	517.68			406.344
178	P39522	ILV3	YJR016C	62.86	254.294	264.119	265.26	296.385	305.582	309.748	355.635	359.963	351.344	356.492	360.628	363.358	343.28	342.239	354.809	326.566	321.422	300.349	295.008	322.58	300.839	349.096	347.429	344.379	358.391	377.433	363.327	15984.9	16602.5	16674.3	18630.7	19208.9	19470.8	22355.2	22627.2	22085.5	22409.1	22669.1	22840.7	21578.6	21513.2	22303.3	20528	20204.6	18879.9
179	P43593	UBP6	YFR010W	57.11	51.1513	55.5044	54.1717	52.527	48.07	53.6089	46.4674	46.7645	45.4341	43.6994	41.6135	43.097	41.0438	37.1478	38.4984	33.174	33.5771	32.8613	30.7802	29.3996	30.7723	26.6985	27.2556	25.378	26.5917	24.3525	24.1332	2921.25	3169.86	3093.74	2999.82	2745.28	3061.61	2653.75	2670.72	2594.74	2495.67	2376.55	2461.27	2344.01	2121.51	2198.64	1894.56	1917.59	1876.71
180	P47035	NET1	YJL076W	128.53	6.16909	7.0054	5.86139	6.96381	6.36348	6.71841	7.23006	7.96036	7.01319	7.47061	7.53503	7.69009	7.95388	6.98472	8.39102	6.92976	7.1471	7.6774	6.5298	7.07342	6.69441	7.59194	7.10397	6.92542	6.57499	6.71707	6.61562	792.914	900.404	753.364	895.059	817.898	863.518	929.28	1023.14	901.405	960.197	968.478	988.407	1022.31	897.746	1078.5	890.682	918.616	986.776
181	P54861	DNM1	YLL001W	84.971	41.8789	38.1476	39.4105	39.1731	39.3524	36.8924	47.1697	46.6053	44.3696	49.0154	46.9742	49.0093	52.4826	53.6896	57.209	57.1682	56.9714	58.1154	65.3951	65.0655	62.2021	59.6052	57.5734	59.7345	52.7054	46.2579	44.7243	3558.49	3241.44	3348.75	3328.58	3343.81	3134.78	4008.06	3960.1	3770.13	4164.89	3991.45	4164.37	4459.5	4562.06	4861.11	4857.64	4840.92	4938.13
182	Q01163	RSM23	YGL129C	50.866	14.982	15.1541	15.1042	16.5858	18.8874	16.0301	25.7126	25.8529	24.8887	26.8249	27.97	25.8344	28.3737	28.5955	27.8729	29.2468	31.2651	28.8525	32.7594	34.7255	30.9473	35.625	34.7706	33.2243	34.3768	33.0419	31.1986	762.075	770.827	768.289	843.654	960.725	815.385	1307.9	1315.03	1265.99	1364.48	1422.72	1314.09	1443.26	1454.54	1417.78	1487.67	1590.33	1467.61
183	Q08208	NOP12	YOL041C	51.941	12.3797	12.2203	11.9075	13.9536	14.2514	13.275	16.1925	16.5134	15.3409	17.8551	17.8468	16.6889	19.0004	19.5159	19.2908	20.5128	20.2108	19.4121	19.7216	19.2817	19.2673	19.1027	18.4979	18.7642	19.5217	19.8581	19.4344	643.017	634.734	618.485	724.763	740.232	689.519	841.056	857.725	796.822	927.41	926.979	866.838	986.902	1013.68	1001.98	1065.45	1049.77	1008.29
184	Q08965	BMS1	YPL217C	135.57	7.6407	6.07609	6.44701	7.69481	7.61255	6.45887	8.82121	9.24687	7.64791	8.88666	9.51655	9.87962	10.3177	10.5846	10.6812	10.7374	11.1526	12.1131	10.832	12.4503	11.1125	12.2839	11.6327	12.9014	13.1083	14.6063	11.8174	1035.85	823.735	874.022	1043.19	1032.03	875.629	1195.89	1253.6	1036.83	1204.76	1290.16	1339.38	1398.78	1434.95	1448.05	1455.66	1511.96	1642.17
185	P04051	RPO31	YOR116C	162.3	2.97719	3.24842	3.16891	3.19447	3.11293	2.83239	3.39556	3.42155	3.25628	3.80263	3.76841	3.88506	3.65995	3.40573	3.78238	3.46494	3.0259	3.79299	4.28546	3.72767	4.0511	3.45814	3.66952	3.40359	3.10289	3.97559	4.4879	483.199	527.219	514.314	518.463	505.229	459.697	551.099	555.317	528.494	617.167	611.612	630.545	594.009	552.749	613.88	562.36	491.104	615.603
186	P06101	CDC37	YDR168W	58.384	132.555	133.391	136.685	111.057	112.583	117.34	83.8292	82.4777	83.9745	78.5758	71.2719	76.1682	72.8355	68.9205	69.3879	63.079	60.0174	57.5337	55.9264	51.3723	55.5488	48.3181	50.4998	49.9912	45.0558	44.2199	43.5529	7739.1	7787.91	7980.22	6483.93	6573.02	6850.79	4894.28	4815.38	4902.77	4587.57	4161.14	4447.01	4252.43	4023.86	4051.14	3682.8	3504.06	3359.05
187	P15624	FRS1	YLR060W	67.364	101.641	98.4161	103.195	95.2058	99.0563	102.918	114.849	114.429	113.499	117.067	116.883	118.67	126.559	124.908	135.216	140.064	129.378	132	135.02	131.868	132.445	134.601	137.512	135.913	132.745	130.132	136.758	6846.97	6629.71	6951.66	6413.44	6672.83	6932.99	7736.69	7708.37	7645.76	7886.13	7873.71	7994.06	8525.52	8414.27	9108.67	9435.27	8715.41	8892.06
188	P15891	ABP1	YCR088W	65.575	88.651	96.7419	97.2004	95.7726	90.2906	92.8956	92.2379	90.9948	87.5478	88.679	92.827	84.9627	92.5059	93.5254	90.9101	89.8546	92.2996	86.2915	79.4979	82.5075	80.4314	75.2618	77.2213	69.8557	68.8171	67.2514	58.1083	5813.29	6343.85	6373.92	6280.29	5920.8	6091.63	6048.5	5966.98	5740.95	5815.12	6087.13	5571.43	6066.08	6132.93	5961.43	5892.22	6052.55	5658.56
189	P21954	IDP1	YDL066W	48.19	185.003	180.955	185.775	171.721	181.494	188.59	196.931	196.814	196.48	207.429	204.66	203.652	211.773	220.15	222.456	219.295	220.843	225.138	226.172	235.572	229.013	221.033	222.691	218.591	214.342	205.861	210.197	8915.32	8720.22	8952.51	8275.25	8746.19	9088.15	9490.11	9484.46	9468.36	9995.99	9862.56	9813.98	10205.4	10609	10720.1	10567.8	10642.4	10849.4
190	P25039	MEF1	YLR069C	84.573	22.9081	21.0093	22.6819	21.6387	22.0819	21.7405	34.1338	34.2571	32.7842	35.1126	36.0575	37.498	39.4014	39.5946	43.1981	47.1558	45.2013	47.506	51.1042	48.3153	50.4517	49.649	47.7446	48.1186	44.149	46.4995	45.5386	1937.41	1776.82	1918.28	1830.05	1867.53	1838.66	2886.8	2897.23	2772.66	2969.58	3049.49	3171.32	3332.29	3348.63	3653.39	3988.11	3822.81	4017.72
191	P32266	MGM1	YOR211C	99.177	8.87473	8.80715	9.00488	8.72441	9.31014	7.92915	8.57571	7.65537	8.32909	8.47269	8.78706	8.10024	8.73266	7.94419	9.92421	8.74194	8.50325	8.28813	9.16424	10.8954	9.24047	9.01837	9.48232	9.43337	10.2059	9.20427	8.09566	880.169	873.467	893.077	865.261	923.352	786.389	850.514	759.236	826.054	840.296	871.474	803.357	866.079	787.881	984.254	867	843.327	821.992
192	P32597	STH1	YIL126W	156.74	6.73774	5.30033	5.6827	5.89249	5.59428	5.59726	6.27081	5.61672	6.49174	6.19246	5.73735	6.99704	6.39128	5.67451	6.725	6.37409	6.62469	6.98855	6.51933	7.05145	6.11187	5.963	5.9582	5.95341	5.56857	5.70882	5.53587	1056.07	830.774	890.706	923.588	876.848	877.314	982.887	880.364	1017.52	970.606	899.272	1096.72	1001.77	889.423	1054.08	999.075	1038.35	1095.39
193	P32796-2:P32796	CAT2	YML042W	74.69	119.709	125.762	119.384	118.707	109.368	115.833	81.1271	80.8009	80.1535	72.1006	71.3171	68.1534	67.6048	62.6375	66.291	55.8376	57.7072	54.8166	41.2081	21.5032	40.1362	10.913	9.80539	12.6223	7.17423	7.64096	7.18858	8941.05	9393.13	8916.77	8866.23	8168.67	8651.54	6059.39	6035.02	5986.67	5385.19	5326.68	5090.37	5049.41	4678.4	4951.28	4170.51	4310.15	4094.25
194	P32891	DLD1	YDL174C	65.292	111.1	111.572	109.64	111.237	114.555	113.396	124.156	132.469	124.608	126.96	134.53	138.062	152.956	153.855	157.68	164.099	157.11	170.823	175.461	165.162	184.455	136.839	143.886	140.606	129.472	121.461	113.34	7253.91	7284.75	7158.6	7262.87	7479.5	7403.82	8106.42	8649.19	8135.92	8289.46	8783.74	9014.34	9986.82	10045.5	10295.2	10714.3	10258	11153.4
195	P36008	TEF4	YKL081W	46.52	241.34	231.854	235.061	250.722	263.284	259.928	330.446	328.343	319.285	346.655	372.333	362.561	379.493	394.126	414.055	435.863	417.527	427.019	457.897	467.852	444.874	469.133	468.21	462.132	469.565	460.571	468.604	11227.1	10785.8	10935	11663.6	12248	12091.9	15372.3	15274.5	14853.2	16126.4	17320.9	16866.4	17654	18334.8	19261.9	20276.4	19423.4	19864.9
196	P38219	OLA1	YBR025C	44.174	578.217	596.639	579.112	462.799	452.283	448.964	293.49	295.042	299.307	281.158	284.609	278.235	266.63	289.541	298.141	294.804	292.863	291.747	299.879	309.348	306.725	321.838	326.077	330.463	324.951	332.298	345.875	25542.1	26355.9	25581.7	20443.7	19979.1	19832.6	12964.6	13033.2	13221.6	12419.9	12572.3	12290.8	11778.1	12790.2	13170.1	13022.7	12936.9	12887.6
197	P38687	SRP68	YPL243W	69.005	22.5529	22.2213	23.9945	21.095	23.5048	20.7208	24.7365	24.3464	25.4904	22.9878	23.1942	24.8491	22.7467	22.691	23.858	22.7046	19.3555	23.7805	22.2021	20.3482	23.4636	19.0204	18.456	18.1603	18.0078	19.8878	18.1964	1556.26	1533.38	1655.74	1455.66	1621.95	1429.84	1706.94	1680.02	1758.96	1586.28	1600.52	1714.71	1569.64	1565.79	1646.32	1566.73	1335.63	1640.97
198	P38720	GND1	YHR183W	53.543	646.449	645.119	682.856	649.832	772.667	634.056	751.802	750.824	739.544	744.935	751.673	780.252	799.988	818.462	847.226	867.814	850.389	862.209	878.647	800.718	884.385	600.119	578.543	618.562	622.247	611.039	718.607	34612.8	34541.6	36562.2	34794	41370.9	33949.3	40253.7	40201.4	39597.4	39886.1	40246.8	41777	42833.8	43822.9	45363	46465.4	45532.4	46165.3
199	P38788	SSZ1	YHR064C	58.237	184.579	177.616	178.352	177.803	188.201	178.945	206.479	206.551	201.73	221.564	223.255	219.673	229.975	235.486	240.224	235.697	239.278	235.673	236.686	228.842	230.67	233.122	229.998	229.596	227.611	228.313	230.49	10749.3	10343.9	10386.7	10354.7	10960.3	10421.2	12024.7	12028.9	11748.2	12903.2	13001.7	12793.1	13393.1	13714	13989.9	13726.3	13934.8	13724.9
200	P38999	LYS9	YNR050C	48.917	299.522	278.964	281.399	371.578	353.799	345.559	401.569	392.089	387.794	404.581	419.75	429.001	434.524	437.737	425.883	438.203	442.962	454.204	433.577	407.107	439.554	371.721	376.094	372.333	362.875	366.714	372.009	14651.7	13646.1	13765.2	18176.5	17306.8	16903.7	19643.5	19179.8	18969.7	19790.9	20532.9	20985.4	21255.6	21412.8	20832.9	21435.6	21668.4	22218.3
201	P40563	AIM21	YIR003W	74.762	10.2313	9.2263	7.72871	7.91429	6.95608	4.78794	6.56249	6.58022	6.73041	7.28118	7.59117	6.68458	8.84103	7.96705	7.06138	8.10271	6.27531	7.82184	7.37458	6.65051	6.37945	6.48684	5.76144	4.91404	6.07229	5.28828	4.2099	764.913	689.776	577.814	591.688	520.05	357.956	490.625	491.951	503.179	544.355	567.531	499.753	660.973	595.633	527.923	605.775	469.155	584.776
202	P41811	SEC27	YGL137W	99.444	57.3858	54.8746	58.4199	58.2091	57.4735	58.4677	59.1745	62.6833	59.2579	55.6376	57.0435	63.6379	59.6096	57.4088	63.8866	59.0112	57.3318	55.9168	51.5018	58.8342	54.7174	60.9964	58.9416	56.2937	52.2021	52.9044	55.6871	5706.67	5456.95	5809.51	5788.55	5715.39	5814.26	5884.55	6233.48	5892.85	5532.82	5672.64	6328.4	5927.82	5708.96	6353.14	5868.31	5701.31	5560.59
203	P53312	LSC2	YGR244C	46.9	261.61	265.869	268.385	277.043	284.426	280.425	272.803	273.583	279.477	279.819	274.992	274.92	285.77	284.072	297.427	300.487	284.017	287.014	258.372	248.572	267.541	197.385	202.585	188.576	169.025	155.097	131.93	12269.5	12469.3	12587.3	12993.3	13339.6	13151.9	12794.5	12831.1	13107.5	13123.5	12897.1	12893.7	13402.6	13323	13949.3	14092.8	13320.4	13461
204	Q08818	MSC6	YOR354C	79.946	9.75182	10.9191	10.1898	10.0581	12.9642	11.8207	14.4344	13.2956	14.0613	13.7539	18.287	16.2672	16.5665	16.1727	18.7383	15.9998	17.9276	18.8935	20.9016	22.4986	21.6395	20.804	20.5566	21.1991	20.6707	20.4476	17.9182	779.619	872.936	814.633	804.102	1036.44	945.018	1153.97	1062.93	1124.15	1099.57	1461.97	1300.5	1324.43	1292.95	1498.05	1279.12	1433.24	1510.46
205	Q12018	CDC53	YDL132W	93.943	13.3215	17.0303	16.5391	14.8772	13.5726	13.3369	12.6985	12.3291	11.8854	11.0537	11.0887	12.8001	9.94509	9.58785	10.0136	8.33394	8.45994	8.66032	7.88342	8.3935	8.94369	8.34063	8.18384	7.25865	7.91303	8.4648	8.81287	1251.46	1599.87	1553.73	1397.61	1275.05	1252.91	1192.94	1158.23	1116.55	1038.41	1041.71	1202.48	934.272	900.712	940.704	782.915	794.752	813.577
206	Q12176	MAK21	YDR060W	116.68	4.7105	4.91921	6.60215	5.45506	6.29862	6.31693	6.97034	6.90521	6.31081	6.18831	6.96473	6.8629	6.80598	6.34776	6.49396	6.31316	6.35607	7.08732	5.99168	6.30646	6.96534	6.46046	5.98098	5.66457	5.39264	6.52879	6.79471	549.621	573.974	770.339	636.497	734.923	737.059	813.299	805.7	736.345	722.052	812.645	800.763	794.121	740.657	757.715	736.619	741.626	826.948
207	Q12466	TCB1	YOR086C	133.57	16.0646	15.0006	16.5599	15.7145	15.7981	15.1149	14.2965	14.1234	12.5494	10.0152	14.6444	13.4359	11.3731	11.0309	9.90836	9.00191	10.0624	10.6683	9.60107	9.45454	9.77914	9.76622	9.00857	7.95089	6.99295	8.5742	7.14587	2145.75	2003.63	2211.91	2098.98	2110.16	2018.89	1909.58	1886.47	1676.22	1337.74	1956.05	1794.63	1519.1	1473.4	1323.46	1202.38	1344.04	1424.96
208	P04802	DPS1	YLL018C	63.515	384.992	370.737	374.456	329.214	331.525	339.705	321.66	313.099	318.745	297.937	284.204	294.587	277.617	267.565	281.49	238.242	234.427	239.89	240.987	225.307	235.475	223.891	223.986	223.929	220.907	212.516	223.587	24452.8	23547.3	23783.6	20910	21056.8	21576.4	20430.2	19886.5	20245.1	18923.5	18051.2	18710.7	17632.8	16994.4	17878.8	15131.9	14889.6	15236.6
209	P10869	HOM3	YER052C	58.109	148.439	149.953	147.544	176.224	173.212	174.792	161.682	153.397	156.446	138.287	129.057	133.27	118.701	101.031	110.614	94.9799	91.5382	99.2179	118.501	128.156	111.46	141.893	150.697	146.807	158.059	155.111	160.944	8625.61	8713.64	8573.65	10240.2	10065.2	10157	9395.16	8913.76	9090.91	8035.74	7499.35	7744.21	6897.59	5870.83	6427.68	5519.18	5319.2	5765.45
210	P15180	KRS1	YDR037W	67.958	194.056	190.481	196.042	201.625	217.751	214.489	215.929	223.428	221.002	220.18	220.255	219.753	221.152	219.402	226.576	212.097	205.376	214.224	217.279	213.767	226.576	219.55	213.539	222.133	219.235	222.683	234.995	13187.6	12944.7	13322.6	13702	14797.9	14576.2	14674.1	15183.7	15018.9	14963	14968.1	14934	15029.1	14910.1	15397.6	14413.7	13956.9	14558.2
211	P16547	OM45	YIL136W	44.58	813.336	793.37	788.436	775.254	857.837	832.523	566.69	543.491	588.656	464.38	411.948	410.203	322.282	272.749	278.562	162.221	154.411	150.095	116.404	110.306	120.429	68.0475	71.3186	67.3002	49.4753	40.7982	36.1684	36258.5	35368.4	35148.5	34560.8	38242.4	37113.9	25263.1	24228.8	26242.3	20702.1	18364.6	18286.9	14367.3	12159.2	12418.3	7231.79	6883.62	6691.25
212	P16862	PFK2	YMR205C	104.62	294.373	305.606	306.796	283.578	280.459	294.888	240.712	239.925	242.683	222.25	225.997	239.309	224.958	215.506	232.001	222.691	206.869	217.851	229.063	236.551	223.602	224.938	227.987	222.4	212.531	217.731	217.563	30797.3	31972.5	32097	29667.9	29341.6	30851.2	25183.3	25101	25389.5	23251.7	23643.8	25036.5	23535.1	22546.3	24272	23297.9	21642.7	22791.6
213	P18759	SEC18	YBR080C	84.055	32.2617	32.2662	28.4497	27.4638	28.0038	28.985	31.9977	34.9234	33.0166	34.4496	36.6834	34.0595	34.4323	33.7681	38.6415	35.7669	34.6298	34.8951	35.8208	34.4123	37.1172	32.1987	36.1147	33.6394	31.9666	31.8657	31.1445	2711.76	2712.13	2391.34	2308.47	2353.86	2436.34	2689.57	2935.48	2775.21	2895.66	3083.42	2862.87	2894.21	2838.37	3248.01	3006.39	2910.81	2933.11
214	P19358	SAM2	YDR502C	42.255	1057.36	1012.27	1050.38	943.285	1038.97	977.722	949.197	969.894	989.895	1040.58	1103.88	1078.98	1110.24	1123.38	1215.94	1285.79	1284.46	1193.8	1315.47	1359.1	1351.11	1291.59	1288.56	1282.58	1253.56	1258.02	1247.29	44678.9	42773.3	44383.7	39858.5	43901.6	41313.6	40108.3	40982.9	41828	43969.9	46644.5	45592.2	46913.2	47468.3	51379.4	54331.2	54274.7	50444
215	P21538	REB1	YBR049C	91.873	16.8209	17.0686	15.4732	17.6629	19.7009	19.0702	24.1008	24.1518	22.9151	24.6866	25.8778	23.4874	24.2067	24.7413	25.8308	24.3412	25.6201	23.027	21.7563	21.597	21.0002	19.6389	20.8147	19.4515	21.7382	20.1272	17.9804	1545.38	1568.14	1421.57	1622.74	1809.98	1752.04	2214.21	2218.9	2105.27	2268.03	2377.47	2157.86	2223.94	2273.06	2373.15	2236.3	2353.8	2115.56
216	P22276	RET1	YOR207C	129.46	4.43334	4.37522	4.86316	4.48908	5.33418	4.31012	5.0357	3.77927	4.78192	4.69104	6.19759	5.95796	5.74239	5.43226	6.07489	5.2669	4.81642	5.75883	6.42703	5.84277	5.44556	5.00658	5.70837	5.53495	5.79842	5.84678	5.93164	573.94	566.417	629.584	581.157	690.563	557.989	651.921	489.265	619.067	607.301	802.34	771.317	743.41	703.261	786.455	681.853	623.534	745.538
217	P25655	CDC39	YCR093W	240.28	6.07573	6.68291	6.14654	7.02809	7.71205	6.83885	7.32183	6.82131	6.72046	6.6856	7.73433	7.42612	7.2315	6.20369	7.88735	6.16096	5.26908	6.20073	6.35143	6.03201	6.11512	5.16032	5.56133	5.1939	4.98401	5.1889	4.39763	1459.88	1605.77	1476.89	1688.71	1853.05	1643.24	1759.29	1639.02	1614.79	1606.42	1858.4	1784.35	1737.58	1490.62	1895.17	1480.36	1266.05	1489.91
218	P28240	ICL1	YER065C	62.408	142.963	144.648	143.114	198.479	220.359	213.586	207.998	211.5	221.756	227.2	207.026	220.492	222.079	204.906	223.086	147.783	139.274	140.733	124.987	127.766	128.051	59.2097	63.2309	58.2154	33.4629	31.5834	22.893	8922.02	9027.2	8931.48	12386.7	13752.1	13329.5	12980.7	13199.3	13839.4	14179.1	12920.1	13760.5	13859.5	12787.8	13922.4	9222.84	8691.83	8782.89
219	P28274	URA7	YBL039C	64.71	30.7547	30.2803	31.101	33.5264	34.6039	33.1805	38.0105	39.0302	37.3826	40.7923	39.9391	41.2293	42.1646	42.3363	42.7211	43.5353	41.9872	43.9779	45.3151	46.1538	46.1799	49.303	46.2542	48.3161	48.2684	48.9495	54.3889	1990.13	1959.44	2012.55	2169.49	2239.22	2147.11	2459.66	2525.65	2419.03	2639.67	2584.46	2667.95	2728.47	2739.58	2764.48	2817.17	2716.99	2845.81
220	P32340	NDI1	YML120C	57.249	252.393	245.176	242.691	278.282	277.342	281.108	289.059	288.965	274.363	260.858	300.989	287.833	318.425	316.2	324.547	288.217	322.736	324.028	338.883	364.322	327.994	256.9	296.284	253.686	228.789	226.48	167.293	14449.2	14036.1	13893.8	15931.4	15877.5	16093.1	16548.3	16542.9	15707	14933.8	17231.3	16478.2	18229.5	18102.1	18580	16500.2	18476.3	18550.3
221	P35732	DEF1	YKL054C	83.972	78.7644	81.4538	81.9079	77.5678	82.807	76.5397	81.3114	81.2877	81.8439	87.4356	85.4721	82.1329	90.133	92.3824	92.7744	92.7354	91.2627	89.1731	90.4279	91.7799	88.9364	83.778	85.3493	80.3671	81.7241	82.1651	74.5698	6614.01	6839.84	6877.97	6513.53	6953.47	6427.19	6827.88	6825.89	6872.59	7342.14	7177.26	6896.86	7568.65	7757.53	7790.45	7787.17	7663.51	7488.05
222	P36421	TYS1	YGR185C	44.019	120.987	115.314	109.176	129.131	127.693	121.245	163.244	154.096	149.829	164.428	157.592	162.754	165.721	163.495	163.465	153.221	153.769	159.276	166.826	152.545	156.332	146.334	151.018	151.734	152.965	143.521	158.318	5325.72	5076.01	4805.83	5684.22	5620.91	5337.08	7185.82	6783.16	6595.34	7237.93	6937.02	7164.26	7294.89	7196.89	7195.57	6744.63	6768.78	7011.18
223	P38081		YBR056W	57.821	54.7292	53.5947	51.0478	50.9638	46.9898	49.8195	37.9406	35.1333	41.0261	30.1432	30.8674	30.639	23.018	17.8044	17.9677	12.6784	11.5272	10.8381	11.0295	9.85003	11.3072	9.25463	9.81426	8.60587	8.57608	7.97952	5.94428	3164.5	3098.9	2951.63	2946.78	2717	2880.61	2193.76	2031.44	2372.17	1742.91	1784.78	1771.58	1330.92	1029.47	1038.91	733.075	666.515	626.671
224	P38625	GUA1	YMR217W	58.482	101.874	99.2324	108.176	111.363	111.964	111.909	129.51	131.839	128.012	134.431	141.353	134.125	156.273	155.501	157.772	162.23	164.333	170.312	172.42	171.464	170.424	176.555	174.563	175.553	183.186	181.849	186.164	5957.79	5803.31	6326.35	6512.75	6547.9	6544.69	7574.03	7710.23	7486.4	7861.82	8266.63	7843.91	9139.15	9094	9226.82	9487.56	9610.54	9960.21
225	P39936	TIF4632	YGL049C	103.9	58.1824	48.7767	59.2309	59.4514	58.9076	63.955	81.2218	88.4433	75.2681	87.0324	101.982	100.884	98.2084	103.273	95.3465	88.1087	101.927	91.661	101.587	95.7833	93.1948	95.873	100.794	100.744	92.1709	98.1878	91.875	6045.15	5067.9	6154.09	6177	6120.5	6644.92	8438.94	9189.26	7820.36	9042.66	10595.9	10481.9	10203.8	10730	9906.5	9154.49	10590.2	9523.58
226	P40047	ALD5	YER073W	56.692	58.7128	57.1181	56.5651	84.7498	87.4674	89.5467	110.02	109.79	111.969	107.097	107.097	105.974	99.0898	93.7595	96.8684	91.4093	88.9349	89.8205	74.7079	59.033	73.876	67.3315	65.7978	66.3626	70.7356	74.9693	77.3199	3328.55	3238.14	3206.79	4804.64	4958.7	5076.58	6237.24	6224.19	6347.73	6071.53	6071.53	6007.9	5617.6	5315.41	5491.66	5182.18	5041.9	5092.1
227	P41921-2:P41921	GLR1	YPL091W	51.577	140.903	148.947	142.894	118.08	109.436	116.338	91.6531	90.8615	86.5579	80.3992	83.75	83.0275	81.1453	79.7292	85.9042	76.5544	73.7296	70.0343	70.5629	71.4872	68.831	72.6365	73.3307	70.0463	72.4811	70.8025	71.2804	7267.37	7682.26	7370.04	6090.19	5644.36	6000.37	4727.19	4686.36	4464.4	4146.75	4319.58	4282.31	4185.23	4112.19	4430.68	3948.45	3802.75	3612.16
228	P47079	CCT8	YJL008C	61.662	108.626	103.925	104.852	107.135	104.083	109.715	104.732	109.523	105.47	110.809	104.043	108.057	116.565	108.669	120.932	116.015	111.076	116.635	112.956	105.074	114.326	106.074	106.022	105.5	104.963	104.681	102.984	6698.09	6408.2	6465.39	6606.14	6417.97	6765.22	6457.96	6753.42	6503.47	6832.74	6415.52	6662.98	7187.6	6700.76	7456.9	7153.72	6849.2	7191.98
229	Q03195	RLI1	YDR091C	68.34	123.01	121.218	119.904	113.637	114.739	110.297	114.266	114.29	108.78	108.611	114.565	117.423	124.54	117.496	127.419	119.07	117.816	118.426	123.414	119.771	123.629	113.04	111.282	111.227	113.209	113.618	115.556	8406.49	8284.06	8194.23	7765.98	7841.24	7537.68	7808.92	7810.61	7434.03	7422.48	7829.37	8024.7	8511.05	8029.67	8707.84	8137.22	8051.57	8093.26
230	Q08647	PUS7	YOR243C	77.001	9.82179	9.85203	9.77154	10.3615	9.75383	10.0965	11.4851	11.2827	10.3182	11.4907	11.3454	11.8695	12.1349	11.9699	12.269	12.4395	12.1159	12.8252	11.8733	11.3912	12.3811	11.8199	11.1962	11.1825	11.9853	12.2122	12.4131	756.288	758.616	752.418	797.848	751.055	777.439	884.365	868.776	794.511	884.794	873.604	913.965	934.402	921.698	944.723	957.853	932.94	987.556
231	Q08822	CIR2	YOR356W	69.633	42.3402	42.0475	46.1142	47.5781	45.0871	50.4637	48.0906	47.4637	47.6448	52.2792	45.4686	48.3994	52.698	52.2908	56.2564	56.819	55.7433	58.045	51.7466	46.5652	47.7504	44.1531	40.1773	42.0482	38.2116	36.9563	35.3905	2948.27	2927.89	3211.07	3313.01	3139.55	3513.94	3348.69	3305.04	3317.65	3640.36	3166.11	3370.2	3669.52	3641.17	3917.3	3956.47	3881.57	4041.84
232	P06738	GPH1	YPR160W	103.27	95.2731	94.9105	97.7698	85.1567	88.8259	88.069	56.2948	55.6112	57.3601	42.8015	43.9813	44.1812	34.0789	29.0622	29.3113	20.7719	22.3284	19.0522	16.6543	20.8834	15.3301	21.2313	20.6727	19.4133	17.0516	15.5262	11.3643	9838.85	9801.41	10096.7	8794.13	9173.05	9094.89	5813.56	5742.97	5923.58	4420.11	4541.95	4562.59	3519.32	3001.25	3026.98	2145.11	2305.85	1967.53
233	P06786	TOP2	YNL088W	164.21	2.29262	2.35357	2.40587	2.80613	3.11523	2.80893	3.52961	3.84022	3.27468	3.22379	4.07638	4.35863	3.82935	3.65471	3.97755	3.45222	3.78355	3.42388	3.33524	3.25018	3.50705	2.89755	2.78945	2.82432	2.61239	2.82951	2.66785	376.471	386.481	395.068	460.795	511.552	461.255	579.597	630.602	537.735	529.379	669.383	715.731	628.818	600.139	653.153	566.889	621.296	562.235
234	P10659	SAM1	YLR180W	41.818	125.427	111.553	123.814	125.479	136.027	136.202	179.159	186.916	185.855	207.958	216.995	219.321	227.167	258.332	260.821	299.582	315.684	319.211	349.585	362.766	340.558	381.339	384.791	391.009	395.759	403.992	406.23	5245.1	4664.93	5177.64	5247.29	5688.4	5695.71	7492.06	7816.45	7772.07	8696.38	9074.28	9171.57	9499.68	10802.9	10907	12527.9	13201.3	13348.7
235	P15019	TAL1	YLR354C	37.036	888.335	844.48	805.622	817.424	786.482	761.637	661.823	648.58	696.29	632.694	583.198	628.766	629.095	571.336	623.393	570.811	534.977	580.022	579.103	532.098	581.17	403.657	403.832	404.235	385.617	365.293	386.866	32900.4	31276.2	29837	30274.1	29128.1	28208	24511.3	24020.8	25787.8	23432.4	21599.3	23287	23299.2	21160	23088	21140.6	19813.4	21481.7
236	P28273	OXP1	YKL215C	140.43	8.63732	10.3364	10.9725	10.7242	9.84953	9.02538	8.49946	9.41957	9.27597	6.82495	7.45117	8.20178	7.37611	6.52956	7.6685	5.18431	5.92303	6.99434	6.47719	5.97986	6.18128	5.42307	5.41405	4.55277	4.31179	4.8012	4.01617	1212.94	1451.54	1540.87	1506	1383.17	1267.43	1193.58	1322.79	1302.62	958.427	1046.37	1151.78	1035.83	916.946	1076.89	728.032	831.77	982.215
237	P32190	GUT1	YHL032C	79.823	35.6963	33.6993	33.1945	41.5879	48.5468	37.0626	44.5656	44.6665	39.7418	43.3677	47.1334	49.4026	56.9853	60.6115	60.8413	70.9554	58.68	65.8367	61.124	46.0164	48.7788	37.3355	38.262	33.7656	28.7117	24.2791	17.0697	2849.38	2689.98	2649.68	3319.67	3875.16	2958.45	3557.36	3565.41	3172.31	3461.74	3762.33	3943.46	4548.74	4838.19	4856.54	5663.88	4684.01	5255.28
238	P32527	ZUO1	YGR285C	49.019	243.222	242.245	241.346	251.065	241.416	249.741	281.015	273.732	274.73	291.87	301.968	292.462	301.858	310.854	314.658	324.542	323.56	316.52	311.995	305.107	317.338	307.027	305.163	301.501	307.198	302.767	325.019	11922.5	11874.6	11830.5	12306.9	11834	12242.1	13775.1	13418.1	13467	14307.2	14802.2	14336.2	14796.8	15237.8	15424.2	15908.7	15860.6	15515.5
239	P35844	KES1	YPL145C	49.491	92.8921	93.8327	84.8513	90.7969	84.9899	81.588	85.9098	82.3119	81.0469	83.443	80.3245	85.9653	85.5441	82.9094	89.9724	79.16	76.5265	78.9072	77.3476	82.8648	75.309	81.655	79.2007	80.4239	79.7659	76.7582	80.8976	4597.32	4643.88	4199.38	4493.63	4206.24	4037.87	4251.76	4073.7	4011.09	4129.68	3975.34	4254.51	4233.66	4103.27	4452.82	3917.71	3787.37	3905.2
240	P38707	DED81	YHR019C	62.206	102.093	97.7096	100.225	100.134	111.996	108.31	139.8	140.103	140.809	133.337	133.85	140.545	138.887	135.287	136.049	128.7	122.502	131.224	133.687	129.46	126.832	129.237	130.051	131.978	131.297	133.05	135.325	6350.78	6078.12	6234.62	6228.92	6966.84	6737.5	8696.41	8715.23	8759.16	8294.35	8326.3	8742.74	8639.61	8415.64	8463.06	8005.88	7620.39	8162.95
241	P39077	CCT3	YJL014W	58.814	108.366	110.619	112.566	110.042	109.261	108.791	116.134	112.112	107.608	112.289	108.666	109.01	115.737	110.9	118.156	112.101	113.159	112.868	113.272	108.728	110.943	106.831	105.847	101.263	106.781	105.163	109.756	6373.45	6505.97	6620.47	6472.02	6426.05	6398.42	6830.3	6593.74	6328.87	6604.15	6391.09	6411.29	6806.97	6522.45	6949.25	6593.09	6655.35	6638.19
242	P39518	FAA2	YER015W	83.437	74.0469	72.6372	67.4147	74.5992	77.8271	72.434	62.6213	65.5633	63.854	56.9363	65.0849	60.7707	63.3637	58.9551	66.8717	55.6804	53.6703	55.8618	41.9372	25.9195	39.3555	13.3536	15.3406	13.3008	11.2051	9.11665	7.14964	6178.25	6060.63	5624.88	6224.33	6493.66	6043.67	5224.93	5470.4	5327.79	4750.59	5430.49	5070.52	5286.87	4919.04	5579.58	4645.8	4478.09	4660.94
243	P40477	NUP159	YIL115C	158.91	6.03484	5.56711	5.64069	5.80443	5.57329	5.27824	4.86827	4.76861	5.40312	4.67198	5.16063	4.92954	4.39205	4.77668	4.09783	4.29995	4.66006	4.65328	4.17781	4.4759	3.95232	3.92661	3.21697	4.20488	3.9821	3.92648	3.37619	958.996	884.67	896.361	922.381	885.652	838.766	773.617	757.78	858.61	742.425	820.076	783.354	697.941	759.062	651.186	683.306	740.53	739.453
244	P41807	VMA13	YPR036W	54.415	60.3072	58.0504	60.0198	61.0083	62.4068	64.2087	62.6307	63.9031	60.8659	57.5217	65.6196	62.4394	59.6737	54.5639	64.8465	48.3443	49.2481	53.9072	49.6267	50.3953	50.0523	51.524	48.5915	49.1766	48.723	54.8058	51.0961	3281.62	3158.81	3265.98	3319.77	3395.87	3493.92	3408.05	3477.28	3312.02	3130.04	3570.69	3397.64	3247.15	2969.09	3528.62	2630.65	2679.84	2933.36
245	P46672	ARC1	YGL105W	42.083	126.549	129.583	127.782	120.624	123.584	113.076	122.311	114.724	117.419	121.932	121.415	121.123	125.831	129.09	136.534	133.401	130.396	132.666	131.531	133.555	126.378	133.009	136.872	134.738	127.351	125.18	126.759	5325.56	5453.23	5377.43	5076.24	5200.77	4758.58	5147.23	4827.93	4941.36	5131.28	5109.52	5097.23	5295.34	5432.49	5745.74	5613.92	5487.44	5582.99
246	P47771	ALD2	YMR170C	55.187	22.6291	23.5734	18.4959	17.374	18.124	15.0141	9.34588	9.40017	8.73438	7.06266	7.78716	5.51376	4.9005	3.941	4.13068	3.13335	2.24784	2.20248	2.84855	2.38485	2.62002		1.87376	1.83843	1.91535		1.72365	1248.83	1300.95	1020.73	958.819	1000.21	828.583	515.771	518.767	482.024	389.767	429.75	304.288	270.444	217.492	227.96	172.92	124.052	121.548
247	P49723	RNR4	YGR180C	40.054	910.929	902.839	880.765	843.565	810.631	851.568	661.128	648.334	656.047	551.668	536.742	529.476	403.158	352.184	364.892	299.042	303.302	288.747	252.242	204.461	247.774	192.769	197.946	199.585	198.458	196.012	196.939	36486.3	36162.3	35278.1	33788.2	32469	34108.7	26480.8	25968.4	26277.3	22096.5	21498.7	21207.6	16148.1	14106.4	14615.4	11977.8	12148.4	11565.5
248	P53254	UTP22	YGR090W	140.48	6.63404	6.41121	6.94017	7.69897	7.95664	8.4363	8.25966	8.66782	8.34142	8.21551	8.82323	8.09492	8.45666	7.7428	8.12371	7.66245	4.30512	7.89659	8.01276	9.15065	8.48363	7.98388	7.93586	8.2299	7.51722	7.08244	6.49037	931.95	900.647	974.956	1081.55	1117.75	1185.13	1160.32	1217.65	1171.8	1154.11	1239.49	1137.17	1187.99	1087.71	1141.22	1076.42	604.783	1109.31
249	P53261	NOP7	YGR103W	69.876	29.137	30.7046	27.2648	33.8367	32.5769	32.0195	38.0162	35.241	35.0627	34.5762	38.6339	39.1996	39.2422	35.8396	41.4788	37.4893	36.437	42.5665	40.6479	40.8513	41.0887	39.4928	38.0753	38.8069	39.0187	43.0454	39.9909	2035.98	2145.51	1905.16	2364.38	2276.34	2237.39	2656.42	2462.5	2450.04	2416.05	2699.58	2739.11	2742.09	2504.33	2898.38	2619.6	2546.07	2974.37
250	P53883	NOP13	YNL175C	45.609	18.5026	19.2162	21.8806	19.3575	21.967	20.5186	27.6941	27.4599	26.125	31.2578	32.9662	29.8634	32.3101	35.0322	36.8129	36.8338	36.8896	37.3457	39.1755	36.6709	38.5541	36.4513	34.6613	34.6244	39.0515	38.6612	36.3019	843.886	876.433	997.953	882.877	1001.89	935.834	1263.1	1252.42	1191.53	1425.64	1503.56	1362.04	1473.63	1597.78	1679	1679.95	1682.5	1703.3
251	Q04439	MYO5	YMR109W	136.9	10.7435	10.5058	10.3499	9.90146	9.25255	10.1192	9.59691	10.0416	9.20133	7.88413	8.71653	8.84603	7.61953	7.30042	8.06993	7.35455	6.9496	7.27503	6.90501	6.51645	7.61963	5.70923	6.02721	6.62568	5.85651	5.9058	6.65671	1470.79	1438.25	1416.9	1355.51	1266.67	1385.32	1313.82	1374.69	1259.66	1079.34	1193.29	1211.02	1043.11	999.428	1104.77	1006.84	951.4	995.952
252	Q06625	GDB1	YPR184W	174.97	14.451	13.3351	15.1925	12.0276	12.2973	14.3466	8.90717	8.74353	8.74991	5.31187	2.53637	6.21107	2.97933	3.13581	5.41	1.86576		2.37848	2.59473				1.71388			2.0534	1.96643	2528.49	2333.24	2658.23	2104.47	2151.66	2510.22	1558.49	1529.85	1530.97	929.419	443.789	1086.75	521.294	548.672	946.588	326.451		416.162
253	Q08977	YPL260W	YPL260W	62.779	124.271	124.512	126.135	118.154	116.382	111.771	114.517	107.914	108.479	108.885	105.638	102.756	111.079	106.439	104.611	91.1705	99.4928	99.6385	102.482	93.977	98.6543	82.0827	89.5855	78.6845	81.2814	76.4792	73.3422	7801.6	7816.75	7918.64	7417.58	7306.34	7016.84	7189.25	6774.76	6810.18	6835.69	6631.82	6450.92	6973.46	6682.12	6567.36	5723.59	6246.06	6255.2
254	Q12031	ICL2	YPR006C	64.975	125.217	113.961	115.229	112.972	115.436	119.787	104.171	104.462	101.066	102.6	109.143	105.036	121.072	123.141	137.226	147.228	132.342	138.293	108.421	46.5831	106.141	20.4733	21.6962	18.4736	12.4721	9.70867	6.44747	8135.96	7404.62	7486.99	7340.34	7500.43	7783.16	6768.53	6787.39	6566.73	6666.43	7091.54	6824.74	7866.65	8001.07	8916.26	9566.12	8598.9	8985.57
255	P07257	QCR2	YPR191W	40.478	745.193	723.818	737.599	760.369	798.02	805.027	823.999	804.32	829.049	876.395	916.459	902.822	927.085	972.518	989.154	1009.32	989.949	992.104	1019.2	1120.25	1033.92	994.567	1016.24	961.694	903.524	837.54	761.632	30163.9	29298.7	29856.5	30778.2	32302.2	32585.9	33353.8	32557.3	33558.2	35474.7	37096.4	36544.4	37526.6	39365.6	40039	40855.4	40071.2	40158.4
256	P07262	GDH1	YOR375C	49.569	357.958	322.771	380.135	515.662	635.552	572.436	1090.25	1179.05	1107.52	1307.98	1395.04	1416.64	1580.4	1659.07	1683.89	1632.06	1574.66	1545.76	1458.55	1338.47	1484.7	1305.06	1314.44	1306.77	1303.94	1304.23	1292.16	17743.6	15999.4	18842.9	25560.8	31503.7	28375.1	54042.7	58444.4	54898.9	64835.1	69150.9	70221.4	78338.7	82238.3	83468.8	80899.5	78054.1	76622
257	P12709	PGI1	YBR196C	61.298	1100.6	1086.03	1040.11	1024.1	1004.48	957.714	745.155	747.521	725.784	633.8	632.541	674.144	599.637	559.565	596.541	534.939	512.905	539.887	552.612	532.196	537.402	487.642	483.601	477.828	453.834	431.635	445.464	67464.6	66571.6	63756.7	62775.5	61572.6	58706	45676.5	45821.5	44489.1	38850.7	38773.5	41323.7	36756.6	34300.2	36566.8	32790.7	31440.1	33094
258	P19657	PMA2	YPL036W	102.17	20.7458	19.5732	18.2657	19.9851	17.1862	19.9933	9.9696	9.0489	8.83353		5.01555	4.86645																2119.59	1999.79	1866.21	2041.88	1755.91	2042.72	1018.59	924.526	902.522		512.439	497.205
259	P20447	DBP3	YGL078C	58.826	20.5454	21.0823	21.6646	20.193	23.0081	20.7651	27.9958	29.7641	26.6407	32.0991	32.4364	33.4062	41.8659	44.5086	42.3556	46.7738	46.7784	47.0021	49.6125	50.8273	48.9245	53.132	55.4877	52.5465	58.3179	55.8286	55.28	1208.6	1240.19	1274.44	1187.87	1353.48	1221.53	1646.88	1750.9	1567.16	1888.26	1908.1	1965.15	2462.8	2618.26	2491.61	2751.52	2751.78	2764.94
260	P21524	RNR1	YER070W	99.56	17.1263	16.511	18.7117	22.6263	24.3389	22.7133	33.616	33.0826	30.6867	31.2902	33.5704	35.3687	34.7849	34.5362	38.9313	38.0051	38.8092	38.6804	36.1365	37.6941	34.0435	43.4639	42.5006	41.7618	43.4396	45.5283	46.9701	1705.09	1643.83	1862.94	2252.68	2423.18	2261.33	3346.81	3293.71	3055.16	3115.25	3342.27	3521.31	3463.18	3438.42	3876	3783.78	3863.85	3851.02
261	P23254	TKL1	YPR074C	73.805	204.713	195.93	206.911	253.182	262.033	251.649	366.534	383.472	369.621	392.541	420.51	423.326	447.127	445.729	481.073	456.257	455.931	457.388	468.665	477.936	470.518	400.144	404.293	395.409	382.951	396.262	392.931	15108.8	14460.6	15271.1	18686.1	19339.3	18573	27052.1	28302.1	27279.9	28971.5	31035.7	31243.6	33000.2	32897	35505.6	33674.1	33650	33757.5
262	P32497	NIP1	YMR309C	93.203	49.7825	50.6998	51.459	55.7265	52.5159	54.3054	60.0128	57.7003	56.6973	54.4636	61.2964	60.835	59.9823	59.4031	66.0105	58.6618	59.4984	62.3541	63.2859	65.5206	61.9715	60.4064	60.9259	56.3149	58.2133	64.0926	58.1326	4639.88	4725.37	4796.13	5193.87	4894.64	5061.42	5593.37	5377.84	5284.35	5076.17	5713.01	5670	5590.53	5536.54	6152.38	5467.46	5545.43	5811.59
263	P37898	AAP1	YHR047C	97.661	17.5016	16.3576	17.8765	17.6543	17.639	18.751	19.2514	19.959	16.9843	17.2219	18.481	18.6843	17.3536	16.1925	18.2711	14.8484	16.3281	15.7271	15.9653	15.9183	15.5864	16.5998	14.9725	15.0791	15.5804	14.7516	14.5846	1709.22	1597.5	1745.83	1724.14	1722.64	1831.24	1880.11	1949.21	1658.71	1681.91	1804.87	1824.73	1694.77	1581.38	1784.37	1450.11	1594.62	1535.92
264	P38431:P38431-2	TIF5	YPR041W	45.261	70.6879	74.4811	72.0513	71.0628	77.7725	80.193	84.3461	84.945	85.0744	90.6212	89.4038	88.8426	92.464	95.6955	101.048	97.972	102.275	97.5914	94.9182	95.5409	94.0564	94.1798	96.0339	95.9422	95.7959	96.0156	97.2985	3199.4	3371.09	3261.11	3216.37	3520.06	3629.62	3817.59	3844.69	3850.55	4101.61	4046.51	4021.11	4185.01	4331.28	4573.52	4434.31	4629.05	4417.09
265	P39002	FAA3	YIL009W	77.946	10.0533	9.78187	14.8333	12.5487	11.4389	12.2112	15.5978	15.9227	12.9322	15.4076	18.0818	19.7931	18.7211	20.8654	22.1255	17.8677	19.7905	19.3231	17.1054	15.9373	15.281	14.6276	14.9474	13.7481	14.1785	15.8173	14.4864	783.611	762.457	1156.2	978.117	891.62	951.816	1215.78	1241.11	1008.01	1200.96	1409.4	1542.79	1459.24	1626.37	1724.59	1392.72	1542.59	1506.16
266	P43123	QRI1	YDL103C	53.475	43.3043	45.6194	44.6976	34.5483	39.6239	37.9312	34.3762	34.9999	33.2568	33.5368	33.1804	32.6777	33.0311	32.2912	31.9874	28.1653	31.5458	27.5552	26.4947	25.7267	27.0901	22.7518	23.0366	22.3865	21.7806	22.334	20.804	2315.7	2439.5	2390.2	1847.47	2118.89	2028.37	1838.27	1871.62	1778.41	1793.38	1774.32	1747.44	1766.34	1726.77	1710.52	1506.14	1686.91	1473.51
267	P43609	RSC8	YFR037C	63.167	15.5076	15.7999	17.4242	14.678	14.8302	15.1292	17.804	17.586	17.0307	17.896	17.2309	16.969	18.2135	17.62	18.4961	16.7396	15.4748	16.3216	15.7901	15.2955	16.0843	14.9914	16.4783	16.0951	15.6681	14.6626	14.719	979.569	998.031	1100.64	927.167	936.778	955.666	1124.63	1110.85	1075.78	1130.44	1088.42	1071.88	1150.49	1113	1168.34	1057.39	977.499	1030.99
268	P47037	SMC3	YJL074C	141.33	3.32364	3.79701	3.70062	3.612	3.7242		3.09425	3.78788	3.1228	3.36107	3.62238	2.8207	3.30535	3.3309		2.88594	3.28763	4.21132	3.1191	3.69971	3.33483	2.82375	2.88147	2.76856	2.24225	2.57839	3.78137	469.731	536.631	523.009	510.485	526.341		437.311	535.342	441.345	475.02	511.951	398.649	467.146	470.755		407.87	464.64	595.186
269	P53742	NOG2	YNR053C	55.488	6.39899	6.267	7.00676	7.11228	8.88054	7.56704	11.4221	12.2136	10.2115	13.2348	15.0962	15.1667	15.8515	18.3678	15.2905	20.178	18.3873	18.1038	18.5118	20.432	19.7485	22.3302	23.4733	22.8842	23.1803	23.1097	25.2085	355.067	347.743	388.791	394.646	492.764	419.88	633.789	677.706	566.614	734.375	837.655	841.568	879.57	1019.19	848.441	1119.64	1020.28	1004.54
270	P54113	ADE16	YLR028C	65.282	96.324	96.26	101.406	87.8205	78.8285	86.067	69.9065	67.9232	72.4633	62.3758	63.6072	60.6131	57.4771	55.9974	62.2504	56.6535	54.0714	52.518	48.1878	49.0595	52.3002	47.9948	46.8777	48.6877	46.1021	49.4729	46.1395	6288.22	6284.05	6620.01	5733.1	5146.08	5618.63	4563.64	4434.17	4730.55	4072.02	4152.4	3956.95	3752.22	3655.62	4063.83	3698.46	3529.89	3428.48
271	Q04373	PUF6	YDR496C	75.105	37.4895	37.3605	38.0897	34.4116	36.0705	35.0268	36.7409	36.1363	36.0109	35.9194	37.4715	39.5543	40.8024	39.9485	41.978	40.9085	40.3368	41.0594	39.2462	37.4739	39.4519	35.5484	35.6227	36.604	35.0443	36.2915	35.9117	2815.65	2805.96	2860.73	2584.48	2709.07	2630.69	2759.42	2714.02	2704.6	2697.73	2814.3	2970.72	3064.46	3000.33	3152.76	3072.43	3029.5	3083.76
272	Q05911	ADE13	YLR359W	54.51	342.857	317.183	325.109	304.628	324.557	293.321	349.498	329.591	321.205	369.307	357.669	354.585	384.131	403.271	390.576	382.376	406.659	405.964	439.726	393.008	397.443	344.276	378.929	345.489	378.067	362.998	377.136	18689.1	17289.6	17721.7	16605.3	17691.6	15988.9	19051.1	17966	17508.9	20130.9	19496.5	19328.4	20939	21982.3	21290.3	20843.3	22167	22129.1
273	Q08245	ZEO1	YOL109W	12.589	691.579	754.496	703.616	696.317	701.12	704.173	625.822	612.356	620.419	582.955	571.162	515.989	539.258	536.817	513.42	493.239	491.705	463.818	501.584	485.266	454.108	431.734	423.586	370.629	396.686	367.395	339.974	8706.29	9498.35	8857.83	8765.94	8826.4	8864.84	7878.47	7708.95	7810.46	7338.82	7190.36	6495.78	6788.72	6757.99	6463.44	6209.38	6190.07	5839.01
274	Q12250	RPN5	YDL147W	51.768	113.567	112.569	114.993	103.251	101.146	105.852	86.3335	86.6149	86.9541	78.4821	80.741	82.3746	73.8049	67.1506	77.2216	63.2391	63.3646	65.1822	62.1972	56.8044	62.5049	48.412	48.6477	48.2906	47.6298	47.4121	47.0811	5879.14	5827.49	5952.95	5345.09	5236.15	5479.76	4469.31	4483.88	4501.44	4062.86	4179.8	4264.37	3820.73	3476.25	3997.61	3273.76	3280.26	3374.35
275	P06106	MET17	YLR303W	48.671	1851.94	1804.18	1913.21	1784.4	1929.72	1984.39	1985.46	2058.34	1988.84	2043.02	2112.1	2082.4	2154.05	2212.23	2210	2220.02	2235.5	2220.41	2274.61	2191.93	2291.22	1858.37	1893.4	1852.09	1756.99	1635.9	1582.44	90135.8	87811.1	93117.9	86848.7	93921.3	96582.1	96634.2	100182	96798.9	99435.7	102798	101352	104840	107672	107563	108050	108804	108070
276	P07170	ADK1	YDR226W	24.254	606.196	604.813	609.619	548.596	579.132	573.038	515.96	515.3	526.062	520.043	504.169	497.202	554.179	545.084	573.473	586.152	569.744	572.225	638.39	722.004	657.406	657.285	668.574	649.293	623.213	595.858	560.551	14702.7	14669.1	14785.7	13305.7	14046.3	13898.5	12514.1	12498.1	12759.1	12613.1	12228.1	12059.1	13441.1	13220.5	13909	14216.5	13818.6	13878.7
277	P11075	SEC7	YDR170C	226.88	7.13179	6.27797	6.90225	7.14264	7.20814	8.13621	6.45035	7.54113	6.89758	5.7971	6.57769	6.2216	5.92394	6.79151	3.54049	5.69851	6.29347	6.03893	5.47033	5.6463	5.63115	4.84135	4.66917	4.17769	4.11222	4.9314	4.49377	1618.06	1424.35	1565.98	1620.52	1635.38	1845.94	1463.45	1710.93	1564.92	1315.25	1492.35	1411.56	1344.02	1540.86	803.267	1292.88	1427.86	1370.11
278	P12612	TCP1	YDR212W	60.48	109.154	104.477	104.745	102.099	108.393	107.1	103.56	109.586	102.261	105.622	102.119	107.022	107.028	104.175	113.067	105.9	103.425	105.698	102.746	96.8183	102.028	96.9373	99.2538	95.8594	96.4724	93.5005	96.9922	6601.65	6318.74	6335	6174.92	6555.62	6477.39	6263.31	6627.75	6184.77	6388.03	6176.15	6472.66	6473.07	6300.52	6838.27	6404.84	6255.17	6392.64
279	P12687	MRP7	YNL005C	43.226	14.141	14.4096	13.9471	14.474	14.4255	15.2574	21.8745	22.4317	20.7142	22.5125	24.4665	22.9375	23.6188	25.6077	27.8255	29.7625	28.2597	27.2048	29.891	31.6083	28.8104	26.4809	28.1521	26.3191	26.5291	25.7535	24.4939	611.258	622.87	602.876	625.653	623.555	659.518	945.546	969.631	895.392	973.125	1057.59	991.497	1020.94	1106.92	1202.79	1286.51	1221.55	1175.95
280	P14742	GFA1	YKL104C	80.046	188.965	186.375	184.444	172.236	160.768	163.9	132.52	127.033	133.031	120.394	116.965	120.198	118.18	101.128	107.349	98.5878	89.9991	95.8393	95.8669	89.9098	94.0846	74.2695	75.979	74.0489	73.4434	66.7327	68.3712	15125.9	14918.6	14764	13786.8	12868.8	13119.5	10607.7	10168.5	10648.6	9637.03	9362.62	9621.35	9459.84	8094.89	8592.88	7891.56	7204.07	7671.55
281	P22579	SIN3	YOL004W	174.84	7.64309	8.14135	8.14505	8.33727	7.20408	7.61961	8.42098	8.50003	8.60132	7.95443	5.65107	10.0957	7.42466	5.8442	8.1963	6.9821	7.18167	6.64132	5.48761	7.29332	6.79767	6.24935	6.33501	6.15426	6.06603	4.80896	5.64375	1336.32	1423.43	1424.08	1457.69	1259.56	1332.21	1472.32	1486.15	1503.85	1390.75	988.032	1765.13	1298.13	1021.8	1433.04	1220.75	1255.64	1161.17
282	P26263	PDC6	YGR087C	61.58	5.86246	6.63952	5.75339	6.53331	4.28599	4.86045	1.06837	2.69957	1.1452	1.21499	0.609032																	361.01	408.861	354.294	402.321	263.932	299.307	65.7903	166.24	70.5214	74.8189	37.5042
283	P26785	RPL16B	YNL069C	22.249	549.097	553.968	552.842	559.409	593.184	597.811	656.061	664.124	638.519	682.625	711.61	749.043	742.185	761.15	784.088	833.224	795.858	818.818	787.605	835.371	801.61	840.117	842.383	847.874	842.72	866.579	860.695	12216.9	12325.2	12300.2	12446.3	13197.7	13300.7	14596.7	14776.1	14206.4	15187.7	15832.6	16665.5	16512.9	16934.8	17445.2	18538.4	17707.1	18217.9
284	P32657	CHD1	YER164W	168.24	1.38444	1.38377	1.30296	1.55612	1.55752	1.66453	1.69139	2.08389	1.87315	1.94304	2.0836	2.18392	1.9485	2.00617	1.96184	2.07786	1.83841	2.21886	1.80806	1.85529	2.02048	1.45055	1.96283	2.15694	1.74622	1.99813	1.38139	232.918	232.806	219.21	261.801	262.038	280.041	284.559	350.594	315.139	326.897	350.545	367.423	327.816	337.518	330.06	349.579	309.295	373.302
285	P32790	SLA1	YBL007C	135.85	11.5714	11.2401	10.7448	11.9514	10.7132	11.1008	11.9012	11.9635	11.5578	11.0016	11.4276	11.2812	10.3741	10.2373	10.2448	10.3631	9.62567	9.13412	9.16607	8.98902	8.30668	8.61981	8.28553	7.32988	7.83301	8.50778	7.94633	1571.97	1526.97	1459.68	1623.6	1455.39	1508.05	1616.78	1625.24	1570.13	1494.57	1552.44	1532.55	1409.32	1390.73	1391.76	1407.83	1307.65	1240.87
286	P32861	UGP1	YKL035W	55.987	165.051	161.854	154.433	149.803	151.31	148.295	130.483	132.041	127.758	124.61	121.743	119.224	113.358	107.889	112.047	97.163	95.1367	91.285	82.6388	83.5599	82.7483	78.7953	79.8105	74.0104	75.2887	70.5561	70.8169	9240.7	9061.7	8646.23	8386.99	8471.4	8302.61	7305.36	7392.59	7152.77	6976.54	6816.03	6674.98	6346.56	6040.38	6273.19	5439.86	5326.42	5110.77
287	P33322	CBF5	YLR175W	54.704	121.106	126.29	115.091	116.031	114.166	122.033	111.612	119.359	115.315	113.492	118.579	119.163	120.06	125.937	134.205	126.376	121.772	126.891	132.138	127.101	131.814	128.047	124.664	122.802	126.879	127.423	128.047	6624.99	6908.58	6295.96	6347.38	6245.36	6675.71	6105.63	6529.4	6308.18	6208.48	6486.74	6518.68	6567.78	6889.28	7341.52	6913.26	6661.41	6941.45
288	P33330	SER1	YOR184W	43.415	163.571	164.83	160.407	163.411	157.534	154.784	165.726	164.417	166.031	169.943	167.251	173.291	167.6	158.747	170.037	165.245	160.992	164.329	177.674	167.834	171.914	162.198	156.113	162.223	161.316	161.207	178.347	7101.46	7156.09	6964.06	7094.48	6839.34	6719.97	7195	7138.15	7208.25	7378.09	7261.18	7523.44	7276.37	6892.02	7382.14	7174.12	6989.45	7134.35
289	P36049	EBP2	YKL172W	49.734	32.4524	33.7458	33.0232	35.4711	38.3379	33.6535	41.5959	43.7101	40.3108	45.0099	44.6828	42.749	46.4683	47.1678	46.6755	46.9069	47.3403	47.3221	47.4179	43.9601	47.5508	45.4004	43.1276	42.7528	44.3405	44.6585	44.6909	1613.99	1678.32	1642.37	1764.12	1906.7	1673.72	2068.73	2173.88	2004.82	2238.52	2222.26	2126.08	2311.05	2345.84	2321.36	2332.87	2354.42	2353.52
290	P37292	SHM1	YBR263W	53.686	150.568	152.624	158.155	145.343	151.774	155.558	177.569	172.983	179.21	180.707	185.105	180.346	188.879	189.565	188.853	183.42	185.696	180.885	167.479	151.819	166.887	141.003	143.411	138.514	135.601	135.07	134.045	8083.41	8193.79	8490.71	7802.88	8148.16	8351.3	9532.99	9286.76	9621.07	9701.41	9937.54	9682.04	10140.1	10177	10138.8	9847.09	9969.25	9711.01
291	P38427	TSL1	YML100W	123.02	40.1024	41.1746	40.0778	48.2207	42.7831	44.8114	41.5154	39.5072	37.9531	28.8507	29.504	29.6961	20.6817	15.8311	13.8639	8.53702	8.29067	9.43555	6.93519	10.188	6.5405	7.68588	8.62622	8.41041	6.51632	5.50809	5.41435	4933.4	5065.3	4930.37	5932.12	5263.18	5512.7	5107.22	4860.18	4668.99	3549.22	3629.58	3653.21	2544.26	1947.54	1705.54	1050.22	1019.92	1160.76
292	P38791	DYS1	YHR068W	42.892	50.7532	49.2914	52.7507	47.109	48.2832	49.8299	58.2301	61.7065	57.6159	60.7882	66.488	63.4483	65.1962	67.1918	65.9467	69.9429	68.9421	70.7593	70.8928	70.85	70.1518	81.7776	83.2559	87.035	95.5402	95.3115	103.555	2176.9	2114.2	2262.58	2020.6	2070.96	2137.3	2497.6	2646.71	2471.26	2607.33	2851.8	2721.42	2796.4	2881.99	2828.59	2999.99	2957.06	3035.01
293	P39015	STM1	YLR150W	29.995	347.701	363.82	357.989	324.469	343.508	349.692	378.6	381.019	385.216	399.798	402.975	392.129	422.099	439.784	452.825	470.606	470.999	463.168	476.354	501.517	487.906	520.127	520.854	518.786	523.705	526.577	519.004	10429.3	10912.8	10737.9	9732.46	10303.5	10489	11356.1	11428.7	11554.6	11991.9	12087.2	11761.9	12660.9	13191.3	13582.5	14115.8	14127.6	13892.7
294	P39676	YHB1	YGR234W	44.646	405.864	367.125	410.338	473.134	542.239	527.931	738.631	712.786	675.894	916.956	920.648	949.355	1143.24	1191.21	1216.87	1289.29	1234.81	1190.05	1386.91	1430.09	1420.21	1277.31	1344.04	1237.46	1140.07	1065.05	977.687	18120.2	16390.7	18320	21123.5	24208.8	23570	32976.9	31823.1	30175.9	40938.4	41103.3	42384.9	51040.9	53182.8	54328.2	57561.5	55129.3	53130.8
295	P40462	TMA108	YIL137C	107.72	8.10612	7.71688	7.88272	7.05147	7.21651	6.30057	8.2293	7.78591	7.70322	8.28593	8.4332	8.496	8.50015	7.23262	8.32898	7.43973	6.55802	8.04574	8.25394	7.46608	7.90153	8.86696	8.70057	8.20569	8.67492	8.02857	8.35239	873.191	831.262	849.127	759.584	777.363	678.697	886.46	838.698	829.79	892.561	908.424	915.189	915.636	779.098	897.197	801.408	706.429	866.687
296	P41939	IDP2	YLR174W	46.562	483.177	476.595	474.366	427.877	430.59	440.777	349.156	356.473	362.399	334.771	316.163	317.089	338.148	343.402	344.769	308.975	282.495	293.26	279.309	293.787	287.606	129.396	141.597	114.541	84.2701	60.1491	35.073	22497.7	22191.2	22087.4	19922.8	20049.1	20523.5	16257.4	16598.1	16874	15587.6	14721.2	14764.3	15744.8	15989.5	16053.1	14386.5	13153.5	13654.8
297	P43535	GCN20	YFR009W	85.026	30.0807	30.2444	28.1159	27.1637	28.6421	27.7928	32.6983	32.1419	32.1932	34.3862	30.2733	32.9017	33.5874	32.1501	34.3336	30.5183	31.514	33.5526	33.4916	34.7761	33.1059	37.7902	36.3957	37.0521	34.0891	36.3035	36.0167	2557.64	2571.56	2390.58	2309.62	2435.32	2363.11	2780.2	2732.9	2737.26	2923.72	2574.02	2797.5	2855.81	2733.59	2919.25	2594.85	2679.51	2852.84
298	P43616	DUG1	YFR044C	52.871	221.21	235.55	235.296	184.168	192.986	217.843	175.542	172.6	172.805	169.097	169.304	170.61	163.957	160.662	168.462	154.2	156.882	152.991	147.117	155.408	147.713	144.293	145.355	140.55	134.485	130.227	120.504	11695.6	12453.8	12440.3	9737.13	10203.4	11517.6	9281.1	9125.54	9136.38	8940.32	8951.26	9020.32	8668.57	8494.34	8906.74	8152.71	8294.5	8088.77
299	P48582	BRO1	YPL084W	97.275	14.1722	15.3083	11.6066	14.2278	15.247	11.854	11.3478	11.2748	7.46739	10.3007	7.29351	11.9239	10.5986	8.72284	6.83074	7.81657	6.91536	5.91445	7.08284	6.9119	5.66471	9.25759	6.41367	4.87656	5.88679	14.3259	5.3711	1378.6	1489.12	1129.03	1384.01	1483.15	1153.1	1103.86	1096.76	726.391	1002	709.476	1159.89	1030.98	848.514	664.46	760.356	672.691	575.328
300	P52910	ACS2	YLR153C	75.491	168.546	145.27	167.165	180.424	197.929	195.23	312.591	311.281	302.017	330.679	356.487	368.877	375.634	368.704	399.314	356.067	353.669	362.76	409.795	456.928	416.576	427.596	432.191	420.815	403.964	401.149	378.414	12723.7	10966.6	12619.4	13620.4	14941.8	14738.1	23597.8	23498.9	22799.6	24963.3	26911.5	27846.9	28357	27833.9	30144.6	26879.9	26698.8	27385.1
301	P54838	DAK1	YML070W	62.206	103.072	106.983	105.742	92.799	99.2115	96.918	81.0484	80.8499	77.5037	71.9839	71.1273	70.9976	70.3553	61.9263	66.513	55.6355	53.8028	53.1619	48.9867	47.2053	47.5022	44.6954	45.5907	46.152	45.7707	43.1517	42.8844	6411.71	6655	6577.78	5772.65	6171.55	6028.88	5041.7	5029.35	4821.19	4477.83	4424.54	4416.48	4376.52	3852.19	4137.51	3460.86	3346.86	3306.99
302	P89105	CTR9	YOL145C	124.71	8.12578	6.84	6.19002	7.85156	7.89406	5.81821	7.8875	7.83742	7.79238	6.99975	7.25871	7.87786	7.91969	7.33376	7.78332	6.01682	6.76862	8.1804	6.75776	6.73613	6.50192	6.99787	7.28423	6.35603	6.14138	7.0719	6.55045	1013.37	853.017	771.958	979.168	984.468	725.589	983.65	977.404	971.788	872.939	905.234	982.448	987.664	914.593	970.658	750.357	844.114	1020.18
303	Q01477	UBP3	YER151C	101.92	5.331	5.67931	5.8729	5.288	5.23553	5.78686	6.09662	6.93911	5.53049	6.18144	6.75492	6.60199	6.24719	6.33568	6.54188	6.89238	6.7692	6.42122	6.41025	7.14503	7.3137	7.58824	7.58884	7.75866	7.61245	7.96594	8.02996	543.335	578.836	598.566	538.953	533.606	589.796	621.368	707.234	563.668	630.012	688.461	672.875	636.714	645.733	666.749	702.471	689.917	654.451
304	Q02776	TIM50	YPL063W	55.098	27.8486	25.1818	24.5192	30.068	31.2313	32.3039	45.8882	43.1436	41.6936	45.2911	51.8267	49.2997	52.212	52.5663	58.0007	56.1293	55.6634	55.1195	57.8489	56.5594	56.7825	58.0824	55.1481	54.8504	56.561	58.0757	51.094	1534.4	1387.47	1350.96	1656.69	1720.78	1779.88	2528.35	2377.12	2297.24	2495.45	2855.55	2716.32	2876.78	2896.3	3195.72	3092.61	3066.94	3036.98
305	Q04660	ERB1	YMR049C	91.704	21.0368	20.1317	20.5159	20.9578	21.788	21.5305	23.9158	27.3944	23.0035	25.2984	26.9058	25.2561	27.7879	26.7194	27.2148	25.9603	27.599	26.367	27.4257	24.7595	25.4993	23.3782	23.8404	25.1375	24.7762	26.5268	26.3038	1929.16	1846.15	1881.39	1921.92	1998.04	1974.43	2193.18	2512.18	2109.51	2319.97	2467.37	2316.09	2548.27	2450.27	2495.7	2380.67	2530.94	2417.96
306	Q04728	ARG7	YMR062C	47.848	81.6261	78.6149	85.3754	116.549	121.002	123.989	137.944	138.58	148.44	120.015	119.923	114.26	87.9134	78.2559	82.6126	53.6185	54.2605	53.0478	48.1068	47.7669	48.9712	57.2923	54.7736	56.1732	58.0124	62.521	67.7235	3905.65	3761.57	4085.04	5576.64	5789.71	5932.6	6600.36	6630.78	7102.57	5742.5	5738.09	5467.12	4206.48	3744.39	3952.85	2565.54	2596.25	2538.23
307	Q07551		YDL124W	35.56	357.379	326.096	377.772	325.772	313.399	331.465	210.556	207.099	225.18	168.97	150.156	151.003	108.461	86.6233	93.2072	61.0677	58.486	55.4457	51.0085	51.2877	48.9134	35.3622	36.3485	32.9426	31.4074	27.1174	28.4421	12708.4	11596	13433.6	11584.5	11144.5	11786.9	7487.37	7364.45	8007.41	6008.57	5339.55	5369.66	3856.86	3080.32	3314.45	2171.57	2079.76	1971.65
308	Q07878	VPS13	YLL040C	357.85	2.4519	1.59526	2.52496	1.53909	1.4955	2.60716	1.87618	1.51823	2.40404	0.797406	1.49423	1.25501	1.75591	0.50549		0.502248	1.22674	1.92996		1.69456		0.480638	0.290356	0.693687				877.412	570.862	903.557	550.762	535.163	932.973	671.39	543.3	860.287	285.352	534.712	449.104	628.353	180.889		179.729	438.988	690.636
309	Q12428	PDH1	YPR002W	57.683	242.538	242.811	234.379	206.191	217.485	207.642	213.591	218.394	205.874	238.629	235.714	249.774	278.837	296.839	304.528	352.359	355.508	369.893	342.637	234.228	339.936	142.356	142.991	131.907	109.89	102.254	81.2055	13990.3	14006	13519.7	11893.7	12545.2	11977.4	12320.5	12597.6	11875.4	13764.8	13596.7	14407.7	16084.2	17122.5	17566.1	20325.1	20506.8	21336.5
310	Q12499	NOP58	YOR310C	56.956	120.084	112.71	115.062	116.713	114.914	113.916	126.336	123.767	125.409	132.613	130.341	126.41	138.693	138.921	148.857	149.81	140.059	145.192	151.465	147.3	149.603	148.755	154.28	141.059	152.3	146.817	143.874	6839.51	6419.49	6553.48	6647.49	6545.06	6488.22	7195.6	7049.27	7142.82	7553.09	7423.68	7199.79	7899.42	7912.4	8478.29	8532.56	7977.23	8269.55
311	Q99287	SEY1	YOR165W	89.431	13.394	13.5921	14.8032	15.3152	14.0012	14.36	13.4764	15.8983	13.773	12.9399	13.0234	16.5225	14.1767	12.7798	10.7676	10.3881	10.0241	12.9424	12.3358	11.6592	11.2113	10.6069	9.90808	9.26646	9.47801	11.2128	8.59614	1197.84	1215.55	1323.86	1369.65	1252.14	1284.23	1205.21	1421.8	1231.74	1157.23	1164.69	1477.62	1267.84	1142.91	962.955	929.016	896.465	1157.45
312	P00331	ADH2	YMR303C	36.731	3646.72	2489.03	4368.62	3343.46	2463.88	2834.21	2324.7	1928.59	2952.14	2020.02	2913.76	2673.28	1714.41	1749.69	2611	1834.45	1763.22	1543.24	725.453	314.262	695.851	326.867	323.156	319.099	289.671	227.005	103.413	133948	91424.5	160464	122809	90500.9	104103	85388.5	70838.9	108435	74197.5	107025	98192.4	62972.2	64267.7	95904.5	67381.4	64764.8	56684.6
313	P00549	CDC19	YAL038W	54.544	1660.69	1794.43	1709.08	1676.32	1562.86	1706.62	1232.74	1264.53	1336.76	1077.58	1063.14	1137.02	882.033	801.832	892.527	768.057	784.713	756.562	788.782	786.441	810.336	753.612	754.616	776.479	789.806	810.656	927.392	90580.9	97875.5	93220.3	91433	85244.4	93085.7	67238.6	68972.4	72912.1	58775.4	57988.1	62017.4	48109.6	43735.1	48682	41892.9	42801.4	41265.9
314	P00890	CIT1	YNR001C	53.359	803.21	728.006	686.274	787.466	727.173	673.812	746.822	688.709	653.548	751.361	719.468	756.144	846.919	828.732	942.179	1058.44	977.919	1068.17	1295.2	1270.76	1227.38	1025.62	981.47	961.295	828.768	676.104	628.559	42858.5	38845.7	36618.9	42018.4	38801.2	35954	39849.7	36748.8	34872.7	40091.9	38390.1	40347.1	45190.8	44220.3	50273.7	56477.1	52180.8	56996.4
315	P00937	TRP3	YKL211C	53.489	45.0928	43.5861	44.5847	56.3893	57.2551	57.5791	79.7791	80.747	79.4303	81.8607	76.1756	76.4471	69.707	66.5853	67.8994	53.7263	58.1622	51.97	53.7872	52.81	50.9987	51.0572	50.5355	47.8691	50.5965	50.4245	50.9768	2411.97	2331.37	2384.79	3016.2	3062.52	3079.85	4267.31	4319.07	4248.65	4378.65	4074.56	4089.08	3728.56	3561.58	3631.87	2873.77	3111.04	2779.82
316	P04173	LEU2	YCL018W	38.952	507.744	497.313	499.894	460.537	474.564	459.032	419.67	431.99	437.127	440.252	440.139	438.021	465.685	477.564	482.6	491.826	497.151	505.489	534.952	499.761	522.109	412.095	422.412	404.748	391.703	371.489	358.469	19777.6	19371.3	19471.9	17938.8	18485.2	17880.2	16347	16826.9	17027	17148.7	17144.3	17061.8	18139.4	18602.1	18798.2	19157.6	19365	19689.8
317	P07244	ADE5,7	YGL234W	86.067	157.857	165.386	162.836	186.006	186.156	185.721	213.948	220.912	203.626	222.885	225.133	237.33	242.462	243.809	263.798	254.719	250.998	260.277	263.067	258.307	259.683	249.034	243.157	253.524	238.911	248.159	265.042	13586.2	14234.3	14014.8	16009	16021.9	15984.5	18413.8	19013.2	17525.5	19183	19376.5	20426.2	20868	20983.9	22704.3	21922.9	21602.7	22401.3
318	P07278	BCY1	YIL033C	47.218	255.202	265.32	262.565	194.976	186.586	211.071	128.15	129.533	134.47	114.853	103.782	105.985	95.8629	85.9047	94.8592	75.3535	72.8852	73.8978	67.3326	58.6281	66.846	51.3569	52.1469	50.6695	46.1655	43.2802	39.0805	12050.1	12527.9	12397.8	9206.39	8810.21	9966.34	6050.97	6116.27	6349.41	5423.13	4900.36	5004.4	4526.45	4056.25	4479.06	3558.04	3441.49	3489.31
319	P07284	SES1	YDR023W	53.309	218.975	219.338	230.757	188.967	188.629	194.337	173.607	169.46	174.262	180.385	186.255	187.323	194.863	202.905	201.448	210.008	216.342	213.967	223.351	215.542	223.845	203.511	207.537	207.433	198.09	192.04	196.36	11673.3	11692.7	12301.4	10073.7	10055.6	10359.9	9254.81	9033.77	9289.71	9616.12	9929.06	9986.01	10387.9	10816.6	10739	11195.3	11533	11406.4
320	P25087	ERG6	YML008C	43.43	434.4	417.485	435.507	667.009	705.369	685.264	898.308	902.558	926.917	831.099	835.702	872.415	722.518	646.067	667.249	505.159	480.915	451.031	333.787	249.751	329.914	218.927	218.587	208.699	211.157	207.309	197.018	18866	18131.4	18914.1	28968.2	30634.2	29761	39013.5	39198.1	40256	36094.6	36294.6	37889	31379	28058.7	28978.6	21939.1	20886.1	19588.3
321	P25386	USO1	YDL058W	206.45	2.73782	2.47769		2.89477	2.4385	2.00598	3.21779	1.83431	1.61901	2.69604	1.79865	2.70174		1.616	2.60616	2.55843	3.12854	1.11243	1.90587	2.34118	1.5534	2.73799		2.05082	1.15356	2.20186	1.86404	565.223	511.519		597.625	503.428	414.134	664.313	378.692	334.244	556.598	371.332	557.774		333.624	538.042	528.188	645.888	229.662
322	P26784	RPL16A	YIL133C	22.201	285.196	308.031	335.469	265.006	299.536	291.952	300.31	318.549	319.994	346.3	373.225	329.405	348.291	382.485	377.649	368.461	386.576	367.108	382.213	389.481	385.882	410.053	396.812	407.643	408.069	416.203	423.206	6331.64	6838.61	7447.74	5883.39	6650.01	6481.64	6667.19	7072.1	7104.19	7688.2	8285.96	7313.12	7732.4	8491.55	8384.18	8180.2	8582.37	8150.18
323	P26786	RPS7A	YOR096W	21.622	919.684	943.797	927.118	975.003	959.997	1015.23	1122.03	1104.18	1104.27	1201.83	1142.87	1210.97	1183.75	1184.37	1240.6	1270.65	1269.1	1252.78	1279.3	1326.05	1278.94	1363.03	1348.91	1334.55	1366.95	1391.09	1361.85	19885.4	20406.8	20046.1	21081.5	20757	21951.2	24260.4	23874.5	23876.4	25985.9	24711.1	26183.6	25595	25608.5	26824.3	27474.1	27440.6	27087.5
324	P27929	NAM9	YNL137C	56.355	15.6374	14.3873	14.7908	16.0802	17.1294	17.7577	25.3991	26.1363	23.8365	26.7631	28.8235	25.8419	28.6691	31.3026	30.5877	33.5304	32.779	33.4613	34.2674	38.4175	35.2305	37.7231	35.5272	37.9918	36.854	35.9353	33.6934	881.246	810.799	833.536	906.2	965.329	1000.73	1431.37	1472.91	1343.31	1508.24	1624.35	1456.32	1615.65	1764.06	1723.77	1889.6	1847.26	1885.71
325	P32457	CDC3	YLR314C	60.054	49.1185	52.5851	51.977	47.9483	46.1999	49.9145	50.4939	52.2873	52.2235	52.2977	48.5994	50.1524	49.5042	49.2004	50.0366	47.2063	46.5854	47.0379	40.7672	44.377	46.0967	39.4327	42.4329	41.7719	40.5166	39.2144	39.7864	2949.76	3157.94	3121.42	2879.49	2774.49	2997.56	3032.36	3140.06	3136.23	3140.69	2918.59	3011.85	2972.93	2954.68	3004.9	2834.93	2797.64	2824.81
326	P36037	DOA1	YKL213C	79.505	14.7201	17.9291	16.8758	16.4965	16.1407	13.7728	17.5558	16.112	13.8267	15.8757	15.4938	14.1064	16.8582	14.7547	16.6089	11.3758	13.3107	11.0487	13.6958	11.3219	13.6652	13.0234	14.1092	10.4634	10.5103	10.8668	10.7553	1170.32	1425.45	1341.71	1311.56	1283.27	1095.01	1395.78	1280.98	1099.29	1262.19	1231.84	1121.53	1340.31	1173.07	1320.49	904.431	1058.27	878.425
327	P36046	MIA40	YKL195W	44.536	35.4033	38.1895	36.8876	34.5449	38.175	37.1822	38.1132	39.827	38.3689	39.0576	39.9422	37.8931	39.2799	40.5659	41.6016	41.0854	42.5013	40.4221	44.2277	45.4452	46.1275	39.0462	40.077	37.8358	36.7016	34.5419	30.3564	1576.72	1700.81	1642.82	1538.49	1700.16	1655.95	1697.41	1773.73	1708.8	1739.47	1778.87	1687.61	1749.37	1806.64	1852.77	1829.78	1892.84	1800.24
328	P38230	ZTA1	YBR046C	37.018	50.2997	47.7235	50.2572	53.5489	52.5331	60.5029	50.0829	49.9114	51.7093	42.0791	43.1674	41.8153	32.7937	28.2392	29.5265	20.4126	20.003	17.4292	12.358	9.29998	12.5722	5.39804	7.60579	5.62828	5.02114			1861.99	1766.63	1860.42	1982.27	1944.67	2239.7	1853.97	1847.62	1914.18	1557.69	1597.97	1547.92	1213.96	1045.36	1093.01	755.634	740.47	645.193
329	P38250	IST2	YBR086C	105.85	22.5646	20.7829	19.7545	20.907	19.4359	17.3124	15.8301	18.9978	15.2864	12.7217	15.7395	13.3969	12.2507	11.9233	11.6396	11.0154	11.1905	10.5393	10.2893	11.1719	8.03159	9.04117	8.65572	7.88587	7.72596	9.91801	7.66869	2388.47	2199.87	2091.01	2213.01	2057.29	1832.52	1675.62	2010.92	1618.07	1346.6	1666.03	1418.06	1296.74	1262.08	1232.06	1165.98	1184.52	1115.58
330	P38254	PBY1	YBR094W	86.352	13.9013	11.6514	11.1338	12.85	10.5971	11.5992	9.99455	8.28245	9.73938	9.22997	8.28389	9.4949	8.0165	8.57447		5.09564	8.44625	8.76066	7.80689	8.07548	5.53755	6.41392	6.6392	7.53314	7.5071	7.16265	6.0737	1200.4	1006.12	961.424	1109.62	915.082	1001.61	863.049	715.206	841.015	797.026	715.331	819.904	692.241	740.422		440.019	729.35	756.5
331	P38682	GLO3	YER122C	55.093	57.8978	59.6965	58.2863	54.2058	57.5115	55.289	53.8591	56.4601	51.213	57.3325	57.8886	54.2542	55.5455	58.8751	59.2563	56.7558	56.5815	51.9914	52.1301	52.9113	52.2845	53.1994	53.0807	49.1832	55.5528	52.9625	50.8135	3189.77	3288.86	3211.17	2986.36	3168.48	3046.04	2967.26	3110.56	2821.48	3158.62	3189.26	2989.03	3060.17	3243.61	3264.61	3126.85	3117.24	2864.36
332	P38737	ECM29	YHL030W	210.43	4.7363	4.31013	4.91178	5.56769	4.34283	4.28622	4.53194	5.74486	5.60535	4.0678	4.89695	5.16168	5.07309	3.99979		4.4928	5.00324	3.624	4.33606	4.67032	3.92363	3.62996			4.20048		3.54794	996.659	906.98	1033.58	1171.61	913.861	901.949	953.655	1208.89	1179.53	855.988	1030.47	1086.17	1067.53	841.675		945.419	1052.83	762.599
333	P39960	BEM2	YER155C	245.43	3.45271	4.63509	4.18084	4.11126	4.47306	3.61366	3.82486	4.3451	3.5687	3.43437	4.48042	4.15697	3.80211	3.31975	4.26763	3.40823	3.97364	4.11243	3.00213	3.90487	3.31837		3.69517	3.21348	2.86456	2.92849	2.72165	847.398	1137.59	1026.1	1009.03	1097.82	886.9	938.735	1066.42	875.866	842.897	1099.63	1020.24	933.153	814.767	1047.41	836.481	975.251	1009.31
334	P39976	DLD3	YEL071W	55.224	42.8682	40.1632	42.8489	48.0867	58.0598	54.9146	102.334	101.031	98.7891	135.379	139.864	144.025	160.548	166.025	178.433	184.741	176.118	188.899	225.709	211.006	232.239	207.093	206.846	211.878	227.751	234.164	269.901	2367.35	2217.97	2366.29	2655.54	3206.3	3032.61	5651.27	5579.32	5455.53	7476.19	7723.87	7953.63	8866.11	9168.54	9853.77	10202.1	9725.94	10431.8
335	P40016	RPN3	YER021W	60.392	106.824	104.107	107.936	105.241	95.325	107.219	84.5771	87.0206	91.2825	72.0343	84.6147	82.5091	72.2748	68.5906	77.1191	56.6097	60.4213	62.9677	60.5154	61.3309	60.5904	52.7667	55.0064	51.7259	48.9768	58.5141	50.3914	6451.29	6287.22	6518.48	6355.72	5756.87	6475.15	5107.78	5255.35	5512.73	4350.29	5110.05	4982.89	4364.82	4142.33	4657.38	3418.77	3648.96	3802.74
336	P40327	RPT2	YDL007W	48.828	99.1983	103.556	99.4438	95.4488	98.66	101.666	81.8127	89.3413	86.9279	80.7029	78.8148	81.7896	73.6583	74.726	76.1124	67.0813	67.6547	67.48	67.0813	62.8622	68.0661	59.8607	61.9674	65.6152	59.1156	61.5488	63.0544	4843.65	5056.43	4855.64	4660.57	4817.37	4964.13	3994.75	4362.36	4244.52	3940.56	3848.37	3993.62	3596.59	3648.72	3716.42	3275.45	3303.45	3294.91
337	P47912	FAA4	YMR246W	77.266	88.6278	87.7605	91.9637	83.3722	80.4163	78.8174	60.1829	56.2378	60.7691	52.1023	48.7731	58.2324	53.3392	47.2123	55.2561	46.2635	43.1779	44.6726	40.6508	33.7129	37.3724	24.053	26.9808	24.2878	24.5647	26.2795	23.3792	6847.91	6780.9	7105.67	6441.83	6213.44	6089.9	4650.09	4345.27	4695.39	4025.74	3768.5	4499.38	4121.3	3647.9	4269.42	3574.6	3336.18	3451.67
338	P49089	ASN1	YPR145W	64.47	140.359	141.535	139.725	174.141	173.331	185.397	226.004	228.835	228.508	217.951	224.198	219.959	196.335	187.323	201.063	167.404	163.758	167.281	160.419	143.922	168.19	159.125	160.41	165.834	167.714	180.647	201.152	9048.98	9124.73	9008.1	11226.8	11174.7	11952.5	14570.5	14753	14731.9	14051.3	14454.1	14180.8	12657.7	12076.7	12962.5	10792.5	10557.5	10784.6
339	P50101	UBP15	YMR304W	143.56	14.3473	14.5763	19.4175	12.6634	13.0291	14.3953	10.29	11.5439	11.273	7.7255	9.85582	8.32573	7.75478	7.3257	8.01636		5.65558	5.38499	4.35583	3.41463	3.77217		3.41008	3.70121	3.90947	4.36154	4.62762	2059.7	2092.57	2787.58	1817.96	1870.45	2066.59	1477.23	1657.24	1618.35	1109.07	1414.9	1195.24	1113.28	1051.68	1150.83		811.915	773.069
340	P53326	YGR266W	YGR266W	81.19	17.3701	18.2292	19.1016	16.0464	14.944	15.6351	15.7151	13.598	14.1098	12.6036	14.5881	14.1846	14.0273	13.0256	15.3799	14.0165	13.724	13.8856	12.3389	11.3285	12.476	8.77798	9.18742	9.3306	7.96045	8.28677	8.03351	1410.28	1480.03	1550.86	1302.81	1213.31	1269.41	1275.91	1104.02	1145.58	1023.28	1184.41	1151.65	1138.88	1057.55	1248.69	1138	1114.25	1127.37
341	P54839	ERG13	YML126C	55.013	242.501	231.177	242.438	248.095	283.343	263.902	350.707	345.769	339.317	361.858	352.735	386.109	339.619	324.838	325.162	290.511	280.053	271.601	267.821	266.318	273.808	246.66	242.252	238.854	232.672	231.755	225.888	13340.7	12717.7	13337.2	13648.4	15587.5	14518.1	19293.4	19021.8	18666.9	19906.9	19405	21241	18683.4	17870.3	17888.1	15981.9	15406.5	14941.6
342	Q01476	UBP2	YOR124C	146.35	7.21728	6.04465	7.11557	7.67199	7.13605	6.13126	6.39261	5.70434	7.00569	5.89946	6.40607	6.2328	5.1009	4.63376	5.19966	4.79975	4.27725	4.80836	4.33782	4.56959	5.05503	4.26606	3.98242	4.14625	3.76319	4.91096	4.06762	1056.25	884.634	1041.36	1122.8	1044.36	897.309	935.558	834.831	1025.28	863.386	937.528	912.171	746.517	678.15	760.97	702.444	625.975	703.703
343	Q02959	HOS3	YPL116W	79.199	2.73004	2.63486	2.6568	2.59596	2.74873	2.50814	3.21856	3.48979	3.27936	3.19309	3.61998	3.3949	4.05773	3.45524	4.66094	3.86038	3.68708	3.23813	3.5249	3.31687	3.51078	3.59951	3.35627	2.85213	2.61103	2.99376	2.92468	216.217	208.678	210.416	205.597	217.696	198.642	254.907	276.388	259.722	252.889	286.699	268.873	321.368	273.651	369.142	305.738	292.013	256.457
344	Q06010	STE23	YLR389C	117.58	12.9669	13.1932	14.7239	13.3431	13.3049	12.5978	12.446	11.7344	10.9121	12.5075		11.9474	10.5103	9.9433	10.7151	11.5239	12.0068	11.401	10.3643	10.6333	11.851		11.5451	10.7662	9.86318	10.8043	10.3817	1524.65	1551.26	1731.24	1568.88	1564.39	1481.25	1463.4	1379.73	1283.04	1470.63		1404.78	1235.8	1169.13	1259.88	1354.98	1411.76	1340.53
345	Q06106	MRD1	YPR112C	101.12	3.19383	2.97329	4.75472	4.26111	4.47853	4.35283	6.21543	5.65483	6.19711	6.71327	7.21084	8.17197	7.52114	8.67956	8.20252	7.95801	8.6822	9.1207	9.0715	7.40539	9.31753	7.74578	8.05487	7.56817	7.73154	8.5942	9.51998	322.96	300.659	480.797	430.883	452.869	440.159	628.504	571.817	626.651	678.846	729.16	826.35	760.538	877.677	829.439	804.714	877.944	922.285
346	Q08911:P0CF35	FDH1:FDH2	YOR388C	41.714	524.353	515.225	514.932	554.013	599.181	553.063	226.83	216.033	246.662	164.172	142.854	136.072	111.973	93.7308	92.2006	58.5308	63.0751	57.1742	24.1042	18.8907	23.8694	45.5583	34.4247	44.5828	20.4342	31.8165	26.8312	21872.9	21492.1	21479.9	23110.1	24994.2	23070.5	9462.01	9011.61	10289.2	6848.26	5959.02	5676.1	4670.85	3909.89	3846.06	2441.56	2631.11	2384.97
347	P00830	ATP2	YJR121W	54.793	1572.48	1497.89	1495.67	1706.11	1959.54	1830.56	2024.58	1942.38	2088.49	2091.34	2401.25	2241.49	2173.86	2204.54	2209.56	2367.48	2362.27	2308.47	2279.16	2350.11	2276.38	2123.32	2153.53	2041.36	1905.64	1767.48	1586.44	86160.9	82073.9	81952.3	93483.2	107369	100302	110933	106429	114435	114591	131572	122818	119112	120793	121068	129721	129436	126488
348	P00950	GPM1	YKL152C	27.608	4167.59	4404	4108.66	4621.56	4240.78	4115.98	2840.73	2821	2760.28	2264.73	2062.05	2286.68	1649.24	1376.71	1389.35	1230.14	1186.52	1220.91	1338.97	1257.27	1251.67	1119.05	1142.07	1121.17	1154.19	1150.65	1244.8	115059	121586	113432	127592	117079	113634	78427	77882.2	76205.7	62524.8	56929.1	63130.8	45532.2	38008.1	38357.3	33961.6	32757.5	33706.8
349	P07251	ATP1	YBL099W	58.607	1283.81	1293.06	1284.69	1466.51	1557.18	1570.5	1706.46	1663.39	1701.32	1714.05	1741.18	1769.99	1827.18	1847.36	1994.73	1957.77	1935.18	1929.88	1987.92	2112.63	1955.28	1858.39	1897.57	1785.96	1651.88	1565.49	1355.56	75240.2	75782.2	75291.8	85947.9	91261.5	92042.5	100011	97486.5	99709.3	100455	102045	103734	107086	108268	116905	114739	113415	113105
350	P0CX38:P0CX37	RPS6B:RPS6A	YBR181C	26.996	901.166	950.508	1017.19	923.965	967.205	1021.37	1061.27	1082.37	1090.06	1102.3	1160.47	1164.69	1166.48	1179.84	1213.48	1251.59	1240.93	1290.33	1288.37	1319.72	1253.33	1412.78	1402.88	1416.38	1443.74	1461.05	1453.41	24327.9	25659.9	27460.2	24943.3	26110.7	27573	28650.1	29219.7	29427.3	29757.8	31328.2	31442	31490.3	31850.9	32759.1	33788	33500.3	34833.7
351	P13663	HOM2	YDR158W	39.543	491.344	449.188	467.353	524.075	496.833	518.834	553.572	544.25	547.886	503.945	473.607	504.156	438.555	389.11	452.295	358.253	339.692	373.913	365.259	376.126	366.722	379.936	359.661	384.953	364.328	331.09	380.188	19429.2	17762.2	18480.6	20723.5	19646.3	20516.3	21889.9	21521.3	21665	19927.5	18727.9	19935.8	17341.8	15386.6	17885.1	14166.4	13432.4	14785.7
352	P14904	LAP4	YKL103C	57.092	142.184	136.65	139.934	130.397	126.377	126.884	115.651	119.59	108.24	92.4863	82.547	87.9882	69.7414	59.652	63.0187	45.1826	42.7907	45.5392	41.4782	39.8158	37.753	42.5331	40.3032	38.1793	34.824	36.3961	33.6087	8117.57	7801.64	7989.14	7444.61	7215.11	7244.08	6602.74	6827.63	6179.63	5280.23	4712.77	5023.42	3981.68	3405.65	3597.87	2579.57	2443	2599.93
353	P16387	PDA1	YER178W	46.343	240.976	247.723	251.774	241.293	246.855	253.491	240.161	249.529	249.322	244.741	271.16	259.844	252.995	261.05	264.927	256.252	258.914	249.105	217.31	208.215	224.826	186.311	190.804	181.479	170.982	168.617	162.398	11167.6	11480.2	11668	11182.3	11440	11747.5	11129.8	11563.9	11554.3	11342.1	12566.4	12041.9	11724.5	12097.9	12277.5	11875.5	11998.9	11544.3
354	P16467	PDC5	YLR134W	61.911		27.885	13.0016	17.3119		12.6814	8.98082		10.2768				7.87009					6.50365		9.42273	6.916		9.47179	9.09607	8.55207		15.3823		1726.39	804.943	1071.8		785.117	556.012		636.244				487.245					402.647
355	P17555	SRV2	YNL138W	57.521	76.8632	74.4082	75.8632	73.0112	67.1087	77.7919	69.499	74.3276	70.9993	69.0296	68.686	66.2459	63.2511	62.2434	67.4903	57.6385	56.2173	55.1604	55.7952	48.9379	53.3577	46.1852	48.563	43.4188	42.1048	41.876	40.1764	4421.25	4280.04	4363.72	4199.68	3860.16	4474.67	3997.65	4275.4	4083.95	3970.65	3950.89	3810.53	3638.27	3580.3	3882.11	3315.43	3233.67	3172.88
356	P21264	ADE2	YOR128C	62.339	100.194	100.583	100.551	107.58	109.867	110.68	122.182	121.298	115.171	123.718	120.849	121.607	128.326	121.667	131.449	118.789	123.104	121.978	120.427	116.963	120.438	112.661	116.644	114.227	116.743	115.482	122.811	6245.96	6270.27	6268.24	6706.42	6848.98	6899.71	7616.73	7561.61	7179.67	7712.45	7533.61	7580.88	7999.69	7584.6	8194.42	7405.19	7674.18	7603.99
357	P22336	RFA1	YAR007C	70.347	30.4452	29.7311	32.7163	29.6796	31.3364	30.1278	30.2178	30.4821	29.1142	28.6925	28.9072	29.2959	30.2042	28.7685	29.6775	27.2926	26.3813	26.7055	25.4188	23.136	25.3595	21.8883	21.8575	21.445	20.803	19.4728	19.4942	2141.73	2091.49	2301.5	2087.87	2204.42	2119.4	2125.73	2144.33	2048.1	2018.43	2033.54	2060.88	2124.78	2023.78	2087.72	1919.95	1855.84	1878.65
358	P22768	ARG1	YOL058W	46.927	634.63	581.794	598.648	843.059	797.98	837.272	1027.5	1000.92	1030.8	930.662	875.737	957.755	706.508	575.256	655.69	403.507	378.807	393.658	393.979	410.244	390.993	436.111	419.801	456.961	436.083	417.906	505.35	29781.3	27301.8	28092.7	39562.2	37446.8	39290.7	48217.3	46970.3	48372.5	43673.2	41095.7	44944.6	33154.3	26995.1	30769.5	18935.4	17776.3	18473.2
359	P23248	RPS1B	YML063W	28.812	121.885	127.315	120.895	124.398	136.25	125.908	140.595	145.063	138.881	149.56	161.48	153.313	149.916	161.32	165.119	168.692	175.165	162.517	169.336	185.272	171.951	195.963	193.168	190.543	200.591	200.317	196.536	3511.75	3668.2	3483.22	3584.15	3925.65	3627.67	4050.81	4179.55	4001.45	4309.12	4652.56	4417.24	4319.39	4647.94	4757.4	4860.34	5046.86	4682.43
360	P23542	AAT2	YLR027C	46.057	155.506	150.339	154.105	164.307	171.836	175.168	211.152	217.036	218.637	215.439	218.913	214.28	216.61	210.913	212.648	201.99	200.721	201.889	215.783	227.863	214.715	229.803	234.912	227.267	223.504	219.566	208.471	7162.13	6924.18	7097.63	7567.48	7914.25	8067.72	9725.01	9996.02	10069.8	9922.46	10082.5	9869.09	9976.42	9714.04	9793.95	9303.03	9244.63	9298.39
361	P31116	HOM6	YJR139C	38.502	451.175	448.768	414.329	474.335	451.429	419.743	502.997	480.426	463.61	503.781	473.366	500.326	514.441	441.292	523.076	483.987	454.3	512.506	503.654	449.855	467.104	434.971	388.811	443.155	407.31	356.665	447.536	17371.1	17278.5	15952.5	18262.9	17380.9	16161	19366.4	18497.3	17849.9	19396.6	18225.5	19263.6	19807	16990.6	20139.5	18634.5	17491.5	19732.5
362	P32074	SEC21	YNL287W	104.83	34.9168	30.6759	37.6769	38.1647	34.0809	34.6049	34.5236	35.9386	35.8217	31.2777	35.7023	37.4774	30.4513	31.062	33.5432	26.7634	29.3006	29.2186	26.4075	28.5811	28.047	26.7772	29.0374	27.4094	24.5609	26.7896	27.0741	3660.33	3215.76	3949.67	4000.8	3572.7	3627.64	3619.11	3767.44	3755.19	3278.84	3742.67	3928.76	3192.21	3256.23	3516.33	2805.61	3071.58	3062.98
363	P32521	PAN1	YIR006C	160.27	18.0651	18.3001	19.2322	16.1965	15.2627	14.3755	13.3311	14.7449	14.2331	13.4741	15.6788	16.2488	14.1866	13.207	16.1514	14.2884	14.7328	14.12	14.8367	14.4688	13.541	12.599	13.7989	11.832	12.2224	12.1253	12.4914	2895.29	2932.96	3082.35	2595.81	2446.15	2303.95	2136.58	2363.17	2281.15	2159.49	2512.84	2604.19	2273.69	2116.69	2588.59	2290	2361.23	2263.02
364	P32599	SAC6	YDR129C	71.772	159.998	153.853	151.334	151.009	146.38	143.693	130.04	125.168	122.86	113.938	114.472	114.528	113.228	102.086	115.055	92.4314	95.4877	105.506	99.3495	91.5141	95.5293	90.7229	97.6132	89.6477	91.5478	94.3594	90.1739	11483.4	11042.3	10861.5	10838.2	10506	10313.1	9333.2	8983.55	8817.93	8177.54	8215.86	8219.9	8126.59	7326.89	8257.73	6633.99	6853.34	7572.37
365	P32916	SRP101	YDR292C	69.277	16.1657	14.1502	15.7097	14.8656	14.6934	12.8701	13.7447	13.7657	12.3058	12.8273	13.1551	11.9707	12.9871	11.3504	11.8199	12.7324	11.3924	12.6862	10.985	9.48734	11.6837	8.7316	9.1351	9.4666	9.28858	7.58568	9.22601	1119.91	980.284	1088.32	1029.84	1017.91	891.6	952.192	953.648	852.511	888.639	911.348	829.297	899.706	786.32	818.851	882.061	789.228	878.863
366	P36112	FCJ1	YKR016W	61.081	62.5706	69.3996	64.3873	64.8631	73.0123	71.0418	79.2262	78.6956	79.9824	81.5398	87.5355	83.4716	89.1813	91.5068	94.8113	93.7824	98.169	93.7982	103.151	108.585	103.164	85.3836	89.7485	82.885	77.0025	71.2016	59.7794	3821.87	4239	3932.84	3961.9	4459.67	4339.3	4839.22	4806.8	4885.4	4980.53	5346.76	5098.53	5447.28	5589.33	5791.17	5728.32	5996.26	5729.29
367	P38631	FKS1	YLR342W	214.85	15.1082	13.5317	18.7685	20.9399	22.2342	16.3728	29.3781	35.0603	22.9443	27.2783	31.5568	26.1435	31.5066	26.78	31.9707	30.3124	28.9466	29.2856	30.0386	31.7674	28.2828	30.4501	31.5998	29.5947	31.7297	34.9065	29.0286	3245.99	2907.28	4032.41	4498.94	4777.02	3517.7	6311.89	7532.7	4929.58	5860.74	6779.97	5616.93	6769.18	5753.69	6868.9	6512.62	6219.19	6292.01
368	P39078	CCT4	YDL143W	57.603	113.279	105.124	104.246	106.168	108.043	103.139	103.222	104.995	106.725	104.985	102.771	102.163	107.771	102.203	108.603	102.425	103.098	102.072	99.2549	98.9893	102.153	94.466	94.0713	97.3608	94.2768	92.7072	98.678	6525.23	6055.46	6004.88	6115.61	6223.62	5941.13	5945.87	6048.04	6147.69	6047.42	5919.91	5884.87	6207.95	5887.2	6255.86	5900	5938.77	5879.65
369	P39101	CAJ1	YER048C	44.854	50.1986	52.3742	53.8492	43.2257	46.4763	44.5325	42.1185	40.6929	41.9557	39.9806	38.343	39.3657	38.5	40.0363	37.9749	38.8602	38.297	39.4347	37.2269	35.6082	36.8376	33.5119	32.8168	31.1861	31.5657	30.3843	29.6038	2251.61	2349.19	2415.35	1938.85	2084.65	1997.46	1889.18	1825.24	1881.88	1793.29	1719.84	1765.71	1726.88	1795.79	1703.33	1743.03	1717.77	1768.8
370	P40032	TPA1	YER049W	74.041	16.9137	15.5391	17.4483	17.0337	17.3839	18.3664	18.3833	18.9865	18.0761	19.3319	18.7113	18.5724	18.2547	17.6057	20.0234	16.8876	16.1766	17.7803	18.1129	19.6018	18.0843	16.55	18.9222	19.1104	19.932	18.5868	21.2008	1252.31	1150.53	1291.89	1261.19	1287.12	1359.87	1361.12	1405.78	1338.37	1431.36	1385.41	1375.12	1351.6	1303.54	1482.56	1250.37	1197.73	1316.47
371	P41805	RPL10	YLR075W	25.361	842.933	857.725	872.799	845.632	875.013	938.724	983.489	971.636	1012.85	1005.06	1079.8	1022.95	1057.27	1124.9	1155.69	1162.72	1145.14	1130.02	1156.55	1216.02	1167.86	1242.49	1210.21	1234.52	1238.09	1246.86	1269.23	21377.6	21752.8	22135.1	21446.1	22191.2	23807	24942.3	24641.7	25687	25489.4	27384.9	25943.1	26813.5	28528.7	29309.4	29487.8	29041.8	28658.5
372	P42943	CCT7	YJL111W	59.735	64.2152	62.9558	63.951	66.6777	63.2568	63.4218	62.229	64.1503	61.5589	67.1595	66.6637	64.1223	68.8381	66.5027	68.931	64.2932	65.5096	61.4154	62.5224	57.0047	65.7481	57.439	56.1974	55.0938	53.9891	56.3812	55.23	3835.89	3760.66	3820.11	3982.99	3778.65	3788.5	3717.25	3832.02	3677.22	4011.78	3982.16	3830.35	4112.05	3972.54	4117.59	3840.55	3913.22	3668.65
373	P47008	SFH5	YJL145W	34.388	48.374	51.5865	44.8688	36.7005	39.3183	35.5141	34.652	35.5239	34.2405	36.8547	36.5016	34.1374	39.218	36.6629	39.9364	36.538	35.4213	36.3194	34.6099	31.2011	34.9218	31.5406	28.4501	29.8782	27.3416	27.6891	27.1213	1663.49	1773.96	1542.95	1262.06	1352.08	1221.26	1191.61	1221.6	1177.46	1267.36	1255.22	1173.92	1348.63	1260.77	1373.33	1256.47	1218.07	1248.95
374	P53228	NQM1	YGR043C	37.253	409.691	458.35	402.961	312.038	272.581	350.761	154.943	131.754	161.881	85.1303	93.8246	90.7662	49.2824	32.2317	34.5765	8.91969	8.14032	9.44138	6.51032	8.66764	6.43225	3.05454	3.44744	3.18247	5.41714	3.56352	5.82029	15262.2	17074.9	15011.5	11624.4	10154.5	13066.9	5772.07	4908.23	6030.55	3171.36	3495.25	3381.31	1835.92	1200.73	1288.08	332.285	303.251	351.72
375	P53235	YGR054W	YGR054W	71.304	37.4742	39.4284	36.5794	41.8587	41.7367	40.9616	48.9516	49.9391	50.3375	53.2668	56.1898	55.4989	59.0745	59.4179	63.7103	65.6331	63.0564	67.0568	68.8114	73.0032	67.2482	74.0554	69.496	71.0616	69.4277	72.0016	68.5373	2672.06	2811.4	2608.26	2984.7	2975.99	2920.73	3490.45	3560.85	3589.27	3798.14	4006.56	3957.29	4212.25	4236.73	4542.8	4679.9	4496.18	4781.42
376	P53885	MDG1	YNL173C	40.278	29.5638	30.2903	29.6028	26.4256	26.6189	25.3442	19.4976	20.3305	22.5579	20.5912	20.167	20.345	19.1896	19.9713	22.1108	20.2176	18.9584	19.5006	16.7065	16.6652	17.3975	16.0697	15.2208	15.17	13.133	12.4402	12.6554	1190.77	1220.03	1192.34	1064.37	1072.15	1020.81	785.325	818.872	908.588	829.371	812.285	819.456	772.918	804.406	890.578	814.325	763.608	785.447
377	P54781	ERG5	YMR015C	61.334	18.4988	17.2072	17.3334	25.4657	24.6808	23.3159	41.5079	39.169	37.1125	34.1036	36.0097	39.5734	30.2432	22.6787	28.1624	19.1851	19.9238	18.9303	18.127	18.3875	17.3727	18.1787	18.3702	17.7264	18.2514	21.5756	16.4155	1134.61	1055.39	1063.12	1561.91	1513.77	1430.05	2545.84	2402.39	2276.26	2091.71	2208.62	2427.19	1854.93	1390.98	1727.31	1176.7	1222.01	1161.07
378	Q01852	TIM44	YIL022W	48.854	66.8713	60.769	67.8137	57.3683	62.2971	64.7088	72.8972	77.542	74.1505	79.2775	77.4194	77.5781	83.0752	84.2626	88.4342	88.1448	92.4801	86.3723	97.8803	90.4247	95.3509	84.3523	81.0687	75.4887	76.9115	75.1615	71.0432	3266.93	2968.81	3312.97	2802.67	3043.46	3161.28	3561.32	3788.24	3622.55	3873.02	3782.25	3790	4058.56	4116.57	4320.36	4306.23	4518.02	4219.63
379	Q03280	TOM1	YDR457W	374.18	1.84263	1.9917	1.68861	1.51517	1.85075	1.58409	1.60078	1.44836	1.47675	1.14033	1.52748	1.3227	1.23706	1.29992	1.76561	0.928323	1.12913	1.16772	1.18858	1.1832	1.13316	1.2218	1.36931	0.832644	0.851513	0.749862	0.734121	689.476	745.254	631.843	566.945	692.514	592.733	598.98	541.947	552.57	426.688	571.552	494.926	462.884	486.404	660.657	347.36	422.497	436.939
380	Q04279		YMR086W	105.87	6.82805	6.98916	7.52198	6.75924	7.37032	5.86947	7.5158	6.26459	8.34937	6.44448	6.84037	6.83842	6.25609	6.04822	4.42321	5.96049	5.36728	6.14283	5.67833	5.58259	5.50998	5.9488	6.06982	5.79088	5.96858	5.69179	5.47542	722.886	739.942	796.352	715.6	780.296	621.401	795.697	663.233	883.948	682.277	724.19	723.984	662.332	640.325	468.286	631.038	568.234	650.341
381	Q07527	TRM3	YDL112W	165.05	2.49638	2.18536	2.47998	2.6311	2.60099	2.2799	2.33181	2.91293	2.11367	1.82858	2.32279	2.88046	2.70493	2.92713	1.56785	1.81635	1.40649	2.17495	1.79995	1.61633	2.06927	1.30925	2.04487	1.91755	1.55005	1.52052	1.61274	412.028	360.694	409.321	434.264	429.293	376.298	384.865	480.779	348.861	301.808	383.376	475.421	446.449	483.123	258.773	299.789	232.142	358.976
382	Q12109	WRS1	YOL097C	49.35	40.6219	40.4034	37.8164	39.9379	39.7186	40.2507	47.9059	50.0375	48.5812	51.2634	52.8209	51.6157	53.1226	53.7168	52.377	55.0286	54.1137	54.4709	54.0838	56.7557	54.244	59.1837	58.803	60.8419	62.1574	60.9178	62.0718	2004.69	1993.91	1866.24	1970.94	1960.11	1986.37	2364.16	2469.35	2397.48	2529.85	2606.71	2547.23	2621.6	2650.93	2584.81	2715.66	2670.51	2688.14
383	Q12220	DIP2	YLR129W	106.34	4.45116	5.89875	4.69445	4.82753		3.92079	4.95857	6.3234	4.43218	4.98016	4.69896	1.04901	5.21904	5.17339		4.99173	5.36864	5.1257	5.62421	6.50454	5.16138	5.51399	5.90275	5.36236	5.51125	6.29637		473.336	627.273	499.208	513.359		416.936	527.294	672.43	471.318	529.591	499.688	111.552	554.992	550.138		530.821	570.901	545.067
384	Q12449	AHA1	YDR214W	39.435	241.755	258.494	259.406	212.367	202.243	195.654	124.142	126.586	133.521	107.072	105.517	103.267	95.0894	91.6064	94.3516	87.5223	84.6131	83.4849	87.0045	83.53	83.9234	76.8324	75.3393	75.5174	74.9554	70.5926	72.165	9533.61	10193.7	10229.7	8374.68	7975.47	7715.62	4895.55	4991.93	5265.42	4222.37	4161.07	4072.35	3749.85	3612.5	3720.75	3451.44	3336.72	3292.23
385	P00330	ADH1	YOL086C	36.849	1043.05	1151.04	1146.57	1164.19	1156.92	1160.48	1324.52	1317.59	1328.67	1479.32	1563.3	1576.48	1527.56	1571.98	1653.08	1950.9	1949.41	1804.74	1817.94	1593.61	1769.64	1337.57	1392.3	1348.81	1290.96	1208.3	1222.43	38435.4	42414.6	42250	42899.2	42631.3	42762.4	48807.4	48551.8	48960.2	54511.5	57605.9	58091.7	56289	57925.9	60914.3	71888.9	71833.8	66502.9
386	P04807	HXK2	YGL253W	53.942	231.547	247.439	236.192	233.595	234.466	227.394	265.696	256.316	251.397	279.541	290.038	301.094	325.98	320.81	336	367.751	365.638	365.719	417.033	477.333	427.501	469.695	480.786	471.973	484.708	483.025	471.386	12490.1	13347.4	12740.7	12600.6	12647.6	12266.1	14332.2	13826.2	13560.8	15079	15645.2	16241.6	17584	17305.2	18124.5	19837.2	19723.2	19727.6
387	P06115	CTT1	YGR088W	64.583	57.5773	48.5068	50.8171	37.6859	34.8946	36.2892	16.0376	14.6761	15.844	8.75537	8.1214	7.74346	2.93893	1.64354	3.22297		5.56067	1.91227							1.58229		5.29509	3718.52	3132.71	3281.92	2433.87	2253.6	2343.66	1035.75	947.826	1023.25	565.448	524.504	500.096	189.805	106.145	208.149		359.125	123.5
388	P06168	ILV5	YLR355C	44.368	1517.49	1424.24	1509.35	1598.51	1710.04	1656.67	1999.41	2078.83	2038.52	2106.36	2074.65	2067.01	2075.52	2038.27	2185.5	2089.99	2067.69	2059.39	1923.81	1617.84	1908.29	1564.78	1555.09	1520.6	1507.4	1509.77	1439.32	67328	63190.9	66966.8	70922.6	75871.2	73503.3	88709.7	92233.5	90445.2	93455.1	92048.2	91708.9	92086.9	90433.9	96966.1	92728.5	91739.2	91371
389	P08524	ERG20	YJL167W	40.483	380.579	388.354	397.913	434.917	441.867	439.909	532.654	523.378	516.97	484.896	525.191	526.314	506.364	459.144	503.127	434.089	417.105	451.758	430.296	404.769	413.808	369.903	381.286	382.081	373.775	370.143	366.446	15407	15721.7	16108.7	17606.8	17888.1	17808.8	21563.4	21187.9	20928.5	19630	21261.3	21306.8	20499.1	18587.5	20368.1	17573.2	16885.7	18288.5
390	P0CX36:P0CX35	RPS4B:RPS4A	YHR203C	29.41	1599.56	1572.93	1554.22	1612.06	1623.52	1701.62	1769.86	1744.78	1742.33	1887.14	1918.22	1877.95	1926.71	1986.58	2030.31	2070.34	2044.42	2104.42	2135.17	2264.67	2097.85	2337.12	2341.08	2324.65	2344.34	2370.02	2409.74	47043.1	46259.8	45709.7	47410.6	47747.7	50044.6	52051.5	51314	51241.8	55500.7	56414.9	55230.4	56664.4	58425.5	59711.4	60888.6	60126.5	61890.9
391	P14065	GCY1	YOR120W	35.079	304.144	323.694	313.698	297.905	307.131	319.631	192.502	186.422	199.649	140.061	127.799	123.704	91.1173	76.3871	84.5787	53.7757	53.2377	51.4849	51.1048	37.302	48.1248	15.8441	20.0328	18.3903	12.0943	8.78041	25.5049	10669.1	11354.9	11004.2	10450.2	10773.8	11212.4	6752.78	6539.51	7003.48	4913.21	4483.05	4339.41	3196.3	2679.58	2966.94	1886.4	1867.53	1806.04
392	P14743	NMT1	YLR195C	52.837	14.526	14.4661	14.4445	11.0496	11.3676	12.0056	12.2406	13.9374	12.3148	13.0132	13.8723	15.5034	14.7804	15.06	16.3228	14.2855	14.2014	15.1027	15.3215	15.8639	16.1025	16.9402	17.2076	16.3729	17.3139	16.2079	17.8226	767.509	764.346	763.202	583.828	600.63	634.341	646.759	736.41	650.679	687.577	732.97	819.153	780.951	795.725	862.45	754.802	750.36	797.982
393	P15274	AMD1	YML035C	93.3	19.305	19.1258	21.9257	17.0056	17.2613	17.9625	15.9735	15.7683	14.2374	16.5748	17.4273	16.0016	17.0152	16.4837	16.6683	18.5887	17.2389	17.0624	18.5355	17.9907	18.4848	16.4067	15.7827	16.1804	15.4372	15.4493	13.142	1801.16	1784.44	2045.67	1586.63	1610.48	1675.9	1490.33	1471.18	1328.35	1546.43	1625.96	1492.95	1587.52	1537.92	1555.16	1734.33	1608.39	1591.93
394	P16140	VMA2	YBR127C	57.749	233.488	231.85	249.472	218.861	232.121	228.993	242.649	246.451	241.349	257.455	254.304	260.112	253.656	257.87	265.478	259.578	263.444	261.013	245.354	273.731	241.793	280.611	288.26	290.307	292.628	298.005	294.756	13483.7	13389.1	14406.8	12639	13404.8	13224.1	14012.7	14232.3	13937.7	14867.8	14685.8	15021.2	14648.4	14891.8	15331.1	14990.4	15213.6	15073.3
395	P16603	NCP1	YHR042W	76.771	18.8762	18.2976	19.2618	23.2687	22.9004	20.5516	27.714	27.2363	25.7686	22.3445	24.2065	26.1045	25.5221	19.0452	20.0893	13.2722	14.8349	16.1823	12.5319	13.7797	14.4731	12.9963	12.6555	13.8608	11.8007	11.7323	13.9644	1449.15	1404.72	1478.75	1786.36	1758.08	1577.77	2127.63	2090.96	1978.28	1715.41	1858.36	2004.07	1959.36	1462.12	1542.28	1018.92	1138.89	1242.33
396	P17536	TPM1	YNL079C	23.54	172.263	183.981	162.171	148.433	160.335	157.391	141.246	151.335	140.943	144.525	132.96	129.38	130.223	123.275	135.8	118.658	119.922	108.228	112.466	104.853	109.393	91.433	93.9049	89.2329	92.3707	93.9959	84.5251	4055.07	4330.92	3817.5	3494.1	3774.29	3704.99	3324.93	3562.42	3317.79	3402.11	3129.88	3045.61	3065.46	2901.9	3196.73	2793.21	2822.97	2547.7
397	P17883	SKI3	YPR189W	163.72	3.02396	2.59258	2.54179	2.44795	2.44639	2.59336	2.4554	2.71754	2.01938	2.48857		2.37335	2.2688	2.50588	2.63815	1.94012	2.40662	2.03679	2.33653	2.20339	1.87227	2.3764	1.94887	1.84532	1.69967		1.65355	495.083	424.458	416.143	400.778	400.524	424.585	401.998	444.915	330.613	407.429		388.564	371.448	410.263	431.917	317.637	394.012	333.463
398	P31384	CCR4	YAL021C	94.669	14.1466	12.343	13.4636	13.8021	14.0695	13.3499	12.8687	13.9206	13.3901	12.9988	12.1696	14.2326	13.1306	11.8335	13.816	12.5632	10.6361	12.613	11.6775	11.8973	11.4865	10.3475	10.2988	9.8868	10.2487	9.63194	8.90596	1339.25	1168.5	1274.59	1306.63	1331.95	1263.82	1218.27	1317.85	1267.63	1230.59	1152.08	1347.38	1243.06	1120.26	1307.95	1189.34	1006.91	1194.06
399	P33442	RPS1A	YLR441C	28.743	1379.55	1362.54	1235.3	1319.76	1318.73	1190.69	1306.55	1278.51	1327.17	1327.17	1309.37	1299.14	1284.26	1444.47	1340.93	1456.43	1411.73	1370.68	1396.36	1479.49	1427.84	1414.23	1471.72	1433.25	1479.78	1476.03	1487.93	39652.5	39163.4	35506.4	37933.9	37904.2	34224.1	37554	36748.2	38146.8	38146.8	37635.3	37341.3	36913.5	41518.4	38542.3	41862	40577.3	39397.5
400	P33750	SOF1	YLL011W	56.788	4.70948	4.1194		4.24709	4.87117		5.05563	5.25501	4.76997	4.86629	6.09323	6.13116	5.99433	6.7245	6.74988	6.48452	6.20335	7.26137	7.69824	7.68405	7.89426	7.76536	7.88501	7.20846	8.44154	8.3351	7.37333	267.442	233.933		241.184	276.624		287.099	298.421	270.877	276.347	346.022	348.176	340.406	381.871	383.312	368.243	352.276	412.359
401	P35191	MDJ1	YFL016C	55.56	60.6941	63.8575	56.1823	51.9422	56.6008	51.6682	47.5949	46.8874	47.7036	47.2764	51.665	50.806	52.9218	52.0581	52.0004	55.5653	55.5992	53.964	59.6323	59.3128	59.8723	52.6363	58.8596	56.3812	51.1074	53.8915	51.7925	3372.16	3547.92	3121.49	2885.91	3144.74	2870.68	2644.37	2605.06	2650.41	2626.67	2870.51	2822.78	2940.33	2892.35	2889.14	3087.21	3089.09	2998.24
402	P36013	MAE1	YKL029C	74.375	42.4942	42.0781	41.5588	58.9953	63.0971	64.3256	69.5151	66.1528	69.5288	66.826	67.6124	67.1827	66.9784	68.3909	66.6239	69.9104	70.3523	69.1287	72.8237	73.5533	75.0891	71.4554	73.1361	71.5376	70.5778	74.3655	77.8137	3160.5	3129.56	3090.93	4387.78	4692.85	4784.21	5170.18	4920.12	5171.2	4970.19	5028.67	4996.72	4981.52	5086.57	4955.15	5199.58	5232.45	5141.45
403	P36016	LHS1	YKL073W	99.57	12.6363	12.306	12.054	9.77529	12.5185	9.06239	9.83553	10.7575	10.6868	10.4315	11.215	11.6598	9.34363	8.80924	11.3836	8.62936	9.41678	7.84128	9.57205	8.98753	8.30312	7.27288	8.11386	9.67764	8.48598	8.46476	8.52824	1258.2	1225.31	1200.22	973.326	1246.47	902.343	979.323	1071.12	1064.09	1038.66	1116.68	1160.96	930.346	877.136	1133.47	859.225	937.629	780.756
404	P38713	OSH3	YHR073W	113.76	5.50663	8.76729	5.32045	6.91493	6.58041	8.82027	6.0293	6.04066	6.43066	5.63934	5.94046	7.14039	6.99665	5.34308	7.09504	5.75253	5.41672	5.67959	5.84143	4.03192	7.32626	5.73678	6.79232	8.57947	5.86596	5.4295	14.5248	626.434	997.367	605.255	786.642	748.587	1003.39	685.893	687.185	731.552	641.531	675.787	812.291	795.939	607.829	807.131	654.407	616.206	646.11
405	P38715	GRE3	YHR104W	37.118	252.719	250.463	245.565	223.919	209.327	218.872	144.376	139.383	153.321	119.444	107.089	110.123	85.803	73.3476	80.1287	55.7189	53.931	51.449	50.6601	57.9328	51.1824	52.4553	51.4626	52.8303	49.8977	48.9615	47.0896	9380.42	9296.69	9114.88	8311.44	7769.79	8124.09	5358.96	5173.63	5690.97	4433.51	3974.92	4087.55	3184.84	2722.52	2974.22	2068.17	2001.81	1909.68
406	P38779	CIC1	YHR052W	42.529	19.6229	20.5936	19.6261	22.0088	22.348	20.4075	25.7814	29.8272	25.8881	30.1371	31.9795	29.7253	30.8006	32.3214	33.2553	33.5461	33.8967	33.6284	32.6139	32.8602	34.7858	33.1996	30.8565	33.4643	33.8549	34.5701	34.1335	834.541	875.825	834.679	936.014	950.438	867.909	1096.46	1268.52	1100.99	1281.7	1360.06	1264.19	1309.92	1374.6	1414.32	1426.68	1441.59	1430.18
407	P38795	QNS1	YHR074W	80.685	18.9351	17.8471	18.8948	18.8497	20.9666	17.0955	18.015	19.5147	18.2405	17.298	17.1827	16.5598	17.4773	16.312	16.4432	13.399	12.919	13.5036	12.8655	11.932	12.5698	10.5956	12.1487	10.8957	11.0848	11.6292	10.6871	1527.78	1439.99	1524.53	1520.89	1691.69	1379.35	1453.54	1574.54	1471.74	1395.69	1386.38	1336.12	1410.16	1316.14	1326.72	1081.1	1042.37	1089.54
408	P39958	GDI1	YER136W	51.206	138.67	141.429	138.284	138.613	150.11	142.106	136.345	139.088	142.932	121.132	125.508	124.985	126.598	112.284	113.366	106.31	105.382	104.234	95.4523	84.6861	94.4588	75.8396	75.7396	76.0692	70.1616	68.7694	66.1281	7100.75	7242.01	7080.97	7097.81	7686.56	7276.7	6981.67	7122.12	7319	6202.7	6426.74	6399.97	6482.6	5749.6	5805.04	5443.69	5396.18	5337.41
409	P39985	POL5	YEL055C	115.89	2.93709	3.42056	3.65697	3.03498	4.18337	3.82144	4.65975	5.68244	4.32956	5.56872	3.96977		5.64379	6.12673		3.02213	5.84736	6.2212		6.38026	4.97003		4.61468	5.43415	4.78269			340.38	396.409	423.807	351.723	484.81	442.866	540.018	658.538	501.753	645.359	460.056		654.059	710.027		350.235	677.651	720.974
410	P40024	ARB1	YER036C	68.376	120.229	122.672	120.205	118.973	118.715	123.049	110.236	108.913	109.715	107.105	108.453	108.482	111.746	112.907	115.911	111.426	115.235	112.928	111.108	104.264	113.662	103.843	102.129	102.633	102.983	105.744	108.707	8220.79	8387.83	8219.15	8134.88	8117.28	8413.57	7537.47	7447.01	7501.84	7323.42	7415.55	7417.55	7640.77	7720.11	7925.5	7618.9	7879.33	7721.56
411	P40341	YTA12	YMR089C	93.275	8.63111	7.97726	8.13683	10.5212	11.6408	10.1668	11.9199	13.5518	12.3343	11.6373	14.4064	12.0616	11.7897	12.4204	14.0508	11.816	14.3522	11.8703	13.4913	15.3038	15.467	14.0969	11.8194	12.1371	12.532	13.3532	9.7234	805.066	744.079	758.963	981.364	1085.8	948.305	1111.83	1264.04	1150.48	1085.47	1343.75	1125.05	1099.68	1158.52	1310.58	1102.14	1338.7	1107.21
412	P40564	DJP1	YIR004W	48.574	16.806	19.2173	17.2995	15.1119	17.1292	15.7832	20.71	19.0171	17.967	20.0395	20.9048	19.379	20.9219	22.7938	24.2597	22.7289	25.8163	21.2977	22.6931	23.0149	24.1147	21.8421	23.0071	19.5894	20.3267	20.2911	16.3544	816.334	933.459	840.306	734.045	832.031	766.654	1005.97	923.736	872.729	973.398	1015.43	941.317	1016.26	1107.19	1178.39	1104.04	1254	1034.51
413	P46680	AIP1	YMR092C	67.325	81.2309	76.0328	80.8406	71.9372	76.1147	74.6472	73.0023	71.3168	73.1827	70.9141	69.4189	71.8037	66.6987	63.4453	67.0777	61.0029	59.5767	60.3995	55.5757	58.7727	58.1218	54.1257	54.9825	53.8716	54.0226	47.8901	47.5849	5468.87	5118.91	5442.59	4843.17	5124.42	5025.63	4914.88	4801.4	4927.03	4774.29	4673.62	4834.18	4490.49	4271.46	4516	4107.02	4011	4066.39
414	P49090	ASN2	YGR124W	64.592	72.8634	79.5797	80.2849	99.4043	101.08	105.754	138.452	142.306	141.246	138.499	144.168	139.997	138.089	138.605	139.638	134.969	137.044	135.316	136.22	144.066	140.178	155.881	154.86	155.762	154.303	154.449	153.808	4706.39	5140.22	5185.76	6420.73	6528.97	6830.84	8942.9	9191.83	9123.37	8945.94	9312.1	9042.7	8919.43	8952.78	9019.47	8717.9	8851.97	8740.33
415	P53140	RMD9	YGL107C	74.595	9.68948	8.34493	9.11886	9.80441	10.1637	7.00507	15.9881	15.5588	14.9916	16.0596	15.1806	15.4377	16.3874	16.3699	18.184	18.6017	17.828	19.7189	21.4022	21.0307	20.3379	18.3712	17.3943	19.7619	19.0805	19.1015	16.7155	722.787	622.49	680.222	731.36	758.161	522.543	1192.63	1160.61	1118.3	1197.97	1132.4	1151.58	1222.42	1221.11	1356.44	1387.59	1329.88	1470.93
416	P53550	DCP2	YNL118C	108.67	4.23022	3.67969	4.08496	4.48813	4.50534	3.9933	4.84774	5.0797	4.43878	4.68892	4.51369	4.96161	5.55608	4.93451	5.07312	4.51484	4.85356	4.82949	4.63614	4.41165	5.09205	4.25031	4.19951	4.60639	4.52016	4.31855	4.53364	459.698	399.871	443.913	487.725	489.596	433.951	526.803	552.011	482.363	509.545	490.502	539.178	603.78	536.233	551.296	490.628	527.437	524.821
417	P53981		YNL010W	27.48	103.171	98.8808	98.8041	92.1991	93.3557	94.5182	98.6001	96.3618	100.397	103.628	102.178	98.0266	104.421	109.165	109.332	109.03	114.601	115.225	111.404	103.741	111.632	100.661	98.753	95.766	98.9918	93.9911	96.063	2835.14	2717.24	2715.14	2533.63	2565.41	2597.36	2709.53	2648.02	2758.9	2847.7	2807.84	2693.77	2869.5	2999.86	3004.44	2996.15	3149.24	3166.37
418	P54783	ALO1	YML086C	59.493	56.9939	55.1526	53.2769	63.8836	55.221	60.4662	52.7243	48.9803	50.8085	45.0463	50.8131	50.4955	51.7958	47.5206	48.424	43.3938	44.5443	45.5868	41.8256	40.1871	40.4068	36.8458	39.3253	36.8719	37.3273	36.0958	35.0248	3390.74	3281.19	3169.6	3800.63	3285.26	3597.32	3136.73	2913.98	3022.75	2679.94	3023.02	3004.13	3081.49	2827.14	2880.89	2581.63	2650.07	2712.1
419	Q03161		YMR099C	33.955	183.359	180.597	167.306	164.498	156.99	153.987	146.227	148.328	144.66	142.704	137.28	139.458	153.178	128.201	130.658	124.811	119.222	124.195	115.739	103.752	115.74	88.714	90.9937	88.3359	84.4666	81.6189	81.0274	6225.96	6132.16	5680.86	5585.53	5330.58	5228.62	4965.14	5036.49	4911.94	4845.51	4661.33	4735.28	5201.17	4353.05	4436.51	4237.95	4048.19	4217.05
420	Q03862	ARX1	YDR101C	65.212	40.3375	39.4213	39.6567	39.1854	39.1418	38.6858	42.7218	43.4757	41.7868	45.7456	47.77	47.4136	50.5676	49.7258	49.5211	51.3088	51.2079	50.5035	51.6494	45.9732	49.5752	47.8838	48.2681	47.8298	49.3866	46.5476	52.2889	2630.49	2570.74	2586.1	2555.36	2552.52	2522.78	2785.97	2835.14	2725	2983.16	3115.18	3091.94	3297.62	3242.72	3229.37	3345.95	3339.37	3293.44
421	Q03940	RVB1	YDR190C	50.452	116.467	114.535	117.43	108.937	107.399	106.311	90.6668	95.7397	96.9805	95.1689	93.0214	89.0191	90.6627	91.0215	94.027	86.4197	89.3366	84.368	82.1404	77.6195	80.7049	71.9469	72.2278	69.7167	68.7338	69.1952	69.8183	5876	5778.53	5924.56	5496.09	5418.51	5363.61	4574.32	4830.26	4892.86	4801.46	4693.12	4491.19	4574.12	4592.22	4743.85	4360.05	4507.21	4256.53
422	Q04336		YMR196W	126.62	15.4206	13.315	12.6007	14.0853	11.377	14.0183	11.1408	9.85708	8.52375	8.31315	6.25863	7.94048	7.36899	4.68446	3.9298	4.61242	3.30312	4.51806	2.19061	2.33207	3.18193		2.27875			1.03777		1952.56	1685.94	1595.51	1783.48	1440.55	1775	1410.64	1248.1	1079.28	1052.61	792.468	1005.42	933.061	593.146	497.591	584.025	418.241	572.076
423	Q06218	DBP9	YLR276C	68.059	12.4961	11.6568	13.1502	12.8581	13.2578	13.5328	15.9823	16.2818	13.6022	13.4069	16.1926	16.7925	16.734	15.8551	16.52	15.4258	16.0256	16.3249	16.3215	15.8782	16.8446	14.6933	15.0924	15.4364	15.3364	15.6588	15.1487	850.47	793.349	894.992	875.11	902.31	921.027	1087.74	1108.12	925.755	912.459	1102.05	1142.88	1138.9	1079.08	1124.33	1049.87	1090.69	1111.05
424	Q06706	IKI3	YLR384C	152.99	8.92959	7.863	8.86962	7.3408	6.67331	7.18497	6.94495	7.42023	7.1765	5.6283	7.79256	8.53077	7.21562	7.10599		6.75264	1.8391	6.58277	6.44101	7.07593	6.1813	7.08186	7.04523	7.37556	6.42816	6.27171	2.06262	1366.14	1202.96	1356.96	1123.07	1020.95	1099.23	1062.51	1135.22	1097.93	861.074	1192.18	1305.12	1103.92	1087.15		1033.09	281.364	1007.1
425	Q12118	SGT2	YOR007C	37.218	415.108	455.94	434.209	435.388	424.449	433.331	365.158	372.428	374.066	364.169	351.188	350.275	337.607	332.397	333.005	320.996	325.24	318.915	315.679	291.84	308.614	278.937	274.169	278.17	270.965	272.323	268.052	15449.5	16969.2	16160.4	16204.3	15797.1	16127.7	13590.5	13861	13922	13553.6	13070.5	13036.5	12565	12371.1	12393.8	11946.8	12104.8	11869.4
426	Q12211	PUS1	YPL212C	62.142	23.3996	25.019	28.0956	28.5392	30.3347	28.1193	35.4486	35.7108	31.5177	33.887	33.4545	33.2002	30.9828	31.1432	32.2037	29.9338	29.0292	28.0163	28.1366	27.9607	28.4861	29.4959	27.2041	28.9559	28.8421	31.399	31.8294	1454.1	1554.73	1745.92	1773.48	1885.06	1747.39	2202.85	2219.14	1958.57	2105.81	2078.93	2063.13	1925.33	1935.3	2001.2	1860.15	1803.93	1740.99
427	Q12263	GIN4	YDR507C	129.86	3.76424	3.85223	4.43466	4.23289	4.53114	4.02479	6.2067	5.93403	5.69993	6.70194	8.49555	7.1991	7.57881	8.12368	8.12289	7.39593	6.96821	8.71877	7.6359	6.73941	8.06798	5.57642	4.9792	6.05096	5.30194	5.72161	5.68703	488.825	500.25	575.885	549.684	588.414	522.66	806.002	770.593	740.192	870.313	1103.23	934.876	984.185	1054.94	1054.84	960.435	904.891	1132.22
428	Q12377	RPN6	YDL097C	49.773	192.896	191.272	180.889	173.354	171.166	175.145	150.902	148.112	162.165	151.743	142.721	146.32	136.355	123.7	138.685	120.694	112.34	121.37	114.657	102.773	114.634	96.7021	92.4292	97.9091	89.3794	78.7821	94.5174	9600.99	9520.19	9003.37	8628.37	8519.46	8717.47	7510.85	7371.99	8071.44	7552.72	7103.64	7282.8	6786.79	6156.91	6902.78	6007.31	5591.49	6040.94
429	Q12389	DBP10	YDL031W	112.94	6.45387	5.97097	5.80772	6.85996	6.75003	6.83908	7.67743	7.66307	8.0403	7.86526	8.52212	8.13283	8.72697	8.4801	8.08388	8.37047	8.24453	8.39056	8.27175	8.51253	8.49828	7.6397	7.89853	7.57173	7.79972	8.05638	7.9714	728.9	674.362	655.924	774.764	762.349	772.405	867.089	865.467	908.072	888.303	962.488	918.522	985.624	957.743	912.993	945.361	931.137	947.629
430	P00927	ILV1	YER086W	63.83	76.3342	74.5578	76.6763	88.2603	86.8235	88.046	101.414	97.8173	98.445	95.8667	93.5357	95.0696	88.2517	81.5816	88.1916	77.8348	74.0585	74.2039	71.5287	72.9795	73.3693	75.5896	75.0453	75.7855	75.6275	73.1916	81.4863	4872.41	4759.03	4894.25	5633.65	5541.94	5619.98	6473.22	6243.68	6283.74	6119.17	5970.38	6068.29	5633.1	5207.35	5629.27	4968.2	4727.15	4736.44
431	P05755	RPS9B	YBR189W	22.298	1256.22	1289.1	1283	1255.55	1301.02	1257.23	1464.64	1546.58	1436.75	1509.29	1535.29	1547.6	1578.54	1625.57	1617.14	1708.21	1658.12	1671.89	1734.17	1798.5	1686.05	1846.04	1886.76	1840.96	1893.52	1926.54	1933.37	28011.2	28744.4	28608.4	27996.2	29010.1	28033.8	32658.5	34485.6	32036.8	33654.1	34233.9	34508.5	35198.3	36246.9	36059	38089.7	36972.7	37279.9
432	P07275	PUT2	YHR037W	64.434	93.8563	89.5126	89.8228	86.5177	91.3236	90.6558	84.2895	85.3671	84.7194	83.4975	89.15	82.6561	89.114	88.8696	92.5353	98.3032	91.8073	91.8922	88.6055	93.7162	94.8506	85.4944	83.3493	80.1874	74.7549	76.0545	67.7234	6047.54	5767.66	5787.64	5574.68	5884.34	5841.31	5431.11	5500.54	5458.81	5380.08	5744.29	5325.86	5741.97	5726.23	5962.42	6334.07	5915.51	5920.98
433	P07342	ILV2	YMR108W	74.936	312.451	301.233	323.403	371.441	385.73	395.21	450.397	443.549	458.222	428.043	437.21	441.416	405.358	408.752	417.922	388.634	373.902	369.901	374.871	371.665	373.715	354.345	366.721	347.062	341.731	344.308	329.187	23413.9	22573.2	24234.5	27834.3	28905.1	29615.4	33750.9	33237.8	34337.3	32075.8	32762.8	33077.9	30375.9	30630.2	31317.4	29122.7	28018.7	27718.9
434	P11325	NAM2	YLR382C	101.92	3.76701		3.81304	4.00844	4.12304	2.67172	4.72189	4.18352	3.78593	5.25874	4.12115	4.26972	5.97851	5.53658	5.2488	6.86348	3.48759	9.14317	5.51813	5.01397	6.68012	6.63691	5.05302	6.79627	6.1499	6.21653		383.933		388.625	408.54	420.22	272.301	481.255	426.385	385.862	535.971	420.027	435.17	609.33	564.288	534.957	699.526	355.456	931.871
435	P11986	INO1	YJL153C	59.641	171.342	161.785	166.649	228.359	230.436	219.876	210.331	205.012	196.117	205.439	183.15	197.828	221.317	197.945	215.822	197.819	188.116	209.836	262.48	274.504	263.578	214.065	205.207	198.731	175.443	133.702	109.415	10219	9649.03	9939.11	13619.6	13743.4	13113.6	12544.4	12227.1	11696.6	12252.6	10923.2	11798.7	13199.6	11805.6	12871.8	11798.1	11219.4	12514.8
436	P14906	SEC63	YOR254C	75.344	14.2023	13.7406	13.594	14.7346	13.579	13.6066	15.6381	15.2666	14.3792	14.6328	15.532	14.5689	17.3408	13.4402	15.3056	16.0769	13.9861	13.4007	14.3732	12.8197	13.5544	12.7979	12.5814	11.6563	10.4481	13.3037	10.6748	1070.06	1035.27	1024.22	1110.17	1023.1	1025.18	1178.24	1150.24	1083.38	1102.5	1170.24	1097.68	1306.52	1012.64	1153.18	1211.3	1053.77	1009.66
437	P16451	PDX1	YGR193C	45.361	43.0114	43.8168	42.3323	40.0508	42.4251	40.3088	34.5003	36.5737	36.511	34.4704	38.2209	35.4347	35.1119	33.498	35.4274	31.3581	30.0614	29.5305	29.3982	28.8221	29.9179	23.2845	24.1624	23.6135	22.8912	22.3672	20.3959	1951.04	1987.58	1920.24	1816.75	1924.45	1828.45	1564.97	1659.02	1656.18	1563.61	1733.74	1607.35	1592.71	1519.5	1607.02	1422.43	1363.61	1339.53
438	P17709	GLK1	YCL040W	55.377	968.387	993.22	961.929	1026.41	994.953	1043.39	750.461	758.078	781.689	635.513	613.23	587.809	492.314	439.439	449.554	340.728	334.137	314.527	263.853	267.11	263.266	208.141	222.28	196.767	174.982	139.758	118.447	53626.4	55001.6	53268.7	56839.3	55097.5	57779.8	41558.3	41980.1	43287.6	35192.8	33958.9	32551.1	27262.9	24334.8	24894.9	18868.5	18503.5	17417.6
439	P18544	ARG8	YOL140W	46.681	93.4842	95.4773	94.2759	135.856	133.156	142.975	184.66	162.226	181.585	157.641	158.597	159.571	133.976	120.886	128.112	91.1346	91.9657	85.6487	75.7287	58.872	74.0382	67.5403	65.939	70.3892	67.7307	69.179	75.3043	4363.94	4456.98	4400.89	6341.9	6215.87	6674.21	8620.11	7572.87	8476.55	7358.86	7403.47	7448.93	6254.11	5643.1	5980.38	4254.26	4293.05	3998.17
440	P20459	SUI2	YJR007W	34.717	150.96	164.356	152.641	141.516	143.289	144.768	140.15	141.749	144.044	145.207	143.349	145.035	151.281	151.248	153.113	146.54	145.097	146.346	142.665	132.907	145.997	117.888	122.042	117.215	118.147	117.274	114.625	5240.88	5705.94	5299.22	4913.03	4974.56	5025.9	4865.57	4921.11	5000.79	5041.16	4976.65	5035.19	5252.01	5250.87	5315.62	5087.42	5037.34	5080.7
441	P22213	SLY1	YDR189W	74.678	13.5542	12.4079	15.0785	12.3253	12.0559	11.8527	11.3092	11.3648	10.3488	10.4298	10.9489	10.4857	10.481	9.66566	11.5298	9.81193	8.82679	10.262	8.33394	7.1174	8.62608	7.79648	7.33852	8.02142	7.25282	6.80019	8.31209	1012.2	926.6	1126.03	920.427	900.314	885.139	844.546	848.701	772.831	778.876	817.645	783.047	782.699	721.812	861.024	732.735	659.167	766.345
442	P25623	SYP1	YCR030C	96.136	34.2698	40.2069	35.7488	31.3935	36.7459	35.8113	32.861	33.8382	30.6856	29.8238	28.5644	28.8802	24.411	26.2048	26.0377	22.2698	24.3771	22.4491	20.6965	19.0479	21.7136	18.4008	17.9652	17.6902	18.1439	17.6776	17.4818	3294.57	3865.33	3436.75	3018.05	3532.61	3442.75	3159.13	3253.07	2949.99	2867.15	2746.07	2776.43	2346.77	2519.23	2503.16	2140.93	2343.52	2158.17
443	P32614		YEL047C	50.843	70.7583	63.3832	68.5496	52.8681	52.8164	61.1203	43.8196	44.0096	45.7739	45.684	44.5172	42.3039	46.7768	41.6337	49.4125	40.3358	39.5593	43.7247	39.7154	33.3906	44.4306	31.9742	30.1405	31.7335	29.2378	27.3963	24.8822	3597.56	3222.59	3485.27	2687.97	2685.34	3107.54	2227.92	2237.58	2327.28	2322.71	2263.39	2150.86	2378.27	2116.78	2512.28	2050.8	2011.32	2223.1
444	P32775	GLC3	YEL011W	81.115	48.2581	53.8865	58.0667	51.0429	46.2083	51.2515	37.2976	33.264	34.4215	25.7825	21.4284	23.7885	18.7219	14.9012	19.1505	8.74188	7.84609	8.25279	6.43596	7.54849	6.56485	6.59247	7.0138	6.50187	6.1798	5.8347	3.71099	3914.45	4371.01	4710.08	4140.34	3748.19	4157.27	3025.39	2698.21	2792.1	2091.35	1738.17	1929.61	1518.63	1208.71	1553.39	709.098	636.435	669.425
445	P33297	RPT5	YOR117W	48.255	173.963	178.976	172.987	169.113	170.564	170.452	142.983	145.908	149.286	143.424	142.035	138.065	133.53	132.58	133.648	124.485	126.377	122.077	112.687	106.95	114.221	98.6373	105.978	100.532	100.955	92.3451	98.1944	8394.58	8636.5	8347.5	8160.54	8230.55	8225.17	6899.66	7040.8	7203.79	6920.91	6853.89	6662.34	6443.48	6397.65	6449.17	6007.01	6098.32	5890.85
446	P33313	CNS1	YBR155W	44.112	11.7387	13.3212	13.3604	11.2477	11.5327	12.7835	12.5552	11.2531	12.3904	12.5653	10.9362	11.1011	12.465	11.399	13.2272	12.2703	12.0495	13.0262	12.9566	10.6715	12.2522	10.7803	10.9066	11.9229	11.2504	12.9853	12.9566	517.819	587.623	589.354	496.157	508.73	563.904	553.835	496.395	546.563	554.28	482.419	489.694	549.858	502.833	583.477	541.27	531.529	574.613
447	P36006	MYO3	YKL129C	142.45	2.50202	2.32237	1.95185	2.1416	2.01373	1.13059	0.34375	2.07363	1.34436	1.14809	1.11715	0.678398	1.07828	1.1359	0.438057		0.998176	0.410736		0.847971			0.736933	0.364033		0.652744		356.413	330.821	278.04	305.071	286.856	161.052	48.9671	295.388	191.504	163.546	159.138	96.6378	153.601	161.808	62.4013		142.19	58.5094
448	P36060	MCR1	YKL150W	34.137	664.728	663.173	654.987	629.552	642.256	673.2	485.318	483.555	510.016	443.214	431.937	446.336	386.777	374.732	391.229	333.202	314.028	313.402	308.071	363.263	339.314	312.129	320.456	299.952	268.627	254.985	203.688	22691.8	22638.7	22359.3	21491	21924.7	22981	16567.3	16507.1	17410.4	15130	14745	15236.6	13203.4	12792.2	13355.4	11374.5	10720	10698.6
449	P36148	GPT2	YKR067W	83.644	20.7596	14.631	20.7331	21.9902	16.3386	19.9432	16.2301	14.0255	16.6257	13.3352	8.50028	17.8269	11.5775	11.0003	16.8113	10.661	11.4171	14.0547	9.54647	7.7304	12.362	6.75531	6.21142	5.73434	5.1212	5.58678	3.43894	1736.42	1223.8	1734.2	1839.35	1366.63	1668.13	1357.55	1173.15	1390.64	1115.41	710.998	1491.11	968.387	920.111	1406.17	891.732	954.974	1175.59
450	P38011	ASC1	YMR116C	34.805	1112.84	1116.98	1116	1102.67	1181.67	1178.05	1249.66	1276.3	1252.41	1337.34	1435.37	1416.79	1357.44	1378.04	1449.59	1551.23	1469.57	1475.34	1483.96	1620.59	1497.67	1623.94	1629.38	1661.64	1667.62	1680.05	1680.39	38732.4	38876.4	38842.3	38378.4	41128	41001.9	43494.6	44421.6	43590.1	46546	49957.9	49311.2	47245.6	47962.6	50453.1	53990.6	51148.5	51349.4
451	P38339	RGD1	YBR260C	74.618	2.50416	2.76413	2.56274	2.21803	1.87132	1.71778	1.86635	2.32902	1.77121	1.84769	2.80988	1.52978	1.59285	1.98645		1.38691	1.85935	1.67702	1.67249	1.62138	1.51356	1.29972	1.22655	1.46248	1.45491	1.54131		186.855	206.254	191.226	165.505	139.634	128.178	139.264	173.787	132.164	137.871	209.668	114.149	118.855	148.225		103.488	138.741	125.136
452	P38628	PCM1	YEL058W	62.066	43.0042	48.0536	43.392	44.6869	41.63	39.6381	44.8935	39.051	41.5135	40.2285	41.0486	41.503	42.0608	35.7733	40.8182	37.5712	34.96	40.1475	38.9581	35.3736	36.7396	33.339	33.2419	32.6429	32.5189	32.5695	32.5555	2669.1	2982.49	2693.17	2773.54	2583.81	2460.18	2786.36	2423.74	2576.58	2496.82	2547.72	2575.93	2610.55	2220.3	2533.42	2331.9	2169.83	2491.79
453	P40469	MET18	YIL128W	117.88	1.17799	1.24973	1.30017	0.890719		0.633451	1.08976	0.728361	1.56642	0.84323	0.870373	1.10242	0.875694	0.759165		0.694477		0.964125	0.662927	0.753378	1.07271	0.719106	1.25782		0.606208		0.70674	138.861	147.318	153.264	104.998		74.6712	128.461	85.8591	184.65	99.4	102.6	129.953	103.227	89.4904		81.865		113.651
454	P40991	NOP2	YNL061W	69.811	60.663	63.5661	58.9944	64.0744	67.5964	62.1627	74.7254	75.3407	68.7953	73.586	79.6355	75.2699	80.4677	80.4899	86.9881	83.8022	82.152	82.5239	82.0679	78.6817	79.6068	74.2726	72.5602	70.9506	73.7155	71.7535	71.7746	4234.95	4437.61	4118.46	4473.1	4718.97	4339.64	5216.66	5259.61	4802.67	5137.12	5559.43	5254.67	5617.53	5619.08	6072.73	5850.32	5735.11	5761.07
455	P41895	TFG1	YGR186W	82.193	7.96336	8.73869	9.59492	9.01891	9.83002	8.524	10.2809	10.9432	9.5322	10.9174	11.1027	10.0459	9.98034	10.5491	9.90009	9.69186	10.0892	9.92707	9.02605	8.78108	9.7528	9.32234	8.4943	8.36081	10.3314	9.1257	8.7118	654.532	718.259	788.636	741.291	807.959	700.613	845.015	899.458	783.48	897.332	912.564	825.703	820.314	867.062	813.718	796.603	829.262	815.936
456	P41940	PSA1	YDL055C	39.565	344.344	302.782	329.208	289.068	294.9	303.187	285.831	283.617	282.512	287.19	282.997	311.901	301.097	286.215	300.797	304.819	298.863	305.616	301.047	341.94	305.77	372.427	371.95	374.702	380.756	369.504	369.617	13624	11979.6	13025.1	11437	11667.7	11995.6	11308.9	11221.3	11177.6	11362.7	11196.8	12340.3	11912.9	11324.1	11901	12060.2	11824.5	12091.7
457	P48015	GCV1	YDR019C	44.468	118.572	117.854	122.229	116.037	119.062	126.502	133.609	135.079	134.533	138.616	136.432	129.958	127.786	114.81	125.337	118.977	113.807	113.385	110.272	104.898	111.115	108.838	108.696	106.836	110.062	106.638	106.313	5272.66	5240.72	5435.27	5159.95	5294.45	5625.27	5941.32	6006.68	5982.4	6163.96	6066.85	5778.98	5682.37	5105.38	5573.5	5290.67	5060.78	5042.01
458	P48164	RPS7B	YNL096C	21.634	190.022	180.207	186.268	226.489	215.505	200.784	205.601	208.485	193.36	198.751	225.441	218.603	215.522	226.645	218.041	216.587	231.349	220.232	213.684	249.069	224.345	255.454	268.899	258.644	259.896	276.429	283.557	4110.94	3898.61	4029.73	4899.86	4662.23	4343.75	4447.98	4510.37	4183.16	4299.78	4877.18	4729.26	4662.61	4903.24	4717.1	4685.65	5005	4764.49
459	P48570	LYS20	YDL182W	47.098	241.733	238.402	264.066	256.84	269.548	297.552	343.973	335.176	346.154	338.567	306.958	318.018	304.398	308.372	323.768	285.93	265.827	294.806	286.381	314.074	307.276	344.774	347.76	374.192	375.141	392.286	438.518	11385.2	11228.3	12437	12096.7	12695.2	14014.1	16200.4	15786.1	16303.2	15945.8	14457.1	14978	14336.5	14523.7	15248.8	13466.7	12519.9	13884.8
460	P49687	NUP145	YGL092W	145.66	5.23216	5.38458	4.51963	4.42684	3.66084	4.83004	3.93928	4.21097	5.13242	3.86123	3.75835	6.22589	4.69657	4.65696		3.60177	4.34428	3.63057	4.34701	3.72325	4.31459		3.34485	3.24992	2.88346	3.11652	2.83246	762.116	784.318	658.329	644.813	533.238	703.543	573.795	613.37	747.588	562.427	547.441	906.863	684.102	678.332		524.634	632.788	528.829
461	P53091	MCM6	YGL201C	112.98	8.94472	9.5178	9.12641	8.40096	8.29433	8.51228	7.98444	9.72617	9.39717	8.61507	10.8154	8.9885	8.28414	10.3472	10.1674	8.60878	9.53307	8.88063	8.98936	8.78216	8.13714	7.65185	8.02297	8.82353	7.89459	8.98572	8.11553	1010.57	1075.32	1031.1	949.14	937.094	961.717	902.082	1098.86	1061.69	973.33	1221.93	1015.52	935.942	1169.03	1148.72	972.62	1077.05	1003.33
462	P53297	PBP1	YGR178C	78.78	30.8976	30.328	28.9688	32.7131	32.4581	30.5618	34.081	34.2988	33.8183	37.9091	35.9538	33.5736	34.6327	37.4585	36.2909	37.6436	37.903	34.7858	37.2849	36.3009	33.0565	37.5123	37.6523	36.0393	36.4247	36.413	34.2153	2434.11	2389.24	2282.17	2577.14	2557.05	2407.66	2684.9	2702.06	2664.2	2986.48	2832.44	2644.93	2728.36	2950.98	2859	2965.57	2986	2740.42
463	P53319	GND2	YGR256W	53.922	243.969	246.355	197.15	221.31	198.236	191.746	108.455	99.0305	116.204	66.9615	59.6663	63.3164	27.2602	13.9373	16.1115	2.7525	5.68629	4.13995	3.2485	2.65171	3.79516		4.36831	3.45407	1.77864	2.04606	7.16611	13155.3	13283.9	10630.7	11933.5	10689.3	10339.3	5848.11	5339.92	6265.98	3610.7	3217.33	3414.15	1469.93	751.528	868.762	148.42	306.616	223.234
464	Q00711	SDH1	YKL148C	70.229	339.38	313.38	334.843	380.102	422.062	411.84	467.993	458.301	463.83	494.951	496.76	507.891	556.056	588.915	602.997	620.239	614.196	596.068	627.879	710.582	637.858	563.28	592.841	551.123	492.149	449.186	371.302	23834.3	22008.4	23515.7	26694.2	29641	28923.1	32866.7	32186	32574.3	34759.9	34887	35668.7	39051.3	41358.9	42347.9	43558.8	43134.4	41861.2
465	Q01532-2:Q01532	LAP3	YNL239W	52.088	151.127	162.995	163.931	162.776	164.527	156.819	177.655	172.096	177.697	167.961	160.417	168.606	167.882	164.477	175.598	154.482	138.103	149.335	131.223	96.4111	130.034	80.3813	81.0425	76.7539	71.9319	65.3056	62.2722	7871.9	8490.07	8538.82	8478.65	8569.88	8168.37	9253.71	8964.16	9255.9	8748.77	8355.82	8782.37	8744.66	8567.26	9146.57	8046.68	7193.49	7778.58
466	Q02046	MTD1	YKR080W	36.239	91.7332	92.3241	94.4685	97.3593	103.407	107.715	105.769	104.296	106.828	109.605	107.815	107.392	104.498	101.805	101.489	96.6465	94.7301	96.6031	89.1941	90.9624	91.8339	95.9196	95.0052	100.755	99.4175	99.8728	107.269	3324.32	3345.73	3423.44	3528.2	3747.37	3903.47	3832.97	3779.57	3871.33	3971.99	3907.11	3891.77	3786.92	3689.31	3677.87	3502.37	3432.92	3500.8
467	Q04947	RTN1	YDR233C	32.916	282.921	257.939	266.301	282.231	260.384	261.258	224.273	218.033	212.505	173.445	201.577	186.286	164.693	142.191	160.658	124.483	128.152	133.294	127.161	125.968	123.262	104.139	109.397	95.3932	89.2177	107.589	89.2265	9312.62	8490.31	8765.58	9289.93	8570.81	8599.56	7382.18	7176.78	6994.81	5709.1	6635.1	6131.8	5421.04	4680.34	5288.21	4097.47	4218.24	4387.51
468	Q05543	RTT103	YDR289C	46.488	20.2281	18.2856	21.2323	17.9632	17.6863	17.6488	13.9482	13.6726	15.7754	14.3821	13.3882	10.4083	12.2464	12.203	11.2179	10.9139	11.039	10.5658	10.8131	9.28158	9.8876	8.17774	8.72531	7.92775	7.73544	7.49912	6.26708	940.363	850.062	987.048	835.074	822.201	820.455	648.423	635.614	733.367	668.594	622.392	483.859	569.309	567.295	521.497	507.363	513.179	491.182
469	Q06336	GGA1	YDR358W	62.319	20.4922	18.2485	19.2721	15.3646	16.2689	19.8647	16.6088	15.262	8.55192	14.5537	10.6867	6.83027	8.02736	9.45213		7.87196		7.6503	7.37507	6.88182	7.17432	7.17562	9.20376	7.10302	5.07995	7.30512	7.01881	1277.06	1137.23	1201.02	957.507	1013.86	1237.95	1035.04	951.115	532.947	906.971	665.983	425.656	500.257	589.047		490.573		476.759
470	Q06523	YPR148C	YPR148C	49.279	38.9756	37.8425	35.8005	41.913	41.4983	38.5598	45.4276	43.6935	42.0603	41.4296	39.2075	39.1937	35.4066	32.7493	31.5093	29.7242	29.3246	28.6645	29.3487	23.3472	27.8004	21.4597	19.88	19.8513	19.5295	18.8415	18.4939	1920.68	1864.84	1764.22	2065.43	2045	1900.19	2238.63	2153.17	2072.69	2041.61	1932.11	1931.43	1744.8	1613.85	1552.75	1464.78	1445.09	1412.56
471	Q06704	IMH1	YLR309C	105.22	32.9141	22.1087	18.4997	14.7495	41.8775		23.0587	24.9409	23.793	18.5494	25.1304	20.9311	20.6078	18.1434	22.9744	22.384	24.9529	21.3784	25.8699	19.7571	23.2604	21.4298	19.7187	20.0636	19.3753	19.161	16.474	3463.23	2326.28	1946.53	1551.94	4406.35		2426.24	2624.28	2503.5	1951.77	2644.23	2202.37	2168.36	1909.05	2417.37	2355.24	2625.54	2249.44
472	Q08220	GSH2	YOL049W	55.815	34.4461	34.7738	34.3571	34.2952	34.9827	34.6408	35.4754	33.1574	33.8439	33.1949	34.6818	34.1456	33.4721	31.0392	32.4516	31.2553	30.6054	28.5697	28.039	29.3825	29.6405	25.4215	27.7738	26.9995	27.2633	25.3689	25.479	1922.61	1940.9	1917.64	1914.19	1952.56	1933.48	1980.06	1850.68	1888.99	1852.78	1935.76	1905.84	1868.24	1732.45	1811.28	1744.52	1708.24	1594.62
473	Q08225		YOL057W	80.509	22.9991	21.0968	18.9759	19.7933	20.1124	20.3256	18.8456	19.1091	18.5716	17.4216	17.6554	15.0292	16.3355	15.4132	14.7111	12.6025	14.3001	13.7832	13.0211	13.1606	11.5105	10.6951	11.457	11.7185	10.2789	10.3707	9.43947	1851.64	1698.48	1527.73	1593.54	1619.23	1636.4	1517.24	1538.45	1495.18	1402.6	1421.42	1209.99	1315.15	1240.9	1184.38	1014.61	1151.29	1109.67
474	O13516	RPS9A	YPL081W	22.443	50.198	51.4044	52.2697	47.5161	48.96	45.7464	40.5213	36.1692	41.9991	43.8311	41.0248	40.5952	43.5107	43.1738	41.8784	44.2181	42.5518	42.251	42.7053	45.0952	41.4716	42.7174	44.9662	43.1884	39.2093	39.9619	35.4799	1126.59	1153.67	1173.09	1066.4	1098.81	1026.69	909.419	811.745	942.586	983.701	920.719	911.079	976.511	968.95	939.877	992.388	954.99	948.24
475	P04840	POR1	YNL055C	30.428	991.629	995.067	993.808	1039.89	1084.85	1064.15	1116.42	1124.08	1117.62	1060.1	1109.41	1061.31	1062.76	1083.34	1087.92	1109.34	1058.35	1055.97	1071.56	1209.78	1016.69	1113.75	1115.86	1055.43	980.943	938.854	861.551	30173.3	30277.9	30239.6	31641.7	33009.8	32380	33970.5	34203.5	34007	32256.8	33757.2	32293.7	32337.7	32963.9	33103.4	33755	32203.4	32131
476	P05374	CHO2	YGR157W	101.2	5.58017	6.65904	5.66494	6.12933	6.46847	6.32451	8.2343	8.87613	8.23507	7.85031	11.2063	10.478	9.66057	11.0177	12.3265	12.5618	14.3216	14.1972	15.3265	15.1833	16.0776	14.3017	14.8623	14.0273	13.1859	15.4581	12.3562	564.713	673.895	573.292	620.288	654.61	640.041	833.311	898.265	833.389	794.451	1134.08	1060.37	977.65	1114.99	1247.44	1271.26	1449.35	1436.75
477	P05739	RPL6B	YLR448W	19.986	1098.76	1067.3	1106.98	1021.46	1117.77	1008.15	1186.5	1172.99	1200.61	1254.56	1299.7	1327.31	1273.64	1404.22	1375.46	1429.23	1453.07	1465.79	1446.59	1521.99	1463.96	1492.04	1520.16	1516.08	1526.11	1543.17	1552.84	21959.8	21331	22124.1	20414.8	22339.8	20148.8	23713.5	23443.4	23995.5	25073.7	25975.8	26527.7	25455	28064.7	27489.9	28564.7	29041.1	29295.3
478	P06634	DED1	YOR204W	65.552	103.477	102.433	105.41	118.445	127.034	124.215	173.574	165.646	164.045	189.937	198.317	188.184	214.879	212.433	232.511	226.011	231.837	234.153	235.03	250.726	236.228	267.439	260.327	270.277	272.093	277.877	271.964	6783.13	6714.68	6909.85	7764.32	8327.32	8142.54	11378.1	10858.4	10753.5	12450.7	13000	12335.9	14085.8	13925.4	15241.5	14815.5	15197.4	15349.2
479	P07256	COR1	YBL045C	50.227	472.663	488.555	450.03	491.694	518.654	518.089	547.999	562.782	512.562	559.652	558.852	537.237	556.592	644.635	647.649	622.945	646.396	594.87	659.457	724.506	646.96	659.248	666.131	622.352	583.856	556.273	478.053	23740.5	24538.6	22603.7	24696.3	26050.4	26022	27524.4	28266.9	25744.4	28109.6	28069.4	26983.8	27955.9	32378.1	32529.5	31288.7	32466.6	29878.5
480	P08417	FUM1	YPL262W	53.151	286.305	283.107	265.687	311.506	321.517	309.479	396.494	368.143	371.106	409.853	407.62	421.491	453.241	459.888	493.628	529.834	502.83	534.689	588.38	616.989	573.519	537.579	537.18	520.821	464.932	409.814	350.666	15217.4	15047.4	14121.6	16556.9	17088.9	16449.1	21074	19567.2	19724.7	21784.1	21665.4	22402.7	24090.2	24443.5	26236.8	28161.2	26725.9	28419.3
481	P0CX44:P0CX43	RPL1B:RPL1A	YGL135W	24.485	679.89	653.814	624.362	682.26	621.192	579.09	745.885	638.09	606.605	758.393	646.311	714.113	857.773	592.481	773.205	731.007	614.314	840.16	909.011	691.915	778.113	758.383	656.12	794.75	673.425	626.742	938.197	16647.1	16008.6	15287.5	16705.1	15209.9	14179	18263	15623.6	14852.7	18569.2	15824.9	17485.1	21002.6	14506.9	18931.9	17898.7	15041.5	20571.3
482	P0CX46:P0CX45	RPL2B:RPL2A	YIL018W	27.408	1235.2	1242.79	1264.91	1224.1	1247.79	1294.87	1364.21	1374.95	1399.99	1489.99	1481.16	1480.3	1558.15	1637.59	1664.42	1687.05	1714.07	1667.5	1719.97	1751.97	1711.13	1819.09	1797.49	1789.8	1803.08	1812.69	1834.69	33854.3	34062.5	34668.5	33550.1	34199.5	35489.7	37390.2	37684.6	38371	40837.7	40595.6	40572.2	42705.7	44883.2	45618.3	46238.8	46979.1	45702.9
483	P10664	RPL4A	YBR031W	39.092	1364.7	1282.67	1384.69	1454.62	1432.35	1394.22	1576.11	1590.25	1474.75	1583.97	1556.55	1646.49	1745.15	1741.36	1705.75	1793.37	1791.97	1853.59	1820.46	1856.89	1815.44	1892.93	1877.45	1867.67	1871.58	1920.9	1886.48	53349	50142.1	54130.4	56863.8	55993.5	54502.9	61613.4	62166.1	57650.7	61920.4	60848.7	64364.7	68221.5	68073.3	66681.3	70106.2	70051.7	72460.5
484	P10963	PCK1	YKR097W	60.983	13.9878	19.3593	13.2302	20.1921	17.612	20.0446	18.2655	19.6078	21.4215	22.0283	27.24	24.8987	31.2804	30.2411	31.5002	42.7728	41.4408	44.614	52.3399	53.9725	53.4217	17.738	16.0897	13.6887	9.09635	7.26337	9.28221	853.02	1180.59	806.816	1231.38	1074.03	1222.38	1113.89	1195.74	1306.35	1343.35	1661.18	1518.4	1907.57	1844.2	1920.98	2608.42	2527.18	2720.7
485	P12683	HMG1	YML075C	115.62	40.1973	41.1593	39.8308	53.3716	52.6353	47.1446	50.9125	45.3501	46.114	36.2392	44.5508	45.0944	35.1861	28.3422	33.6952	22.1067	23.5163	23.1252	18.7405	19.8306	19.6484	13.6615	15.2462	13.6628	13.4206	15.9722	12.3352	4647.61	4758.84	4605.24	6170.82	6085.69	5450.85	5886.5	5243.38	5331.7	4189.98	5150.96	5213.81	4068.22	3276.93	3895.84	2555.97	2718.95	2673.73
486	P15646	NOP1	YDL014W	34.465	251.278	244.157	240.79	243.919	249.33	265.058	254.647	254.169	255.528	267.481	275.723	264.885	289.279	298.614	300.159	298.257	307.374	308.103	301.973	321.014	309.306	313.364	321.109	318.246	315.464	320.412	318.965	8660.3	8414.87	8298.84	8406.66	8593.16	9135.23	8776.41	8759.92	8806.79	9218.73	9502.81	9129.27	9969.99	10291.7	10345	10279.4	10593.6	10618.8
487	P16649	TUP1	YCR084C	78.307	38.7201	38.479	40.7405	39.3255	39.3511	41.169	39.4791	42.5431	42.7758	43.2888	46.1603	46.7738	40.7023	41.15	49.341	39.0781	39.4341	41.0871	39.7456	40.3992	38.0017	39.2216	38.9339	37.6798	33.4374	36.1447	35.2678	3032.06	3013.17	3190.26	3079.46	3081.47	3223.82	3091.49	3331.42	3349.64	3389.82	3614.67	3662.71	3187.27	3222.33	3863.75	3060.09	3087.96	3217.41
488	P17649	UGA1	YGR019W	52.946	105.895	110.118	109.926	94.3625	98.3873	93.099	73.3867	72.9418	70.864	58.9196	57.4356	55.9654	45.6385	35.8301	37.8695	27.8061	27.8449	26.9857	26.699	20.282	25.0715	16.6659	15.565	15.4926	13.6712	16.1811	10.9815	5606.7	5830.32	5820.12	4996.12	5209.21	4929.22	3885.53	3861.98	3751.96	3119.56	3040.99	2963.14	2416.38	1897.06	2005.04	1472.22	1474.28	1428.78
489	P18239	PET9	YBL030C	34.426	919.639	913.544	858.605	1186	1127.48	1126.09	1516.61	1449.95	1338.59	1458.96	1482.95	1493.96	1624.73	1284.83	1584.38	1372.19	1315.52	1640.73	1700.67	1404.69	1534.64	1376.86	1293.21	1269.91	1173.53	1160.3	1196.7	31659.5	31449.7	29558.3	40829.1	38814.8	38766.7	52210.9	49915.9	46082.4	50226.1	51052.1	51430.9	55932.9	44231.4	54543.8	47238.9	45288	56483.7
490	P20448	HCA4	YJL033W	87.192	5.54734	5.26219	4.20896	13.2513	5.65902	10.2905	7.16918	6.67933	6.69125	7.66466	10.8803	8.14562	8.7799	8.23511	8.76017	8.75063	7.65865	10.6165	8.60047	8.02279	9.36792	7.57813	7.82069	7.86555	7.91631	8.77248	8.26154	483.684	458.821	366.988	1155.41	493.422	897.247	625.095	582.384	583.424	668.297	948.677	710.233	765.537	718.036	763.817	762.985	667.773	925.67
491	P20485	CKI1	YLR133W	66.316	13.0634	13.5081	13.6516	11.4238	12.5988	10.8093	12.9632	12.1264	12.6561	11.9844	13.575	12.6243	13.1045	14.2312	13.6471	12.3909	13.9107	13.4606	15.0887	14.6045	13.5627	14.7316	14.7558	13.761	14.9379	13.9077	16.8889	866.313	895.806	905.32	757.582	835.501	716.828	859.668	804.173	839.305	794.755	900.243	837.193	869.035	943.758	905.022	821.715	922.504	892.655
492	P21560	CBP3	YPL215W	39.083	35.9509	35.4927	35.2754	36.0125	39.3411	34.1606	42.9652	43.1141	40.0989	40.8151	49.6122	40.9223	39.996	45.4314	44.658	47.1707	51.2614	46.6206	55.966	64.3456	57.7024	55.3546	56.5067	53.6039	58.2789	56.4377	49.3942	1405.07	1387.16	1378.67	1407.48	1537.57	1335.1	1679.21	1685.03	1567.19	1595.17	1938.99	1599.37	1563.16	1775.6	1745.37	1843.57	2003.45	1822.07
493	P24280	SEC14	YMR079W	34.9	110.856	109.418	112.398	113.53	114.843	121.298	136.651	132.935	134.414	136.713	133.311	130.941	133.664	125.637	127.482	121.367	123.43	121.631	112.759	106.18	110.16	108.749	108.444	107.083	110.483	109.912	114.729	3868.86	3818.7	3922.7	3962.21	4008	4233.32	4769.14	4639.44	4691.04	4771.3	4652.54	4569.85	4664.89	4384.73	4449.13	4235.7	4307.7	4244.91
494	P28777	ARO2	YGL148W	40.838	81.2402	84.0605	80.0425	97.056	100.648	105.131	132.053	134.829	136.261	134.669	137.712	134.795	129.326	127.237	135.912	121.913	127.105	117.989	124.197	126.72	123.695	136.063	135.368	135.092	134.566	141.383	142.856	3317.69	3432.86	3268.78	3963.57	4110.27	4293.35	5392.79	5506.14	5564.62	5499.61	5623.87	5504.74	5281.43	5196.11	5550.36	4978.69	5190.71	4818.43
495	P31412	VMA5	YKL080W	44.188	78.5142	83.0602	75.6805	79.3968	73.9751	69.5109	77.07	75.4103	70.0649	74.185	72.7208	73.5876	75.0605	70.1974	75.8754	71.1749	65.6285	70.7968	67.2449	65.373	67.6608	68.3855	67.0234	70.9688	75.5672	73.1492	78.9535	3469.38	3670.27	3344.17	3508.39	3268.81	3071.55	3405.57	3332.23	3096.03	3278.09	3213.39	3251.69	3316.78	3101.88	3352.78	3145.08	2899.99	3128.37
496	P32356	NTH1	YDR001C	85.878	26.5702	25.1348	21.7162	25.7766	25.1731	27.3731	19.7735	22.2942	21.0885	14.2991	13.5386	8.27498	10.2654	8.68059	8.26496	6.54862	3.82588	6.18686	6.10021	5.31086	6.07271	5.66911	6.1471	6.01419	5.41137		4.01843	2281.79	2158.53	1864.94	2213.64	2161.82	2350.74	1698.11	1914.58	1811.04	1227.98	1162.67	710.639	881.573	745.472	709.778	562.383	328.559	531.315
497	P32449	ARO4	YBR249C	39.749	247.743	265.257	256.625	292.045	304.607	313.751	326.476	331.883	327.553	315.967	310.696	309.706	270.187	267.11	277.024	229.174	234.153	224.619	238.026	228.517	237.965	224.873	229.967	231.339	228.387	226.607	223.468	9847.54	10543.7	10200.6	11608.5	12107.8	12471.3	12977.1	13192	13019.9	12559.4	12349.8	12310.5	10739.6	10617.4	11011.4	9109.44	9307.34	8928.39
498	P32471	EFB1	YAL003W	22.627	567.933	587.44	540.906	547.967	561.118	547.845	579.651	575.901	591.012	595.729	610.043	599.208	635.438	646.051	656.557	685.62	646.164	675.403	665.427	697.135	707.347	695.494	696.74	700.174	685.047	681.949	674.786	12850.6	13292	12239.1	12398.8	12696.4	12396.1	13115.8	13030.9	13372.8	13479.6	13803.5	13558.3	14378.1	14618.2	14855.9	15513.5	14620.7	15282.3
499	P32843	YME2	YMR302C	96.687	18.7671	17.9393	19.7561	18.3841	18.0029	17.1745	15.1053	15.6806	14.7989	12.8529	13.7585	14.3209	13.3125	12.0158	13.7824	9.67572	11.1049	12.0845	11.2415	10.9246	11.1783	8.75499	9.43539	8.78778	8.04861	7.98013	6.15116	1814.53	1734.5	1910.16	1777.5	1740.64	1660.55	1460.48	1516.11	1430.86	1242.71	1330.27	1384.64	1287.14	1161.78	1332.58	935.516	1073.7	1168.41
500	P32908	SMC1	YFL008W	141.28	5.70441	6.4715	4.18592	5.58165			5.01969	4.65524	4.35773	4.80343		3.47747	4.91807	5.04912	4.16818	4.70987		4.40567	4.37366	3.7827	4.20145		3.4957	3.06167	2.69095	2.45917	2.68593	805.919	914.293	591.386	788.576			709.182	657.692	615.659	678.629		491.297	694.825	713.339	588.88	665.41		622.432
501	P33315	TKL2	YBR117C	75.028	105.439	120.982	104.721	106.656	80.8539	80.0024	53.8626	36.3806	33.7703	26.8695	15.3171	25.6464	11.1927	5.95075	8.88724									1.17519			1.09804	7910.85	9077.03	7857.01	8002.17	6066.31	6002.42	4041.21	2729.57	2533.72	2015.97	1149.21	1924.2	839.769	446.473	666.792
502	P33401	PGM1	YKL127W	63.111	10.3723	11.6557	10.7086	10.9092	10.9998	9.37249	13.174	14.7151	11.8884	13.8636	12.977	14.5841	14.6142	14.1574	15.1083	14.5267	14.455	15.146	15.269	14.9613	14.2135	14.4755	14.3976	13.1045	13.4471	14.1012	14.7833	654.605	735.6	675.827	688.493	694.211	591.507	831.427	928.683	750.287	874.946	818.992	920.42	922.316	893.487	953.5	916.794	912.271	955.881
503	P35817	BDF1	YLR399C	76.977	9.71051	10.3411	10.1505	8.04382	9.3585	10.3939	12.5369	10.9763	13.1811	11.5603	10.3566	9.64596	9.67288	10.017	9.35418	10.1114	7.57578	8.83218	8.35295	8.83468	7.92128	13.266	8.21348	7.87131	8.84634	8.06301	6.70086	747.486	796.03	781.357	619.189	720.389	800.09	965.054	844.924	1014.64	889.876	797.219	742.517	744.589	771.081	720.057	778.347	583.161	679.875
504	P36041	EAP1	YKL204W	69.761	9.78081	9.82738	9.88281	10.3145	10.3877	8.98588	10.9948	11.393	9.9874	10.9291	10.5056	10.5002	10.4439	11.205	10.813	12.8007	10.1091	12.2075	10.671	10.5835	11.3361	9.51915	8.89065	9.33976	9.41322	9.11178	7.46012	682.319	685.568	689.434	719.553	724.66	626.864	767.005	794.784	696.731	762.425	732.878	732.504	728.578	781.671	754.326	892.99	705.221	851.609
505	P36516	MRPL3	YMR024W	43.999	24.8088	22.5679	24.0655	25.2776	25.6955	23.0182	37.8043	37.6909	35.1618	36.7207	38.964	36.6196	40.5429	40.9097	40.9393	44.4831	41.4839	44.3827	44.5972	46.9747	45.314	51.4507	48.2286	49.8606	48.8243	48.6662	48.5121	1091.56	992.965	1058.86	1112.19	1130.58	1012.78	1663.35	1658.36	1547.08	1615.67	1714.37	1611.23	1783.85	1799.99	1801.29	1957.21	1825.25	1952.8
506	P36528	MRPL17	YNL252C	32.212	16.9026	18.6772	18.0743	17.08	18.7961	18.5576	27.3233	26.0476	24.006	27.0982	28.941	27.3873	29.29	31.1877	32.1944	33.3913	32.9798	31.9837	35.5815	35.0087	34.3817	33.7601	31.234	31.4862	31.0619	30.7653	29.7172	544.468	601.63	582.208	550.181	605.462	597.776	880.138	839.046	773.282	872.887	932.248	882.199	943.489	1004.62	1037.05	1075.6	1062.35	1030.26
507	P37838	NOP4	YPL043W	77.824	14.515	3.39139		9.5766	5.49588			7.53405		7.40866	7.70543	7.39341	15.2513	8.48104	17.0982	10.539	10.2494	10.4571	14.2164	10.2421	9.37753	12.2983	10.6135	10.4258	11.6651	11.67	11.8884	1129.62	263.931		745.289	427.712			586.33		576.571	599.668	575.385	1186.92	660.029	1330.65	820.187	797.651	813.81
508	P38426	TPS3	YMR261C	118.83	14.2606	13.192	13.1214	14.1168	14.8949	16.0426	12.9479	16.9949	14.037	14.9628	14.8275	15.072	13.6442	13.8207	16.1539	10.9942	13.349	12.8268	11.764	12.5861	11.7115	13.558	14.0676	16.3709	12.6702	12.5475	12.8646	1694.59	1567.6	1559.22	1677.5	1769.96	1906.35	1538.6	2019.51	1668.02	1778.04	1761.95	1791.01	1621.34	1642.32	1919.57	1306.45	1586.26	1524.21
509	P38630	RFC1	YOR217W	94.902	7.56813	7.46711	6.80897	6.8262	7.42663	6.61945	5.96292	5.81322	5.67224	6.28904	4.46429	5.48147	5.66617	5.36248	4.76154		5.32553	5.35432	4.92064		4.26336	4.05574	3.75415	3.71953	4.65503	3.63528		718.23	708.644	646.185	647.82	704.802	628.199	565.893	551.686	538.307	596.842	423.67	520.202	537.731	508.91	451.88		505.403	508.135
510	P38755	OSH7	YHR001W	49.804	66.8365	63.6499	67.5841	55.313	58.2488	60.1777	57.6149	54.2932	56.4892	51.7525	49.6842	52.8686	56.3918	50.253	60.3198	51.9387	50.6508	50.5098	49.5044	49.0804	50.6173	47.6224	44.0499	45.5404	42.1461	39.3247	38.1768	3328.73	3170.02	3365.96	2754.81	2901.03	2997.09	2869.45	2704.02	2813.39	2577.48	2474.47	2633.07	2808.54	2502.8	3004.17	2586.75	2522.61	2515.59
511	P38793	TRM5	YHR070W	56.514		8.50542	9.27223		12.3573	8.34669	13.7098	9.01071	7.98623	10.8902	10.9233	10.0658	9.436	10.5391	9.43878	8.25711	10.087		8.63061	8.37504	10.5575	9.37894	9.05994	9.53707		8.50918	9.00227		480.675	524.011		698.362	471.705	774.798	509.231	451.334	615.446	617.32	568.856	533.266	595.609	533.423	466.642	570.056
512	P38821	APE4	YHR113W	54.173	77.8082	77.8707	76.0277	61.2896	56.0836	61.4222	47.6914	48.1308	50.0168	43.6674	42.2751	43.4098	42.7548	41.7992	43.1778	38.9737	35.173	34.4247	33.8885	31.4446	34.8278	26.99	27.4379	27.2438	25.9318	23.8259	22.9056	4215.1	4218.49	4118.65	3320.24	3038.22	3327.43	2583.59	2607.39	2709.56	2365.6	2290.17	2351.64	2316.16	2264.39	2339.07	2111.32	1905.43	1864.89
513	P39708	GDH3	YAL062W	49.627	23.3612	21.3403	25.379	15.0675	15.0501	18.8165	9.81942	9.48895	8.87068	8.15802		8.35892	9.34422	8.57579	9.51341	13.4033	9.56621	9.2913	8.64525	6.28149	7.46821							1159.34	1059.06	1259.48	747.755	746.891	933.804	487.308	470.908	440.225	404.858		414.828	463.726	425.591	472.122	665.166	474.742	461.099
514	P40055	UTP7	YER082C	62.316	7.21654	6.95651	6.95366	7.74322	8.90244	7.00392	8.29225	9.13995	8.09306	9.67627	11.3145	9.51519	10.0828	10.3843	10.6268	11.4823	10.5678	10.5762	10.6197	5.98611	11.2562	9.12929	12.267	10.4936	9.65973	10.3907	9.64965	449.706	433.502	433.324	482.527	554.764	436.456	516.74	569.565	504.327	602.986	705.076	592.949	628.322	647.105	662.217	715.532	658.544	659.065
515	P47077	NOP9	YJL010C	77.721	5.69083	5.15356	4.51324	6.09753	6.14937	6.18005	8.14079	4.39762	5.82097	6.08556	7.09971	5.90445	4.03029	5.42029	7.06937	4.83842	6.05176	5.60551	4.89709	5.36598	5.50563	4.91267	4.3937	4.52	3.88958	4.54204	4.8436	442.297	400.54	350.774	473.906	477.935	480.32	632.71	341.788	452.412	472.976	551.797	458.9	313.238	421.27	549.439	376.047	470.349	435.666
516	P49626	RPL4B	YDR012W	39.062	129.715	127.241	129.715	122.211	120.811	122.787	114.312	114.761	108.477	111.487	115.967	107.469	122.514	117.208	115.277	132.95	128.472	121.786	128.576	129.073	124.676	129.481	133.036	130.625	128.392	132.79	135.884	5066.94	4970.3	5066.94	4773.81	4719.13	4796.29	4465.27	4482.78	4237.33	4354.91	4529.89	4197.96	4785.64	4578.38	4502.95	5193.27	5018.38	4757.19
517	P53090	ARO8	YGL202W	56.177	164.723	156.493	161.09	236.632	249.796	244.11	338.704	332.798	326.435	333.197	335.783	332.201	304.551	302.093	318.243	258.641	258.865	252.649	256.46	251.425	248.79	255.016	251.832	255.099	251.377	255.35	260.006	9253.66	8791.29	9049.57	13293.3	14032.8	13713.4	19027.4	18695.6	18338.2	18718	18863.3	18662.1	17108.7	16970.7	17877.9	14529.7	14542.3	14193.1
518	P53316	YGR250C	YGR250C	89.512	7.46147	7.86316	8.51966	7.48942	7.1188	6.38426	8.8212	9.75683	7.92691	7.06272	8.16398	6.69184	7.6535	7.93706	4.64553	7.14136	4.36378	5.04298	5.55434	6.36549	5.71955	3.59742	5.22784	4.4672	4.45075	4.08374	2.43576	667.891	703.847	762.612	670.393	637.218	571.468	789.603	873.353	709.553	632.198	730.774	599	685.08	710.462	415.831	639.238	390.61	451.407
519	P54885	PRO2	YOR323C	49.74	99.1714	98.6746	98.108	100.353	103.592	104.402	120.028	119.667	118.686	122.267	120.391	118.737	113.943	115.679	119.496	107.086	108.193	108.557	105.139	107.453	108.012	104.168	104.496	105.377	109.912	107.592	109.943	4932.79	4908.07	4879.89	4991.58	5152.67	5192.94	5970.2	5952.24	5903.42	6081.58	5988.26	5905.96	5667.53	5753.85	5943.73	5326.46	5381.51	5399.61
520	Q02354	UTP6	YDR449C	52.418	4.60039	4.25543	4.04043	4.4217	4.73271	4.20542	5.38117	5.44048	4.96067	5.72496	4.93757	5.91051	6.17283	6.19085		4.93289	6.22348	6.20682	6.01911	6.16864	6.12607	6.83436	5.86793	5.83284	6.76221	5.12724	6.22017	241.143	223.061	211.791	231.777	248.079	220.44	282.07	285.179	260.028	300.091	258.818	309.817	323.567	324.512		258.572	326.223	325.349
521	Q02486	ABF2	YMR072W	21.561	898.619	918.58	919.976	830.726	784.84	804.208	561.453	610.775	627.328	536.692	518.487	506.08	454.325	448.856	439.808	374.047	372.25	370.648	329.626	330.977	351.229	277.085	288.15	275.764	255.962	248.111	228.545	19375.1	19805.5	19835.6	17911.3	16921.9	17339.5	12105.5	13168.9	13525.8	11571.6	11179.1	10911.6	9795.69	9677.79	9482.7	8064.83	8026.09	7991.54
522	Q03532	HAS1	YMR290C	56.717	24.4172	24.0358	25.2071	27.5089	29.2692	28.5995	38.9975	37.4621	35.1163	38.592	43.0512	44.3592	46.096	46.4749	50.464	50.4682	50.0799	51.1957	54.2699	54.3373	51.2356	53.4267	52.9099	56.1572	57.9441	58.8588	62.4529	1384.87	1363.24	1429.67	1560.23	1660.06	1622.08	2211.82	2124.74	1991.69	2188.82	2441.74	2515.92	2614.43	2635.92	2862.17	2862.4	2840.38	2903.66
523	Q04458	HFD1	YMR110C	59.978	82.9038	82.6196	75.6891	72.7165	67.6266	68.2122	53.3223	47.6987	49.4133	42.5775	38.7585	39.1596	35.6324	28.0514	29.8007	19.3404	21.3181	20.9753	18.8251	15.3585	16.5444	11.4108	12.0938	11.3327	10.7852	9.99325	8.24865	4972.4	4955.36	4539.68	4361.39	4056.11	4091.23	3198.16	2860.87	2963.71	2553.71	2324.66	2348.71	2137.16	1682.47	1787.39	1160	1278.62	1258.06
524	Q05946	UTP13	YLR222C	91.031	6.29534	6.163	6.56897	6.48956	7.16196	6.1893	7.16879	7.39053	7.50731	7.65822	8.04344	8.32792	8.28868	8.31661	8.88633	8.75422	8.73821	8.3364	8.85331	9.11481	9.02486	9.00716	8.81414	8.86784	8.75412	9.46081	9.00648	573.071	561.024	597.98	590.751	651.96	563.418	652.582	672.767	683.398	697.135	732.202	758.099	754.527	757.07	808.932	796.905	795.448	758.871
525	Q06344	ESF1	YDR365C	72.409	5.5632	5.77922	6.17296	5.24443	6.20941	6.68002	6.12979	6.19965	7.56896	6.32929	5.45453	6.38824	5.56516	5.57771	4.0299	5.75445	5.04547	6.12919	5.28749	7.01531	5.30951	9.60301	10.3682	10.9483	11.8878	10.8757	13.9369	402.826	418.468	446.978	379.744	449.617	483.694	443.852	448.91	548.061	458.298	394.957	462.566	402.968	403.876	291.801	416.674	365.337	443.809
526	Q06678	MRPL35	YDR322W	42.825	19.6062	20.4848	19.8303	19.7699	21.5841	19.5518	28.3316	28.5341	26.5181	31.4563	28.5784	29.4076	33.5656	30.9394	34.3689	36.0827	35.3948	36.1922	40.7184	40.1487	39.2742	36.9196	34.0676	35.5113	35.0009	33.1092	35.1926	839.635	877.26	849.231	846.647	924.337	837.307	1213.3	1221.97	1135.64	1347.11	1223.87	1259.38	1437.45	1324.98	1471.85	1545.24	1515.78	1549.93
527	Q08645	MET7	YOR241W	62.151	17.5411	16.5646	18.5059	17.2224	16.8895	16.549	18.6258	18.4763	17.5971	16.5166	15.9712	17.6757	15.809	15.2933	20.8737	15.0397	15.7804	16.4047	15.2166	15.1489	15.6974	13.9691	14.3669	14.5843	15.8986	14.9914	16.277	1090.2	1029.51	1150.16	1070.39	1049.7	1028.53	1157.61	1148.32	1093.68	1026.52	992.625	1098.56	982.544	950.495	1297.32	934.732	980.77	1019.57
528	Q10740	LAP2	YNL045W	77.352	28.9721	28.1656	28.2099	24.8781	24.7612	26.1821	21.0855	20.0577	19.2121	17.5278	16.8119	18.6478	16.5376	15.8806	16.3305	14.2179	13.6553	13.9983	11.9292	12.7494	13.2638	11.5892	12.1865	12.5481	11.0309	11.9051	10.3555	2241.05	2178.66	2182.09	1924.37	1915.33	2025.24	1631.01	1551.5	1486.1	1355.81	1300.44	1442.44	1279.22	1228.4	1263.19	1099.78	1056.26	1082.8
529	Q12122	LYS21	YDL131W	48.594	91.6857	89.915	87.0375	95.1473	98.2704	93.3368	99.2378	102.372	97.9113	99.9783	94.3143	94.7535	89.1707	86.002	91.7469	73.0754	73.1727	73.6336	72.4108	82.2857	71.6412	88.0347	84.6112	90.5746	91.9773	90.8217	102.449	4455.37	4369.33	4229.5	4623.59	4775.35	4535.61	4822.36	4974.68	4757.9	4858.34	4583.11	4604.45	4333.16	4179.18	4458.35	3551.02	3555.75	3578.15
530	Q12363	WTM1	YOR230W	48.382	939.593	912.147	934.152	858.742	823.079	824.407	615.402	588.919	640.319	547.234	492.081	502.418	390.948	325.065	345.958	227.757	235.168	211.876	175.05	162.867	167.144	160.985	162.435	160.381	155.198	148.435	138.01	45459.4	44131.5	45196.2	41547.6	39822.2	39886.5	29774.4	28493.1	30979.9	26476.3	23807.9	24308	18914.8	15727.3	16738.2	11019.3	11377.9	10251
531	Q12532	TAE2	YPL009C	119.07	7.62972	5.99304	7.58262	6.64812	6.89378	6.97495	5.99972	6.98663	6.99779	6.14274	7.59789	6.51209	6.04948	6.14976	5.49425	4.36641	5.98846	5.61109	5.60988	6.02902	5.70965	5.13359	5.04347	5.49706	5.86054	6.16332	5.95187	908.471	713.592	902.863	791.592	820.842	830.507	714.386	831.899	833.227	731.417	904.68	775.395	720.311	732.252	654.201	519.908	713.046	668.113
532	O13297	CET1	YPL228W	61.849	5.36854	7.65869	5.65232	6.62464	5.57724	5.08202	5.31356	5.71134	5.41511	5.38779	5.51741	5.03049	4.42792	5.11882	4.53162	4.85657	4.45041	4.90127	4.13793	4.18228	4.10974	3.33094	4.27506	4.1868	3.55236	3.87905	3.43364	332.039	473.683	349.59	409.727	344.947	314.318	328.639	353.24	334.919	333.229	341.246	311.131	273.862	316.594	280.276	300.374	275.253	303.139
533	P00899	TRP2	YER090W	56.767	78.8933	77.7272	75.4333	91.0146	96.2315	97.7685	131.676	134.396	135.41	125.154	123.904	122.785	113.888	109.51	115.597	95.7299	95.5307	92.4025	89.0987	86.8556	90.4422	90.5108	91.1188	91.7209	92.274	87.0964	97.2745	4478.54	4412.34	4282.12	5166.62	5462.78	5550.03	7474.85	7629.29	7686.84	7104.62	7033.67	6970.15	6465.06	6216.54	6562.1	5434.3	5422.99	5245.41
534	P04786	TOP1	YOL006C	89.994	3.97741	6.47878		5.36272			7.74835	7.45319		8.6131	8.4827	7.1831	8.13958	8.21038	9.80871	8.2502	8.97258	8.24362	7.08672	7.10204	8.96896	7.83899		10.8216	8.5156	8.18555	7.07278	357.943	583.051		482.612			697.305	670.742		775.128	763.392	646.436	732.514	738.885	882.725	742.468	807.479	741.877
535	P05737	RPL7A	YGL076C	27.638	1025.38	1025.89	1022.29	1087.61	1048.1	1047.42	1271.88	1163.42	1168.65	1269.11	1311.02	1379.15	1341.81	1357.69	1387.95	1447.08	1374.98	1438.65	1511.61	1486.52	1459.24	1532.01	1453.14	1522.38	1509.07	1448.81	1567.85	28339.5	28353.5	28254	30059.3	28967.4	28948.6	35152.3	32154.6	32299	35075.7	36234	38116.8	37084.9	37523.7	38360.1	39994.5	38001.7	39761.5
536	P05748	RPL15A	YLR029C	24.422	1062.14	1009.48	1014.37	961.298	1029.83	1121.19	1204.6	1209.7	1231.24	1232.16	1249.15	1361.38	1293.5	1376.9	1396.17	1430.15	1417.88	1438.46	1423.31	1449.26	1447.28	1495.95	1474.27	1488.77	1502.45	1504.55	1504.41	25939.6	24653.5	24773	23476.8	25150.6	27381.6	29418.8	29543.3	30069.5	30091.9	30506.6	33247.7	31589.8	33626.5	34097.2	34927.2	34627.3	35130
537	P06102	NOT3	YIL038C	94.402	9.71393	10.1093	7.95902	8.84289	9.76182	9.06242	10.1448	10.1087	8.59023	9.33251	8.08016	10.1777	9.48342	9.27829	3.66367	9.35311	8.80842	9.87829	8.7095	9.49284	9.79916	8.32766	8.30587	8.5892	8.79567	6.48284	7.75108	917.015	954.34	751.348	834.786	921.536	855.511	957.686	954.278	810.935	881.008	762.784	960.794	895.254	875.889	345.858	882.952	831.532	932.53
538	P07991	CAR2	YLR438W	46.085	242.499	237.877	230.426	197.401	196.963	202.233	141.863	137.76	144.373	107.191	100.299	98.6699	88.2015	78.2049	78.2769	63.1641	60.1502	57.8625	34.258	17.0425	33.8547	13.0743	13.4637	13.0571	10.8415	9.89139	14.7807	11175.6	10962.5	10619.2	9097.23	9077.06	9319.9	6537.77	6348.68	6653.41	4939.9	4622.26	4547.2	4064.77	3604.07	3607.39	2910.92	2772.02	2666.59
539	P12695	LAT1	YNL071W	51.817	257.675	252.301	261.606	251.467	257.967	262.911	237.313	243.536	245.668	235.055	227.042	223.488	225.383	217.663	222.321	206.538	208.808	207.668	194.862	191.314	193.356	170.903	171.444	165.724	159.516	146.983	145.806	13352	13073.5	13555.6	13030.3	13367.1	13623.3	12296.9	12619.3	12729.8	12179.8	11764.7	11580.5	11678.7	11278.6	11520	10702.2	10819.8	10760.7
540	P20449	DBP5	YOR046C	53.873	65.9999	67.7645	69.7394	59.9648	59.3781	60.6684	53.578	50.7354	54.897	52.4143	54.2916	54.4879	52.981	49.3046	51.4268	52.8731	49.8304	50.8861	52.6015	50.4268	48.7204	55.2054	48.7852	51.2565	50.8509	52.3529	50.2444	3555.61	3650.68	3757.07	3230.49	3198.88	3268.39	2886.41	2733.27	2957.47	2823.71	2924.85	2935.43	2854.25	2656.19	2770.52	2848.43	2684.51	2741.39
541	P20676	NUP1	YOR098C	113.58	3.9476	5.71408	4.49624	3.82391	3.80012		2.91421	4.00388	3.53671	3.53993	4.73497	6.03408	3.40467	4.29891	5.56624	6.32598	3.4277	4.17394	3.38157	3.42282	3.05302	5.15142	3.93809	2.43912	3.13766	4.16296	2.4757	448.368	649.005	510.683	434.32	431.618		330.996	454.76	401.699	402.065	537.798	685.351	386.702	488.27	632.214	718.505	389.319	474.077
542	P27616	ADE1	YAR015W	34.603	218.02	221.934	223.896	233.242	256.066	253.544	260.809	258.32	256.108	280.721	280.37	274.921	292.297	297.165	305.61	306.894	300.866	300.665	306.595	283.125	295.626	230.842	235.658	229.074	227.135	225.796	228.208	7544.15	7679.58	7747.48	8070.89	8860.67	8773.39	9024.78	8938.66	8862.11	9713.78	9701.64	9513.08	10114.3	10282.8	10575	10619.5	10410.9	10403.9
543	P29952	PMI40	YER003C	48.188	161.791	168.459	159.85	168.611	168.277	172.277	170.815	167.468	169.261	166.068	164.688	167.36	165.048	164.656	164.721	157.134	154.595	151.473	147.005	148.434	146.914	148.54	151.956	152.262	148.699	150.378	145.897	7796.41	8117.73	7702.84	8125.04	8108.95	8301.69	8231.25	8069.96	8156.35	8002.5	7936	8064.76	7953.31	7934.43	7937.57	7571.97	7449.63	7299.16
544	P30665	MCM4	YPR019W	105	4.76544	6.11656	6.72905	5.93356	5.43901	5.68535	4.27978	5.59414	5.24156	5.4359	5.15779	5.60144	6.08998	5.86973	6.81299	5.86417	6.46273	5.95866	4.89916	5.73946	4.8063	5.67082	5.30104	5.74466	5.65036	4.17901	4.72317	500.371	642.239	706.55	623.024	571.096	596.962	449.377	587.385	550.364	570.769	541.567	588.151	639.448	616.321	715.364	615.738	678.586	625.659
545	P32386	YBT1	YLL048C	189.16	3.63672	3.67173	3.67245	3.87132	3.9627	3.58952	3.9029	4.23798	3.82432	3.29068	3.66768	3.7217	3.26644	2.82284	2.54778	2.85873	3.2429	2.96278	2.95053	2.89642	2.6445	2.97934	2.75935	2.80517	2.5592	3.10262	2.73099	687.921	694.544	694.681	732.299	749.585	678.994	738.272	801.656	723.409	622.465	693.778	703.996	617.88	533.968	481.938	540.758	613.427	560.44
546	P32769	HBS1	YKR084C	68.729	12.7575	10.6987	11.6398	13.2695	13.4959	11.6692	14.7554	15.1295	14.9226	14.9331	15.5629	13.3502	15.2793	15.445	15.9147	12.3961	13.819	13.3196	14.8817	14.523	13.2158	13.3276	14.4882	13.8529	15.5658	13.2367	11.961	876.811	735.311	799.99	911.998	927.558	802.011	1014.12	1039.83	1025.62	1026.34	1069.62	917.544	1050.13	1061.52	1093.8	851.975	949.764	915.445
547	P32892	DRS1	YLL008W	84.842	6.91643	7.6421	7.03973	7.31538	7.54053	6.73536	9.13013	9.07785	8.79565	9.05573	9.95378	9.13632	10.0353	10.5603	10.9486	12.2774	11.1956	10.7391	10.991	11.018	11.4756	11.5165	11.664	11.7725	12.0037	12.3674	12.6623	586.804	648.371	597.265	620.651	639.754	571.441	774.618	770.183	746.24	768.306	844.499	775.144	851.417	895.956	928.897	1041.64	949.86	911.13
548	P34077	NIC96	YFR002W	96.173	8.70621	9.29695	7.00813	8.23743	7.06634	7.40663	7.4518	7.26043	6.65621	7.20916	6.09947	7.24977	7.24189	5.5257	7.28634	5.94847	5.97058	5.30077	5.23619	4.76832	5.36234	5.34537	5.82737	4.85192	4.50189	6.08864	5.23017	837.303	894.116	673.993	792.219	679.591	712.317	716.662	698.257	640.148	693.327	586.604	697.232	696.474	531.424	700.749	572.082	574.208	509.791
549	P34160	STO1	YMR125W	100.02	9.16986	10.5566	10.1096	10.6583	9.02317	9.97207	8.21915	8.80755	9.63559	7.20671	9.37642	9.17891	8.24346	7.75617	8.52502	8.13652	6.68437	8.92184	7.10473	7.05863	7.44791	6.526	6.80579	6.86984	5.35655	7.14505	6.07413	917.17	1055.87	1011.16	1066.05	902.497	997.406	822.08	880.931	963.752	720.815	937.829	918.074	824.511	775.772	852.673	813.814	668.57	892.362
550	P35197	GCS1	YDL226C	39.296	20.0055	19.2191	20.9455	19.1199	20.1323	18.5507	19.0577	19.9017	19.6312	20.6596	20.9633	21.5753	20.5603	22.7788	21.6488	21.9934	21.8659	21.7653	20.3087	18.9975	19.8025	20.0904	19.2191	21.6974	20.085	20.9337	19.1397	786.137	755.232	823.075	751.337	791.118	728.968	748.891	782.058	771.429	811.838	823.773	847.823	807.936	895.114	850.711	864.253	859.241	855.289
551	P35207	SKI2	YLR398C	146.06	4.5702	5.39972	5.88684	4.75068	5.24694	3.43856	4.2442	5.02184	3.7118	4.06046	4.27499	5.19319	4.24636	4.45841		3.27613	4.90437	3.69263	4.40476	5.07861	3.84862	3.80999	3.66457	3.4661	2.86436	4.03606		667.524	788.684	859.832	693.885	766.368	502.237	619.908	733.49	542.145	593.071	624.405	758.517	620.224	651.195		478.512	716.332	539.346
552	P35719	MRP8	YKL142W	25.097	123.818	126.495	120.502	119.222	120.505	127.088	105.17	102.34	107.888	89.418	88.4474	88.1494	71.261	67.2072	69.3503	56.0857	51.7395	52.4335	48.0663	41.5294	45.2153	34.6456	37.9458	35.8109	33.7343	31.7182	29.0268	3107.46	3174.65	3024.25	2992.11	3024.32	3189.53	2639.45	2568.43	2707.65	2244.12	2219.76	2212.29	1788.44	1686.7	1740.48	1407.58	1298.51	1315.92
553	P36139	PET10	YKR046C	31.246	257.009	297.838	253.37	208.949	177.768	181.874	122.829	115.923	106.712	108.181	86.9776	75.6365	70.487	49.1391	40.5183	29.7373	37.6675	34.7334	42.8632	31.2564	39.0809	26.4175	36.2472	30.6669	37.071	36.8431	36.3906	8030.5	9306.24	7916.81	6528.81	5554.53	5682.83	3837.92	3622.12	3334.32	3380.24	2717.7	2363.34	2202.44	1535.4	1266.04	929.172	1176.96	1085.28
554	P38181	NUP170	YBL079W	169.47	3.21003	2.81751	3.15279	3.52624	4.05581	3.10168	3.72174	4.48366	3.16048	3.08924	3.31944	3.47073	2.98229			2.68244	2.89005	3.03511	2.46738	2.45035	2.84808		2.00851		2.91134	2.84072		544.003	477.483	534.303	597.593	687.338	525.642	630.723	759.846	535.607	523.533	562.546	588.185	505.409			454.592	489.776	514.359
555	P38688	SRP72	YPL210C	73.54	8.32355	7.75652	8.48239	7.93876	8.69074	7.82384	8.54727	7.3	7.82053	7.45668	8.22509	8.69624	7.66545	7.07232	8.10494	6.65466	7.4085	7.16192	5.99867	6.4692	7.10684	5.75111	6.03893	5.39826	5.04413	6.204	5.46593	612.114	570.415	623.795	583.816	639.117	575.365	628.566	536.842	575.122	548.364	604.873	639.522	563.717	520.098	596.037	489.384	544.821	526.688
556	P38845	CRP1	YHR146W	51.115	128.569	146.763	134.401	106.855	90.055	105.727	71.6136	64.6424	75.28	62.9153	62.0328	68.2402	55.0434	49.4294	49.1997	44.7749	46.0426	42.5808	37.0386	38.0994	37.9628	34.4212	34.6141	33.3116	32.3902	28.2335	32.8019	6571.79	7501.77	6869.92	5461.92	4603.16	5404.26	3660.53	3304.2	3847.94	3215.92	3170.81	3488.1	2813.54	2526.59	2514.84	2288.67	2353.47	2176.52
557	P38929	PMC1	YGL006W	130.86	5.57985	6.09299	5.32101	6.71612	5.81385	5.9964	5.35159	5.41343	6.50534	4.51721	5.72903	6.4346	4.59095	3.97326	4.57268	3.1199	2.98585		2.21938	2.74214	2.26581	2.1513	2.35525	1.92659	2.20973	2.25653	1.61031	730.179	797.328	696.307	878.871	760.8	784.689	700.31	708.401	851.289	591.122	749.702	842.032	600.771	519.941	598.38	408.269	390.728
558	P39685	POM152	YMR129W	151.65	5.25999	5.30426	5.51792	5.79119	5.39968	5.15223	5.44042	4.95471	4.62554	3.9591	4.54434	4.85286	5.04295	4.05135	4.76878	4.83165	4.16636	3.99438	4.15664	3.79153	3.59742	3.96863	3.92113	3.67709	3.50351	3.56302	3.27037	797.677	804.391	836.793	878.234	818.861	781.336	825.04	751.382	701.463	600.397	689.149	735.936	764.764	614.387	723.185	732.72	631.829	605.748
559	P39705	NUP60	YAR002W	59.039	5.49163	6.24726	5.611	5.00531	5.2164	5.77349	5.77001	5.63751	4.41532	6.13245	5.34254	5.11789	5.03704	5.11333	4.69504	4.43313	4.40253	4.44457	4.21982	4.4781	4.55149	4.02798	4.64063	4.75249	5.23697	4.50976	4.65695	324.22	368.832	331.268	295.509	307.971	340.861	340.655	332.833	260.676	362.054	315.418	302.155	297.382	301.886	277.191	261.728	259.921	262.403
560	P39954	SAH1	YER043C	49.125	675.065	661.92	668.331	806.846	775.306	747.252	1196.84	1219.46	1233.66	1259.74	1352.6	1401.19	1479.63	1469.74	1591.96	1760.64	1730.05	1721.5	1778.16	1704.29	1863.45	1496.42	1557.44	1563.76	1461.5	1473.73	1419.89	33162.6	32516.8	32831.8	39636.3	38086.9	36708.7	58794.5	59905.8	60603.5	61884.8	66446.6	68833.3	72686.9	72201.1	78204.8	86491.3	84988.9	84568.6
561	P40017	YAT2	YER024W	103.33	29.6991	29.0326	30.5036	29.4903	29.4099	32.8746	34.0982	30.1474	28.2683	28.9314	28.0555	30.6192	28.8411	29.7227	27.9536	25.5331	25.2287	24.7402	24.1413	16.5763	23.6169	8.66587	10.4022	9.08204	7.49131	6.54312	5.63859	3068.81	2999.94	3151.94	3047.23	3038.93	3396.94	3523.36	3115.13	2920.96	2989.49	2898.97	3163.88	2980.16	3071.25	2888.45	2638.34	2606.88	2556.4
562	P40495	LYS12	YIL094C	40.068	215.587	201.839	207.974	185.681	202.836	199.336	212.884	212.392	219.31	219.983	216.005	223.637	225.077	233.131	245.117	240.407	233.169	238.146	233.246	245.873	242.239	255.161	248.051	246.834	247.065	242.461	240.352	8638.14	8087.27	8333.09	7439.88	8127.23	7987.01	8529.85	8510.14	8787.32	8814.3	8654.9	8960.67	9018.38	9341.07	9821.37	9632.63	9342.62	9542.04
563	P40531	GVP36	YIL041W	36.67	388.946	394.41	392.646	305.747	318.256	317.02	277.081	265.882	275.23	268.963	263.072	254.028	252.123	242.636	245.776	227.327	232.061	223.635	214.81	206.934	217.172	185.754	192.594	188.043	183.231	180.392	164.62	14262.7	14463	14398.3	11211.8	11670.5	11625.1	10160.6	9749.91	10092.7	9862.87	9646.84	9315.2	9245.34	8897.45	9012.6	8336.09	8509.66	8200.68
564	P40989	GSC2	YGR032W	216.99	2.0956	1.95507		1.81028	1.92749	2.50655	2.30342		2.60047	1.4844			1.77295	1.31133					0.948381		1.00354		0.578457					454.725	424.232		392.813	418.246	543.896	499.819		564.275	322.1			384.713	284.546
565	P41338	ERG10	YPL028W	41.728	195.425	196.68	201.117	204.789	208.348	210.518	237.38	232.057	236.412	226.89	211.631	212.005	190.317	179.408	192.946	153.426	148.055	149.012	135.083	140.919	136.586	128.086	125.934	124.274	117.047	116.925	116.237	8154.71	8207.06	8392.19	8545.43	8693.95	8784.5	9905.38	9683.27	9864.99	9467.68	8830.93	8846.56	7941.56	7486.34	8051.24	6402.14	6178.04	6217.98
566	P42842	EMW1	YNL313C	102.34	5.85763	5.8382	5.33763	5.96719	6.61467	6.06044	6.76623	7.55103	7.85562	6.46108	7.78906	7.34033	7.28015	6.62058	7.80351	6.8902	7.07472	6.82559	6.44179	7.19166	6.36588	5.67611	5.59254	5.60808	6.52211	6.17158	5.33367	599.47	597.481	546.253	610.682	676.945	620.225	692.456	772.772	803.944	661.227	797.132	751.21	745.051	677.55	798.611	705.143	724.027	698.531
567	P42935	ELP2	YGR200C	89.409	6.76083	6.8771	7.86497	7.72021	6.00515	6.89304	7.65853	6.55083	7.07484	6.76011	6.20055	7.30642	7.19791	7.38159	7.96654	7.70456	7.00691	7.71938	7.78649	8.12252	7.45589	8.53841	7.98635	12.0049	9.80953	7.95312	9.20848	604.479	614.875	703.199	690.257	536.914	616.3	684.741	585.703	632.555	604.415	554.385	653.26	643.558	659.98	712.28	688.857	626.481	690.182
568	P43583	BLM10	YFL007W	245.99	0.721191	0.540305		0.533752		0.665953					0.214007		0.612668	0.509719		0.449645				0.817006	0.544454			0.427812				177.406	132.91		131.298		163.818					52.6435		150.71	125.386		110.608
569	P43597	YFR016C	YFR016C	137.7	1.57268	1.5134	1.45012	2.5619	1.61215	1.68796	1.60883	1.40139	1.42909	1.60106		1.64942	1.83881	1.92601			1.77969	1.58207	2.37081	1.43946	1.93426	1.74532	1.54882	1.73394	1.49109	1.31113		216.558	208.395	199.682	352.774	221.993	232.432	221.536	192.971	196.785	220.465		227.125	253.205	265.212			245.063	217.851
570	P47075	VTC4	YJL012C	83.154	9.16038	13.8736	13.4973	10.8023	12.3236	11.4472	14.2203	15.0868	13.8077	12.0778	12.6535	13.2349	16.0936	11.6859	17.2512	12.488	12.1334	11.9791	13.9772	14.7708	13.6908	14.834	14.9332	13.9621	12.8628	15.4735	13.1408	761.722	1153.65	1122.35	898.256	1024.76	951.877	1182.47	1254.53	1148.16	1004.31	1052.19	1100.53	1338.25	971.733	1434.51	1038.43	1008.94	996.113
571	P50095	IMD3	YLR432W	56.584	247.515	233.242	242.655	196.536	205.124	214.831	218.731	213.552	214.291	224.184	223.224	224.951	255.686	284.661	290.644	312.074	318.308	312.187	307.558	315.58	321.776	298.017	308.452	311.16	299.747	290.942	286.934	14005.4	13197.7	13730.4	11120.8	11606.7	12156	12376.7	12083.7	12125.4	12685.2	12630.9	12728.6	14467.8	16107.3	16445.8	17658.4	18011.1	17664.8
572	P53075	SHE10	YGL228W	66.862	42.2909	44.8782	42.1272	44.1251	39.9233	43.1023	41.7997	40.4521	42.805	36.4008	38.0243	35.4876	32.6624	32.9663	35.8898	26.4181	28.4915	28.1398	28.4651	24.625	25.0089	20.4605	22.0353	21.5201	23.5105	21.8753	21.1516	2827.65	3000.65	2816.71	2950.3	2669.35	2881.91	2794.81	2704.71	2862.03	2433.83	2542.38	2372.77	2183.88	2204.19	2399.66	1766.37	1905	1881.48
573	P53598	LSC1	YOR142W	35.032	258.019	248.601	265.849	272.549	286.167	292.736	327.559	332.922	330.494	341.385	345.018	332.405	344.727	350.045	361.138	347.336	332.013	325.903	273.19	239.19	284.561	177.744	188.35	171.64	158.936	148.032	126.59	9038.92	8709	9313.21	9547.93	10025	10255.1	11475	11662.9	11577.9	11959.4	12086.7	11644.8	12076.5	12262.8	12651.4	12167.9	11631.1	11417.1
574	P53691	CPR6	YLR216C	42.071	302.655	317.669	317.694	249.451	231.618	239.553	152.001	157.477	171.911	140.919	133.172	131.676	115.019	116.991	114.009	105.676	109.775	107.532	99.6533	87.9285	102.493	84.0663	84.1788	83.4611	81.0702	83.2517	85.1572	12733	13364.7	13365.7	10494.6	9744.4	10078.2	6394.85	6625.23	7232.45	5928.6	5602.67	5539.72	4838.98	4921.93	4796.48	4445.9	4618.36	4523.96
575	P53741	BRE5	YNR051C	57.673	13.9394	15.1483	13.2902	12.7651	14.9324	12.4774	14.7498	14.0428	13.2015	14.4437	14.8644	13.1719	13.8954	14.5079	13.7715	14.6006	15.3477	13.525	15.3223	16.3937	14.3929	16.4059	18.196	14.7067	17.9565	18.3178	17.0625	803.927	873.647	766.485	736.199	861.199	719.609	850.666	809.89	761.37	833.01	857.273	759.662	801.389	836.717	794.243	842.06	885.146	780.027
576	P53946	ARP5	YNL059C	87.559	11.0941	10.4413	14.2701	10.9244	10.6279	11.0498	12.1371	11.1335	12.7138	10.9178	11.2642	9.81543	10.0988	11.0338	11.2399	9.92609	11.1788	9.86805	10.4588	10.078	10.0641	10.3041	9.30122	9.16922	9.42432	9.49771	8.72712	971.389	914.231	1249.48	956.531	930.564	967.506	1062.71	974.837	1113.21	955.953	986.284	859.43	884.241	966.105	984.159	869.118	978.802	864.037
577	P54780	RPL15B	YMR121C	24.422	258.258	228.165	206.233	211.087	261.507	306.98	261.159	271.669	235.545	254.468	256.674	245.877	262.667	292.396	287.1	263.041	290.905	280.206	258.003	310.748	299.911	303.918	300.571	280.081	309.553	307.974	312.605	6307.18	5572.25	5036.62	5155.17	6386.52	7497.06	6378.02	6634.71	5752.47	6214.63	6268.49	6004.81	6414.85	7140.89	7011.56	6423.98	7104.49	6843.19
578	Q02785	PDR12	YPL058C	171.06	14.4959	14.024	13.9198	12.9127	11.6953	12.5798	15.9096	16.6776	17.0058	12.9614	18.7542	18.8425	17.4737	18.6645	23.6843	25.4394	26.1426	27.6056	26.5433	20.5792	28.2641	12.8171	12.4533	12.1803	8.38144	9.89359	6.68317	2479.67	2398.95	2381.13	2208.85	2000.6	2151.89	2721.49	2852.87	2909	2217.17	3208.09	3223.2	2989.06	3192.74	4051.44	4351.66	4471.95	4722.22
579	Q02931	NAN1	YPL126W	101.24	13.0006	12.7109	11.595	13.1612	13.4927	11.7733	16.2673	12.2851	11.2149	11.1802	14.3473	15.6067	12.7289	12.4735		14.7496	13.1736	13.5712	13.4799	17.4564	12.8988	14.1762	14.0928	14.3531	11.5972	16.3206	16.3495	1316.18	1286.85	1173.88	1332.44	1366	1191.93	1646.9	1243.74	1135.4	1131.89	1452.52	1580.02	1288.68	1262.82		1493.25	1333.69	1373.95
580	Q03497	STE20	YHL007C	102.36	3.54471	4.33809	3.97037	3.89792	3.68851	3.49288	4.10384	4.70242	3.69628	3.87101	4.56837		3.05677	3.94592		4.84573	4.57024	4.04942	4.28246	4.62177	4.3777	4.51044	4.41611	4.69722	3.85843	1.17737		362.837	444.047	406.407	398.991	377.556	357.531	420.069	481.339	378.351	396.236	467.619		312.891	403.905		496.009	467.809	414.499
581	Q04264	PDS5	YMR076C	147.04	1.23618	1.27793		1.60243	1.6974		2.03835	1.80378	2.73802	2.08651	2.02926	2.20461	3.10052	2.30957	3.02237	1.95627	2.06809	2.45733	2.36501	2.94712	2.00516	2.11784		1.75892	1.28185	2.04074		181.767	187.907		235.622	249.586		299.719	265.228	402.598	306.801	298.382	324.166	455.901	339.599	444.41	287.649	304.093	361.326
582	Q04697	GSF2	YML048W	45.869	141.872	136.6	139.94	131.05	128.224	125.048	123.252	125.267	116.027	106.897	125.678	121.115	117.75	106.374	124.544	100.757	101.785	107.722	92.7342	86.2378	93.3518	69.7422	79.9325	72.7697	65.3642	77.8258	65.9526	6507.53	6265.72	6418.89	6011.13	5881.5	5735.81	5653.44	5745.85	5322.05	4903.26	5764.74	5555.41	5401.07	4879.27	5712.71	4621.63	4668.79	4941.11
583	Q04894	ADH6	YMR318C	39.617	113.268	110.43	121.998	138.124	158.135	148.921	227.785	215.841	216.804	242.226	257.097	250.895	267.136	269.598	268.721	275.937	283.713	271.105	280.57	238.406	274.82	201.914	204.214	205.735	204.713	209.745	209.47	4487.34	4374.91	4833.2	5472.06	6264.82	5899.78	9024.16	8550.99	8589.13	9596.27	10185.4	9939.7	10583.1	10680.7	10645.9	10931.8	11239.9	10740.4
584	Q05016		YMR226C	29.158	210.295	228.301	209.918	195.398	210.544	196.681	192.207	187.132	176.967	184.358	191.89	175.646	189.772	186.885	185.118	176.903	171.547	162.124	167.977	180.702	167.366	186.532	178.339	185.343	184.962	181.365	185.17	6131.78	6656.79	6120.78	5697.41	6139.03	5734.81	5604.37	5456.4	5159.99	5375.52	5595.13	5121.49	5533.38	5449.18	5397.66	5158.15	5001.98	4727.21
585	Q06103	RPN7	YPR108W	48.958	84.0964	83.6264	82.1687	76.2376	79.5276	73.9159	71.7562	68.9739	66.5167	62.3066	63.5775	64.4969	61.5006	59.4234	60.599	53.4965	52.7911	51.933	53.6328	49.0748	52.1675	43.9209	44.7597	43.8821	44.8365	43.1017	44.551	4117.19	4094.18	4022.81	3732.44	3893.51	3618.77	3513.04	3376.82	3256.52	3050.41	3112.63	3157.64	3010.95	2909.25	2966.8	2619.08	2584.55	2542.54
586	Q07381	TSR1	YDL060W	90.746	7.50793	6.51121	7.63842	6.22889	7.22989	6.51003	7.02974	6.56634	6.96928	6.8697	6.99158	7.18237	7.53444	7.85404	8.22881	7.74872	8.16333	7.74747	8.31745	8.20251	8.23069	7.61181	7.4022	7.29402	8.02177	7.74174	7.91533	681.314	590.866	693.156	565.247	656.083	590.759	637.921	595.869	632.435	623.398	634.458	651.771	683.72	712.723	746.732	703.166	740.79	703.052
587	Q07457	BRE1	YDL074C	80.691	7.4595	10.2231	8.37185	8.1858	10.4507	15.2465	7.41207	6.73914	8.09711	7.25481	9.03031	8.35583	8.98195	7.87415	8.03683	9.60659	6.89768	7.56803	8.76482	5.96159	6.00523	5.69506	6.9641	7.715	6.15527	0.756641	6.64545	601.915	824.91	675.533	660.52	843.277	1230.26	598.087	543.788	653.364	585.398	728.664	674.241	724.762	635.373	648.5	775.165	556.581	610.672
588	Q07478	SUB2	YDL084W	50.308	217.73	207.344	218.829	200.574	207.941	208.338	194.368	199.611	194.252	197.649	194.205	194.288	191.373	190.211	199.267	189.321	192.359	185.206	178.091	182.629	180.206	184.257	187.025	184.976	185.933	181.333	186.486	10953.6	10431	11008.9	10090.5	10461.1	10481.1	9778.27	10042	9772.41	9943.34	9770.06	9774.26	9627.6	9569.15	10024.7	9524.38	9677.18	9317.33
589	Q08162	DIS3	YOL021C	113.71	8.8167	8.99701	7.62188	7.88328	7.91684	8.04825	7.52288	8.32929	6.98812	6.79535	8.90831	7.86615	6.92087	8.08606	7.28962	6.89344		8.23322	6.90688	7.02286	6.96942	6.5381	7.46151	6.66368	6.85133	7.87438	4.62983	1002.55	1023.05	866.683	896.408	900.224	915.167	855.427	947.123	794.619	772.7	1012.96	894.46	786.972	919.466	828.903	783.853		936.199
590	Q12166	LEU9	YOR108W	67.199	70.624	27.2923	31.0501	51.7478	37.9115	32.1449	45.4853	55.3134	46.5762	44.1609	45.5972	44.8632	45.6276	54.2927	44.8779	58.355	43.7886	39.0518	47.1853	48.2955	46.0104	56.709	54.6563	60.8787	59.1658	62.7855	72.6877	4745.86	1834.01	2086.53	3477.4	2547.62	2160.11	3056.57	3717.01	3129.87	2967.57	3064.09	3014.76	3066.13	3648.42	3015.75	3921.4	2942.55	2624.24
591	Q12213	RPL7B	YPL198W	27.696	204.729	201.758	187.288	187.955	189.024	186.81	187.512	159.008	158.316	160.907	148.64	157.142	148.567	143.116	165.938	155.033	142.291	155.381	158.454	135.2	150.272	126.606	126.84	132.046	124.543	124.543	133.569	5670.19	5587.9	5187.14	5205.59	5235.2	5173.88	5193.34	4403.88	4384.71	4456.49	4116.73	4352.22	4114.7	3963.74	4595.83	4293.78	3940.89	4303.44
592	Q12271	INP53	YOR109W	124.58	2.91038	3.03354	3.53425	2.91634	3.00697	3.12148	2.67627	2.6141	3.48053	1.00297	0.926293	2.93105	2.89845	2.64782	3.97607	0.79314	2.45432	2.24386	1.6287	1.38639	2.24013	1.59416	1.19008	2.44061	0.684097	1.01079	3.19416	362.575	377.919	440.296	363.318	374.609	388.874	333.41	325.665	433.605	124.95	115.398	365.15	361.089	329.865	495.339	98.8094	305.759	279.54
593	P04076	ARG4	YHR018C	51.989	123.489	113.825	121.534	188.267	183.037	194.16	246.565	244.475	248.697	203.019	208.36	215.738	160.847	138.792	152.695	85.5208	90.2945	96.4318	89.7539	103.481	94.5169	110.431	119.693	120.732	117.658	124.956	133.05	6420.05	5917.64	6318.42	9787.84	9515.9	10094.2	12818.7	12710	12929.5	10554.7	10832.4	11216	8362.29	7215.66	7938.44	4446.14	4694.32	5013.39
594	P05150	ARG3	YJL088W	37.845	203.535	205.425	201.428	265.508	267.709	292.377	321.955	321.492	327.425	318.134	307.36	312.28	291.557	270.277	280.621	272.644	269.615	268.96	277.508	241.486	269.854	229.959	233.545	230.081	217.333	216.478	220.648	7702.8	7774.31	7623.05	10048.2	10131.5	11065	12184.4	12166.9	12391.4	12039.8	11632	11818.2	11034	10228.6	10620.1	10318.2	10203.6	10178.8
595	P09032	GCD1	YOR260W	65.699	13.9893	17.2886	17.5079	15.7953	17.5406	14.5999	14.83	17.9242	15.21	12.1354	15.7458	15.6875	17.7914	17.6487	20.1464	16.7433	15.3845	13.4434	15.521	15.2648	16.362	17.7443	15.4643	15.451	17.4542	16.4185	16.5922	919.083	1135.84	1150.25	1037.74	1152.4	959.199	974.318	1177.6	999.279	797.283	1034.49	1030.65	1168.88	1159.5	1323.6	1100.02	1010.75	883.22
596	P09880	TRL1	YJL087C	95.336	4.60066	3.97484	5.02622		4.4425	4.22477	4.18799	4.06641	4.19055	4.68192	4.4789	4.44831	4.49839	4.37338	5.31039	3.27385	4.09773	4.89251	4.97432	4.08739	4.64119	3.95858		4.32598	4.56414	3.8115	3.30656	438.608	378.946	479.179		423.53	402.772	399.267	387.675	399.511	446.355	427	424.085	428.859	416.94	506.271	312.115	390.661	466.432
597	P09938	RNR2	YJL026W	46.147	852.269	827.129	892.98	805.028	770.137	809.418	597.276	579.583	607.909	501.287	471.22	516.462	382.864	319.812	353.986	279.493	267.984	274.991	210.421	152.029	201.545	140.197	141.372	142.759	139.968	133.754	143.699	39329.6	38169.5	41208.3	37149.6	35539.5	37352.2	27562.5	26746	28053.2	23132.9	21745.4	23833.2	17668	14758.4	16335.4	12897.8	12366.7	12690
598	P0CX40:P0CX39	RPS8B:RPS8A	YER102W	22.489	1007.4	1059.23	1039.44	1067.5	1076.12	1132.14	1175.02	1171.2	1196.75	1244.57	1245.45	1271.21	1271.72	1318.46	1364.77	1385.4	1349.21	1388.92	1411.05	1472.65	1372.45	1568.36	1570.07	1555.13	1571.15	1618.87	1621.27	22655.5	23821	23375.9	24007	24200.9	25460.8	26425	26339.1	26913.7	27989	28008.8	28588.2	28599.7	29650.9	30692.3	31156.3	30342.3	31235.4
599	P0CX83:P0CX82	RPL19B:RPL19A	YBL027W	21.704	964.054	1114.11	1068.04	1113.57	1080.66	1219.29	1239.3	1227.1	1292.56	1296.3	1323.27	1326.44	1390.99	1457.92	1443.92	1560.11	1531.6	1559.36	1545.43	1524.93	1504.54	1589.24	1593.01	1598.55	1597.76	1609.1	1625.29	20923.8	24180.5	23180.6	24168.8	23454.6	26463.6	26897.7	26633.1	28053.6	28135	28720.4	28789	30190.1	31642.6	31338.8	33860.7	33241.9	33844.3
600	P13433	RPO41	YFL036W	153.05																0.576416		1.27442	1.58139	0.791667	1.4344	1.17072	1.18066	2.00284	1.07744	1.39074	1.75174																88.2205		195.049
601	P20424	SRP54	YPR088C	59.624	15.0674	12.3262	13.9419	14.3585	14.337	16.1784	14.9663	16.1531	14.4842	15.5753	18.1358	13.7022	16.4313	16.1689	15.2195	17.4164	17.2038	16.0195	16.1779	15.7263	15.203	16.2204	16.1138	15.6894	16.5375	16.3922	15.9281	898.381	734.935	831.273	856.108	854.832	964.62	892.349	963.111	863.607	928.66	1081.33	816.979	979.698	964.052	907.45	1038.43	1025.76	955.145
602	P21304	PWP1	YLR196W	63.803	33.8608	30.0781	31.1404	30.026	30.0308	31.4482	32.8357	30.6332	32.069	31.9857	27.7135	30.1756	33.1609	33.5278	30.2329	31.115	33.2128	34.0967	33.6104	29.9084	31.204	32.0018	30.0804	29.1993	32.6895	30.2401	31.6699	2160.42	1919.07	1986.85	1915.75	1916.05	2006.49	2095.02	1954.49	2046.1	2040.78	1768.2	1925.29	2115.76	2139.17	1928.95	1985.23	2119.08	2175.47
603	P25298	RNA14	YMR061W	79.959	2.84526	2.89749	3.39121	3.13508		2.57608	4.06853	2.36418			3.28709	4.22483	4.32727	2.351		4.1459		3.74398	3.34794		3.78721		2.31105		4.4652	4.55723		227.504	231.681	271.158	250.678		205.981	325.315	189.037			262.832	337.813	346.004	187.983		331.502		299.365
604	P25491	YDJ1	YNL064C	44.67	311.821	320.729	300.049	274.07	273.337	280.328	203.409	204.268	210.348	196.381	196.79	183.409	188.491	192.203	192.662	185.456	189.36	194.348	195.201	183.024	189.097	167.84	171.882	169.315	172.263	166.314	175.075	13929.1	14327	13403.2	12242.7	12210	12522.2	9086.29	9124.66	9396.22	8772.35	8790.59	8192.9	8419.91	8585.69	8606.21	8284.34	8458.73	8681.5
605	P25644	PAT1	YCR077C	88.51	17.5191	17.6427	19.2926	17.3884	21.0369	19.3524	21.4521	19.0631	19.4272	18.3455	17.8625	20.7142	21.4387	18.0585	22.8438	16.9431	15.5307	18.3226	18.1838	17.7876	17.9865	14.4653	16.6644	15.1281	14.8065	15.9004	13.9443	1550.62	1561.55	1707.58	1539.05	1861.98	1712.88	1898.72	1687.28	1719.5	1623.76	1581.01	1833.41	1897.54	1598.36	2021.91	1499.63	1374.62	1621.73
606	P29547	CAM1	YPL048W	47.087	172.127	172.676	166.164	154.598	149.776	143.812	126.074	117.682	125.267	113.95	114.228	113.574	104.672	100.316	108.666	93.9426	92.765	93.1754	88.4862	92.3087	85.1651	89.8045	91.2158	89.105	82.8709	78.0429	84.0843	8104.96	8130.8	7824.15	7279.57	7052.49	6771.66	5936.43	5541.28	5898.44	5365.57	5378.66	5347.88	4928.71	4723.56	5116.74	4423.48	4368.02	4387.35
607	P30902	ATP7	YKL016C	19.809	333.901	348.983	347.081	387.066	426.651	406.809	463.653	475.228	469.809	499.584	515.553	491.016	515.604	531.479	509.386	540.292	540.918	526.4	537.446	539.918	514.619	459.491	470.356	442.782	422.122	407.203	364.857	6614.25	6913	6875.33	7667.39	8451.52	8058.48	9184.49	9413.78	9306.45	9896.26	10212.6	9726.54	10213.6	10528.1	10090.4	10702.6	10715	10427.5
608	P30952	MLS1	YNL117W	62.79	141.401	144.101	143.187	197.657	184.533	207.174	197.259	187.16	204.654	211.354	203.714	207.868	236.073	210.315	231.486	241.978	225.481	249.438	271.789	256.462	268.593	128.38	132.438	107.026	61.6522	54.387	46.1915	8878.56	9048.08	8990.72	12410.9	11586.8	13008.4	12385.9	11751.7	12850.2	13270.9	12791.2	13052	14823	13205.7	14535	15193.8	14157.9	15662.2
609	P31383	TPD3	YAL016W	70.907	45.3028	47.902	45.8263	42.6758	45.8451	45.559	36.1872	39.1457	39.2032	30.7709	36.0022	35.2729	29.1204	26.8843	31.7374	21.6455	23.1579	24.2068	20.0198	21.5974	22.2911	18.9865	19.2663	18.2019	16.0594	18.4881	16.4071	3212.28	3396.58	3249.41	3026.01	3250.74	3230.45	2565.93	2775.7	2779.78	2181.87	2552.81	2501.1	2064.84	1906.29	2250.41	1534.82	1642.06	1716.43
610	P32288	GLN1	YPR035W	41.766	100.693	102.626	101.592	125.569	137.448	137.71	196.607	199.498	194.734	232.512	251.75	231.265	268.783	285.453	289.875	282.777	283.035	288.931	292.55	320.072	302.61	317.452	323.893	333.841	319.937	312.311	306.945	4205.56	4286.27	4243.1	5244.54	5740.63	5751.58	8211.49	8332.25	8133.25	9711.08	10514.6	9659.03	11226	11922.2	12106.9	11810.5	11821.2	12067.5
611	P35845	SWH1	YAR042W	135.1	12.052	12.5976	12.7325	9.60741	11.8924	10.5248	9.11699	8.68583	9.1972	8.19895	6.66968	7.27036	7.98819	6.60288		6.61093	6.18298	7.41704	6.06838	6.49892	7.96063	5.62216	5.06477	5.3891	4.09692	4.84096	4.11635	1628.22	1701.93	1720.16	1297.96	1606.66	1421.9	1231.7	1173.46	1242.54	1107.68	901.074	982.226	1079.2	892.05		893.137	835.321	1002.04
612	P36114	YKR018C	YKR018C	81.753	25.5409	27.268	28.9077	21.7761	21.4559	22.7944	16.9728	16.6006	16.9017	14.6704	15.9034	16.2322	12.8168	10.6174	13.6148	9.67213	12.091	10.4432	10.5041	10.68	9.85881	8.67921	10.8907	8.79101	8.81406	9.85785	8.10855	2088.04	2229.24	2363.29	1780.26	1754.09	1863.51	1387.58	1357.15	1381.76	1199.35	1300.15	1327.03	1047.81	868.005	1113.05	790.726	988.476	853.764
613	P36161	NUP133	YKR082W	133.32	3.78424	3.64739	3.77302	4.16141	2.48149	3.70702	3.19781	3.55477	3.8422	2.58904	2.96255	3.58586	2.79579	2.97935	2.54767	2.62863	2.51204	3.17194	2.88638	2.79477	2.9928	2.81376	2.67331	3.11536	2.24982	2.66681	2.36406	504.515	486.27	503.019	554.799	330.832	494.22	426.331	473.922	512.242	345.17	394.967	478.067	372.735	397.207	339.656	350.449	334.906	422.883
614	P37302	APE3	YBR286W	60.137	193.347	188.518	191.986	177.747	166.934	188.288	153.296	145.011	160.525	133.061	128.779	140.217	118.471	105.261	112.602	89.6079	88.3242	88.9972	73.8343	65.3811	77.175	61.8263	64.1463	61.0464	57.2719	54.7067	51.9157	11627.3	11336.9	11545.4	10689.2	10038.9	11323.1	9218.75	8720.53	9653.51	8001.88	7744.38	8432.2	7124.49	6330.08	6771.54	5388.75	5311.55	5352.03
615	P38137	PCS60	YBR222C	60.488	53.0988	51.5774	53.6744	77.9349	76.6985	79.7637	68.7831	70.1917	67.8776	59.8254	52.461	61.6425	48.6808	39.4697	43.4596	29.2956	28.6282	28.4302	27.2591	26.3824	27.6015	23.6496	23.0837	22.4053	19.6716	19.7358	17.7252	3211.84	3119.81	3246.66	4714.13	4639.34	4824.75	4160.55	4245.76	4105.78	3618.72	3173.26	3728.63	2944.6	2387.44	2628.78	1772.03	1731.67	1719.69
616	P53341:P38158	MAL12:MAL32	YGR292W	68.093	46.3428	44.6664	46.7648	41.5918	41.8606	43.8028	25.4221	27.1383	25.0587	20.4046	21.685	22.1849	24.6438	25.0568	26.5846	29.7388	30.6929	31.7523	38.9489	49.8637	41.001	49.1999	51.695	50.5288	47.3963	43.6538	36.3598	3155.62	3041.47	3184.36	2832.11	2850.41	2982.67	1731.06	1847.93	1706.32	1389.41	1476.59	1510.64	1678.07	1706.19	1810.22	2025.01	2089.97	2162.11
617	P38167	ECM21	YBL101C	123.61	4.95517	4.80725	4.92867	5.45594	4.9887	5.39616	6.74017	7.19864	7.44144	6.4491	5.78003	6.77051	4.16581	4.72185	4.89116	3.51835	4.99548	3.62403	2.6654	2.96033	3.53096	2.2571	2.01238	2.03041		1.75684		612.508	594.224	609.233	674.409	616.654	667.019	833.153	889.823	919.836	797.174	714.47	836.903	514.935	583.668	604.596	434.903	617.492	447.967
618	P38295	EHT1	YBR177C	51.255	56.3089	54.9842	53.4747	65.8749	71.8199	70.3743	96.7397	97.8648	93.1761	96.1794	95.6836	99.8942	97.3365	93.9949	95.9966	84.5387	86.6692	87.6319	94.6149	126.885	98.8536	118.036	124.744	118.591	115.224	104.874	106.198	2886.11	2818.22	2740.84	3376.42	3681.13	3607.03	4958.39	5016.06	4775.74	4929.68	4904.27	5120.08	4988.98	4817.71	4920.3	4333.03	4442.23	4491.58
619	P38333	ENP1	YBR247C	55.136	10.0172	10.8079	10.5887	13.0055	12.1589	10.8715	13.2764	13.4131	13.5063	14.0168	15.8641	14.7149	16.1847	15.7069	12.7989	17.9987	14.8771	16.4872	17.0971	16.967	17.3564	15.8394	15.6929	18.2083	17.4836	17.0397	18.5897	552.311	595.906	583.817	717.074	670.394	599.409	732.009	739.547	744.681	772.832	874.68	811.322	892.362	866.013	705.678	992.377	820.266	909.039
620	P38810	SFB3	YHR098C	103.95	9.91106	9.69785	10.2072	9.98063	10.9181	10.3081	12.7585	13.2013	12.1238	10.9949	11.7658	11.0689	12.2334	11.1649	11.9531	11.6236	11.5201	11.5785	11.1183	12.2966	11.7219	12.1489	12.6048	12.0946	11.4464	11.2662	11.2107	1030.25	1008.09	1061.03	1037.49	1134.93	1071.53	1326.24	1372.28	1260.27	1142.92	1223.05	1150.61	1271.66	1160.59	1242.53	1208.27	1197.52	1203.58
621	P38891	BAT1	YHR208W	43.596	177.986	172.069	181.357	186.62	188.809	187.903	182.163	189.299	191.245	188.132	185.945	181.659	189.902	189.614	197.775	187.648	192.437	188.011	193.644	192.705	193.088	204.702	204.129	205.601	218.766	219.939	224.839	7759.5	7501.51	7906.45	8135.88	8231.31	8191.81	7941.58	8252.69	8337.5	8201.8	8106.48	7919.58	8278.97	8266.4	8622.18	8180.68	8389.47	8196.51
622	P39076	CCT2	YIL142W	57.203	110.394	106.86	105.474	101.333	112.189	102.993	112.778	109.428	113.667	111.902	100.042	109.533	111.726	116.439	111.814	116.457	115.187	110.769	109.702	103.357	107	103.791	104.958	99.7702	103.564	99.1273	107.832	6314.84	6112.7	6033.41	5796.57	6417.53	5891.49	6451.22	6259.6	6502.11	6401.12	5722.7	6265.62	6391.07	6660.66	6396.09	6661.69	6589.02	6336.35
623	P39079	CCT6	YDR188W	59.923	81.551	83.9748	80.0733	79.8688	83.2663	81.5032	80.9078	81.2302	81.3745	81.5125	81.7728	82.9567	83.0505	80.7534	86.0184	82.0692	80.1863	80.694	81.1904	76.513	79.2559	73.934	73.8569	77.0963	73.1629	72.6849	74.858	4886.78	5032.02	4798.23	4785.98	4989.57	4883.91	4848.24	4867.56	4876.21	4884.48	4900.07	4971.01	4976.63	4838.99	5154.48	4917.84	4805	4835.43
624	P39517	DHH1	YDL160C	57.543	36.3855	33.1678	33.4374	29.2102	34.5696	33.9865	34.0916	36.8675	37.3163	37.2499	38.9005	37.1252	40.7859	39.5438	38.7403	37.3191	37.4575	36.651	35.4551	36.8396	35.7779	37.4369	39.731	37.694	39.2601	39.5745	41.2171	2093.73	1908.58	1924.09	1680.84	1989.24	1955.68	1961.74	2121.47	2147.29	2143.47	2238.45	2136.29	2346.94	2275.47	2229.24	2147.45	2155.42	2109.01
625	P40414	TPM2	YIL138C	19.093	130.463	115.864	139.606	104.262	110.012	111.487	92.3818	93.5317	101.337	95.3419	80.0261	87.9684	90.911	86.8265	95.1095	75.8678	87.3982	77.5917	77.0692	69.1069	78.4471	58.9144	52.815	55.669	48.7921	48.8512	46.2777	2490.93	2212.19	2665.5	1990.67	2100.45	2128.63	1763.85	1785.8	1934.84	1820.36	1527.94	1679.58	1735.76	1657.78	1815.93	1448.54	1668.69	1481.46
626	P40510	SER33	YIL074C	51.188	159.531	154.933	156.072	154.65	158.291	170.079	164.836	162.977	161.542	161.031	163.487	174.061	167.685	165.425	183.087	171.844	165.842	176.382	182.84	175.304	189.649	168.643	162.677	169.966	164.437	164.477	187.64	8166.06	7930.69	7989.01	7916.24	8102.61	8706.01	8437.62	8342.45	8269.02	8242.87	8368.56	8909.83	8583.47	8467.77	9371.85	8796.34	8489.14	9028.62
627	P47018	MTC1	YJL123C	53.477	24.1808	22.8703	25.281	23.5833	24.39	20.9748	25.2474	26.9384	24.3828	26.819	25.2922	25.6338	22.1888	22.8119	25.0266	20.0966	22.2739	20.5936	18.4613	20.1088	20.5936	15.1911	18.2582	16.9537	15.6696	16.4135	17.8308	1293.12	1223.04	1351.95	1261.16	1304.3	1121.67	1350.16	1440.59	1303.92	1434.2	1352.55	1370.82	1186.59	1219.91	1338.35	1074.71	1191.14	1101.29
628	P47166	SGM1	YJR134C	81.17	6.03873	5.60861	7.75092	4.7202	5.08604		4.31556	4.98904	5.7256	3.49889	4.4819	4.13392	4.71783	4.04991		3.897	4.52894		3.53964	14.8444		2.64017	2.64739		2.85025	3.33265	2.55981	490.163	455.251	629.142	383.139	412.834		350.294	404.961	464.747	284.005	363.796	335.55	382.946	328.732		316.32	367.614
629	P48415	SEC16	YPL085W	241.69			2.22197				2.8613	3.09369		2.81733				2.554		1.58161	2.70935			2.00105	3.62212				1.34823					537.028				691.547	747.714		680.92				617.277		382.26	654.822
630	P52893	ALT1	YLR089C	66.421	76.267	69.9349	74.024	59.9202	56.4866	72.3965	64.4001	61.4539	62.4698	62.5448	71.6248	66.8016	72.5592	65.7254	73.818	69.8856	59.9626	57.5226	42.2094	33.8693	45.3113	33.2889	31.4017	28.3187	29.6325	29.1297	28.7574	5065.73	4645.15	4916.75	3979.96	3751.9	4808.65	4277.52	4081.83	4149.31	4154.29	4757.39	4437.03	4819.46	4365.55	4903.06	4641.87	3982.77	3820.71
631	P53101	STR3	YGL184C	51.828	40.153	39.3331	39.6592	60.7536	62.3263	64.6938	69.0507	70.2374	72.6701	55.7736	52.3629	57.2312	43.1098	39.6933	39.1039	25.9376	22.0222	26.0823	22.0327	19.0926	22.6455	20.5688	20.2672	21.2105	23.8706	19.9303	22.3715	2081.05	2038.55	2055.46	3148.74	3230.25	3352.95	3578.76	3640.26	3766.34	2890.63	2713.86	2966.18	2234.29	2057.22	2026.68	1344.29	1141.37	1351.79
632	P53303	ZPR1	YGR211W	55.071	94.8038	91.4755	92.762	82.3856	71.4082	78.2362	50.1306	50.7466	51.0261	47.2773	45.9931	46.8814	43.6348	42.59	44.3695	44.4416	41.5836	43.4961	43.1873	40.01	44.8094	41.8627	42.4652	42.3157	43.4462	44.3456	49.3484	5220.94	5037.65	5108.49	4537.06	3932.52	4308.55	2760.74	2794.66	2810.06	2603.61	2532.88	2581.81	2403.01	2345.47	2443.47	2447.44	2290.05	2395.37
633	P53881	MRPL22	YNL177C	34.897	19.059	18.5135	18.9806	22.6772	21.9722	20.3035	30.9087	31.4232	32.5132	31.3809	35.7821	33.6701	37.2303	37.943	33.9585	42.4391	41.0229	41.223	47.5259	48.1914	45.6663	46.0199	46.3383	40.8084	44.7579	42.3624	43.3666	665.103	646.064	662.365	791.367	766.763	708.53	1078.62	1096.57	1134.61	1095.1	1248.69	1174.99	1299.23	1324.1	1185.05	1481	1431.58	1438.56
634	P53982	IDP3	YNL009W	47.856	3.35432	4.26837	4.59753	4.23185	3.74376	3.87408	3.64892	4.78289	4.78436	3.01719	3.20132	2.82593	2.95389	1.44266			2.1541	1.40994	1.70618									160.524	204.267	220.019	202.52	179.161	185.398	174.623	228.89	228.96	144.391	153.202	135.237	141.361	69.04			103.087	67.4739
635	Q00055	GPD1	YDL022W	42.868	331.911	336.286	320.915	291.799	284.569	299.417	208.228	207.571	220.811	170.466	152.076	155.233	118.741	96.2526	108.044	63.9719	58.7925	57.3807	50.6407	60.2122	53.8679	65.5227	65.2517	65.4312	64.6703	60.9865	64.8031	14228.4	14415.9	13757	12508.8	12198.9	12835.4	8926.31	8898.15	9465.73	7307.54	6519.21	6654.51	5090.19	4126.15	4631.65	2742.35	2520.32	2459.8
636	Q01939	RPT6	YGL048C	45.271	202.949	209.663	206.771	189.598	193.4	193.31	166.914	171.425	172.703	163.771	160.67	161.727	153.06	153.125	154.519	138.013	130.994	134.511	130.946	124.472	126.919	117.514	120.337	117.914	118.87	114.729	115.029	9187.71	9491.66	9360.73	8583.3	8755.4	8751.33	7556.37	7760.58	7818.44	7414.1	7273.7	7321.56	6929.19	6932.11	6995.23	6247.99	5930.21	6089.46
637	Q02792	RAT1	YOR048C	115.93	4.71941	3.31817	4.29383	4.21513	4.72307		4.88364	5.56332		4.9783	5.46544	5.08339	5.27901	4.89547	3.38471	4.80189	5.21961	5.0374	4.88775	6.31573	4.12522	5.20796	5.1923		5.01448	5.25224		547.121	384.675	497.784	488.66	547.545		566.161	644.956		577.134	633.609	589.317	611.996	567.532	392.389	556.683	605.11	583.986
638	Q03834	MSH6	YDR097C	140.08	0.729524	0.870898	1.39573					0.879431	0.363369	2.20115	1.26895			0.857974				1.50796	0.842104	0.83192	1.12735		0.574213		0.765866			102.192	121.995	195.514					123.191	50.9008	308.337	177.755			120.185				211.235
639	Q04062	RPN9	YDR427W	45.782	184.378	180.082	172.959	173.287	160.192	171.653	147.339	132.855	131.834	130.503	119.697	125.559	127.308	109.55	120.037	90.7431	97.0199	101.391	103.284	81.8655	94.8504	69.8687	78.3424	74.3833	82.5088	75.0184	80.4355	8441.17	8244.51	7918.43	7933.41	7333.89	7858.6	6745.46	6082.38	6035.63	5974.71	5479.95	5748.36	5828.42	5015.41	5495.53	4154.4	4441.77	4641.87
640	Q05567	DPL1	YDR294C	65.565	24.3816	22.6338	36.4728	24.4146	25.714	29.6254	21.2844	25.5632	22.1018	17.8521	20.681	21.0199	14.798	18.482	22.0197	18.4333	19.138	17.3738	14.5627	13.0231	15.8812	10.7014	10.5046	10.3983	9.24771	10.3964	9.96173	1598.58	1483.99	2391.34	1600.74	1685.94	1942.39	1395.51	1676.05	1449.1	1170.47	1355.95	1378.17	970.231	1211.77	1443.72	1208.58	1254.78	1139.11
641	Q06839	YPR097W	YPR097W	123.08				1.38146		0.886534	1.33155	1.17478	1.03933	1.1999	1.00204		0.551236	1.07999			0.802942	1.37014	0.730103		0.693456	0.697629	0.593281		0.765338		0.586388				170.03		109.115	163.887	144.592	127.92	147.684	123.331		67.8461	132.925			98.8261	168.637
642	Q08968	FMP40	YPL222W	78.312	3.90422	4.92213	4.17972	5.32496	3.66458	5.06988	2.4623	2.31249		1.94007		1.0619	1.46513	1.28253		1.0256		1.21687	0.879432			0.617574						305.747	385.462	327.322	417.008	286.98	397.032	192.828	181.096		151.93		83.1599	114.737	100.437		80.3167		95.2959
643	Q12114	CHS5	YLR330W	73.638	23.0817	21.976	23.082	18.7705	18.8009	20.1265	18.0919	18.5311	17.7342	17.2567	17.1133	16.1972	16.5042	15.4583	16.7549	15.8896	15.1092	15.2836	14.6043	14.268	13.976	12.7193	12.0462	13.1409	12.9278	11.6196	11.8482	1699.69	1618.27	1699.72	1382.22	1384.46	1482.08	1332.25	1364.6	1305.91	1270.75	1260.19	1192.73	1215.33	1138.32	1233.8	1170.08	1112.61	1125.46
644	Q12386	ARP8	YOR141C	100.21	9.02779	10.9552	9.96275	8.35369	10.4051	10.3847	9.83443	10.6442	8.50154	8.58279	7.89457	8.55195	9.75515	9.74649		9.08885	8.73908	9.03221	8.46199	8.56709	7.67373	4.9819	6.844		6.31768	7.18893		904.675	1097.82	998.368	837.123	1042.69	1040.65	985.509	1066.65	851.939	860.082	791.115	856.991	977.563	976.696		910.793	875.743	905.118
645	Q99297	ODC2	YOR222W	34.007	28.9211	24.3206	22.9464	43.8663	39.0553	41.541	47.892	44.7739	42.0865	46.4546	37.9641	43.7139	42.0552	30.2419	38.9433	34.0471	28.5301	35.7941	41.4371	39.4224	38.2958	42.7189	32.9827	44.0625	39.5555	29.7428	49.7725	983.521	827.07	780.34	1491.76	1328.15	1412.68	1628.66	1522.63	1431.24	1579.78	1291.05	1486.58	1430.17	1028.44	1324.35	1157.84	970.223	1217.25
646	P00724-2:P00724	SUC2	YIL162W	58.544	309.758	353.342	351.947	191.552	191.263	183.444	80.5082	84.4449	87.0747	78.6929	70.1644	74.2618	74.6427	67.8759	68.8414	55.0355	57.2595	52.1531	59.4744	45.1784	60.0048	43.4273	44.1012	42.854	45.8611	41.3796	39.6344	18134.5	20686	20604.4	11214.2	11197.3	10739.6	4713.27	4943.74	5097.7	4606.99	4107.7	4347.59	4369.88	3973.73	4030.25	3222	3352.2	3053.25
647	P02381	VAR1	Q0140	47.123	9.21789	10.466	9.30413	10.8381	11.0828	12.6612	15.075	16.2042	15.0108	17.7117	16.8866	15.4504	14.4354	16.4236	17.5108	18.4272	17.0239	18.9956	18.8614	20.0063	19.3561	19.718	19.1343	22.0034	19.7177	18.4841	18.8982	434.375	493.188	438.439	510.726	522.255	596.632	710.381	763.589	707.356	834.63	795.747	728.068	680.239	773.928	825.162	868.347	802.217	895.13
648	P02992	TUF1	YOR187W	47.972	128.236	121.383	128.839	152.851	147.416	159.546	227.125	226.908	222.529	235.578	237.285	238.517	244.726	261.582	264.473	279.636	292.549	291.31	315.162	342.122	309.545	328.324	332.909	327.188	315.099	305.606	288.741	6151.72	5822.98	6180.66	7332.55	7071.84	7653.73	10895.6	10885.2	10675.2	11301.1	11383	11442.1	11740	12548.6	12687.3	13414.7	14034.1	13974.7
649	P05626	ATP4	YPL078C	26.925	377.231	364.334	359.977	428.56	427.288	438.347	487.46	469.321	473.425	473.263	484.477	495.542	534.439	467.34	519.991	536.788	463.927	546.909	549.387	535.32	525.644	471.552	418.1	469.225	427.58	330.376	390.742	10156.9	9809.7	9692.37	11539	11504.7	11802.5	13124.9	12636.5	12747	12742.6	13044.5	13342.5	14389.8	12583.1	14000.8	14453	12491.2	14725.5
650	P07246	ADH3	YMR083W	40.369	307.811	311.325	336.301	285.865	301.04	308.2	265.737	266.423	271.994	280.408	281.218	286.924	295.327	309.713	317.71	328.553	328.426	330.24	349.371	343.038	338.271	320.67	323.9	308.759	295.353	283.345	281.264	12426	12567.9	13576.2	11540.1	12152.7	12441.7	10727.5	10755.2	10980.1	11319.8	11352.5	11582.8	11922.1	12502.8	12825.6	13263.4	13258.2	13331.5
651	P07273	DST1	YGL043W	34.843	16.8877	18.5386	19.5583	19.1886	18.0529	19.6652	22.964	23.9088	23.0028	24.4927	23.6522	25.0777	24.3466	23.2897	26.0694	23.9674	25.0635	22.7652	23.1159	22.8866	24.0239	22.4559	21.5709	22.7567	22.6158	21.6051	22.8545	588.418	645.94	681.469	668.587	629.018	685.194	800.133	833.055	801.487	853.397	824.115	873.781	848.31	811.483	908.335	835.095	873.288	793.209
652	P09064	SUI3	YPL237W	31.574	47.5533	51.0104	51.4415	45.6822	50.4466	56.8185	57.704	59.596	59.8045	59.131	65.1011	61.82	65.7942	71.4082	67.1526	69.1524	73.6333	74.9243	75.5159	81.2604	78.0543	74.8545	76.2541	74.9173	80.117	70.7168	77.2438	1501.45	1610.6	1624.21	1442.37	1592.8	1793.99	1821.95	1881.68	1888.27	1867	2055.5	1951.91	2077.39	2254.64	2120.27	2183.42	2324.9	2365.66
653	P0CX30:P0CX29	RPS23B:RPS23A	YPR132W	16.038	733.948	746.116	783.449	708.287	738.737	783.106	798.512	799.877	870.992	846.322	849.731	843.931	874.604	883.584	935.126	939.372	906.366	989.855	989.308	1030.24	946.48	1062.5	1041.51	1072.67	1076.37	1087.33	1100.5	11771.1	11966.2	12564.9	11359.5	11847.9	12559.5	12806.5	12828.4	13969	13573.3	13628	13535	14026.9	14170.9	14997.5	15065.6	14536.3	15875.3
654	P0CX52:P0CX51	RPS16B:RPS16A	YDL083C	15.847	999.373	1003.11	997.712	962.967	1022.79	1028.4	1120.49	1095.63	1092.68	1173.93	1183.46	1168.36	1215.66	1265.98	1211.93	1294.03	1292.35	1293.58	1351.2	1391.01	1306.41	1476.36	1466.84	1458.58	1489.25	1506.88	1513.26	15837.1	15896.3	15810.7	15260.1	16208.2	16297	17756.4	17362.5	17315.8	18603.3	18754.3	18515	19264.5	20062.1	19205.4	20506.4	20479.9	20499.4
655	P10080	SBP1	YHL034C	32.989	387.142	413.191	411.683	368.067	361.901	381.976	318.249	303.31	319.247	292.215	295.484	287.946	291.176	290.941	287.925	265.494	265.293	265.595	256.943	251.13	253.19	234.245	238.341	227.471	228.694	217.634	206.026	12771.4	13630.8	13581	12142.2	11938.7	12601	10498.7	10005.9	10531.7	9639.89	9747.72	9499.04	9605.61	9597.85	9498.35	8758.39	8751.77	8761.7
656	P10081	TIF1	YKR059W	44.697	719.093	726.45	722.162	686.559	717.082	730.656	748.539	805.075	750.021	750.588	801.787	800.311	798.928	821.442	820.629	810.45	812.105	836.153	845.353	852.029	858.004	852.522	864.309	874.076	878.43	858.978	874.7	32141.3	32470.2	32278.5	30687.1	32051.4	32658.1	33457.4	35984.4	33523.7	33549	35837.5	35771.5	35709.7	36716	36679.6	36224.7	36298.7	37373.5
657	P10614	ERG11	YHR007C	60.719	43.8258	39.5307	44.0276	59.4636	57.906	60.3041	117.526	118.199	112.053	101.604	121.556	132.56	101.567	85.1645	100.928	69.2505	69.6786	72.6432	67.451	59.0803	69.271	55.546	53.8468	51.4632	45.489	56.1206	45.4645	2661.06	2400.27	2673.31	3610.57	3515.99	3661.6	7136.09	7176.91	6803.76	6169.3	7380.75	8048.94	6167.07	5171.1	6128.24	4204.82	4230.82	4410.82
658	P10662	MRP1	YDR347W	36.728	19.8224	20.2672	22.1243	19.4735	20.5429	24.7254	27.6495	30.8591	26.8634	31.2094	33.3325	29.7864	34.793	38.665	37.4126	41.3037	42.1533	41.3547	46.9301	51.3094	48.8205	47.6906	44.1801	44.952	45.9877	45.8076	39.361	728.035	744.374	812.581	715.222	754.501	908.114	1015.51	1133.39	986.638	1146.26	1224.24	1094	1277.88	1420.09	1374.09	1517	1548.21	1518.88
659	P11914	MAS2	YHR024C	53.337	33.7725	33.8472	39.045	31.9916	35.1894	33.6318	43.0281	43.6027	43.2877	45.579	48.695	49.3399	52.4523	56.2221	57.9775	58.9943	61.2711	61.5045	68.3439	78.8763	73.1339	79.9615	82.0254	77.3944	75.7315	69.8276	69.1365	1801.32	1805.31	2082.54	1706.34	1876.9	1793.82	2294.99	2325.64	2308.84	2431.05	2597.25	2631.64	2797.65	2998.72	3092.34	3146.58	3268.02	3280.47
660	P11938	RAP1	YNL216W	92.412	12.0697	10.6495	11.2984	12.5839	12.6673	12.3601	15.1966	15.1479	15.5456	14.9622	16.2598	16.1704	16.7648	15.8408	17.8268	15.5538	15.5083	15.6918	14.0176	14.2521	12.5814	15.8764	14.0738	14.788	15.1883	14.2964	13.5445	1115.38	984.138	1044.11	1162.9	1170.61	1142.22	1404.35	1399.85	1436.6	1382.69	1502.6	1494.34	1549.27	1463.88	1647.41	1437.36	1433.16	1450.11
661	P15303	SEC23	YPR181C	85.384	47.5359	52.4057	50.5352	47.9418	46.4176	47.0447	47.7304	49.2788	48.4713	46.6436	49.417	52.0816	46.5566	45.156	59.4956	43.8996	44.0751	47.0966	45.4423	45.0104	43.7956	42.3836	40.0714	40.3123	37.6039	41.8135	39.9483	4058.81	4474.61	4314.9	4093.47	3963.32	4016.87	4075.41	4207.62	4138.67	3982.62	4219.42	4446.94	3975.19	3855.6	5079.97	3748.33	3763.31	4021.29
662	P18899	DDR48	YMR173W	46.233	123.245	137.746	127.435	136.071	141.122	145.807	96.7597	98.6036	102.69	73.5865	68.5196	65.1257	48.9178	38.3981	47.9914	17.2639	17.4156	16.1637	14.0627	15.0905	12.9724	13.9483	15.2394	14.6419	13.7941	13.1377	13.318	5698	6368.4	5891.72	6290.95	6524.51	6741.09	4473.49	4558.74	4747.66	3402.12	3167.87	3010.95	2261.62	1775.26	2218.79	798.164	805.173	747.297
663	P21182	SPE2	YOL052C	46.232	12.2564	11.4846	12.3406	10.9888	11.3228	10.5526	14.2736	13.0439	12.6143	14.8065	17.2549	13.4187	15.0083	13.702	16.4254	15.0305	14.5442	16.4563	16.7397	15.0978	16.914	13.683	13.1033	14.5251	13.9829	11.9802	16.154	566.637	530.954	570.531	508.036	523.474	487.87	659.896	603.047	583.182	684.535	797.73	620.374	693.862	633.471	759.38	694.888	672.407	760.808
664	P21951	POL2	YNL262W	255.67	0.316202						0.0276575												0.160126	0.252065				0.140741	0.191321			80.8433						7.0712
665	P21965	MCK1	YNL307C	43.135	79.996	81.8463	87.6321	76.7207	85.2105	76.818	76.396	83.9479	77.4049	79.4975	84.316	81.4827	78.6153	82.0918	82.5601	79.6842	78.7714	70.3347	71.6081	67.2049	69.0622	63.0178	61.4266	56.838	55.6131	55.8327	52.0797	3450.63	3530.44	3780.01	3309.35	3675.56	3313.54	3295.34	3621.09	3338.86	3429.12	3636.97	3514.76	3391.07	3541.03	3561.23	3437.18	3397.8	3033.89
666	P22203	VMA4	YOR332W	26.471	245.87	272.496	257.958	237.482	253.915	265.599	266.442	266.007	278.548	279.916	273.761	256.24	270.527	271.322	261.045	262.156	266.058	252.25	242.174	255.743	247.275	265.931	259.043	260.089	268.925	267.342	276.659	6508.43	7213.24	6828.4	6286.39	6721.38	7030.68	7052.99	7041.48	7373.44	7409.65	7246.74	6782.93	7161.12	7182.16	6910.11	6939.53	7042.83	6677.32
667	P27614	CPS1	YJL172W	64.596	106.082	99.253	100.906	87.2452	80.7583	82.1505	74.7899	71.4708	68.0239	70.7249	68.4251	67.1163	64.7716	56.3306	70.3995	60.3289	53.621	55.0984	45.1883	35.2055	43.8126	31.2578	29.8331	34.7791	27.6492	25.6922	28.9533	6852.44	6411.35	6518.13	5635.69	5216.67	5306.59	4831.13	4616.73	4394.07	4568.54	4419.99	4335.44	4183.99	3638.73	4547.53	3897	3463.7	3559.14
668	P28834	IDH1	YNL037C	39.324	274.124	275.719	283.602	280.489	320.075	321.488	383.688	395.183	397.048	438.816	446.116	440.797	504.764	542.616	569.149	627.202	644.606	653.777	778.912	880.656	766.508	770.453	768.935	746.758	671.414	608.58	523.665	10779.7	10842.4	11152.4	11029.9	12586.6	12642.2	15088.1	15540.2	15613.5	17256	17543.1	17333.9	19849.3	21337.8	22381.2	24664.1	25348.5	25709.1
669	P30771	NAM7	YMR080C	109.43	9.05076		10.2152	10.1475	7.7718	6.83697	7.47339	8.83334	9.22997	9.45329	8.49204	8.37166	8.87076	9.7653		9.37415	8.13035	7.80222	8.72543	8.15451			9.70514	12.5041	8.48448	7.48701	6.56356	990.425		1117.84	1110.45	850.468	748.169	817.813	966.633	1010.04	1034.47	929.284	916.11	970.727	1068.62		1025.81	889.704	853.797
670	P32179	MET22	YOL064C	39.149	85.3448	85.7425	86.6292	88.9987	95.8945	99.9413	100.379	99.2345	99.2257	94.3153	95.1306	101.121	89.9904	81.4025	88.6333	80.1758	76.2544	74.931	76.7497	73.9974	75.592	81.7166	82.4246	85.2347	88.4866	85.5726	96.4465	3341.17	3356.73	3391.45	3484.21	3754.17	3912.6	3929.75	3884.93	3884.59	3692.35	3724.27	3958.77	3523.04	3186.83	3469.91	3138.8	2985.28	2933.47
671	P32368	SAC1	YKL212W	71.124	18.1951	18.1941	18.5095	19.5473	18.637	19.7805	20.6319	21.3702	20.3946	18.6958	22.6647	24.2353	21.7239	19.9898	21.9926	19.6398	21.6506	21.9203	19.3483	20.0713	20.2711	18.3286	19.0492	17.5068	17.1672	19.3743	17.3379	1294.11	1294.04	1316.47	1390.28	1325.54	1406.87	1467.42	1519.93	1450.55	1329.72	1612	1723.71	1545.09	1421.75	1564.2	1396.86	1539.87	1559.06
672	P32419	MDH3	YDL078C	37.186	289.744	274.624	286.63	238.361	260.906	249.869	205.248	208.92	200.518	201.629	192.011	190.04	202.03	199.048	208.534	179.012	185.666	177.834	163.758	146.105	152.845	118.977	119.783	114.802	104.879	92.6607	88.5733	10774.4	10212.2	10658.6	8863.7	9702.05	9291.65	7632.37	7768.88	7456.46	7497.76	7140.12	7066.83	7512.69	7401.8	7754.55	6656.73	6904.19	6612.94
673	P32468	CDC12	YHR107C	46.667	50.1789	55.8624	57.5697	53.6713	50.8078	54.0111	54.4091	56.9816	54.966	58.5626	57.1443	54.3481	54.0516	53.5033	55.5143	51.1179	52.6151	53.3161	50.3995	41.1698	46.1849	38.5982	38.3371	38.8032	36.3055	35.7927	36.2559	2341.7	2606.93	2686.61	2504.68	2371.05	2520.53	2539.11	2659.16	2565.1	2732.94	2666.75	2536.26	2522.43	2496.84	2590.68	2385.52	2455.39	2488.1
674	P32795	YME1	YPR024W	81.771	10.8986	10.7991	12.3658	11.512	13.5221	11.1519	14.0777	15.0171	13.2331	10.3104	16.7902	16.3841	17.2084	16.7625	19.9475	19.2678	19.5423	19.7426	19.1568	21.7083	20.5256	20.6107	20.5341	20.2709	18.8514	18.8647	19.7973	891.188	883.057	1011.16	941.348	1105.71	911.904	1151.15	1227.97	1082.08	843.095	1372.95	1339.75	1407.15	1370.68	1631.13	1575.55	1598	1614.38
675	P34237	COY1	YKL179C	77.513	21.4306	28.4484	19.4466	34.7854	25.5131	12.8145		11.4422	10.4623	8.88329	6.39442								6.12885									1661.15	2205.12	1507.37	2696.32	1977.6	993.287		886.921	810.962	688.571	495.651
676	P38069	MNN2	YBR015C	67.773	14.1699	12.391	14.1846	13.7877	13.9268	12.9462	13.7037	16.1922	12.2247	14.0771	13.7573		12.0584	11.5227	15.1942	11.2452	12.6546	12.1495	11.7585	13.0667	9.11493	13.0801	11.2542	9.95437	11.2185	10.434	9.94662	960.333	839.774	961.335	934.435	943.861	877.403	928.741	1097.4	828.503	954.045	932.375		817.234	780.93	1029.76	762.124	857.639	823.408
677	P38071	ETR1	YBR026C	42.066	359.664	384.448	376.909	343.715	329.346	355.549	215.298	224.281	219.936	178.775	158.433	160.372	131.241	119.216	117.535	88.1114	89.6388	80.2046	60.2305	46.5418	59.2162	34.0645	33.4341	28.1325	26.2946	31.5631	20.3059	15129.6	16172.2	15855.1	14458.7	13854.3	14956.5	9056.72	9434.6	9251.81	7520.35	6664.65	6746.2	5520.77	5014.94	4944.21	3706.49	3770.74	3373.89
678	P38627	URA8	YJR103W	64.51	43.3105	38.4652	39.6717	33.564	24.6877	39.405	24.4457	22.7177	27.3988	19.5041	16.807	22.3765	18.5369	18.9852	19.9757	15.4072	12.5937	17.2064	16.7648	15.4662	15.3359	12.0412	14.1798	12.3386	11.1668	12.0214	10.3273	2793.96	2481.39	2559.22	2165.21	1592.61	2542.01	1576.99	1465.52	1767.5	1258.21	1084.22	1443.51	1195.81	1224.73	1288.63	993.916	812.421	1109.98
679	P38697	IMD2	YHR216W	56.529	9.99912	9.43243	10.5149					5.95705		6.53403			10.1879	12.7473	12.8032	17.202	17.6322	18.0132	19.7622	19.2067	21.4537	19.2643	20.9061	21.4711	20.3705	17.3819	14.9758	565.24	533.206	594.396					336.746		369.362			575.911	720.589	723.753	972.413	996.73	1018.27
680	P38789	SSF1	YHR066W	51.763	13.6088	13.6617	17.9897	18.006	17.5464	17.0841	19.1149	19.7508	20.7199	22.0092	20.6141	21.9703	22.9017	19.8842	21.1257	22.6404	23.0907	21.9105	21.0258	21.8658	23.7779	22.6616	17.9349	25.5566	23.906	17.7262	24.147	704.434	707.172	931.199	932.046	908.253	884.325	989.445	1022.36	1072.53	1139.26	1067.05	1137.25	1185.46	1029.26	1093.53	1171.93	1195.24	1134.15
681	P40157	VID27	YNL212W	88.845	8.54722	9.00677	9.62988	8.96192	6.53971	8.0473	5.10882	7.45882	6.42607	6.8481	5.60777	9.38717	6.84971	6.24059	7.34098	6.28795	6.39554	7.66989	7.16206	6.58154	7.23929	6.18005	6.16629	5.75545	5.90452	5.86313	5.77634	759.378	800.207	855.567	796.222	581.02	714.962	453.893	662.679	570.924	608.42	498.223	834.003	608.563	554.445	652.209	558.653	568.212	681.431
682	P40217	TIF34	YMR146C	38.755	59.039	57.5434	59.078	57.6221	57.0024	59.9543	64.4473	65.0745	64.552	69.9203	69.5532	69.8998	74.6348	74.6512	78.7651	77.7965	78.3794	77.2488	80.7392	76.6366	81.9131	73.76	75.0057	75.9717	73.9491	72.8958	74.9358	2288.06	2230.09	2289.57	2233.15	2209.13	2323.53	2497.66	2521.96	2501.71	2709.76	2695.54	2708.97	2892.47	2893.11	3052.54	3015	3037.59	2993.78
683	P40482	SEC24	YIL109C	103.63	134.324	135.254	132.713	120.364	113.888	117.569	103.989	104.944	107.253	96.878	106.024	102.826	98.8434	95.2079	107.581	92.4368	88.543	94.3647	90.9483	87.8826	86.1517	90.9952	88.9774	89.1507	87.2709	92.6285	87.8143	13920	14016.3	13753	12473.3	11802.2	12183.7	10776.4	10875.4	11114.6	10039.5	10987.2	10655.9	10243.1	9866.39	11148.7	9579.23	9175.71	9779.01
684	P40498	UTP25	YIL091C	83.99	9.74415	9.58729	9.74245	9.15463	8.93692	8.63655	9.19473	9.37946	8.75864	9.01458	9.87607	9.58256	10.0769	9.5216	10.6976	10.9011	10.211	9.99199	10.0402	8.98643	9.41937	8.76122	9.39912	8.93218	9.29125	9.25578	9.33598	818.411	805.237	818.268	768.897	750.612	725.384	772.265	787.781	735.638	757.135	829.492	804.839	846.356	799.719	898.488	915.582	857.622	839.228
685	P40850	MKT1	YNL085W	94.493	29.7949	30.5771	30.5996	32.0657	29.6262	31.3554	34.3254	33.8922	29.3932	32.3478	36.3475	35.606	32.7942	32.0783	34.8008	28.4415	31.8812	34.0381	31.9475	34.2999	29.332	30.9859	33.9058	34.044	28.0526	35.8145	33.2837	2815.41	2889.32	2891.45	3029.99	2799.47	2962.86	3243.51	3202.57	2777.45	3056.64	3434.58	3364.51	3098.82	3031.18	3288.43	2687.52	3012.55	3216.36
686	P41277	RHR2	YIL053W	27.947	141.608	148.666	146.755	132.596	133.472	137.145	121.913	109.363	119.518	97.4759	90.0165	93.5605	76.0237	61.1727	67.3257	49.3461	50.4175	50.713	40.7593	50.6021	49.021	56.5929	54.1917	63.3457	71.7886	87.4051	129.04	3957.51	4154.76	4101.37	3705.67	3730.15	3832.8	3407.1	3056.36	3340.16	2724.16	2515.69	2614.74	2124.63	1709.59	1881.55	1379.07	1409.02	1417.28
687	P41697	BUD6	YLR319C	88.816	2.88688	2.23472	3.48901	2.48887	2.34225	1.79085	2.58273	2.68714		1.73671	1.82134	2.40022	2.67062	2.1542		2.02088	1.84657	1.88332	1.93977	1.68718	1.89155	1.50578	1.89378		1.36686	1.39666	1.16099	256.401	198.479	309.88	221.051	208.029	159.056	229.388	238.661		154.248	161.764	213.178	237.194	191.327		179.487	164.005	167.269
688	P43567	AGX1	YFL030W	41.907	93.4426	96.2634	93.1096	127.868	142.238	135.603	170.935	164.611	163.744	195.188	188.947	196.595	225.498	247.991	256.291	255.044	241.936	238.751	244.703	249.604	242.16	159.523	171.73	148.196	122.683	98.5755	75.0328	3915.9	4034.11	3901.94	5358.56	5960.75	5682.71	7163.36	6898.35	6862.02	8179.74	7918.18	8238.69	9449.95	10392.6	10740.4	10688.1	10138.8	10005.3
689	P46681	DLD2	YDL178W	59.268	44.6557	36.9806	40.2964	42.8487	44.1662	42.0168	40.8939	42.9733	43.7027	41.9451	42.405	44.5242	49.0494	48.0106	52.8399	49.0451	43.1367	48.5551	49.3016	38.083	47.5671	34.797	39.4526	39.488	38.7955	35.4607	34.6509	2646.66	2191.76	2388.29	2539.56	2617.64	2490.25	2423.7	2546.94	2590.17	2486	2513.26	2638.86	2907.06	2845.49	3131.72	2906.81	2556.62	2877.76
690	P47176	BAT2	YJR148W	41.624	97.4748	96.3454	86.4798	89.8999	90.2105	85.5598	83.1322	80.8364	76.4307	73.1682	66.6986	82.8704	77.3346	86.4446	66.4093	92.8051	74.1529	88.0215	69.738	25.6156	74.0942	15.0446	13.5748	11.9361	11.4491	7.74851	11.8654	4057.29	4010.28	3599.64	3741.99	3754.92	3561.34	3460.29	3364.73	3181.35	3045.55	2776.26	3449.4	3218.97	3598.17	2764.22	3862.92	3086.54	3663.81
691	P48234	ENP2	YGR145W	81.733	3.76449	3.13599	3.98986	3.11837	3.07689	4.96868	3.79263	4.21738	3.85397	4.16342	4.30512	4.15353	4.37133	4.64319	4.79362	4.26427	4.58098	4.61548	4.78259	4.75896	4.61233	4.64365	4.63589	4.76785	5.43108	4.95491	5.15487	307.683	256.314	326.103	254.874	251.483	406.105	309.983	344.699	314.996	340.289	351.87	339.48	357.282	379.502	391.797	348.531	374.417	377.237
692	P48360	ARH1	YDR376W	56.237	10.2325	10.5173	10.9701	9.13814	9.47979	9.5365	8.54449	7.87376	9.17239	8.38375	10.1868	9.68771	8.49427	9.12938	9.40144	8.53822	8.00191	9.46061	9.74287	9.5426	8.54412	8.38838	8.24551	7.90794	8.38473	8.16024	8.02921	575.446	591.46	616.926	513.902	533.115	536.304	480.517	442.797	515.827	471.477	572.873	544.808	477.693	513.409	528.709	480.164	450.003	532.037
693	P52488	UBA2	YDR390C	71.258	24.3528	20.774	20.3869	19.2086	19.7898	18.0264	14.999	17.3746	15.105	15.3411	16.7452	15.5836	14.8487	14.1013	13.8869	14.5533	12.7515	12.3018	13.4157	13.6786	12.6462	13.7687	12.6618	12.0553	13.1193	11.3744	12.2723	1735.33	1480.32	1452.73	1368.77	1410.18	1284.52	1068.8	1238.08	1076.35	1093.18	1193.23	1110.45	1058.09	1004.83	989.556	1037.04	908.646	876.599
694	P53276	UTP8	YGR128C	80.19	6.95109	5.53218	7.03464	8.91353	4.09303	7.34245	5.14499	7.719	8.30737	5.43157	1.50008		6.54628	3.96629		6.31836	2.47922	7.36746	6.42379	5.11574	8.32679	6.05637	5.30312	10.1867	2.39558	3.60244	6.40711	557.408	443.625	564.108	714.776	328.22	588.791	412.577	618.987	666.168	435.557	120.291		524.946	318.056		506.67	198.809	590.797
695	P53292	MRPS35	YGR165W	39.575	10.9637	11.2656	12.606	13.3639	13.2256	14.3193	21.4414	19.8988	19.0075	21.3853	23.2458	21.8302	22.4208	23.9042	23.5733	26.1967	27.6516	27.1559	28.4605	30.7252	27.1937	28.4548	29.1708	26.9267	27.0842	26.4889	24.3853	433.89	445.836	498.884	528.877	523.403	566.687	848.543	787.495	752.223	846.321	919.954	863.93	887.302	946.008	932.914	1036.74	1094.31	1074.69
696	Q02326	RPL6A	YML073C	19.961	239.686	245.455	252.911	268.235	269.677	278.251	247.815	288.424	286.361	303.547	322.733	306.364	317.853	330.412	349.565	343.252	350.803	370.417	358.866	367.021	356.486	374.1	375.219	376.642	380.885	389.04	385.861	4784.37	4899.52	5048.36	5354.24	5383.01	5554.17	4946.63	5757.23	5716.05	6059.09	6442.07	6115.33	6344.67	6595.36	6977.67	6851.64	7002.38	7393.89
697	Q04175	SXM1	YDR395W	108.4	8.18343	7.57672	8.56436	7.7912	7.71253	7.04226	6.97429	7.18711	7.08555	6.09187	8.00835	7.69087	8.63476	6.12218	7.44246	6.34972	6.26223	6.77272	5.81253	6.70198	6.95126	6.0248	6.70516	6.44548	5.83564	7.19665	6.46224	887.083	821.316	928.377	844.566	836.038	763.381	756.013	779.083	768.074	660.359	868.105	833.691	936.008	663.644	806.762	688.31	678.826	734.163
698	Q05040	FAR8	YMR029C	59.3	8.97031	10.3889	10.4869	8.77081	11.4544	10.1867	9.96467	10.6341	9.38021	8.12381	6.23401	10.2586	10.0287	8.70498		8.57146	7.61103	7.73773	7.53291	6.52067	7.45448	6.76032	5.85917	6.48076	7.06714	5.60112		531.939	616.062	621.875	520.109	679.248	604.071	590.905	630.604	556.247	481.742	369.676	608.335	594.699	516.205		508.288	451.334	458.848
699	Q05775	HCR1	YLR192C	29.564	136.41	139.017	133.359	107.464	112.332	112.342	112.291	117.228	116.644	111.394	119.074	113.786	114.279	117.807	116.567	112.823	115.395	110.186	115.46	116.787	112.977	112.782	114.194	116.261	111.224	112.332	111.015	4032.81	4109.91	3942.64	3177.07	3320.99	3321.29	3319.79	3465.73	3448.45	3293.24	3520.32	3363.96	3378.53	3482.86	3446.19	3335.49	3411.55	3257.54
700	Q06151	DCS1	YLR270W	40.769	130.33	122.717	129.542	104.836	110.765	109.712	85.3908	78.4829	87.1181	67.5424	62.5099	66.8852	53.2119	49.4651	49.0625	35.4954	36.1976	33.8805	30.3154	30.6615	29.3023	28.7886	27.3855	27.3035	28.4102	24.5162	23.6937	5313.43	5003.05	5281.29	4274.05	4515.79	4472.83	3481.3	3199.67	3551.72	2753.64	2548.47	2726.84	2169.4	2016.64	2000.23	1447.11	1475.74	1381.27
701	Q06505	SPN1	YPR133C	46.082	13.1724	12.7283	13.447	13.6909	14.6264	14.5397	15.2426	15.7891	14.5775	15.9881	15.7192	15.3986	15.3628	16.6796	15.4356	14.1671	14.981	13.8193	14.0612	13.2614	14.2127	12.6486	12.2232	11.6363	12.0327	10.9912	10.9719	607.011	586.543	619.665	630.902	674.012	670.018	702.41	727.593	671.759	736.762	724.372	709.597	707.947	768.629	711.303	652.85	690.356	636.823
702	Q06506	RRP9	YPR137W	65.053	12.7073	12.4105	15.1644	18.862	13.1758	12.1546	10.2261	15.072	10.7791	10.3114	13.1029	12.1041	13.5792	12.9812	13.2094	13.9895	14.3735	14.0637	13.9688	14.3829	11.5527	18.8801	14.1094	15.2984	12.7038	13.7097	15.683	826.648	807.339	986.491	1227.03	857.126	790.695	665.239	980.479	701.213	670.786	852.384	787.407	883.365	844.465	859.314	910.056	935.042	914.883
703	Q08641	ABP140	YOR239W	71.485	13.4508	16.8597	16.2267	14.464	15.0103	12.4369	17.1427	15.6851	15.784	15.4884	14.0862	16.9914	16.0275	16.2787	19.0004	16.1393	16.2816	15.176	14.7547	14.6108	13.6916	15.1283	14.5863	12.9094	14.1014	13.3976	14.0916	961.532	1205.22	1159.97	1033.96	1073.01	889.053	1225.45	1121.25	1128.32	1107.19	1006.95	1214.63	1145.73	1163.69	1358.24	1153.72	1163.89	1084.86
704	Q08723	RPN8	YOR261C	38.312	130.026	128.081	123.871	119.872	118.839	111.341	106.578	104.788	104.767	106.712	104.218	97.0739	97.8581	94.2129	98.4152	86.6296	81.7951	83.8288	82.0904	74.4597	80.4519	64.9818	63.5748	65.7381	64.3265	59.1634	63.4293	4981.57	4907.03	4745.74	4592.54	4552.96	4265.69	4083.22	4014.66	4013.85	4088.33	3992.81	3719.1	3749.14	3609.48	3770.48	3318.95	3133.74	3211.65
705	Q12000	TMA46	YOR091W	39.514	13.0455	15.1045	12.4701	14.0243	14.8662	14.6735	18.6056	19.1114	17.0474	20.0981	23.4408	18.6144	26.3254	25.2593	24.4477	27.2742	26.2401	25.4314	26.933	26.4434	27.6346	25.7205	26.0976	25.066	25.4559	24.6949	26.6465	515.479	596.841	492.743	554.156	587.422	579.809	735.183	755.169	673.611	794.158	926.241	735.531	1040.22	998.095	966.028	1077.71	1036.85	1004.9
706	Q12123	DCS2	YOR173W	40.94	217.091	238.123	239.794	214.23	215.881	233.564	145.511	135.86	149.24	106.064	92.6564	95.7466	57.8762	39.7836	44.0812	13.1412	12.8602	11.8854	9.80388	10.2186	7.966	8.13114	8.3314	9.9773	7.19426	7.81821	11.2033	8887.72	9748.76	9817.16	8770.56	8838.18	9562.11	5957.23	5562.13	6109.88	4342.25	3793.35	3919.87	2369.45	1628.74	1804.68	538.002	526.495	486.59
707	Q12189	RKI1	YOR095C	28.258	31.7079	36.5287	35.5579	45.1593	40.4556	42.449	49.6495	47.266	50.9556	58.9532	59.3742	56.3739	63.6309	69.3064	67.8941	74.0339	69.6624	69.2805	68.3025	68.7637	71.7252	59.6647	57.6964	56.6216	53.5038	51.6617	48.1647	896.001	1032.23	1004.8	1276.11	1143.19	1199.52	1402.99	1335.64	1439.9	1665.9	1677.8	1593.01	1798.08	1958.46	1918.55	2092.05	1968.52	1957.73
708	Q12230	LSP1	YPL004C	38.071	1453.53	1581.88	1514.33	1501.72	1433.02	1351.44	985.646	982.63	1075.87	826.97	789.565	778.21	633.696	598.018	637.819	508.466	480.691	462.306	370.5	318.032	365.258	268.343	277.173	260.692	251.995	233.399	192.875	55337.5	60223.7	57651.9	57171.9	54556.6	51450.8	37524.5	37409.7	40959.4	31483.6	30059.5	29627.2	24125.4	22767.2	24282.4	19357.8	18300.4	17600.5
709	Q12265	PRS5	YOL061W	53.504	58.0381	53.1349	65.385	56.8306	57.0551	54.4265	60.2035	60.5188	57.7163	63.5843	65.2122	63.1009	64.5838	64.0688	74.041	69.1322	67.9043	65.1784	59.8312	60.047	60.1433	60.8388	57.5438	57.4694	57.3724	57.7868	55.4611	3105.27	2842.93	3498.36	3040.66	3052.67	2912.03	3221.13	3238	3088.05	3402.02	3489.12	3376.15	3455.49	3427.94	3961.49	3698.85	3633.15	3487.3
710	Q12443	RTN2	YDL204W	44.358	53.5178	67.9901	78.7928	73.2565	54.0991	66.0496	35.8727	25.0784	33.8607	21.8439	20.7273	18.445	11.0043	4.63386		1.92695	2.2094	4.12624		1.48664		1.40534	1.61746	6.45971	1.87227	1.5664	4.23395	2373.94	3015.91	3495.09	3249.51	2399.73	2929.83	1591.24	1112.43	1501.99	968.951	919.423	818.182	488.129	205.549		85.4757	98.0048	183.032
711	Q12458	YPR1	YDR368W	34.755	102.488	96.1329	102.729	77.2728	78.3524	79.1286	52.7861	49.8495	54.3149	45.4086	45.7492	45.9962	41.3696	35.1056	37.4367	29.4971	28.8177	29.2607	24.7193	29.3023	25.4906	36.712	34.523	38.5942	40.4621	40.6829	46.5265	3561.97	3341.1	3570.35	2685.62	2723.14	2750.11	1834.58	1732.52	1887.72	1578.18	1590.01	1598.6	1437.8	1220.09	1301.11	1025.17	1001.56	1016.96
712	Q99207	NOP14	YDL148C	94.301	1.48435	1.66658	1.64241	1.74798	1.76662	1.95442	2.05951	2.01541	1.89377	1.48079	1.93164	2.48074	1.80298	2.26208	2.62671	1.76802	2.2861	2.05171	1.46827	1.89486	2.20646	2.09223	1.80782	1.13559	1.81427	2.36247	2.1656	139.976	157.16	154.88	164.837	166.594	184.304	194.213	190.055	178.585	139.64	182.155	233.937	170.022	213.316	247.701	166.726	215.581	193.479
713	P04046	ADE4	YMR300C	56.719	82.3306	76.8927	78.5603	92.7062	98.0638	95.8247	121.026	121.308	115.115	131.215	132.836	131.546	138.225	140.586	141.418	146.736	151.118	147.769	157.307	161.183	148.689	148.83	150.365	147.478	151.464	149.243	153.49	4669.71	4361.28	4455.86	5258.2	5562.08	5435.08	6864.48	6880.45	6529.22	7442.41	7534.34	7461.18	7840	7973.88	8021.06	8322.72	8571.25	8381.34
714	P08679	CIT2	YCR005C	51.413	23.4493	23.312	22.1406	16.2303	17.2405	15.7694	19.2513	19.6053	20.2617	20.3203	22.3744	21.4995	25.2559	26.8134	31.9768	43.2145	42.8219	48.969	63.059	49.6243	59.0465	27.2872	29.7406	30.3191	26.8199	21.8377	22.9271	1205.6	1198.54	1138.31	834.446	886.384	810.753	989.765	1007.97	1041.71	1044.73	1150.34	1105.36	1298.48	1378.56	1644.02	2221.78	2201.6	2517.65
715	P09232	PRB1	YEL060C	69.621	258.317	254.139	253.424	255.043	251.065	269.009	234.94	263.43	251.16	202.416	181.613	186.906	143.187	120.427	129.258	82.9135	82.1447	81.2834	61.144	52.8338	64.6142	48.6837	49.6139	46.1316	49.3122	43.5405	45.0821	17984.3	17693.4	17643.7	17756.3	17479.4	18728.7	16356.7	18340.2	17486	14092.4	12644.1	13012.6	9968.84	8384.27	8999.1	5772.52	5719	5659.03
716	P10507	MAS1	YLR163C	51.083	16.7095	16.0139	17.0434	17.2646	18.199	18.8359	24.2303	26.1776	23.9516	27.1325	26.0241	27.1545	27.7102	26.6253	28.4356	28.6678	29.2199	28.1967	30.7249	31.4487	29.2964	26.748	27.7	27.9255	27.4034	27.5988	25.2031	853.573	818.038	870.629	881.928	929.66	962.194	1237.76	1337.23	1223.52	1386.01	1329.39	1387.13	1415.52	1360.1	1452.58	1464.44	1492.64	1440.37
717	P11353	HEM13	YDR044W	37.711	14.9533	15.1718	15.5663	16.5324	17.0374	17.0486	22.0751	23.1958	22.427	27.8436	26.0242	25.9958	26.9629	27.9116	26.6707	29.0665	27.8898	29.7474	29.4626	38.0098	30.1011	40.2463	41.4491	40.1196	37.5672	38.1158	31.5237	563.905	572.144	587.02	623.452	642.497	642.919	832.474	874.737	845.746	1050.01	981.399	980.327	1016.8	1052.57	1005.78	1096.13	1051.75	1121.81
718	P13185	KIN1	YDR122W	120.07	6.73059	6.85151	7.42165	8.21474	7.24461	5.53089	5.92064	6.09484	5.53147	5.16704	5.74184	5.02813	5.37696	4.37264		4.37583	5.02967	4.45352	3.23764	4.54213	2.63801	2.66395	5.09158	2.80913	3.58608	4.27649		808.142	822.661	891.118	986.343	869.86	664.094	710.891	731.807	664.164	620.407	689.423	603.728	645.612	525.023		525.406	603.912	534.734
719	P13586	PMR1	YGL167C	104.57	8.00614	9.47664	9.18562	10.8389	9.41272	9.67759	9.52294	10.6249	8.90948	7.50799	8.83823	8.63233	7.64922	5.71129	6.15591	5.33185	5.83561	5.45319	5.64399	5.26756	5.19067		4.97092	4.08975	4.53658	5.50574		837.202	990.973	960.54	1133.42	984.288	1011.99	995.813	1111.04	931.664	785.111	924.214	902.682	799.879	597.23	643.723	557.551	610.229	570.24
720	P14164	ABF1	YKL112W	81.752	18.2939	18.494	18.7827	18.6832	21.5299	20.5311	22.7726	22.2434	19.4988	24.3098	23.2808	21.4964	20.9923	22.8862	21.3865	11.4159	22.4877	20.2196	18.5124	18.2449	19.5398	16.8391	18.2873	16.631	17.6028	17.4735	15.0347	1495.56	1511.92	1535.52	1527.39	1760.11	1678.46	1861.71	1818.45	1594.07	1987.37	1903.26	1757.37	1716.16	1871	1748.39	933.274	1838.42	1652.99
721	P16550	APA1	YCL050C	36.492	130.913	142.355	138.861	114.885	117.669	118.644	88.0459	92.7093	97.8988	89.7692	86.6025	88.2057	90.4951	85.1524	86.3274	87.4992	84.6056	83.8226	75.6614	72.7192	77.0764	67.8508	68.9647	70.2347	70.8528	69.3663	74.4691	4777.28	5194.82	5067.32	4192.38	4293.99	4329.55	3212.97	3383.15	3572.52	3275.86	3160.3	3218.8	3302.35	3107.38	3150.26	3193.02	3087.43	3058.86
722	P16622	HEM15	YOR176W	44.596	46.168	46.8953	47.7165	43.8274	51.7746	49.9398	46.8354	51.3576	53.0921	46.0609	43.2857	48.3397	44.4241	45.4456	51.1689	37.6356	36.7669	37.7041	32.2401	36.6059	51.0373	41.2466	39.3584	35.6177	38.1939	36.3933	34.0859	2058.91	2091.34	2127.97	1954.52	2308.94	2227.11	2088.67	2290.34	2367.7	2054.13	1930.37	2155.76	1981.14	2026.69	2281.93	1678.4	1639.66	1681.45
723	P17558	PET123	YOR158W	35.998	17.9295	19.5285	20.7783	20.3304	25.5192	29.5897	34.0547	32.1134	34.1401	35.0776	39.0401	38.323	41.7358	41.7036	45.2727	49.9537	44.6984	44.9392	49.3877	51.9355	50.1984	49.466	51.8352	49.9381	51.0695	49.3532	45.7735	645.425	702.988	747.977	731.855	918.64	1065.17	1225.9	1156.02	1228.97	1262.72	1405.36	1379.55	1502.4	1501.25	1629.73	1798.23	1609.05	1617.72
724	P21147	OLE1	YGL055W	58.402	40.1544	35.0297	37.2487	59.3991	55.7157	59.0553	92.1521	86.0651	80.0236	76.3253	83.6349	78.7759	85.4616	69.6217	82.5601	79.7208	71.5623	75.5387	91.0891	98.0243	96.6373	84.0944	95.5514	82.9708	73.7436	91.8528	64.3106	2345.1	2045.81	2175.4	3469.03	3253.91	3448.95	5381.87	5026.38	4673.54	4457.55	4884.44	4600.67	4991.13	4066.05	4821.68	4655.85	4179.38	4411.61
725	P23180	AIM17	YHL021C	53.134	120.12	117.541	122.179	107.728	112.088	114.009	90.7012	91.7805	92.9967	86.3492	83.7717	87.278	77.7627	70.3825	75.7807	57.6843	54.547	53.5233	42.9434	34.5627	43.1883	29.1368	32.1803	28.9989	24.0983	19.9771	18.4253	6382.44	6245.41	6491.84	5724	5955.67	6057.77	4819.32	4876.66	4941.29	4588.08	4451.13	4637.43	4131.84	3739.7	4026.53	3065	2898.3	2843.91
726	P24279	MCM3	YEL032W	107.52		2.29511	2.4572	3.09971	2.4473	2.29919	4.19336	5.24568	3.75908	4.97403		4.1958	5.53939	6.79782	6.15078	6.19028	6.57641	6.69314	5.87793	6.75113	6.72717	8.74289	6.62707	5.52119	6.39961	7.0586	4.97894		246.771	264.198	333.281	263.133	247.209	450.87	564.015	404.176	534.807		451.132	595.595	730.902	661.332	665.579	707.096	719.646
727	P25294	SIS1	YNL007C	37.59	559.982	602.023	552.642	482.37	492.459	523.607	316.716	314.612	335.266	266.609	255.155	249.829	212.531	186.275	194.905	159.822	162.479	160.208	146.196	138.107	148.294	118.235	114.383	113.066	112.277	111.467	112.689	21049.7	22630.1	20773.8	18132.3	18511.5	19682.4	11905.3	11826.3	12602.7	10021.8	9591.26	9391.09	7989.04	7002.09	7326.46	6007.72	6107.57	6022.2
728	P25586	KRR1	YCL059C	37.159	12.9816	13.3621	13.4357	13.2226	14.3613	13.1372	15.8254	15.9574	15.6064	17.2373	18.0723	16.6065	18.2412	18.3752	18.7532	17.7792	18.8729	18.1987	18.9867	17.0834	16.5896	17.277	16.4497	17.4205	16.9882	18.2754	18.8747	482.384	496.522	499.257	491.34	533.651	488.165	588.054	592.96	579.918	640.522	671.549	617.082	677.826	682.805	696.849	660.657	701.297	676.246
729	P25847	MSH2	YOL090W	108.88	2.54748	2.55091	2.62277	2.73117	2.54159	2.47795	2.80263	2.70425	2.88837	2.471	2.07352	2.9226	2.93837	2.40289	2.69883	2.66674	3.25877	2.66058	2.98613	2.8778	2.80234	2.14772	2.45092	2.33845	2.23238	2.68019	2.96436	277.37	277.743	285.567	297.37	276.728	269.799	305.151	294.439	314.485	269.043	225.765	318.213	319.93	261.626	293.848	290.355	354.815	289.684
730	P26321	RPL5	YPL131W	33.714	619.939	656.767	642.807	646.754	634.498	641.707	735.552	736.534	736.418	794.251	833.364	807.036	812.844	829.236	867.686	883.383	921.591	896.476	898.107	926.051	895.619	936.13	951.792	952.275	948.499	952.082	1012.17	20900.6	22142.2	21671.6	21804.7	21391.5	21634.5	24798.4	24831.5	24827.6	26777.4	28096	27208.4	27404.2	27956.9	29253.2	29782.4	31070.5	30223.8
731	P27466	CMK1	YFR014C	50.296	28.4378	26.2912	24.1359	22.5218	23.3166	24.2298	22.1445	22.7248	22.8789	19.9952	21.5547	20.1078	19.7807	18.2218	20.0988	23.9445	20.9232	19.8435	22.8645	25.9306	26.3775	32.75	32.5001	33.2068	33.5665	31.6688	30.7545	1430.31	1322.34	1213.94	1132.76	1172.73	1218.66	1113.78	1142.96	1150.72	1005.68	1084.11	1011.34	994.891	916.482	1010.89	1204.31	1052.35	998.05
732	P27472	GSY2	YLR258W	80.078	45.9942	31.0885	43.9701	42.5277	40.62	34.8897	27.0597	27.2821	24.6653	19.4656	19.8326	19.8928	15.3023	10.9285	12.0113	7.97337	6.57848	6.70914	5.26725	5.71233	5.75646	5.00349	4.09197	5.75442	5.08878	4.48344	10.657	3683.12	2489.51	3521.04	3405.53	3252.77	2793.9	2166.89	2184.69	1975.15	1558.77	1588.15	1592.98	1225.38	875.135	961.839	638.492	526.791	537.255
733	P29509	TRR1	YDR353W	34.238	165.679	164.975	169.65	160.353	174.065	161.746	155.294	158.392	153.209	169.43	168.663	155.944	165.889	174.082	163.924	170.347	174.099	168.585	162.537	166.267	169.571	163.016	161.803	162.885	165.844	164.233	161.946	5672.51	5648.42	5808.48	5490.18	5959.65	5537.84	5316.95	5423.03	5245.57	5800.94	5774.68	5339.2	5679.72	5960.22	5612.42	5832.33	5960.78	5772.02
734	P32380	SPC110	YDR356W	111.78				2.53255				2.68878	2.61741	2.38373	2.93169			2.59602		1.69484	1.60105			1.88149		1.26261	1.43578			1.47826					283.088				300.552	292.574	266.454	327.705			290.183		189.449	178.965
735	P32451	BIO2	YGR286C	41.884	12.9939	15.6102	16.5009	19.9955	23.5597	23.0873	36.3276	38.4898	36.163	42.361	49.8323	49.3676	58.9348	66.3815	64.9291	82.6153	81.8241	80.0527	91.8692	73.9953	91.2227	69.3433	68.4096	65.8636	72.8787	73.0553	66.9914	544.235	653.816	691.124	837.492	986.775	966.988	1521.55	1612.11	1514.65	1774.25	2087.17	2067.71	2468.43	2780.32	2719.49	3460.26	3427.12	3352.93
736	P32496	RPN12	YFR052W	31.919	111.051	108.278	105.944	105.483	97.4225	95.2131	94.0307	91.8693	93.8569	95.0684	81.9348	88.1165	83.2827	79.238	82.3957	77.251	67.914	72.5908	71.6663	62.7742	67.463	54.7505	53.0606	60.8879	55.8291	51.5363	60.2361	3544.64	3456.12	3381.64	3366.91	3109.63	3039.11	3001.37	2932.38	2995.82	3034.49	2615.28	2812.59	2658.3	2529.2	2629.99	2465.77	2167.75	2317.03
737	P32643	TMT1	YER175C	34.768	45.5821	45.9179	46.8816	53.9375	56.0686	58.0707	70.5037	77.0207	72.2754	65.4519	59.1934	56.0209	36.5593	34.9907	35.5489	21.9501	19.2218	17.7302	16.5596	13.8073	14.6953	15.8807	15.164	11.913	11.3699	16.1765	11.2045	1584.8	1596.47	1629.98	1875.3	1949.39	2019	2451.27	2677.86	2512.87	2275.63	2058.04	1947.73	1271.09	1216.56	1235.97	763.163	668.304	616.443
738	P32835	GSP1	YLR293C	24.81	14.1785	14.0323	13.8469	10.9936	12.782	13.3053	13.0369	12.6244	14.0946	14.3786	14.1593	14.4412	14.6351	13.3126	15.6002	15.8957	16.4594	17.1838	16.5665	17.2026	16.79	17.8372	17.9851	18.0786		18.2869	19.3566	351.77	348.142	343.542	272.751	317.122	330.105	323.445	313.211	349.687	356.734	351.292	358.286	363.097	330.285	387.042	394.372	408.358	426.329
739	P32836	GSP2	YOR185C	24.99	490.597	497.559	494.984	456.68	478.347	441.587	419.744	391.381	432.607	391.671	374.273	370.733	390.929	377.549	374.45	356.63	382.081	390.929	372.363	373.418	383.409	376.142	380.945	381.804	375.487	376.56	364.075	12260	12434	12369.7	11412.4	11953.9	11035.3	10489.4	9780.6	10810.8	9787.87	9353.07	9264.62	9769.31	9434.96	9357.5	8912.18	9548.2	9769.31
740	P32909	SMY2	YBR172C	81.396	4.31427		7.42975		9.02769	10.7042	22.2953		5.81375	5.29215	6.31955	8.5288	9.96566	7.84658	8.6371	10.0457	10.2591		10.3222	11.0303	9.5019	11.4075	7.81301		8.45969	8.36681	7.69515	351.164		604.752		734.818	871.28	1814.75		473.216	430.76	514.386	694.21	811.165	638.68	703.025	817.682	835.051
741	P33299	RPT1	YKL145W	51.982	121.601	119.199	121.618	113.885	111.387	115.781	103.039	102.062	103.541	93.5741	86.1868	95.4137	94.1311	88.3539	97.327	88.3778	81.6163	81.5756	73.7235	69.4218	73.6294	71.712	70.8466	74.44	73.6737	73.5797	72.6742	6321.09	6196.2	6321.95	5919.95	5790.13	6018.53	5356.18	5305.38	5382.25	4864.17	4480.16	4959.79	4893.12	4592.81	5059.25	4594.06	4242.58	4240.46
742	P33302	PDR5	YOR153W	170.44	1.87362	1.75367	2.81341	1.98605	2.8039	3.30859	3.34515	4.28618	5.52812	3.22707	3.80459	4.84546	3.91187	4.49546	3.64224	4.20631	4.26487	5.1289		3.6169	4.00315	3.56282	4.37397	3.61537	3.45217	4.40428	3.50245	319.341	298.896	479.517	338.502	477.897	563.917	570.147	730.537	942.213	550.021	648.454	825.86	666.739	766.205	620.783	716.924	726.905	874.169
743	P33303	SFC1	YJR095W	35.34	242.676	240.897	220.796	272.935	291.493	270.176	242.025	239.042	246.233	249.563	239.655	234.439	258.332	248.53	267.798	231.917	221.228	218.665	202.888	178.769	203.754	47.6231	53.6388	34.3502	15.251	10.5798	9.35256	8576.18	8513.31	7802.95	9645.52	10301.3	9548.02	8553.18	8447.73	8701.86	8819.56	8469.39	8285.08	9129.44	8783.05	9463.99	8195.96	7818.21	7727.63
744	P33755	NPL4	YBR170C	65.781	24.5256	27.5593	23.0112	25.3558	22.4125	22.2844	24.3011	19.1378	21.0092	17.7616	15.5069	16.9655	19.074	14.8237	16.78	11.8655	11.6173	13.5733	15.5017	9.6291	12.3517	7.82715	11.4688	9.96571	8.83603	9.14559	13.3829	1613.32	1812.88	1513.7	1667.93	1474.32	1465.89	1598.55	1258.91	1382.01	1168.38	1020.06	1116.01	1254.71	975.115	1103.81	780.522	764.195	892.864
745	P36120	DBP7	YKR024C	83.307			6.36423	3.4289	4.00621	3.18874	3.88421		3.42813	5.25808		4.17202			5.66655	7.01802	3.61485	3.93204	5.15724	2.96511	3.30698	5.64162	4.00375	4.10599			4.18233			530.185	285.652	333.745	265.644	323.582		285.587	438.035		347.558			472.063	584.65	301.142	327.566
746	P36520	MRPL10	YNL284C	36.347	25.1832	24.93	27.5916	27.2554	27.0521	28.8767	40.9823	43.4527	39.2	44.0081	44.8577	43.7546	46.0755	48.9464	51.421	53.3021	55.4056	53.6794	55.1464	59.6188	58.152	58.2788	56.7402	56.8534	56.819	55.6419	56.8325	915.334	906.132	1002.87	990.652	983.261	1049.58	1489.58	1579.38	1424.8	1599.56	1630.44	1590.35	1674.7	1779.05	1869	1937.37	2013.83	1951.08
747	P36525	MRPL24	YMR193W	30.049	16.7796	20.2126	17.306	20.8012	18.8723	17.243	30.5055	24.3348	26.5553	28.11	31.8853	27.1049	30.546	31.6069	34.2707	36.1756	39.4486	35.6239	35.6507	35.2132	35.5756	39.7278	40.2605	38.9262	35.0919	39.4331	32.5423	504.211	607.368	520.028	625.055	567.093	518.136	916.66	731.237	797.96	844.677	958.12	814.475	917.877	949.754	1029.8	1087.04	1185.39	1070.46
748	P36534	MRPL40	YPL173W	33.751	21.5585	24.1024	22.219	24.8397	27.2893	26.0171	37.6739	38.5995	42.5583	43.341	42.3298	37.8813	42.3836	48.2038	47.9549	50.42	50.4446	53.1966	56.2998	53.3491	53.4662	60.0516	58.7196	62.4364	59.0925	57.6141	56.6004	727.62	813.481	749.915	838.365	921.041	878.103	1271.53	1302.77	1436.39	1462.8	1428.67	1278.53	1430.49	1626.93	1618.52	1701.72	1702.56	1795.44
749	P38351	PAF1	YBR279W	51.8	12.3689	13.4813	12.5492	11.0588	12.9589	14.4179	12.2571	13.1101	12.7299	13.1183	12.4342	11.4118	14.4582	13.6966	13.1874	13.7999	12.3155	13.4428	11.999	12.0004	12.1845	11.7553	11.7292	9.62767	11.0772	10.8448	10.653	640.709	698.333	650.046	572.846	671.271	746.847	634.917	679.105	659.408	679.53	644.093	591.13	748.936	709.483	683.108	714.835	637.942	696.335
750	P38623	RCK2	YLR248W	68.061	5.37537	5.6576	5.66568	5.4631	5.09418	4.51857	6.15692	5.7406	5.22846	4.64319	5.61209	5.40044	5.96541	5.76541	5.04127	4.44029	4.50207	4.67512	5.29232	4.52395	4.71825	4.25875	3.84688	3.63017	3.89549	3.7856	3.06634	365.853	385.062	385.612	371.824	346.715	307.539	419.046	390.711	355.854	316.02	381.964	367.56	406.012	392.4	343.114	302.211	306.416	318.193
751	P38694	MSC7	YHR039C	71.32	17.3077	20.7349	20.2855	20.2202	18.7954	22.9794	29.1464	25.6322	25.3737	23.8462	26.957	24.3374	22.8587	14.7643	25.2006	11.4418	12.1947	12.5845	10.945	10.6476	11.2236	9.12778	10.5132	9.40512	10.6435	11.0047	9.53936	1234.38	1478.81	1446.76	1442.11	1340.49	1638.89	2078.72	1828.09	1809.65	1700.71	1922.58	1735.74	1630.28	1052.99	1797.31	816.031	869.726	897.523
752	P38817	GGA2	YHR108W	64.346	22.8804	23.2344	23.5852	19.0667	21.1481	22.806	21.8913	24.8244	21.7985	22.2638	25.123	24.3141	26.9415	23.3175	25.4876	24.6135	24.1741	24.179	25.7125	24.35	24.1634	22.5705	23.5195	22.4181	21.7283	21.6205	21.4624	1472.26	1495.04	1517.61	1226.87	1360.79	1467.47	1408.62	1597.35	1402.65	1432.59	1616.57	1564.52	1733.58	1500.39	1640.02	1583.78	1555.5	1555.82
753	P38822	BZZ1	YHR114W	71.17	10.9176	12.2419	10.2844	9.05236	8.91484	10.3563	8.67626	7.43141	12.0137	7.40302	6.52609	8.32297	9.22592	7.92618		8.40846	8.30071	7.78911	6.94	7.25772	7.19473	6.96873	7.89941	6.77957	6.85379	5.27332		777.007	871.256	731.944	644.257	634.469	737.06	617.49	528.893	855.018	526.873	464.462	592.346	656.609	564.107		598.43	590.762	554.351
754	P38825	TOM71	YHR117W	71.855	17.6207	15.1061	18.1546	16.8747	15.6223	15.5694	20.6367	16.2198	14.3213	18.402	15.8925	17.8343	17.1816	15.6168	14.7256	14.9472	15.2488	16.8925	16.1653	15.6829	16.3987	14.9429	14.0283	14.6297	15.6296	14.4806	14.3985	1266.13	1085.45	1304.5	1212.53	1122.54	1118.74	1482.85	1165.47	1029.06	1322.27	1141.96	1281.48	1234.58	1122.15	1058.11	1074.03	1095.7	1213.81
755	P38996	NAB3	YPL190C	90.438	31.4584	29.4543	32.324	29.9425	33.1647	31.4896	29.9392	29.4357	29.1469	26.7361	28.425	30.4441	26.7065	25.5581	25.7093	22.9419	21.866	21.0464	21.7207	21.3751	19.8934	21.7725	21.3667	19.561	18.4985	18.4517	18.3712	2845.04	2663.79	2923.32	2707.94	2999.35	2847.86	2707.64	2662.11	2635.99	2417.96	2570.7	2753.31	2415.28	2311.42	2325.1	2074.82	1977.52	1903.39
756	P40433	PFK26	YIL107C	93.416	3.86861	0.722314	1.39747	3.51371	0.882365	3.71082	1.36224	0.576517	2.49288		0.611735						0.579794											361.39	67.4757	130.546	328.237	82.427	346.65	127.255	53.8559	232.875		57.1458						54.162
757	P40457	MLP2	YIL149C	195.14					0.319719								0.208382		0.374903																	62.3901								40.6636		73.1585
758	P40693	RLP7	YNL002C	36.559	27.5875	29.1304	26.056	28.6659	30.8802	29.5697	38.2551	39.7654	36.782	44.2635	43.8846	45.1199	49.8369	48.3025	50.3703	48.9372	52.3395	52.832	53.8044	50.385	53.6	52.1156	52.4605	51.4209	51.3699	52.0904	57.0764	1008.57	1064.98	952.58	1048	1128.95	1081.04	1398.57	1453.78	1344.71	1618.23	1604.38	1649.54	1821.99	1765.89	1841.49	1789.09	1913.48	1931.49
759	P41911	GPD2	YOL059W	49.421	95.2836	98.7706	94.6727	82.8299	79.3112	82.6134	68.0769	66.3955	67.0191	61.9752	58.365	59.5006	59.3966	52.5927	58.668	53.6037	51.8838	51.1007	47.5975	44.6639	48.1814	30.4833	36.7494	35.0008	32.6691	28.4051	35.6077	4709.01	4881.34	4678.82	4093.54	3919.64	4082.84	3364.43	3281.33	3312.15	3062.88	2884.45	2940.58	2935.44	2599.18	2899.43	2649.15	2564.15	2525.45
760	P47039	BNA3	YJL060W	50.082	118.853	108.961	114.451	108.464	107.158	113.945	100.664	99.5186	106.771	94.5004	94.3733	96.9628	88.8629	85.8522	92.594	86.4842	79.8644	81.2634	78.2412	74.3812	77.1798	76.8454	76.4105	76.1725	80.77	74.8366	83.6221	5952.39	5456.97	5731.96	5432.11	5366.67	5706.62	5041.44	4984.09	5347.28	4732.77	4726.4	4856.09	4450.43	4299.65	4637.29	4331.3	3999.77	4069.83
761	P47054	NUP192	YJL039C	191.53		1.45409	1.01393		1.54499	1.07845		0.756016		1.00413				1.08601	0.804442		1.02055			0.708334	0.783093	0.823722		0.845726		1.21652			278.503	194.198		295.912	206.555		144.8		192.321				208.004	154.075		195.466
762	P47083	MPP10	YJR002W	66.952	5.9543	5.70651	5.46415	5.85003		6.61351	6.48824	7.15376	5.98458	7.06351	7.58062	6.57761	7.76405	7.63912	9.00609	9.19407	8.82948	7.8466	8.54536	9.03576	8.47364	8.05766	8.05606	8.07288	7.28929	8.80334	8.10188	398.652	382.063	365.836	391.671		442.788	434.401	478.959	400.68	472.916	507.538	440.384	519.818	511.454	602.976	615.561	591.151	525.345
763	P47120	LIA1	YJR070C	36.164	73.77	81.6496	72.9004	77.7353	90.5863	84.8704	103.612	96.8907	94.177	112.178	113.607	119.358	128.813	120.245	116.456	132.355	134.987	129.408	135.244	133.895	132.786	141.015	135.769	137.181	143.725	146.429	146.269	2667.82	2952.78	2636.37	2811.22	3275.96	3069.25	3747.03	3503.95	3405.82	4056.81	4108.48	4316.48	4658.39	4348.53	4211.51	4786.49	4881.68	4679.9
764	P47137		YJR096W	32.344	55.3554	55.7151	63.0188	59.2856	51.9657	64.34	34.7437	28.7185	40.2176	21.3932	13.0417	21.2223	11.0184	7.24	7.74429	3.05982		3.3337	3.19967	2.92128	5.11633		2.37644	4.94917	2.07169		2.80407	1790.41	1802.05	2038.28	1917.53	1680.78	2081.01	1123.75	928.871	1300.8	691.94	421.822	686.414	356.38	234.171	250.481	98.9668		107.825
765	P48527	MSY1	YPL097W	55.287	7.2557	6.84195	6.59862	5.93981	6.99174	6.50174	10.2206	11.4791	11.5924	11.7672	10.9315	13.2852	11.8221	12.3583	14.0975	14.9137	13.3349	14.8058	18.0706	16.1635	17.8379	21.195	15.6751	17.0013	14.908	15.6483	31.3222	401.146	378.271	364.818	328.394	386.552	359.462	565.068	634.647	640.907	650.572	604.371	734.5	653.607	683.253	779.41	824.535	737.247	818.566
766	P50086	NAS6	YGR232W	25.616	51.6545	50.9652	47.7829	45.2053	47.5778	49.0932	48.0888	47.1513	46.6068	47.3791	44.6233	45.105	46.6961	45.2609	45.2657	43.9652	42.3959	41.6793	40.1647	38.7986	40.3509	35.0703	34.1522	34.1823	32.0581	32.9851	30.9848	1323.18	1305.52	1224.01	1157.98	1218.75	1257.57	1231.84	1207.83	1193.88	1213.66	1143.07	1155.41	1196.17	1159.4	1159.53	1126.21	1086.01	1067.66
767	P50109	PSP2	YML017W	65.583	16.2714	17.9876	18.6866	16.8904	19.1365	19.3557	19.0796	20.564	19.2129	19.5722	19.3206	16.448	18.5037	17.9229	18.4138	15.2577	17.3924	15.1208	15.3152	14.0801	14.2248	13.6397	12.0559	13.2602	11.7548	12.0211	11.2895	1067.13	1179.68	1225.52	1107.72	1255.03	1269.4	1251.29	1348.65	1260.04	1283.61	1267.1	1078.71	1213.53	1175.43	1207.63	1000.65	1140.64	991.67
768	P51401	RPL9B	YNL067W	21.657	34.0048	36.8847	35.6091	39.1535	42.5465	42.944	37.7443	39.507	38.9491	38.6547	43.7658	45.0035	44.1479	44.5629	45.6119	45.3262	45.3217	45.2316	45.3804	45.4212	46.1461	45.7403	45.5029	45.4757	45.2091	45.4484	46.1611	736.442	798.812	771.187	847.948	921.431	930.038	817.428	855.603	843.521	837.145	947.836	974.641	956.11	965.098	987.818	981.63	981.532	979.581
769	P52593	NUP188	YML103C	188.57	1.22997	1.59819	1.67959	1.95228	1.67382	1.35307	1.12344	1.72439	1.14959	1.71291		2.18798	1.35906	1.13546		1.22078	1.37951	1.1367	1.25912	1.2478	1.14387	1.19503	1.34534	1.09955	1.48827	1.25155	0.956999	231.936	301.371	316.72	368.141	315.632	255.148	211.848	325.168	216.779	323.004		412.588	256.278	214.115		230.203	260.135	214.347
770	P53064	RTF1	YGL244W	65.868	9.94072	11.6563	12.5621	11.6266	12.1057	11.3144	12.6409	13.1868	13.0789	12.3177	11.0546	13.942	13.9434	13.9389	14.8014	12.7523	13.1291	12.9174	11.026	12.2791	12.9853	9.621	11.0788	9.98569	9.46752	9.81695	6.86753	654.775	767.778	827.439	765.821	797.375	745.254	832.632	868.591	861.479	811.345	728.148	918.333	918.426	918.124	974.942	839.972	864.789	850.843
771	P53145	LSG1	YGL099W	72.727	13.7162	14.7181	15.4135	14.5616	15.2549	13.5183	14.6535	13.6823	14.6267	15.4372	17.5917	15.6514	15.9347	16.8751	13.6508	17.5249	16.2598	18.0773	17.0079	14.1638	14.6952	16.493	14.5629	14.6014	15.9078	15.9824	15.0119	997.541	1070.4	1120.97	1059.02	1109.45	983.146	1065.7	995.071	1063.76	1122.7	1279.39	1138.28	1158.89	1227.28	992.781	1274.54	1182.53	1314.71
772	P53199	ERG26	YGL001C	38.706	54.9483	48.1389	52.4536	67.452	70.0516	68.0931	104.205	97.7328	97.7029	109.536	100.056	107.966	104.491	92.5719	99.676	81.3073	76.1553	75.7976	70.9145	67.3768	68.4822	68.3351	59.2871	60.818	57.4601	59.5342	56.3743	2126.83	1863.26	2030.27	2610.8	2711.42	2635.61	4033.37	3782.85	3781.69	4239.71	3872.78	4178.95	4044.42	3583.09	3858.06	3147.08	2947.67	2933.82
773	P53295	RBG2	YGR173W	41.006	26.5913	27.3201	26.5675	21.7742	24.6112	26.7707	22.8325	25.5887	23.0155	24.5821	24.6185	22.9774	23.3074	27.3063	24.7256	25.9127	26.5517	27.0246	23.5091	25.9706	24.4093	24.4618	21.8293	24.029	23.9186	22.7577	23.167	1090.4	1120.29	1089.43	892.871	1009.21	1097.76	936.271	1049.29	943.773	1008.02	1009.5	942.211	955.744	1119.72	1013.9	1062.58	1088.78	1108.17
774	P53549	RPT4	YOR259C	49.408	234.363	239.148	238.516	222.398	218.959	221.376	194.059	189.651	194.55	183.417	187.144	183.829	175.621	171.326	169.186	155.007	160.748	146.123	141.628	138.42	145.56	130.1	135.256	133.775	128.016	129.14	134.056	11579.4	11815.8	11784.6	10988.2	10818.3	10937.8	9588.07	9370.28	9612.31	9062.27	9246.43	9082.62	8677.1	8464.88	8359.17	7658.57	7942.22	7219.63
775	P53839	GOR1	YNL274C	38.831	354.065	341.153	360.565	302.014	274.88	311.299	176.13	164.165	175.475	141.792	126.208	129.24	110.389	98.5828	110.393	86.5637	80.9662	75.8219	69.4782	61.0123	67.7761	41.4582	45.7459	38.8153	38.6341	35.2641	34.2104	13748.7	13247.3	14001.1	11727.5	10673.9	12088	6839.3	6374.69	6813.87	5505.92	4900.77	5018.52	4286.5	3828.07	4286.68	3361.36	3144	2944.24
776	P54730	UBX4	YMR067C	46.964	16.6386	15.2733	16.0036	15.027	13.9592	14.492	14.1356	16.5328	12.0525	12.4291	12.1862	12.981	11.9452	11.342	10.2883	11.5018	10.6165	10.9696	11.6866	11.9542	10.0628	11.2049	10.2763	9.06419	13.194	9.25243	9.80761	781.416	717.294	751.594	705.728	655.579	680.602	663.864	776.449	566.036	583.719	572.314	609.639	560.996	532.667	483.179	540.17	498.594	515.175
777	Q00816	REG1	YDR028C	112.61	14.4285	14.9578	14.9804	13.7305	13.6741	12.5629	13.0833	11.7162	12.3569	11.0818	11.9906	10.2625	10.3646	10.7467	11.39	9.97192	9.46432	9.13966	8.78278	8.83636	8.6792	8.71567	8.7215	8.80311	9.00998	7.86732	7.81611	1624.79	1684.4	1686.94	1546.19	1539.85	1414.71	1473.31	1319.37	1391.51	1247.92	1350.26	1155.66	1167.16	1210.18	1282.63	1122.94	1065.78	1029.22
778	Q01454	CTF4	YPR135W	104.42	6.16065	4.88405	5.34741	3.639	4.70431	3.96165	5.02506	5.51979	4.29993	2.92137	5.7773		3.49398	3.56197	4.95484	4.09295	4.3751	3.33038	2.76799	3.88974	3.56937	3.50689	3.51065	3.16856	2.14027	3.61619		643.295	509.992	558.377	379.984	491.224	413.676	524.717	576.377	448.999	305.049	603.266		364.841	371.941	517.385	427.386	456.848	347.758
779	Q02201	OSH6	YKR003W	51.587	14.3905	14.9974	15.9809	14.8256	15.8345	14.585	14.991	17.0677	15.8897	12.7802	8.38933	12.3504	12.0632	11.3045	10.7578	10.3365	9.55529	10.2723	8.95315	9.53878	10.8622	10.8508	8.38703	10.7333	9.14613	8.30947	9.88987	742.365	773.669	824.404	764.809	816.856	752.395	773.34	880.47	819.702	659.294	432.78	637.119	622.302	583.165	554.964	533.227	492.929	529.916
780	Q03088	SVL3	YPL032C	92.143	14.3894	14.3714	14.7191	16.6647	16.8363	17.2092	16.8845	19.053	17.1704	15.8933	18.101	13.9425	16.3071	14.4577	11.4467	11.7613	10.9367	15.119	13.158	14.7617	15.5511	16.349	15.7257	12.7551	16.983	15.2608	15.2292	1325.88	1324.22	1356.26	1535.54	1551.35	1585.71	1555.79	1755.61	1582.13	1464.46	1667.88	1284.71	1502.59	1332.17	1054.73	1083.72	1007.74	1393.11
781	Q03102		YML131W	39.976	280.949	281.264	284.706	294.79	258.114	288.258	126.683	125.88	127.729	86.9971	91.7656	89.4292	68.8548	53.798	63.1742	35.0541	34.1012	32.0476	20.4508	13.0379	19.8475	10.2732	11.7827	12.3651	12.2282	14.0424	14.039	11231.2	11243.8	11381.4	11784.5	10318.4	11523.4	5064.29	5032.17	5106.09	3477.8	3668.42	3575.02	2752.54	2150.63	2525.45	1401.32	1363.23	1281.14
782	Q04409	EMI2	YDR516C	55.92	69.1429	62.9363	68.2808	45.8816	43.6564	48.9758	30.0756	26.2703	28.0771	27.4633	24.9993	28.1351	24.4449	23.792	24.4725	25.4783	25.3948	24.5557	24.16	22.6165	22.9392	23.8525	22.7112	22.8262	22.9734	22.2474	21.3286	3866.47	3519.4	3818.26	2565.7	2441.27	2738.73	1681.83	1469.04	1570.07	1535.74	1397.96	1573.32	1366.96	1330.45	1368.5	1424.75	1420.07	1373.16
783	Q04636	POB3	YML069W	62.993	34.2638	34.7582	33.4493	33.0819	31.059	34.0469	34.1643	33.9362	33.6014	33.4652	32.9546	31.5058	31.0907	31.0019	35.3857	29.0438	28.1794	26.7619	25.1621	25.1621	23.9714	23.4219	23.6179	23.5055	22.7932	23.6935	19.7596	2158.38	2189.52	2107.07	2083.93	1956.5	2144.72	2152.11	2137.74	2116.65	2108.07	2075.91	1984.65	1958.49	1952.9	2229.05	1829.56	1775.1	1685.81
784	Q05931	SSQ1	YLR369W	72.364	15.3854	15.8102	16.6223	13.4412	12.6658	12.0118	11.2095	12.199	13.6101	11.5362	10.9428	11.1675	10.7478	10.6237	14.9388	10.2098	11.342	9.43362	10.107	10.1646	10.9713	3.85005	8.32104	7.94594	8.81153	8.09798	9.45857	1113.35	1144.09	1202.86	972.662	916.548	869.221	811.164	882.766	984.88	834.807	791.862	808.123	777.756	768.777	1081.03	738.819	820.753	682.655
785	Q06053	DUS3	YLR401C	76.595	7.72925		9.8452	9.17265	9.36918		13.1715	9.34084		11.5815	9.19142	11.8401	9.83247	8.70408		9.14041	11.0722	8.72175	12.052	10.7065	10.6195	11.0334	10.5794		9.95589	11.8481	11.4665	592.022		754.093	702.579	717.632		1008.87	715.462		887.085	704.017	906.896	753.118	666.689		700.11	848.076	668.042
786	Q07807	PUF3	YLL013C	98.067	7.74397	6.91883	7.37168	6.80058	5.42117	6.51531	8.40208	8.23608	12.2733	9.65424	8.93369	9.28425	13.5455	11.0491	13.6017	13.9084	12.85	16.4956	15.0682	13.8833	16.9431	15.7447	13.3129	14.9824	14.2898	13.1375	12.9396	759.428	678.509	722.919	666.913	531.638	638.937	823.967	807.688	1203.61	946.763	876.1	910.479	1328.37	1083.55	1333.88	1363.96	1260.16	1617.67
787	Q08773	ISW2	YOR304W	130.33		0.828124		0.750872			0.801813	0.703573	0.723544	0.801418	1.08937			0.78867		0.75233	0.7003		0.774842	0.829933	1.54172	1.09414	1.33706		1.1783		0.750248		107.929		97.8611			104.5	91.6966	94.2995	104.449	141.978			102.787		98.0512	91.2701
788	Q12154	GET3	YDL100C	39.353	129.087	132.009	129.432	104.356	115.261	110.865	99.11	108.418	105.815	100.696	104.424	101.739	107.101	92.9254	104.414	94.0335	92.7638	91.9488	88.8483	85.289	83.2846	86.175	87.7002	88.7709	88.1282	87.0729	88.6865	5079.97	5194.95	5093.53	4106.72	4535.88	4362.86	3900.28	4266.55	4164.15	3962.7	4109.4	4003.75	4214.73	3656.89	4109.02	3700.5	3650.53	3618.46
789	Q12246	LCB4	YOR171C	69.639	3.14374	3.08977		3.6997	3.17943	13.3309	3.91899	3.93725	3.87332	4.30588	4.7174	4.38812	4.67187	4.99234	6.12706	4.80608	4.85617	5.57577	5.47407	5.33152	5.13139	5.22606	5.50107	5.77215	6.0029	5.96519	6.32586	218.927	215.169		257.644	221.412	928.349	272.915	274.186	269.734	299.857	328.515	305.585	325.344	347.661	426.683	334.691	338.179	388.291
790	Q12406	ARP7	YPR034W	53.81	19.0715	20.2828	17.2726	16.8147	16.643	16.0775	19.9721	20.6312	17.0504	20.1564	20.386	19.6577	19.3468	24.0937	20.9567	19.7348	22.9441	18.3963	18.9953	21.2791	18.6683	21.0871	19.0114	19.2573	20.4536	19.0932	18.5041	1026.23	1091.42	929.437	904.799	895.557	865.13	1074.7	1110.17	917.482	1084.62	1096.97	1057.78	1041.05	1296.48	1127.68	1061.93	1234.62	989.902
791	Q12480	AIM45	YPR004C	36.802	63.0804	66.4042	65.2246	66.4909	67.1161	60.7038	72.9431	75.4733	74.5233	75.1244	76.7275	76.3951	78.6783	79.7297	83.425	84.2571	81.8435	81.8751	81.1444	82.748	77.629	75.369	76.3852	70.5314	71.6901	70.9574	63.7438	2321.49	2443.81	2400.39	2447	2470.01	2234.02	2684.45	2777.57	2742.61	2764.73	2823.72	2811.49	2895.52	2934.21	3070.21	3100.83	3012	3013.17
792	Q99383	HRP1	YOL123W	59.649	58.3087	64.138	63.6072	58.93	62.7355	58.1882	62.8993	63.4592	62.3924	62.9722	63.1262	60.6495	58.5955	61.4924	62.1963	58.5567	57.073	53.1913	55.2406	58.651	52.9232	56.6605	57.5128	57.3424	57.4488	58.2977	57.2841	3478.05	3825.77	3794.1	3515.11	3742.11	3470.87	3751.88	3785.28	3721.64	3756.23	3765.41	3617.68	3495.16	3667.96	3709.95	3492.85	3404.35	3172.81
793	P00498	HIS1	YER055C	32.266	123.52	111.958	112.831	168.783	153.94	158.287	222.896	202.922	199.69	214.319	180.527	205.577	185.866	149.676	183.521	147.859	131.32	149.967	150.74	130.774	138.269	165.19	140.988	168.103	169.266	152.914	202.116	3985.49	3612.43	3640.61	5445.95	4967.04	5107.28	7191.96	6547.48	6443.2	6915.21	5824.88	6633.15	5997.15	4829.46	5921.48	4770.83	4237.18	4838.85
794	P00546	CDC28	YBR160W	34.061	40.0052	37.9676	37.7328	33.582	34.1803	36.2328	35.1298	31.6409	34.7922	32.1962	32.7538	29.8691	31.6219	32.6128	34.029	32.0111	29.625	26.1095	24.9521	23.7494	26.4934	24.4218	22.6103	21.0737	21.5251	26.5535	23.5839	1362.62	1293.21	1285.22	1143.84	1164.21	1234.13	1196.55	1077.72	1185.06	1096.64	1115.63	1017.37	1077.07	1110.82	1159.06	1090.33	1009.06	889.316
795	P00942	TPI1	YDR050C	26.795	2745.18	2837.42	2706.01	2436.85	2565.27	2603.39	1933.04	1843.43	1958.56	1756.29	1647.56	1723.16	1576.77	1516.53	1563.57	1476.59	1490.27	1498.71	1579.87	1671.26	1584.05	1598.83	1600.29	1568.85	1561.59	1503.55	1535.56	73557.1	76028.6	72507.5	65295.4	68736.3	69757.8	51795.8	49394.8	52479.7	47059.8	44146.4	46172.1	42249.6	40635.3	41895.9	39565.4	39931.8	40157.8
796	P02406	RPL28	YGL103W	16.721	551.324	623.689	538.827	606.915	639.521	578.808	602.624	661.379	701.698	636.928	659.039	722.323	730.223	738.231	764.8	777.342	745.513	772.023	732.829	778.248	775.31	782.123	790.223	791.942	788.512	801.609	807.695	9218.68	10428.7	9009.73	10148.2	10693.4	9678.25	10076.5	11058.9	11733.1	10650.1	11019.8	12078	12210.1	12344	12788.2	12997.9	12465.7	12909
797	P03962	URA3	YEL021W	29.239	28.9404	25.7159	30.4315	26.2363	32.6373	30.3355	29.8525	30.1952	30.5331	31.0782	31.9639	29.6323	34.3806	32.2914	39.6533	33.69	30.6946	30.8344	31.2135	31.4579	30.1479	31.7034	32.0705	29.8184	31.3365	30.2502	28.0672	846.187	751.908	889.785	767.124	954.283	886.98	872.857	882.877	892.758	908.694	934.593	866.419	1005.25	944.169	1159.42	985.061	897.48	901.567
798	P05738	RPL9A	YGL147C	21.569	403.992	404.755	429.739	443.859	498.878	494.788	630.055	653.222	687.553	766.987	736.01	759.517	779.381	837.54	842.239	889.394	877.758	906.787	977.493	1022.78	955.636	1118.93	1103.1	1106.05	1128.18	1194.74	1232.2	8713.71	8730.16	9269.04	9573.59	10760.3	10672.1	13589.7	14089.3	14829.8	16543.1	15875	16382	16810.5	18064.9	18166.2	19183.3	18932.4	19558.5
799	P05743	RPL26A	YLR344W	14.234	2756.12	2009.76	1867.03	1897.73	2682.13	2066.19	2108.53	2444.66	2161.02	2256.22	2051.83	2345.63	2162.05	2380.2	2245.31	2310.13	2264.76	2124.28	2278.33	2211.89	2160	2157.13	2174.46	2176.95	2356.84	2103.26	2153.04	39230.6	28607	26575.3	27012.2	38177.5	29410.1	30012.8	34797.3	30760	32115.1	29205.8	33387.8	30774.6	33879.8	31959.7	32882.4	32236.6	30237.1
800	P07267	PEP4	YPL154C	44.498	237.484	250.557	254.155	238.731	234.007	243.258	226.095	230.207	241.539	195.514	155.265	196.087	143.246	130.663	137.285	105.265	118.216	102.088	82.5495	72.4839	84.288	58.6681	65.3315	58.4878	58.7975	55.7968	50.7468	10567.6	11149.3	11309.4	10623	10412.8	10824.5	10060.8	10243.8	10748	8699.99	6908.97	8725.47	6374.17	5814.24	6108.9	4684.09	5260.36	4542.72
801	P07285	TRP4	YDR354W	41.374	23.2809	25.1526	22.3547	21.1321	22.4807	23.056	34.3336	28.8031	34.2629	28.5631	23.8195	27.1039	27.4744	22.8662		20.1242	15.4543	23.1705	14.8969	15.9381	16.4408	14.6933	11.4307	21.8313	12.2097	13.0729	25.3883	963.222	1040.66	924.903	874.321	930.117	953.919	1420.52	1191.7	1417.59	1181.77	985.506	1121.4	1136.73	946.067		832.619	639.404	958.657
802	P08539	GPA1	YHR005C	54.075	6.44476	11.6894	7.08814	13.2381	10.1281	5.65818	8.13998	9.95732	9.14507	9.44047	9.10972	8.29272	9.39098	9.06304		8.71388	7.65638	10.1076	8.99945	7.97676	9.00231	7.0953	6.82422	7.73596	7.0403	5.35328	6.1889	348.5	632.102	383.291	715.849	547.676	305.966	440.169	538.442	494.52	510.494	492.608	448.429	507.817	490.084		471.203	414.019	546.568
803	P09950	HEM1	YDR232W	59.362	4.35452	3.75269	4.58031	4.82832	5.31722	4.96371	8.85287	9.38064	8.00173	9.99028	10.6904	10.3252	13.4965	15.0607	14.927	19.2163	18.2416	18.5708	20.0561	18.8377	18.5843	20.3091	19.1788	19.7665	19.613	18.4499	18.817	258.493	222.767	271.896	286.619	315.641	294.656	525.524	556.853	474.999	593.043	634.602	612.925	801.182	894.034	886.094	1140.72	1082.86	1102.4
804	P0CX50:P0CX49	RPL18B:RPL18A	YNL301C	20.563	483.728	483.493	505.566	477.383	513.139	513.026	549.02	557.118	538.32	586.876	591.696	601.941	577.706	599.462	642.686	667.807	655.159	675.097	668.318	683.282	684.621	695.524	699.345	712.879	719.73	719.345	747.156	9946.89	9942.07	10395.9	9816.42	10551.7	10549.4	11289.5	11456	11069.5	12067.9	12167	12377.7	11879.4	12326.7	13215.6	13732.1	13472	13882
805	P10363	PRI1	YIR008C	47.69	6.0932	6.05858	5.43316	4.93067	5.38479	5.39625	5.67576	7.97077	6.30424	6.82416	6.75693	5.83315	6.7458	6.25776			8.14771	6.18439		4.40103	5.44517	3.84744		4.49849	5.3285	4.19828	4.32837	290.585	288.934	259.108	235.144	256.801	257.347	270.677	380.126	300.649	325.444	322.238	278.183	321.707	298.433			388.564	294.934
806	P11433	CDC24	YAL041W	96.938												2.52451															1.31637												244.721
807	P11745	RNA1	YMR235C	45.815	57.4662	60.3235	54.5457	59.1722	56.4776	57.6443	64.7928	67.9881	65.9404	66.6339	68.8049	56.348	69.1319	63.2938	65.9185	61.8364	56.8226	63.6442	59.6668	50.0213	56.7439	45.4278	49.1956	47.846	49.9115	47.9994	42.979	2632.82	2763.72	2499.01	2710.98	2587.52	2640.97	2968.48	3114.87	3021.06	3052.83	3152.3	2581.58	3167.28	2899.8	3020.05	2833.03	2603.33	2915.86
808	P12754	GCD2	YGR083C	70.851	23.704	23.4419	22.5883	22.8278	21.7691	21.36	21.5956	21.505	22.5315	20.4816	18.9881	22.8288	21.8025	18.8287	20.1416	19.3008	17.5236	19.5961	19.4627	17.7722	19.1443	16.9353	17.9363	18.1684	19.1111	20.961	20.0332	1679.45	1660.88	1600.41	1617.38	1542.37	1513.38	1530.07	1523.65	1596.38	1451.14	1345.32	1617.44	1544.73	1334.03	1427.06	1367.48	1241.56	1388.41
809	P14832	CPR1	YDR155C	17.39	3715.36	4025.92	4131.63	3736.41	3673.61	3884.8	2721.2	2718.43	2707.82	2266.86	2168.76	2173.11	1684.62	1497.96	1497.76	1241.2	1197.44	1160.6	1159.95	1235.61	1170.03	1240.93	1231.39	1232.4	1225.89	1198.63	1164.11	64610.1	70010.7	71849.1	64976.1	63884	67556.6	47321.6	47273.6	47089	39420.7	37714.8	37790.4	29295.5	26049.5	26046.1	21584.5	20823.4	20182.9
810	P14843	ARO3	YDR035W	41.069	118.313	120.335	119.291	134.874	141.617	144.548	145.079	151.414	155.894	135.021	123.742	129.609	99.5365	91.3573	93.7507	66.439	66.97	64.9279	58.049	55.3908	62.3285	61.6683	63.2659	62.3888	62.3888	63.838	66.7272	4859	4942.06	4899.15	5539.15	5816.05	5936.46	5958.27	6218.43	6402.42	5545.17	5081.98	5322.92	4087.87	3751.95	3850.25	2728.58	2750.39	2666.53
811	P15565-2:P15565	TRM1	YDR120C	62.183	16.4768	14.8539	17.4675	17.3954	17.5483	16.8067	18.8171	19.7136	18.5141	19.8323	19.6768	20.3486	21.815	22.7836	24.923	23.771	22.1285	24.7011	24.8031	21.9775	24.8411	20.9328	22.2322	21.4667	21.6438	24.0623	22.7434	1024.58	923.661	1086.18	1081.7	1091.2	1045.09	1170.1	1225.85	1151.26	1233.23	1223.56	1265.34	1356.52	1416.75	1549.79	1478.15	1376.02	1535.99
812	P17442	PHO81	YGR233C	134.03	0.890823	2.99153	2.16867		1.14965		0.59473			1.31683	1.32663			1.01631						1.01191	0.856684		1.13178		0.741371	0.834763		119.397	400.955	290.667		154.087		79.7117			176.494	177.809			136.215
813	P18408	MET16	YPR167C	30.38	14.1996	10.0388		12.5838	9.61666	12.9965	18.003	18.7568	15.5665	20.9848	19.5228	15.5888	24.0911	25.0495	20.7134	27.996	24.1561	26.5146	30.9914	28.9696	29.1546	35.9055	32.668	32.8585	38.4585	29.8056	40.7373	431.384	304.978		382.296	292.154	394.834	546.932	569.831	472.91	637.517	593.104	473.588	731.888	761.005	629.273	850.518	733.863	805.515
814	P18961	YPK2	YMR104C	76.663	1.39651	2.07193	1.82041	2.38106	2.09874	2.01657	2.25733	1.79448	1.77811	1.80821	2.46255		2.06606	1.8368		1.63365	2.39452	2.00556	1.6936	1.68925	1.97776		1.47142	1.37577	1.61084	1.21189		107.061	158.841	139.558	182.539	160.895	154.597	173.054	137.57	136.315	138.622	188.786		158.39	140.815		125.24	183.571	153.752
815	P21827	SRM1	YGL097W	53.013	41.1628	40.7268	41.2592	39.8354	43.654	40.1873	43.9881	45.8151	45.2119	46.5216	48.6436	46.9537	46.617	48.6957	51.7314	51.3567	52.2612	48.8045	50.5204	47.5341	48.1758	46.8208	47.3363	50.348	46.2576	46.407	41.9341	2182.16	2159.05	2187.28	2111.8	2314.23	2130.45	2331.94	2428.8	2396.82	2466.25	2578.74	2489.16	2471.31	2581.5	2742.43	2722.57	2770.52	2587.27
816	P23201	SPA2	YLL021W	163.14	1.55886	2.57092	4.27573	3.70358	2.68985	6.50457	3.66365	8.92144	7.42236	5.27251	3.03721	9.82698		8.60737	7.0421	14.4486	4.912		5.6235	4.86775	10.812	9.79272	5.21071		4.19843	6.21366		254.313	419.42	697.543	604.203	438.822	1061.16	597.687	1455.44	1210.88	860.157	495.49	1603.17		1404.21	1148.85	2357.14	801.344
817	P23641	MIR1	YJR077C	32.812	392.537	401.544	356.606	487.289	484.289	446.72	719.098	557.973	506.641	679.318	536.579	515.819	724.095	502.675	494.938	377.709	476.638	558.975	684.01	406.953	472.908	334.348	423.183	350.593	399.292	362.516	394.973	12879.9	13175.5	11701	15988.9	15890.5	14657.8	23595.1	18308.2	16623.9	22289.8	17606.2	16925.1	23759	16493.8	16239.9	12393.4	15639.4	18341.1
818	P25339	PUF4	YGL014W	97.797		5.95549			6.7871	7.31272	7.06223	4.87242	6.78029	6.19626	6.3006		5.49215	4.55392	8.09847	6.97342	5.09203		7.03754	5.12733	6.02202				6.6441				582.429			663.758	715.162	690.665	476.508	663.092	605.975	616.18		537.116	445.36	792.006	681.98	497.986
819	P25349	YCP4	YCR004C	26.35	393.621	370.547	363.898	324.675	319.578	299.473	282.221	272.188	270.367	294.081	272.951	280.718	285.217	256.854	262.983	254.019	240.757	248.183	205.538	156.012	184.878	127.167	124.47	121.372	108.324	99.2124	102.812	10371.9	9763.91	9588.71	8555.19	8420.88	7891.1	7436.53	7172.16	7124.17	7749.02	7192.25	7396.92	7515.46	6768.1	6929.61	6693.41	6343.95	6539.63
820	P25382	RSA4	YCR072C	57.025	6.36857	6.74617		8.07062	7.16852	6.17082	5.44922	7.05219	6.31284	6.52763	6.49823	7.35805	7.10988	6.7715	15.7783	8.24063	7.03157		6.68801	7.05702	9.10393	7.65946	6.98527	6.70292	8.21473	7.14014	9.14039	363.168	384.701		460.227	408.785	351.891	310.742	402.151	359.99	372.238	370.561	419.593	405.441	386.145	899.758	469.922	400.975
821	P25443	RPS2	YGL123W	27.449	1070.59	1035.09	1086.54	1107.47	1045.68	1068.81	1141.27	1201.17	1213.16	1277.09	1249.25	1249.64	1280.56	1311.22	1320.94	1441.14	1354.51	1362.45	1456.98	1534.61	1425.65	1577.16	1565	1588.56	1605.39	1594.71	1619.98	29386.7	28412.1	29824.5	30399	28702.9	29337.7	31326.7	32970.9	33300	35054.9	34290.6	34301.2	35150	35991.8	36258.5	39558	37180	37397.8
822	P25574	EMC1	YCL045C	87.18	10.7057	10.4012	9.71241	10.9348	10.9407	9.37842	9.7204	9.58238	8.97854	4.84373	9.55626	8.76049	7.42857	6.5928	8.08996	6.23084	5.84473	5.90861	6.1551	5.91048	6.07321	4.45306	5.09829	4.31992	4.42585	5.37256	3.02541	933.326	906.773	846.728	953.295	953.814	817.611	847.425	835.392	782.749	422.277	833.115	763.74	647.622	574.761	705.283	543.205	509.543	515.113
823	P28789	HEM3	YDL205C	36.674	19.6065	23.0335	21.1769	19.3677	22.3528	21.3746	23.9692	24.2063	23.0591	25.5227	23.8319	24.8201	30.6168	34.0446	35.5761	35.7222	34.4835	36.7057	39.1983	42.0067	39.0444	36.5621	37.7003	35.0875	34.9113	32.9903	28.9734	719.05	844.732	776.643	710.29	819.766	783.892	879.047	887.742	845.668	936.019	874.011	910.254	1122.84	1248.55	1304.72	1310.08	1264.65	1346.14
824	P29468	PAP1	YKR002W	64.551	6.32741	8.52621	5.53634	7.05967	6.95192	5.43057	6.17716	10.5836	6.1617	6.07857	7.56798		5.90753	6.83836		7.11738	7.19588	6.26844	5.66076	5.05868	5.85775	4.85928	5.3022	5.13946	5.91522	6.67459	4.45625	408.441	550.375	357.376	455.709	448.754	350.549	398.742	683.184	397.744	392.378	488.521		381.337	441.423		459.434	464.501	404.634
825	P32317	AFG1	YEL052W	58.264	14.1014	14.7014	12.9503	14.6519	15.5073	14.8371	15.1045	15.3924	15.3638	15.3853	16.2377	15.3648	17.0544	14.2358	16.6802	18.2442	14.9085	16.4513	17.2791	16.2547	16.3275	14.2588	15.0649	15.4044	14.373	13.8791	13.365	821.604	856.564	754.534	853.678	903.518	864.468	880.049	896.825	895.155	896.41	946.072	895.216	993.657	829.436	971.855	1062.98	868.629	958.518
826	P32337	PSE1	YMR308C	121.03	9.70786	11.3156	12.2912	84.4298	11.6063	12.1269	12.7512	12.1629	10.5414	10.6729	9.56074	8.82217	11.4736	9.30973	11.9792		8.07031	8.83539	10.0601	9.90494	13.3041	12.7219	13.4681	11.84	11.1459	13.027	15.1274	1174.94	1369.53	1487.6	10218.5	1404.71	1467.71	1543.28	1472.08	1275.83	1291.74	1157.14	1067.75	1388.65	1126.76	1449.85		976.749	1069.35
827	P32377	MVD1	YNR043W	44.115	152.407	148.769	152.721	160.95	159.243	164.514	183.959	179.622	180.122	183.471	190.017	191.877	194.2	185.263	195.468	169.565	166.025	170.757	163.028	170.459	173.66	158.854	165.843	156.066	153.767	148.543	145.824	6723.44	6562.92	6737.3	7100.3	7025.01	7257.53	8115.35	7924.03	7946.07	8093.81	8382.6	8464.65	8567.13	8172.87	8623.07	7480.35	7324.21	7532.93
828	P32476	ERG1	YGR175C	55.125	58.3255	44.6313	56.4042	184.064	194.381	171.253	402.722	378.129	377.624	331.881	330.47	357.9	230.556	161.691	185.071	76.4012	64.6202	59.7448	30.784	33.4376	33.6268	38.8197	36.5333	36.4768	35.7484	39.2942	34.855	3215.2	2460.3	3109.28	10146.6	10715.3	9440.33	22200	20844.4	20816.5	18294.9	18217.1	19729.2	12709.4	8913.21	10202.1	4211.62	3562.19	3293.43
829	P32477	GSH1	YJL101C	78.253	12.3484	13.5788	12.3972	16.7758	15.1972	18.6672	17.7795	17.6366	15.914	16.4063	17.7981	16.7647	16.0946	12.4554	18.5721	12.4638	11.9236	14.7311	14.9305	14.0431	14.3956	18.1236	19.4738	21.3355	21.0993	22.7779	26.1764	966.302	1062.58	970.116	1312.75	1189.23	1460.76	1391.3	1380.12	1245.31	1283.85	1392.75	1311.89	1259.45	974.673	1453.32	975.328	933.059	1152.76
830	P32591	SWI3	YJL176C	92.925	1.90153	1.99114	2.20389	2.41817	2.46955	2.47782	2.87457	3.07006	2.87344	2.94689	2.78904	2.91321	3.05909	3.09609	2.89048	2.60437	2.97553	2.88745	2.71805	2.64327	2.80589	2.39956	2.47031	2.65849	2.90192	2.40576	1.86124	176.7	185.026	204.797	224.708	229.483	230.252	267.119	285.286	267.015	273.839	259.171	270.71	284.266	287.704	268.598	242.011	276.501	268.317
831	P32602	SEC17	YBL050W	32.802	56.7618	59.4848	60.2515	48.8106	54.1441	56.9067	50.8806	49.7214	51.8156	50.0321	50.7608	49.6986	50.5874	51.0153	52.3349	46.0859	45.6699	43.0218	42.5788	37.8329	42.9284	36.0088	36.5999	35.073	34.1001	29.976	30.7544	1861.9	1951.22	1976.37	1601.08	1776.03	1866.65	1668.98	1630.96	1699.65	1641.15	1665.05	1630.21	1659.37	1673.4	1716.69	1511.71	1498.06	1411.2
832	P32660	DNF1	YER166W	177.8	1.9603	2.47755	2.69604	2.14058	2.77466		2.04926	2.14163	2.0539	2.20095	1.97524	2.20652	1.90902	2.22303	0.451398	1.84666	1.4912	0.374003	2.07736	2.05469	2.38932		1.78652	0.363315	1.71449	1.70223	1.47375	348.541	440.508	479.355	380.595	493.334		364.358	380.782	365.184	391.329	351.198	392.318	339.424	395.255	80.2585	328.337	265.136	66.4977
833	P32771	SFA1	YDL168W	41.042	98.4697	98.7966	106.515	79.7518	78.5317	81.1449	47.5831	48.4218	51.1297	42.8702	39.928	40.801	37.8323	35.8461	38.857	30.1462	30.96	29.9494	28.9265	27.2579	29.2259	30.331	29.8702	31.1836	32.1066	31.5816	35.6373	4041.39	4054.81	4371.57	3273.18	3223.1	3330.35	1952.91	1987.33	2098.46	1759.48	1638.72	1674.55	1552.71	1471.2	1594.77	1237.26	1270.66	1229.18
834	P33307	CSE1	YGL238W	109.35	2.87635	2.93485	2.73677	2.75523	2.71975	3.49099	3.31297	2.79132	2.93209	2.31039	3.33985	3.44329	2.79927	2.50531	2.8699	2.84237	2.54492	2.38493	2.44488	2.69675	2.07145	2.35987	2.73241	2.5379	2.81309	3.25935	2.43831	314.529	320.925	299.266	301.284	297.404	381.74	362.273	305.231	320.624	252.641	365.212	376.524	306.1	273.955	313.824	310.814	278.287	260.793
835	P33399	LHP1	YDL051W	32.104	44.2447	48.1115	44.7905	37.5918	43.8787	41.6522	39.761	41.0223	47.5593	41.0473	44.3486	45.3543	42.0006	45.5557	43.0463	44.3653	46.3793	44.0301	44.6085	44.782	44.3278	40.7954	41.6927	39.0214	43.7688	42.9445	44.3987	1420.43	1544.57	1437.96	1206.85	1408.68	1337.2	1276.49	1316.98	1526.84	1317.78	1423.77	1456.06	1348.39	1462.52	1381.96	1424.3	1488.96	1413.54
836	P33753	TRM2	YKR056W	72.851	5.65556	5.462	6.11159	8.77993	6.67572	6.84371	5.56284	6.00296	6.29273	6.04544	5.20963	6.58192	5.08593	4.97648		6.98661	6.7925	5.8591	6.87091	4.5272	5.4542		4.43241	3.67506	3.8886	5.57609	6.02038	412.013	397.912	445.235	639.627	486.333	498.571	405.259	437.322	458.432	440.416	379.527	479.5	370.515	362.541		508.981	494.84	426.841
837	P36047	SDS22	YKL193C	38.887	85.1149	83.9294	84.532	69.6018	67.5812	72.6064	52.462	52.2801	52.997	45.9419	52.0039	33.6817	40.8399	39.1753	43.7627	34.1609	34.7926	32.8482	30.3085	28.2969	30.87	23.9359	23.6237	23.504	22.3051	22.6988	19.83	3309.86	3263.76	3287.2	2706.61	2628.03	2823.44	2040.09	2033.02	2060.89	1786.54	2022.28	1309.78	1588.14	1523.41	1701.8	1328.41	1352.98	1277.37
838	P36059		YKL151C	37.357	68.6039	61.7274	70.0437	56.5369	49.6528	56.2149	36.8173	36.9699	40.228	28.8443	25.7711	25.2814	17.0784	13.0756	13.3516	7.99086	8.53374	7.60363	6.67835	8.30857	6.89609	6.10211	8.55262	5.49867	6.25317	6.50541	5.95027	2562.84	2305.95	2616.62	2112.05	1854.88	2100.02	1375.38	1381.08	1502.8	1077.54	962.731	944.439	637.997	488.466	498.775	298.515	318.795	284.049
839	P36105	RPL14A	YKL006W	15.167	109.054	116.858	111.158	114.021	120.342	120.538	135.349	140.145	135.38	146.344	150.565	157.062	148.344	159.898	163.376	169.538	165.996	165.966	173.47	172.696	165.287	180.164	177.165	177.607	180.3	181.829	182.911	1654.02	1772.38	1685.94	1729.36	1825.23	1828.2	2052.84	2125.58	2053.31	2219.6	2283.62	2382.15	2249.93	2425.17	2477.92	2571.38	2517.67	2517.2
840	P36156	ECM4	YKR076W	43.273	89.748	91.9683	96.369	93.7945	83.1101	91.0862	50.9138	53.5358	58.1731	39.9726	33.637	33.7162	27.0352	22.959	23.5384	16.2477	17.3753	15.4427	12.4592	9.56897	13.7151	7.60822	7.69447	6.93119	6.03691	5.82767	6.04507	3883.67	3979.75	4170.17	4058.77	3596.43	3941.57	2203.19	2316.65	2517.33	1729.74	1455.57	1459	1169.9	993.503	1018.58	703.088	751.881	668.254
841	P38074	HMT1	YBR034C	39.786	49.5514	50.2906	45.9523	48.5795	47.5928	49.0307	53.7994	51.3733	48.395	52.4484	49.1137	54.9362	61.1779	58.6629	60.398	66.7616	52.7795	67.1312	68.7854	62.7477	74.1601	55.3927	55.6612	60.0565	53.3	55.3933	55.3886	1971.45	2000.86	1828.26	1932.78	1893.53	1950.74	2140.46	2043.94	1925.44	2086.71	1954.04	2185.69	2434.02	2333.96	2402.99	2656.18	2099.88	2670.88
842	P38077	ATP3	YBR039W	34.35	348.834	332.684	342.898	372.367	414.863	395.075	421.362	436.697	445.274	461.986	457.43	459.616	462.997	491.758	490.314	480.225	492.425	486.587	471.707	480.528	473.714	416.41	425.943	412.205	390.358	367.516	336.862	11982.4	11427.7	11778.5	12790.8	14250.5	13570.8	14473.8	15000.5	15295.2	15869.2	15712.7	15787.8	15903.9	16891.9	16842.3	16495.7	16914.8	16714.3
843	P38112	MAK5	YBR142W	87.047	11.0993	8.55213	10.2219	9.59195	10.7021	10.4649	9.77245	11.6606	11.1966	11.6942	11.31	10.3337	11.5874	12.6842	12.0934	10.9653	12.6211	12.6273	12.4137	12.4674	11.808	11.7644	11.9492	10.5547	11.2131	11.3416	10.6511	966.157	744.438	889.783	834.951	931.583	910.942	850.662	1015.02	974.627	1017.95	984.505	899.517	1008.65	1104.12	1052.7	954.497	1098.62	1099.17
844	P38115	ARA1	YBR149W	38.883	377.275	382.39	351.721	365.548	355.2	344.693	306.014	283.696	312.937	269.2	266.311	249.641	237.536	230.79	223.018	188.374	195.469	171.207	149.864	124.105	142.714	92.0266	99.1645	93.9129	83.6005	61.3418	66.9246	14669.6	14868.5	13676	14213.6	13811.2	13402.7	11898.7	11031	12167.9	10467.3	10355	9706.79	9236.12	8973.82	8671.61	7324.56	7600.43	6657.04
845	P38235		YBR053C	40.295	13.2612	12.7827	12.4075	12.3244	12.4191	11.2633	7.66089	9.53227	10.1926	7.06851	7.18946	7.02619	6.48069	5.25289	5.73839	4.51215	3.17107	4.07948	3.6073	3.27119	3.90115	2.57655		2.73921				534.36	515.081	499.961	496.61	500.429	453.856	308.695	384.103	410.71	284.826	289.699	283.12	261.139	211.665	231.229	181.817	127.778	164.383
846	P38741	RIM4	YHL024W	80.108	35.7618	36.2475	35.4746	36.2408	36.619	35.9358	33.0868	35.3586	34.1306	32.7633	33.1784	35.3237	33.7883	30.9839	32.6715	30.5018	27.6859	27.736	26.7174	22.2216	25.1099	17.7723	18.9722	17.4129	15.427	14.8873	13.0476	2864.8	2903.72	2841.8	2903.18	2933.48	2878.74	2650.52	2832.5	2734.13	2624.61	2657.86	2829.71	2706.71	2482.06	2617.25	2443.44	2217.86	2221.88
847	P38754	RPL14B	YHL001W	15.153	1895.91	1837.89	2022.76	1736.9	1889.77	1891.7	1701.04	1680.52	1767.38	1771.33	1699.21	1759.1	1872.36	1879.19	1977.28	1875.37	2004.29	1978.16	1914.75	2034.65	1998.14	2225.2	2107.81	2182.76	2201.41	2215.05	2344.29	28728.7	27849.5	30651	26319.3	28635.6	28665	25775.8	25465	26781.1	26841	25748.1	26655.7	28371.9	28475.3	29961.7	28417.5	30371	29975.1
848	P38777	FSH1	YHR049W	27.339	10.5054	9.83295	11.1031	9.99087	10.3722	10.7677	11.5604	11.4966	11.1038	13.5199	12.1609	12.219	15.1785	14.1927	14.3987	15.7286	15.2589	16.9802	22.3875	27.8754	23.2262	48.7414	47.8589	53.329	60.9819	61.1452	73.3373	287.206	268.823	303.548	273.14	283.566	294.377	316.049	314.306	303.566	369.619	332.468	334.056	414.964	388.013	393.646	430.004	417.164	464.223
849	P38787	PAN5	YHR063C	42.821	14.5907	11.5457	12.3926	15.2166	16.5827	14.2905	27.6248	19.2711	18.3788	30.6849	23.6559	26.4996	38.1337	25.3887	26.9941	19.7136	22.9364	32.521	33.3172	21.8929	22.621	21.0003	23.2139	20.5417	23.9975	23.9095	27.0668	624.789	494.4	530.662	651.592	710.086	611.935	1182.92	825.207	786.998	1313.96	1012.97	1134.74	1632.92	1087.17	1155.91	844.154	982.158	1392.58
850	P38840	ARO9	YHR137W	58.527	27.2336	22.9643	28.3203	29.2704	29.7231	31.0167	60.6688	56.3889	56.4346	56.2394	55.7246	59.7938	61.3515	59.4026	62.1022	54.703	55.4232	52.9442	29.5231	11.456	28.2073	4.01404	4.80983	3.26197	4.17468	2.03073		1593.9	1344.03	1657.5	1713.11	1739.6	1815.31	3550.76	3300.27	3302.95	3291.52	3261.4	3499.55	3590.72	3476.66	3634.65	3201.6	3243.75	3098.66
851	P38988	GGC1	YDL198C	33.215	85.2428	72.4775	77.9916	97.8205	98.9206	98.5742	145.549	136.76	135.453	151.597	128.383	143.671	146.851	123.926	143.138	131.196	118.244	131.231	140.887	133.861	129.625	129.54	113.177	123.46	116.772	98.6532	124.067	2831.34	2407.34	2590.49	3249.11	3285.65	3274.14	4834.42	4542.48	4499.08	5035.28	4264.26	4772.03	4877.66	4116.21	4754.34	4357.67	3927.48	4358.84
852	P39106	MNN1	YER001W	88.528		0.859799			1.37779		2.79862	2.93858	2.31727	2.33415	2.67211	2.59075	1.9722	1.30345		1.80239		1.25393	2.02367	3.27272	1.88397	4.92713	3.97977	4.60833	4.64858	6.30005	5.57884		76.1163			121.973		247.756	260.147	205.143	206.637	236.556	229.354	174.595	115.392		159.562		111.008
853	P39109	YCF1	YDR135C	171.12	2.18301	1.74691	1.39042	1.86627	1.78252	1.71001	1.81834	1.46386	1.30834	1.15255	1.40897	1.27246	1.51543	1.11014		1.16271		1.00545	1.03812	1.2619	1.15366		1.42612	1.08655	1.24001	1.04919		373.556	298.931	237.929	319.356	305.024	292.617	311.154	250.496	223.883	197.224	241.104	217.744	259.32	189.967		198.962		172.053
854	P39743	RVS167	YDR388W	52.774	50.49	51.0003	48.5924	47.3322	48.2648	46.2752	44.4736	41.3239	45.4335	36.9563	40.575	41.7039	38.7299	33.5154	41.1244	34.2032	31.347	33.4823	31.1863	28.4805	32.9118	29.9765	29.3429	29.1647	31.4856	26.2441	28.4172	2664.56	2691.49	2564.42	2497.91	2547.13	2442.13	2347.05	2180.83	2397.71	1950.33	2141.3	2200.88	2043.93	1768.74	2170.3	1805.04	1654.31	1767
855	P40054	SER3	YER081W	51.193	48.4692	46.8308	53.6206	64.4003	65.59	69.3753	79.222	77.1111	72.2892	75.2436	78.3262	83.1917	82.2604	78.5373	80.6664	79.9641	75.8855	80.5818	84.3964	72.6684	85.7547	63.836	66.3001	64.3709	61.161	61.9365	59.6331	2481.29	2397.41	2745	3296.85	3357.75	3551.53	4055.61	3947.55	3700.7	3851.95	4009.75	4258.83	4211.16	4020.56	4129.55	4093.6	3884.81	4125.22
856	P40075	SCS2	YER120W	26.925	84.9759	89.8182	84.9479	87.6565	79.5206	77.8154	76.1046	75.9438	74.1972	64.3566	78.7709	75.4642	67.0096	62.025	68.8541	56.4596	65.0988	56.3729	53.3791	59.0166	54.3266	50.7735	56.1883	50.9631	48.3559	56.6703	49.6366	2287.98	2418.35	2287.22	2360.15	2141.09	2095.18	2049.12	2044.79	1997.76	1732.8	2120.91	2031.87	1804.23	1670.02	1853.9	1520.17	1752.79	1517.84
857	P40517	YRB2	YIL063C	36.054	16.6061	17.3017	17.4755	13.8806	14.0549	17.4898	13.118	13.3431	12.3634	12.1585	10.9252	11.1926	10.8948	10.9328	11.4564	10.291	10.7798	10.7196	9.97063	8.28736	9.50674	7.18995	7.50791	6.45159	7.59695	6.9239	6.88237	598.716	623.797	630.061	500.45	506.736	630.578	472.955	481.072	445.749	438.363	393.898	403.538	392.801	394.171	413.049	371.032	388.656	386.486
858	P40961	PHB1	YGR132C	31.427	186.752	180.607	190.779	170.855	172.952	178.956	166.319	161.308	160.49	165.754	155.94	164.981	167.337	171.668	173.734	173.651	171.196	168.699	188.648	197.577	187.484	180.434	176.695	177.111	158.683	152.797	145.467	5869.06	5675.95	5995.6	5369.47	5435.35	5624.04	5226.91	5069.43	5043.73	5209.15	4900.74	5184.85	5258.91	5395.01	5459.95	5457.32	5380.17	5301.69
859	P43588	RPN11	YFR004W	34.398	161.071	165.446	164.322	152.409	155.173	156.501	135.353	140.984	135.762	135.95	132.465	126.559	123.869	123.649	127.051	114.7	112.519	107.814	108.902	100.917	105.337	96.0074	92.8778	91.9049	93.6553	91.6218	90.7693	5540.53	5691.01	5652.36	5242.57	5337.63	5383.32	4655.86	4849.58	4669.96	4676.41	4556.53	4353.38	4260.83	4253.27	4370.3	3945.44	3870.44	3708.59
860	P43590	YFR006W	YFR006W	61.753	23.8843	42.6902	45.2865	25.1539	29.9438	37.9455	26.4598	29.1789	30.8299	26.2356	23.4681	25.7933	21.1557	22.4028	25.9827	19.9297	20.7101	20.2263	17.8563	17.3733	18.255	14.9038	16.4736	16.3551	17.2989	14.9161	15.7172	1474.92	2636.25	2796.58	1553.33	1849.12	2343.25	1633.97	1801.89	1903.84	1620.12	1449.22	1592.81	1306.42	1383.44	1604.51	1230.72	1278.91	1249.04
861	P43621	RET2	YFR051C	60.627	78.9837	70.9908	74.241	76.4251	79.1011	86.5885	85.14	80.8498	82.6209	85.2447	82.2672	87.2514	80.8832	82.2701	86.923	73.2276	71.0165	75.2466	77.0967	67.3622	69.2734	65.3164	62.8224	68.4236	66.1349	62.2411	67.2499	4788.54	4303.96	4501.01	4633.43	4795.66	5249.6	5161.78	4901.68	5009.05	5168.13	4987.61	5289.79	4903.71	4987.79	5269.88	4439.57	4305.52	4561.98
862	P45818	ROK1	YGL171W	63.652	9.1249	8.68639	10.3633	8.51164	9.59531	6.85367	12.3778	13.592	11.5374	13.7123	15.9755	14.8585	15.75	18.1998	15.8585	19.5732	20.1212	16.6746	20.9027	20.1785	17.6539	19.9672	18.5214	17.9742	21.0333	19.7099	19.8304	580.818	552.906	659.642	541.783	610.761	436.25	787.874	865.157	734.377	872.818	1016.87	945.776	1002.52	1158.46	1009.42	1245.88	1280.76	1061.37
863	P46675	STU2	YLR045C	100.92	2.51142	2.06429		1.83968	1.69675		1.96682	1.92291	3.8685	2.09847	0.94796	2.08331	1.89855	2.39841	1.01749	2.39703	1.51848	2.12443	1.68832	2.09681	1.70622	1.91737	1.93867			1.48443	1.19015	253.453	208.328		185.661	171.236		198.491	194.06	390.409	211.777	95.6681	210.247	191.602	242.048	102.685	241.909	153.245	214.397
864	P47127	AIM24	YJR080C	44.427	33.9088	34.3838	33.9997	34.1827	33.0169	33.7647	35.2576	36.5417	33.9897	37.201	40.6505	35.3268	36.6031	33.6185	41.8203	43.983	42.0633	42.6365	41.092	43.4342	44.3303	38.5359	36.1756	38.6097	36.5898	32.7091	30.4369	1506.46	1527.57	1510.51	1518.64	1466.84	1500.06	1566.39	1623.44	1510.06	1652.73	1805.98	1569.46	1626.17	1493.57	1857.95	1954.03	1868.75	1894.21
865	P47143	ADO1	YJR105W	36.372	272.797	267.909	272.676	320.145	322.107	334.063	426.488	431.289	408.913	454.415	457.012	451.366	477.377	489.014	501.915	507.829	511.643	497.525	524.036	525.734	525.684	489.621	492.77	475.567	459.831	453.966	438.697	9922.18	9744.39	9917.77	11644.3	11715.7	12150.5	15512.2	15686.8	14873	16528	16622.4	16417.1	17363.2	17786.4	18255.7	18470.7	18609.5	18096
866	P48567	PUS4	YNL292W	45.273	7.13989	7.02121	7.85127	7.04087	7.07328	6.42433	6.55899	6.14585	6.75548	6.97319	7.06339	7.25321	7.21749	7.92462	7.75943	7.33314	6.9128	7.04571	6.8012	6.45255	7.34703	6.42479	5.99131	5.9649	6.2657	5.86915	6.23683	323.244	317.871	355.45	318.761	320.229	290.849	296.945	278.241	305.841	315.697	319.781	328.374	326.757	358.771	351.293	331.993	312.963	318.98
867	P48837	NUP57	YGR119C	57.498	26.7569	27.9745	28.8448	28.6539	29.9016	28.1607	29.1558	30.5458	28.3403	28.3373	30.472	27.0106	27.4219	28.19	27.2937	26.1002	26.0691	24.8455	23.1543	23.483	23.8529	21.4431	21.9247	22.7106	21.8663	21.4161	20.5621	1538.47	1608.48	1658.52	1647.54	1719.29	1619.18	1676.4	1756.32	1629.51	1629.34	1752.08	1553.05	1576.71	1620.87	1569.33	1500.71	1498.92	1428.57
868	P50107	GLO1	YML004C	37.208	130.247	154.279	130.719	133.089	119.221	138.328	76.6084	72.2997	77.2824	49.5503	44.5547	47.8455	26.4851	22.4106	24.516	16.1445	15.961	15.4072	17.0116	18.7367	19.5359	15.9737	17.5167	15.7684	16.1292	15.425	18.679	4846.24	5740.42	4863.78	4951.96	4435.96	5146.92	2850.44	2690.13	2875.52	1843.67	1657.79	1780.23	985.457	833.853	912.19	600.706	593.877	573.272
869	P52917	VPS4	YPR173C	48.172	11.8754	10.8189	9.1783	11.0026	10.0007	11.9279	12.2986	11.8883	11.9692	10.366	9.26357	11.8879	11.0587	11.1264		11.3063	11.1588	13.483	10.2577	11.809	11.7589	10.9604	7.75927	11.069	11.1477	9.33987	11.8183	572.064	521.17	442.137	530.017	481.755	574.593	592.45	572.685	576.582	499.35	446.245	572.662	532.717	535.983		544.646	537.542	649.502
870	P53043	PPT1	YGR123C	57.994	13.5202	12.6882	12.6743	11.7683	12.5767	14.6825	13.7831	14.2065	13.9844	14.6753	14.6324	16.5818	13.7064	16.6293	17.2841	15.7873	17.2265	16.4021	17.1696	15.2918	18.2313	15.4677	15.5443	17.1063	14.621	15.9586	14.9067	784.092	735.839	735.032	682.489	729.374	851.494	799.335	823.889	811.011	851.079	848.593	961.646	794.889	964.402	1002.37	915.567	999.031	951.226
871	P53115	INO80	YGL150C	171.45					1.29916		2.50444	2.05278			3.01257						2.07079						2.25675			2.55019						222.741		429.386	351.95			516.506						355.037
872	P53128	MET13	YGL125W	68.559	16.1941	16.4437	16.2516	19.8179	20.5663	19.9888	26.9889	26.6704	25.5763	28.6187	32.6853	31.8168	35.6816	37.1433	40.8073	43.0268	44.9916	46.5544	43.8173	39.3996	44.7201	48.8976	39.5903	44.2885	42.4595	44.725	49.2506	1110.25	1127.37	1114.19	1358.7	1410.01	1370.41	1850.33	1828.5	1753.48	1962.07	2240.87	2181.33	2446.3	2546.51	2797.71	2949.88	3084.58	3191.73
873	P53166	MRH4	YGL064C	63.057	1.57358			2.43148			3.70431		3.75258									3.4753		4.38394	3.39313			3.29398	3.98896			99.2253			153.322			233.583		236.626									219.142
874	P53221	RPL26B	YGR034W	14.235	5.85433	6.02758	6.32198	6.55635	6.19354	6.46217	6.8389	7.1718	7.29142	7.79821	7.77597	7.68632	7.74413	8.57933	8.64738	8.99835	8.80178	8.67247	9.01936	9.02112	8.73953	9.23323	9.13494	9.06524	9.10175	9.2869	9.35335	83.3363	85.8025	89.9934	93.3296	88.1651	91.989	97.3518	102.091	103.793	111.008	110.691	109.415	110.238	122.127	123.095	128.091	125.293	123.453
875	P53252	PIL1	YGR086C	38.349	1530.66	1635.93	1579.77	1561.81	1498.9	1472.48	1173.21	1220.22	1310.95	1112.67	1034.7	968.848	820.535	801.009	863.089	644.245	621.7	620.353	518.504	525.892	523.164	541.32	515.406	520.804	512.638	488.103	466.204	58699.2	62736.4	60582.4	59893.9	57481.3	56468.2	44991.3	46794.1	50273.7	42669.9	39679.7	37154.4	31466.7	30717.9	33098.6	24706.2	23841.6	23789.9
876	P53731	ARC35	YNR035C	39.566	89.9433	102.693	91.3886	87.7273	89.8235	86.2414	73.5499	71.5666	76.3955	67.3543	69.9687	68.7636	58.1975	58.2559	60.6997	55.0491	54.6475	54.2799	51.443	50.3397	48.2257	44.1784	48.2697	44.9306	44.636	44.8203	41.7603	3558.7	4063.14	3615.88	3471.02	3553.96	3412.23	2910.07	2831.61	3022.66	2664.94	2768.38	2720.7	2302.64	2304.95	2401.64	2178.07	2162.18	2147.64
877	P53860	PDR16	YNL231C	40.713	16.8472	16.8715	14.7625	13.6893	15.0928	12.4918	18.3746	19.2827	18.4215	21.1817	18.865	21.294	24.0132	21.5749	25.362	27.2302	24.4728	26.2347	26.9381	25.2278	25.5694	25.7709	23.8969	26.5617	24.6811	22.9757	25.289	685.901	686.888	601.027	557.332	614.473	508.578	748.084	785.055	749.995	862.373	768.051	866.942	977.65	878.378	1032.56	1108.62	996.361	1068.09
878	P53920	NMA111	YNL123W	110.88		8.39824	7.0291	7.55543	8.11384	10.0533	15.2964	9.45683	14.8763	10.6303	18.1964	15.14	13.3963	7.69407	14.9811	14.5005	18.8269	19.8415	13.9678	14.6369	21.153	14.0641	13.4094	16.3408	13.5236	15.8816	16.6182		931.197	779.387	837.746	899.663	1114.71	1696.07	1048.57	1649.49	1178.69	2017.62	1678.72	1485.39	853.118	1661.11	1607.81	2087.52	2200.02
879	Q01662	MAP1	YLR244C	43.373	38.0115	36.5662	36.9577	34.9803	34.6521	34.9571	40.8929	41.843	42.7436	42.3379	43.5591	39.7139	45.7661	46.3774	46.1816	47.2426	44.0388	43.7695	44.2572	49.2989	43.5134	58.5087	59.8826	60.3242	66.9433	68.268	73.371	1648.67	1585.98	1602.96	1517.2	1502.97	1516.19	1773.65	1814.86	1853.92	1836.32	1889.29	1722.51	1985.01	2011.53	2003.04	2049.05	1910.09	1898.42
880	Q02204	MRPL13	YKR006C	30.271	20.6975	22.5123	22.4332	22.7886	25.4614	23.6026	37.4392	37.1874	34.0706	38.5084	42.0847	39.1016	42.1203	45.7617	41.9145	51.3109	50.6378	49.3276	54.17	59.3557	54.6952	57.8345	57.2199	56.3375	57.4406	58.7807	53.0201	626.533	681.47	679.074	689.835	770.743	714.476	1133.32	1125.7	1031.35	1165.69	1273.95	1183.64	1275.02	1385.25	1268.79	1553.23	1532.86	1493.2
881	Q02206	RSC4	YKR008W	72.29	5.80136	5.3045	5.84908	5.58556	5.9741	5.86665	6.28571	6.37717	6.40658	7.31672	6.03928	7.45382	7.07122	6.0431		4.0051	6.09224	6.73493	6.70873	6.77126	7.24155	6.52503	6.21049	5.88819	6.89774		5.8931	419.38	383.462	422.83	403.78	431.868	424.1	454.394	461.006	463.132	528.925	436.579	538.837	511.179	436.856		289.529	440.408	486.868
882	Q03430	RSM28	YDR494W	41.215	13.4907	14.5853	14.9864	15.5635	17.7097	14.8452	22.2117	23.953	22.1895	25.2384	27.8924	25.0201	24.4498	26.7967	25.1726	29.1849	27.9714	27.3585	29.0757	32.881	29.6726	32.4898	31.8976	32.1175	33.1008	30.5918	29.7819	556.021	601.133	617.665	641.448	729.906	611.843	915.454	987.221	914.539	1040.2	1149.59	1031.2	1007.7	1104.43	1037.49	1202.85	1152.84	1127.58
883	Q03653	EFR3	YMR212C	89.19				0.964377	2.0262			2.18235		0.785105									0.902624	1.99978					0.610084						86.0128	180.716			194.644		70.0235
884	Q03921	DOP1	YDR141C	194.69		0.47766	0.452949		0.394889			0.385511		0.172021	0.254389	0.321427	0.424812	0.188581			0.280347				0.592438	0.235208	0.272733						92.9957	88.1846		76.8809			75.0552		33.4908	49.527	62.5787	82.7066	36.7148			54.5808
885	Q04013	YHM2	YMR241W	34.184	97.2285	96.4356	93.6575	116.334	121.895	119.294	143.089	137.586	138.729	156.056	138.147	155.56	159.922	137.772	162.806	158.933	136.669	166.62	160.035	135.317	156.006	118.585	106.429	122.364	107.473	85.704	110.76	3323.66	3296.55	3201.59	3976.76	4166.85	4077.94	4891.37	4703.25	4742.32	5334.61	4722.41	5317.65	5466.77	4709.6	5565.35	5432.96	4671.89	5695.75
886	Q04305	UTP15	YMR093W	57.686	8.2874	7.81121	8.21202	9.44654	9.02517	7.83166	8.88359	7.34143	6.97899	10.3903	7.85351	8.67896	8.65698	8.93001	10.3033	8.93501	9.02432	10.1794	10.7605	8.97187	10.4983	9.87157	7.86707	10.8979	10.7019	9.31506	11.0423	478.067	450.597	473.719	544.933	520.626	451.777	512.459	423.498	402.59	599.374	453.038	500.655	499.387	515.137	594.354	515.425	520.577	587.21
887	Q04371		YMR027W	54.128	40.5598	43.7458	44.6919	44.1256	41.8721	42.7647	44.1992	40.5669	39.2635	36.4561	38.0372	40.3147	37.7468	34.2034	36.5027	31.8747	33.4644	34.6109	30.4821	30.5767	30.0913	29.1478	30.1595	26.6252	29.3966	28.3121	24.9653	2195.42	2367.87	2419.09	2388.43	2266.45	2314.77	2392.42	2195.81	2125.25	1973.3	2058.88	2182.15	2043.16	1851.36	1975.82	1725.31	1811.36	1873.42
888	Q05812	MSC3	YLR219W	80.529	26.104	23.8882	21.6041	20.6131	18.9063	16.8222	13.2941	13.8122	14.1249	11.8205	12.619	10.3713	9.19418	8.94193	8.60609	7.54374	8.01085	6.23838	7.93481	6.22749	6.14856	5.85236	5.31616	4.98783	6.22477	5.52798	5.26358	2102.13	1923.69	1739.76	1659.95	1522.51	1354.67	1070.56	1112.28	1137.46	951.896	1016.19	835.19	740.398	720.084	693.04	607.49	645.105	502.371
889	Q06078	UTP21	YLR409C	104.79	10.3052	11.3942	15.349	12.3816	12.3209	10.4977	12.8206	12.9831	13.5353	12.3686	13.6319	13.6826	13.6027	13.4654	12.7473	14.206	12.8	14.4871	14.4263	13.7993	11.6332	14.8353	14.3006	16.8545	15.3102	15.2626	16.9475	1079.88	1194	1608.43	1297.47	1291.11	1100.06	1343.47	1360.5	1418.36	1296.1	1428.49	1433.8	1425.42	1411.04	1335.79	1488.64	1341.31	1518.1
890	Q06489	MRI1	YPR118W	45.02	18.135	19.5351	20.1215	19.8323	18.4621	19.6106	21.7838	20.583	20.7106	21.2709	23.0358	20.4778	20.3659	19.8752	23.1709	21.0457	19.6664	20.5757	18.109	14.3913	18.0467	15.2746	15.1935	15.1199	14.9581	13.8714	16.6233	816.437	879.472	905.868	892.85	831.164	882.868	980.707	926.647	932.392	957.615	1037.07	921.911	916.871	894.78	1043.15	947.476	885.382	926.319
891	Q06494	YPR127W	YPR127W	38.6	117.25	127.458	125.319	123.532	88.9881	118.545	51.6124	46.3436	60.5703	33.962	29.3034	31.1601	14.1177	9.46061	9.3895	4.71129	4.44992	5.6102	4.32196	5.20584	5.00118	4.57057	4.35394	4.99053	5.50025	4.30353	3.13498	4525.83	4919.86	4837.33	4768.32	3434.94	4575.82	1992.24	1788.86	2338.01	1310.93	1131.11	1202.78	544.945	365.18	362.435	181.856	171.767	216.554
892	Q06631	BFR2	YDR299W	61.202	5.9683	5.3654	6.132	5.85351	6.41899	5.19494	7.17573	7.11329	6.74506	7.2286	8.25717	6.18935	7.64266	7.71978	6.4413	8.35328	7.42491	7.67079	7.8967	6.69577	7.22422	6.77025	8.10075	7.90718	7.18562	7.99436	7.9661	365.272	328.373	375.291	358.247	392.855	317.94	439.169	435.348	412.811	442.405	505.355	378.801	467.746	472.466	394.221	511.237	454.419	469.467
893	Q06668	OMS1	YDR316W	55.588	36.7087	45.6699	33.3394	44.5143	40.5248	31.5146	52.896	52.3939	48.4091	66.9249	59.694	54.5407		58.3996		63.0974	61.7092	77.3379	61.5284	67.7723	67.2556	54.218	66.8452	53.846	58.3716	65.9328	58.2989	2040.56	2538.7	1853.27	2474.46	2252.69	1751.83	2940.39	2912.47	2690.97	3720.22	3318.27	3031.81		3246.32		3507.46	3430.29	4299.06
894	Q06679	UTP4	YDR324C	87.8	7.3035	7.20522	8.25558	7.12018	7.78619	7.68201	7.79319	7.98715	8.33937	7.46832	7.70623	7.85096	8.97211	10.1525	9.04963	9.00347	10.1848	9.86786	9.78017	10.68	10.8762	10.5393	10.1209	10.0112	10.116	11.2569	10.7046	641.247	632.619	724.84	625.152	683.627	674.481	684.242	701.272	732.197	655.719	676.607	689.315	787.751	891.39	794.558	790.504	894.229	866.398
895	Q06698	YLR419W	YLR419W	163.04	1.0144	1.2007	1.4414	0.969161	1.43037		1.50147	1.25201	1.47503	0.937622	1.29733	1.03391	1.19888	1.4711	2.11551	1.48815	1.42732	1.14884	1.13975	1.70068	1.57002		1.0401	1.11963	0.984437	1.21199	1.14015	165.389	195.762	235.006	158.012	233.207		244.8	204.128	240.49	152.87	211.516	168.569	195.465	239.848	344.913	242.627	232.71	187.307
896	Q06705	CSR1	YLR380W	47.462	20.8464	26.0974	21.7365	17.2403	16.3381	18.7086	17.6669	18.6727	22.1433	22.0923	14.4675	23.9341	19.7125	19.283		21.9945	20.4172	22.968	18.2355	17.5367	20.4797	17.3549	17.1739	15.879	15.6814	15.5651	16.8311	989.414	1238.64	1031.66	818.259	775.439	887.949	838.508	886.246	1050.96	1048.55	686.655	1135.96	935.595	915.21		1043.91	969.041	1090.11
897	Q07418	PEX19	YDL065C	38.706	15.4318	16.2642	16.4923	13.0642	15.843	12.4859		13.332	12.4378	12.6609	12.2417	12.7411	13.4501	12.4583	11.1964	14.8429	12.3783	12.17	12.1714	11.3173	10.8147	11.9106	10.3195	9.56787	10.9355	9.88677	9.35726	597.304	629.523	638.351	505.665	613.22	483.281		516.029	481.416	490.053	473.829	493.158	520.6	482.21	433.367	574.51	479.114	471.052
898	Q08444	NOB1	YOR056C	51.741	11.2196	13.4048	13.6652	11.8747	13.1949	15.2305	13.6139	19.8124	13.4217	16.205	14.5222	17.3287	17.7165	18.4856		15.2278	19.2478	20.713	21.1951	17.4079	21.6166	19.1035	17.0644	15.7593	16.8482	17.3889	18.3897	580.511	693.577	707.054	614.411	682.716	788.04	704.395	1025.11	694.453	838.461	751.395	896.604	916.669	956.464		787.899	995.901	1071.71
899	Q08686	TUM1	YOR251C	34.219	26.3793	31.174	25.7221	24.0848	22.4702	23.4335	20.8287	19.2437	22.3337	18.6291	17.603	18.243	15.3269	16.992	16.5665	17.3911	16.3397	14.0934	15.0792	12.4089	14.0474	14.7123	10.9749	13.0857	13.3387	13.4328	12.6755	902.674	1066.74	880.186	824.156	768.907	801.869	712.738	658.499	764.238	637.468	602.357	624.256	524.471	581.449	566.888	595.108	559.129	482.264
900	Q08924	RTT10	YPL183C	114.46			3.04272	5.77619			4.48342	5.61149	6.49886	4.53319			4.40078		5.03121			6.46468	5.01113	4.89143			6.48624		6.70209					348.27	661.142			513.172	642.291	743.859	518.869			503.713		575.872			739.948
901	Q08951	APL5	YPL195W	106.92	3.20284	3.36149	3.65721	3.14983	3.54672	2.15433	3.70941	4.20977	3.15731	2.94511	2.59228	2.61635	3.45249	2.9228		2.25568	2.38599	2.74219	2.19844	2.70359	2.66992	2.18775			1.77681			342.448	359.411	391.029	336.78	379.216	230.341	396.61	450.109	337.58	314.891	277.166	279.741	369.141	312.505		241.178	255.11	293.195
902	Q12032	AIM41	YOR215C	21.229	281.253	274.309	285.479	268.497	255.403	281.018	195.879	201.433	226.793	183.281	173.085	180.733	154.982	140.086	148.691	126.543	126.192	124.684	106.189	94.9558	112.298	77.0921	72.3487	69.6378	62.1687	56.0556	45.0433	5970.72	5823.3	6060.44	5699.93	5421.96	5965.72	4158.32	4276.22	4814.6	3890.87	3674.43	3836.78	3290.12	2973.88	3156.56	2686.39	2678.92	2646.93
903	Q12034	SLF1	YDR515W	50.942	14.8786	17.0561	17.3184	13.4171	14.8531	14.7035	14.7971	14.6799	13.8001	15.5817	17.8562	16.0723	18.3339	18.1321		16.961	20.4907	20.8025	22.1915	22.2695	22.8093	23.0358	21.2065	19.6129	18.7595	19.1291	18.271	757.946	868.874	882.236	683.496	756.649	749.023	753.796	747.823	703.005	793.762	909.63	818.756	933.968	923.686		864.03	1043.83	1059.72
904	Q12068	GRE2	YOL151W	38.169	90.8261	104.782	89.0306	79.949	93.1156	83.3339	55.1007	58.1385	56.607	40.9482	37.5385	37.8076	23.2579	17.4815	17.2582	8.33704	9.3953	12.348	7.64752	7.33227	9.67502	9.14409	8.35232	17.1527	9.81076	8.02715	13.9478	3466.74	3999.42	3398.21	3051.57	3554.13	3180.77	2103.14	2219.09	2160.63	1562.95	1432.81	1443.08	887.73	667.251	658.728	318.217	358.609	471.311
905	Q12153	SSF2	YDR312W	51.855	4.39094		4.50966		3.99884	6.5026			4.23515			3.30156	3.33312		4.2832			3.78311			3.28234			2.99706		3.92771	2.95207	227.692		233.848		207.36	337.192			219.614			171.203	172.839		222.105			196.173
906	Q12464	RVB2	YPL235W	51.611	57.5645	59.7788	58.7025	57.423	58.2208	60.7223	54.3117	52.9197	52.5952	54.198	52.3191	52.0055	54.4311	51.7932	55.5578	52.0109	54.0077	55.1314	49.3169	48.702	50.4945	39.826	42.983	43.5834	42.0272	45.0267	39.8853	2970.96	3085.24	3029.7	2963.66	3004.83	3133.94	2803.08	2731.24	2714.49	2797.21	2700.24	2684.06	2809.24	2673.1	2867.39	2684.33	2787.39	2845.39
907	Q99247		YOL087C	125.38	2.90858					1.86585					1.88694						1.17773	1.05631				1.51316						364.678					233.94					236.585						147.664	132.44
908	P00431	CCP1	YKR066C	40.352	52.1036	56.6656	51.9137	48.9198	48.2617	52.722	38.03	40.4065	42.1285	40.2813	41.0295	38.245	38.4844	39.8161	38.5378	34.4748	36.6685	33.5353	29.0141	28.0796	29.7737	24.0135	24.6978	20.8495	20.6309	20.8342	18.3305	2102.48	2286.57	2094.82	1974.01	1947.46	2127.44	1534.59	1630.48	1699.97	1625.43	1655.62	1543.26	1552.92	1606.66	1555.08	1391.13	1479.65	1353.22
909	P01120	RAS2	YNL098C	34.705	79.7339	79.581	75.638	74.7928	79.1003	71.4875	69.7508	75.9992	72.2071	67.241	64.4134	64.6465	63.0154	60.4455	60.6384	54.9959	60.6057	51.419	44.2675	44.5342	42.8267	40.9261	42.8607	40.8672	40.563	37.3684	36.0187	2767.17	2761.86	2625.02	2595.68	2745.18	2480.97	2420.7	2637.55	2505.95	2333.6	2235.47	2243.56	2186.95	2097.76	2104.46	1908.63	2103.32	1784.5
910	P05750	RPS3	YNL178W	26.502	927.484	944.456	1015.67	939.794	1039.19	1028.12	1064.55	1077.82	1088.56	1117.13	1071.67	1068.74	1148.54	1174.98	1184.76	1196.12	1178.42	1257.5	1252.92	1324.4	1235.89	1391.09	1376.01	1386.71	1385.48	1384.12	1417.1	24580.2	25030	26917.2	24906.4	27540.5	27247.1	28212.6	28564.4	28849	29606.1	28401.4	28323.9	30438.7	31139.3	31398.5	31699.7	31230.4	33326.4
911	P06782	SNF1	YDR477W	72.045	10.156	9.9119	11.3218	11.3279	8.21392	11.9798	11.6109	7.56692	10.8038	10.8804	11.847	9.93122	12.1123	11.1959	12.4914	10.6931	8.70791	12.8661	11.7432	12.8	12.6684	12.5799	12.6593	11.0485	10.3695	10.7777	9.70513	731.686	714.103	815.679	816.119	591.772	863.082	836.509	545.159	778.36	783.88	853.516	715.495	872.632	806.608	899.942	770.388	627.362	926.936
912	P08536	MET3	YJR010W	57.724	291.88	292.789	276.981	319.428	317.384	264.584	327.635	295.43	289.115	352.683	299.118	355.563	404.945	319.514	410.165	408.181	352.718	417.142	449.818	412.472	425.762	407.404	345.082	405.074	363.069	294.504	399.562	16848.5	16901	15988.5	18438.7	18320.7	15272.9	18912.4	17053.4	16688.9	20358.3	17266.3	20524.5	23375.1	18443.6	23676.4	23561.9	20360.3	24079.1
913	Q3E757:P0C0W9	RPL11B:RPL11A	YGR085C	19.749	823.437	846.995	847.638	807.42	860.641	939.91	980.176	1054.64	981.507	1031.53	1152.15	1117.06	1061.38	1180.71	1129.17	1151.61	1177.88	1171.26	1195.3	1192.86	1205.74	1204.8	1210.73	1206.93	1213.48	1223.15	1240.27	16262.1	16727.3	16740	15945.7	16996.8	18562.3	19357.5	20828	19383.8	20371.6	22753.8	22060.8	20961.1	23317.9	22300	22743.1	23262	23131.2
914	P0CX48:P0CX47	RPS11B:RPS11A	YBR048W	17.749	946.571	938.42	984.016	969.632	1135.35	1184.62	1072.23	1217.07	1293.18	1085.62	1113.44	1048.64	1141.01	1219.55	1201.52	1179.03	1182.17	1225.87	1215.02	1323.21	1238.59	1350.01	1337.78	1371.45	1343.14	1377.99	1377.25	16800.7	16656	17465.3	17210	20151.4	21025.9	19031	21601.7	22952.6	19268.7	19762.5	18612.4	20251.8	21645.9	21325.8	20926.6	20982.4	21757.9
915	P0CX56:P0CX55	RPS18B:RPS18A	YML026C	17.037	1251.98	1172.99	1207.67	1155.96	1232.68	1334.56	1323.87	1297.11	1451.22	1419.13	1363.66	1379.4	1399.84	1494.22	1458.36	1477.02	1476.51	1531.47	1547.87	1588.47	1547.46	1685.62	1659.44	1720.67	1709.92	1738.78	1731.27	21329.9	19984.3	20575.1	19694.1	21001.3	22736.8	22554.8	22098.9	24724.5	24177.7	23232.6	23500.9	23849.1	25456.9	24846	25164	25155.3	26091.7
916	P12686	MRP13	YGR084C	38.988	24.2234	24.5392	24.8961	25.6462	26.0348	26.7301	39.9821	38.6824	38.2936	41.4447	42.688	42.1962	43.7272	43.4377	47.4612	46.9051	46.8679	48.8636	45.7336	47.0546	46.2666	44.763	46.5814	44.6192	45.4739	45.3386	43.2746	944.421	956.734	970.649	999.893	1015.05	1042.15	1558.82	1508.15	1492.99	1615.85	1664.32	1645.14	1704.83	1693.55	1850.42	1828.74	1827.29	1905.1
917	P12688	YPK1	YKL126W	76.479	6.56855	6.59331	7.33076	8.39228	7.34134	8.30174	7.7828	9.15146	9.05337	11.0352	10.0689	6.76688	10.2728	8.69562		8.51302	7.67839	8.31878	8.43353	7.73295	8.25567		7.64719	7.96307	7.39799	5.22897	5.96733	502.356	504.249	560.649	641.833	561.459	634.909	595.221	699.894	692.393	843.959	770.056	517.524	785.653	665.032		651.067	587.236	636.212
918	P12753	RAD50	YNL250W	152.57	0.891661		1.04377	0.563158				0.610271						0.814226					0.942806							0.581281		136.041		159.249	85.921				93.109						124.227
919	P13298	URA5	YML106W	24.664	68.5263	69.8758	59.5876	71.4326	64.7821	55.2817	81.6817	66.3993	59.4192	76.8852	61.107	67.5685	78.7497	60.3661	69.2674	54.2301	53.4749	70.8572	84.3845	49.3262	59.3192	49.97	46.1364	46.0526	43.823	46.5439	54.0308	1690.13	1723.42	1469.67	1761.81	1597.78	1363.47	2014.6	1637.67	1465.52	1896.3	1507.14	1666.51	1942.28	1488.87	1708.41	1337.53	1318.9	1747.62
920	P13382	POL1	YNL102W	166.81													1.17445	1.47045		1.66583	1.65878	1.4521	1.16623	1.01146		1.39278	1.01678		1.09014	1.04722														195.91	245.286		277.877	276.702	242.225
921	P15992	HSP26	YBR072W	23.879	17408.2	20888.6	18698.8	17127.9	14062.4	17551.2	8262.95	8064.8	8844.61	5181.99	4223.44	4597.35	1776.07	905.864	999.706	142.361	106.676	126.415	111.943	85.3536	127.477	60.7789	63.813	102.374	46.9908	39.3493	61.2636	415691	498800	446508	408998	335796	419105	197311	192579	211200	123741	100851	109780	42410.8	21631.1	23872	3399.44	2547.3	3018.66
922	P17505	MDH1	YKL085W	35.65	387.231	384.045	393.659	363.579	405.028	397.675	355.006	353.313	377.258	355.073	360.799	359.043	392.783	400.322	389.614	419.487	422.662	418.217	454.26	540.296	460.203	445.043	459.611	427.977	390.325	348.39	286.955	13804.8	13691.2	14033.9	12961.6	14439.2	14177.1	12656	12595.6	13449.3	12658.4	12862.5	12799.9	14002.7	14271.5	13889.7	14954.7	15067.9	14909.4
923	P19262	KGD2	YDR148C	50.43	381.335	402.417	379.794	351.874	390.9	391.086	337.654	324.019	328.977	327.398	307.29	306.876	330.379	332.124	375.927	338.174	329.628	336.506	335.409	410.331	330.121	324.577	340.003	319.923	291.464	261.664	227.541	19230.7	20293.9	19153	17745	19713.1	19722.4	17027.9	16340.3	16590.3	16510.7	15496.6	15475.8	16661	16749	18958	17054.1	16623.2	16970
924	P19454	CKA2	YOR061W	39.403	30.1858	27.9484	26.4909	26.079	23.1942	23.1559	25.2744	23.147	22.5367	23.2522	21.4045	23.2949	24.9973	21.8545	25.1489	25.0123	21.5047	25.3413	23.1203	20.546	23.2424	20.7695	19.5277	21.0029	18.7402	17.0125	20.2438	1189.41	1101.25	1043.82	1027.59	913.921	912.412	995.888	912.063	888.012	916.206	843.401	917.888	984.968	861.131	990.942	985.559	847.35	998.521
925	P19881	PHO13	YDL236W	34.624	21.0527	19.0362	19.402	17.9545	21.262	20.4041	26.1197	22.3722	24.4397	28.1819	27.1742	27.3829	33.3718	28.4624	35.0814	30.8394	30.8183	34.5741	30.3044	29.7929	31.238	32.2245	29.6479	32.1463	30.0938	26.8807	31.9376	728.929	659.111	671.776	621.656	736.174	706.473	904.37	774.614	846.201	975.77	940.878	948.105	1155.47	985.483	1214.66	1067.78	1067.05	1197.09
926	P21242	PRE10	YOR362C	31.536	333.614	343.051	340.464	314.375	327.434	336.767	300.169	304.66	295.664	282.138	284.747	282.496	249.041	278.875	264.933	253.38	251.837	240.033	212.188	231.118	233.167	215.924	227.199	211.15	217.123	209.469	211.598	10520.9	10818.5	10736.9	9914.13	10326	10620.3	9466.14	9607.77	9324.05	8897.49	8979.79	8908.78	7853.74	8794.59	8354.94	7990.6	7941.92	7569.69
927	P21243	SCL1	YGL011C	28.001	215.304	219.847	221.882	214.421	207.668	209.769	185.035	197.46	194.004	192.585	181.16	180.717	168.184	163.897	163.086	153.419	154.667	144.687	138.352	132.369	144.937	120.983	129.69	122.672	124.451	121.007	121.485	6028.74	6155.93	6212.92	6004.01	5814.91	5873.73	5181.16	5529.08	5432.3	5392.57	5072.67	5060.26	4709.32	4589.28	4566.57	4295.9	4330.82	4051.38
928	P22517	CMK2	YOL016C	50.447	20.1482	22.8427	21.0276	19.592	20.0635	21.1972	18.106	16.2719	16.6316	15.5927	16.5245	15.5957	12.8966	14.1375	10.8699	13.0921	14.0849	11.2833	13.0606	13.6133	12.7367	12.6111	13.1289	12.6842	14.4496	12.3503	11.6629	1016.41	1152.34	1060.78	988.359	1012.14	1069.34	913.395	820.866	839.013	786.604	833.613	786.758	650.594	713.196	548.352	660.459	710.543	569.209
929	P22936	APN1	YKL114C	41.439	8.78772	7.75345	8.6155	7.80342	8.48408	7.85171	6.8727	8.14473	8.12618	6.52536	8.18376	6.52589	7.00522	8.43849	7.59432	6.79498	7.07718	6.68417	8.02581	7.07467	6.44693	5.81467	7.44852	6.91911	6.44537	5.94485	6.26254	364.154	321.295	357.018	323.366	351.572	325.367	284.798	337.509	336.741	270.404	339.127	270.426	290.289	349.682	314.701	281.577	293.271	276.985
930	P24583	PKC1	YBL105C	131.48	3.54658		3.04879	3.28207	2.98413	2.78489	2.67668		2.03597	2.11343		1.90764	2.42116	2.20201	2.55006		1.5391			2.03396	1.76904	1.93892	1.75994			2.36776	1.48646	466.305		400.855	431.527	392.353	366.157	351.93		267.689	277.873		250.817	318.334	289.521	335.281		202.361
931	P25038	IFM1	YOL023W	75.656	3.03132	1.69372	3.72185	2.8389	4.22496		3.91585	4.64184	3.66928	3.77193	5.50882	5.29696	5.72981	5.48326		6.71663	6.16863	5.16718	6.76417	8.61959	7.0602	6.67955	6.26291	6.93528	6.07923	4.073	6.02261	229.338	128.14	281.58	214.78	319.644		296.258	351.183	277.603	285.369	416.775	400.747	433.495	414.841		508.154	466.694	390.928
932	P25343	RVS161	YCR009C	30.25	78.7393	74.6144	76.6497	69.7226	70.2288	73.303	65.7147	67.0976	64.4758	63.9138	62.1575	61.7643	61.1343	52.2787	58.8538	49.3473	51.2954	47.4461	46.6771	45.7383	45.945	42.9281	43.8059	41.7863	41.7594	38.966	40.1863	2381.86	2257.08	2318.65	2109.11	2124.42	2217.42	1987.87	2029.7	1950.39	1933.39	1880.26	1868.37	1849.31	1581.43	1780.33	1492.76	1551.69	1435.24
933	P25374	NFS1	YCL017C	54.466	28.5751	30.42	29.4811	27.9117	29.0825	28.4287	29.3825	28.3955	28.0404	29.8316	30.7574	31.3242	32.4066	32.9013	33.5564	35.5983	35.3598	34.1435	36.1382	33.7957	34.8461	32.2835	31.903	32.4039	33.7849	29.9475	30.4699	1556.37	1656.86	1605.72	1520.24	1584.01	1548.4	1600.35	1546.59	1527.25	1624.81	1675.23	1706.11	1765.06	1792	1827.69	1938.9	1925.91	1859.66
934	P25567	SRO9	YCL037C	48.059	11.8023	12.4099	11.6959	15.5223	17.0278	16.1665	25.0046	25.8676	23.5196	30.3454	29.9786	29.2818	35.3268	36.2515	35.9898	36.664	36.858	37.2083	39.2592	42.8421	37.8324	46.3194	47.4174	45.7026	52.5666	51.785	53.705	567.207	596.409	562.095	745.985	818.338	776.945	1201.7	1243.17	1130.33	1458.37	1440.74	1407.25	1697.77	1742.21	1729.63	1762.03	1771.36	1788.19
935	P27796	POT1	YIL160C	44.73	150.541	164.494	128.948	115.4	121.181	123.678	78.7514	68.3107	79.1853	56.5077	48.2901	44.0879	41.9575	40.5645	41.3469	28.8375	29.9418	28.0655	24.2119	11.4182	24.6755	7.56141	6.56917	4.62623	4.01073			6733.68	7357.81	5767.86	5161.86	5420.41	5532.11	3522.55	3055.54	3541.96	2527.59	2160.02	1972.05	1876.76	1814.45	1849.44	1289.9	1339.3	1255.37
936	P29704	ERG9	YHR190W	51.719	38.9065	30.7939	32.3283	38.0125	37.0915	37.0457	50.364	46.7572	43.1017	37.6046	40.6955	46.6357	45.2651	34.0388	43.0293	31.2125	27.3166	32.4083	28.4527	29.8138	28.0664	28.4865	31.977	28.7642	29.2619	32.6396	28.1545	2012.2	1592.63	1671.99	1965.97	1918.34	1915.96	2604.77	2418.24	2229.18	1944.87	2104.73	2411.95	2341.07	1760.45	2225.43	1614.28	1412.79	1676.13
937	P32263	PRO3	YER023W	30.131	69.5447	56.6313	61.6465	69.7414	64.5219	57.9366	75.4894	64.7333	65.8901	75.6477	67.4547	65.3079	81.9529	67.105	75.1601	72.9433	66.3156	78.2425	79.4785	70.1587	70.2197	66.3653	57.2486	70.145	59.9641	52.2057	68.5826	2095.45	1706.36	1857.47	2101.38	1944.11	1745.69	2274.57	1950.48	1985.34	2279.34	2032.48	1967.79	2469.32	2021.94	2264.65	2197.86	1998.15	2357.52
938	P32381	ARP2	YDL029W	44.073	143.909	145.4	142.757	123.993	109.715	115.185	94.4761	94.6682	99.5329	85.1561	91.731	91.1538	83.4211	79.217	87.869	82.0202	81.0498	76.3735	75.2683	72.0127	73.3972	64.2182	66.4517	64.2808	65.5543	60.8185	56.7712	6342.51	6408.22	6291.73	5464.77	4835.46	5076.55	4163.84	4172.31	4386.71	3753.08	4042.86	4017.42	3676.62	3491.33	3872.65	3614.88	3572.11	3366.01
939	P32485	HOG1	YLR113W	48.858	19.2107	14.7715	20.611	15.6912	15.1886	16.5657	23.9858	23.1068	21.6929	23.6325	22.0414	24.8197	29.0194	30.1414	25.5963	29.907	28.4717	34.9562	29.1479	32.1599	33.6444	27.6279	28.8756	31.0617	28.0538	25.7264	26.7282	938.595	721.707	1007.01	766.642	742.084	809.367	1171.9	1128.95	1059.87	1154.64	1076.9	1212.64	1417.83	1472.65	1250.58	1461.19	1391.07	1707.89
940	P32492	MYO4	YAL029C	169.34																			0.062208
941	P32501	GCD6	YDR211W	81.16	17.8622	16.7192	17.4034	16.7976	16.3953	17.6608	18.3256	16.4235	17.1969	17.4001	17.2825	18.5073	17.6479	18.5107	18.6802	17.9937	18.0869	17.474	16.1853	16.4355	18.2456	12.4874	17.8204	17.5092	19.5215	20.8148	18.4627	1449.7	1356.93	1412.46	1363.29	1330.64	1433.35	1487.3	1332.93	1395.7	1412.19	1402.65	1502.06	1432.31	1502.33	1516.08	1460.37	1467.93	1418.19
942	P32566	SMI1	YGR229C	57.079	44.3373	44.9586	46.5765	48.497	53.4761	48.2982	70.8935	69.1363	63.9621	69.7809	72.9061	72.6094	80.3304	82.9495	82.6765	89.9445	81.473	69.5309	68.8168	77.3928	74.0204	69.7218	69.9351	64.1482	62.9661	63.164	56.1152	2530.73	2566.19	2658.54	2768.16	3052.36	2756.81	4046.53	3946.23	3650.89	3983.02	4161.41	4144.47	4585.18	4734.67	4719.09	5133.94	4650.4	3968.76
943	P32787	MGM101	YJR144W	30.09	55.2441	61.8869	57.1738	56.1157	56.0816	54.2504	55.7118	57.31	57.1478	54.9387	40.4995	52.682	51.8316	51.9078	52.6728	50.2586	50.5412	49.5084	49.3555	47.4348	45.7383	41.152	42.3192	40.2579	39.0108	39.4809	36.7707	1662.3	1862.18	1720.36	1688.52	1687.49	1632.4	1676.37	1724.46	1719.58	1653.11	1218.63	1585.2	1559.61	1561.9	1584.92	1512.28	1520.78	1489.71
944	P32832	NPL6	YMR091C	49.65	12.908	13.7286	13.1894	13.1671	13.2092	12.4977	14.523	15.7709	13.6062	13.7434	14.7145	13.3754	15.2066	15.7058	16.3164	14.4482	14.1304	13.9469	14.1014	14.3506	14.3513	14.2083	13.8793	14.0936	14.0165	14.1994	12.9748	640.881	681.626	654.853	653.747	655.839	620.51	721.064	783.027	675.547	682.36	730.574	664.088	755.007	779.794	810.107	717.353	701.574	692.463
945	P32839	BCS1	YDR375C	51.107	6.42446	6.23181	6.20048	7.82147	8.99218	7.12931	10.58	11.6643	10.1891	11.11	10.7979	12.1221	12.3526	14.2136	14.2777	14.4557	15.3295	14.9115	17.9519	21.7199	18.6459	17.2754	17.8363	17.4318	16.7429	9.31306	15.7751	328.335	318.489	316.888	399.732	459.563	364.358	540.714	596.128	520.733	567.8	551.848	619.522	631.306	726.417	729.689	738.787	783.443	762.082
946	P33333	SLC1	YDL052C	33.887	14.7032	13.8342	13.9631	12.074	13.4549	11.6875	12.8532	12.5631	12.2861	11.7952		13.7812	15.2669	14.6291	18.7408	15.4883	16.4625	16.8807	17.6917	20.2115	17.176	16.6094	19.3795	16.6259	16.2426	15.117	12.7254	498.246	468.799	473.166	409.151	455.947	396.054	435.557	425.726	416.339	399.704		467.003	517.351	495.736	635.068	524.854	557.864	572.037
947	P34730	BMH2	YDR099W	31.061	1969.9	1988.83	1932.34	1841.29	1663.18	1802.35	1478.81	1433.41	1466.13	1407.86	1402.17	1339.72	1200.21	1166.35	1229.88	1077.44	1067.73	1053.67	971.192	978.372	1012.18	860.907	866.194	860.562	823.476	791.32	754.824	61187.2	61775.2	60020.3	57192.5	51660	55982.8	45933.2	44523	45539.3	43729.6	43552.8	41613	37279.7	36227.9	38201.4	33466.5	33164.8	32728
948	P35194	UTP20	YBL004W	287.56		0.869952		1.56222	1.7027	2.65972	1.54765	1.44101	1.5796	1.95996			1.34838			1.49451		2.71821	1.69563	2.1072			1.90921	1.86931	2.05626				250.163		449.233	489.628	764.829	445.041	414.377	454.231	563.607			387.74			429.762		781.65
949	P36150	MET1	YKR069W	66.124	13.5292	14.1743	13.4867	15.4283	14.99	14.726	17.5676	18.0798	16.2338	18.7526	16.061	17.6733	19.4469	20.5006	21.7787	21.9048	22.4554	22.3659	22.0497	20.8686	23.2168	19.6161	19.9367	21.0318	20.706	19.3643	24.5603	894.603	937.263	891.793	1020.18	991.2	973.742	1161.64	1195.51	1073.45	1240	1062.02	1168.63	1285.91	1355.58	1440.09	1448.43	1484.84	1478.92
950	P36160	RPF2	YKR081C	39.598	19.122	25.477	17.771	21.2433	23.3455	24.8564	29.0569	30.3683	26.2498	28.243	27.8927	28.8047	31.1175	30.542	33.6807	31.7623	34.1211	30.4739	32.5921	28.1848	31.6564	29.6956	31.1828	28.3626	30.646	31.2169	31.4265	757.194	1008.84	703.697	841.191	924.437	984.265	1150.6	1202.52	1039.44	1118.37	1104.5	1140.61	1232.19	1209.4	1333.69	1257.72	1351.13	1206.7
951	P38065	APL3	YBL037W	115.01	1.44721				1.92876	2.24089		1.9156	1.83626					1.90125				1.78789	1.20158		1.92257		1.73358		1.89622			166.444				221.827	257.725		220.313	211.188					218.663				205.625
952	P38120	MRPS9	YBR146W	31.925	16.5955	15.7665	15.9528	18.2986	21.9065	20.307	30.9824	29.4655	33.2781	32.7239	35.4516	31.7561	34.8017	37.6419	41.9749	41.0926	41.0995	41.1085	45.4466	49.6728	43.7555	52.2089	49.8037	48.823	45.9058	46.2298	43.352	529.811	503.347	509.293	584.184	699.366	648.301	989.114	940.686	1062.4	1044.71	1131.79	1013.81	1111.05	1201.72	1340.05	1311.88	1312.1	1312.39
953	P38169	BNA4	YBL098W	52.429	7.31475	6.90795	6.34258	7.60857	8.40055	5.97944	10.0295	7.90029	7.31314	10.7247	7.50272	8.74187	11.7062	6.15189	9.89139	7.35762		7.68941	9.79281	6.41881	7.46981	8.22749	5.34582	5.71229	6.23083	4.32742	7.13116	383.505	362.177	332.535	398.91	440.433	313.496	525.834	414.204	383.421	562.287	393.36	458.328	613.744	322.537	518.596	385.752		403.148
954	P38174	MAP2	YBL091C	47.518	37.6077	38.7336	45.1386	32.8221	33.2744	34.5629	34.9363	36.0472	35.4278	34.8293	34.7127	35.4103	33.8007	34.5765	36.6224	29.3247	32.8496	34.788	31.2122	30.8193	31.4012	32.29	31.6635	31.4433	33.2054	32.5133	30.4283	1787.04	1840.54	2144.9	1559.64	1581.13	1642.36	1660.1	1712.89	1683.46	1655.02	1649.48	1682.63	1606.14	1643	1740.22	1393.45	1560.95	1653.06
955	P38260	FES1	YBR101C	32.604	91.9144	91.9875	92.8603	82.3986	72.5689	74.8662	55.2434	52.0105	48.2412	46.9256	39.1888	41.8787	39.0769	34.5818	37.622	32.9048	30.27	35.6558	35.9544	27.9425	32.2451	25.3917	25.7016	27.2072	25.8797	24.1844	28.6476	2996.78	2999.16	3027.62	2686.52	2366.04	2440.94	1801.16	1695.75	1572.86	1529.96	1277.71	1365.41	1274.06	1127.51	1226.63	1072.83	986.924	1162.52
956	P38264	PHO88	YBR106W	21.137	155.975	142.498	146.581	168.064	158.213	163.455	188.86	189.902	179.734	163.249	188.789	196.386	183.877	174.826	189.717	176.924	174.675	178.789	182.316	168.24	174.161	151.329	152.741	141.574	140.81	163.189	141.491	3296.84	3011.98	3098.28	3552.36	3344.14	3454.95	3991.93	4013.96	3799.04	3450.59	3990.43	4151.01	3886.61	3695.29	4010.06	3739.64	3692.11	3779.06
957	P38323	MCX1	YBR227C	57.945	20.5438	18.9024	20.1537	21.2169	18.4838	20.4223	23.5441	23.2336	24.0166	22.1525	22.8405	23.3671	23.0697	23.5939	21.4136	23.6728	20.9033	24.7641	23.7577	21.6895	21.8093	20.752	20.5599	21.4506	19.892	19.5525	21.1308	1190.41	1095.3	1167.8	1229.41	1071.04	1183.37	1364.26	1346.27	1391.64	1283.63	1323.49	1354	1336.77	1367.15	1240.81	1371.72	1211.24	1434.95
958	P38698	PPX1	YHR201C	45.051	15.5008	15.8926	15.1866	13.7439	14.614	15.1712	17.9789	18.0429	18.0532	19.063	22.5805	18.0752	19.4218	19.3258	20.3989	18.5792	18.3153	17.5063	18.6604	16.151	17.7377	13.9442	14.5619	13.9	14.0214	14.5725	14.1227	698.326	715.977	684.172	619.175	658.373	683.48	809.966	812.851	813.316	858.805	1017.28	814.306	874.972	870.647	918.992	837.013	825.121	788.676
959	P38712	RRP3	YHR065C	55.968	6.91854	7.48551	10.4509	9.74417	9.17191	9.60048	11.5471	13.0008	10.3776	12.5451	14.2131	14.5571	16.2896	16.4038	17.2633	18.7599	17.6769	19.0748	18.706	19.3695	17.3548	17.3607	19.3619	17.5728	16.7769	18.0923	14.4851	387.217	418.949	584.918	545.362	513.334	537.32	646.266	727.627	580.813	702.125	795.48	814.731	911.697	918.087	966.194	1049.96	989.34	1067.58
960	P39925	AFG3	YER017C	84.543	14.1751	15.1638	14.6628	16.8053	17.9117	17.4583	21.1374	24.5116	20.1498	16.8609	19.6281	22.5268	22.7993	21.4174	21.9901	20.2301	21.8642	23.1967	25.1472	25.6697	23.536	21.5142	21.4519	19.4035	19.5089	23.251	17.7731	1198.41	1281.99	1239.64	1420.77	1514.31	1475.98	1787.02	2072.28	1703.53	1425.47	1659.42	1904.49	1927.52	1810.69	1859.11	1710.32	1848.47	1961.12
961	P39966	PTC2	YER089C	50.388	27.5411	27.6199	26.8751	29.6511	30.7382	27.436	34.3888	35.1337	34.5647	34.9994	34.581	33.3637	33.3242	32.1815	36.071	30.3271	33.8986	31.7133	29.5396	30.0894	29.4726	28.9846	30.0119	28.8092	25.9683	28.5559	25.9903	1387.74	1391.71	1354.18	1494.06	1548.83	1382.44	1732.78	1770.32	1741.65	1763.55	1742.47	1681.13	1679.14	1621.56	1817.55	1528.12	1708.08	1597.97
962	P39993	GEA2	YEL022W	165.67			5.14217		4.90272		8.86663	7.31343	6.80368	6.28679				4.49205		1.62893		5.10184	4.48535	5.69111			4.84941	5.43812	4.7745					851.904		812.233		1468.93	1211.62	1127.17	1041.53				744.199		269.865		845.223
963	P40008	FMP52	YER004W	25.086	277.31	266.225	279.771	266.571	229.607	282.659	201.705	193.248	201.438	176.06	173.755	167.284	156.746	136.009	152.896	128.553	134.218	119.114	103.47	94.5034	107.136	82.5296	87.7678	81.3733	79.3262	70.7744	71.7134	6956.61	6678.51	7018.33	6687.21	5759.93	7090.78	5059.96	4847.82	5053.27	4416.65	4358.82	4196.48	3932.14	3411.93	3835.55	3224.88	3367	2988.1
964	P40012	HEM14	YER014W	59.702	12.6855	12.3258	11.2896	9.50883	12.4863	13.3324	8.53179	7.27011	12.1237	8.59792	9.68877		8.32332	8.47858	7.85937			6.32679		5.4692	4.08003							757.347	735.875	674.013	567.696	745.459	795.97	509.365	434.04	723.812	513.313	578.439		496.919	506.188	469.22			377.722
965	P40040	THO1	YER063W	24.137	33.8305	37.4361	34.3435	33.0816	32.5437	32.8246	33.4666	34.2058	32.029	34.3001	34.6008	31.8827	33.7305	32.8278	32.6679	33.4764	31.8235	30.4583	27.3565	28.4598	28.1092	30.235	30.3907	28.4315	28.0746	29.2604	26.1423	816.567	903.595	828.949	798.491	785.507	792.288	807.783	825.626	773.083	827.902	835.159	769.554	814.152	792.364	788.506	808.02	768.123	735.172
966	P40078	NSA2	YER126C	29.722	8.32379	8.22469	8.487	8.50235	10.8409	10.3433	12.8852	13.8229	11.95	13.9874	14.7918	13.4111	14.9038	15.102	16.0091	15.4494	16.0561	15.0255	16.165	15.6089	16.4127	17.1663	17.1687	17.3536	17.8328	17.1925	18.8066	247.4	244.454	252.251	252.707	322.212	307.424	382.975	410.845	355.178	415.734	439.642	398.604	442.971	448.861	475.821	459.186	477.22	446.589
967	P40541	IRR1	YIL026C	133.01			0.31524		0.317298		0.36571	0.528118	0.373444	0.350235	0.360781	0.331631	0.475141	0.699086		0.419911	0.433049	0.497322	0.365385	0.516467	0.428286			0.302845	0.602476	0.385643	0.338528			41.9301		42.2038		48.6431	70.245	49.6717	46.5847	47.9875	44.1102	63.1985	92.9854		55.8524	57.5998	66.1488
968	P41903	TES1	YJR019C	40.259	59.9019	58.5006	50.0125	59.2807	62.95	55.2422	57.0026	55.4093	54.6348	53.1248	51.4824	53.3073	55.8202	52.7524	51.9255	53.4122	52.7634	54.3244	46.0123	35.386	46.6963	21.3026	22.1392	21.5511	18.7705	13.8158	11.6401	2411.59	2355.18	2013.45	2386.58	2534.3	2224	2294.87	2230.72	2199.54	2138.75	2072.63	2146.1	2247.27	2123.76	2090.47	2150.32	2124.2	2187.04
969	P42073	REF2	YDR195W	59.818	3.27777	3.4555	2.48658	4.76951	3.89735	2.91031	3.04128		3.05832	2.79707		3.42462	3.29274	3.30477				2.74554	2.62827	2.83842	2.49628			2.18053	2.38711	2.67089		196.07	206.701	148.742	285.302	233.132	174.089	181.923		182.943	167.315		204.854	196.965	197.685				164.233
970	P42826	XKS1	YGR194C	68.32	8.73408	7.81626	8.59425	9.096	8.92618	9.16127	8.33921	7.63572	7.99891	7.92098	6.77312	7.09499	7.63658	6.65922	5.91487	5.90047	5.47796	5.16523	5.06222	6.01206	6.20115	6.14102	6.24369	5.11501	5.22401	4.53961	4.14852	596.712	534.007	587.159	621.438	609.837	625.898	569.735	521.672	546.485	541.161	462.74	484.73	521.731	454.958	404.104	403.12	374.254	352.889
971	P42938	TDA10	YGR205W	33.336	100.388	99.9873	101.81	103.743	89.2047	84.4047	75.328	69.0385	69.2195	71.7204	68.938	79.23	69.4862	58.8795	69.3991	63.8528	60.6877	59.138	48.064	39.0439	47.9299	37.5705	33.4994	35.0521	28.7632	26.6069	28.4531	3346.54	3333.18	3393.93	3458.39	2973.73	2813.72	2511.14	2301.47	2307.5	2390.87	2298.12	2641.21	2316.39	1962.81	2313.49	2128.6	2023.08	1971.42
972	P43555	EMP47	YFL048C	50.33	10.5335	8.64588	8.58359	8.67834	8.25885	8.58669	8.04008	8.80629	7.70906	6.80229	6.48687	7.36329	6.40334	6.8555	6.57645	5.6203	6.89796	6.87026	5.76773	5.52525	5.76058	4.39356	4.57968	4.03377	4.03796	4.52622	3.46171	530.151	435.147	432.012	436.781	415.668	432.168	404.657	443.221	387.997	342.359	326.484	370.594	322.28	345.037	330.993	282.87	347.175	345.78
973	P43556	RGD2	YFL047W	82.208	6.49343	6.35858	3.79367	6.03082	3.37517	5.08022	5.82533	5.03836		6.06286		5.31952	5.49323	4.01321	5.61007	7.28577		6.49786	6.43833	3.88552	4.71513	4.23295	3.38198	4.70564	3.58581	1.7695		533.812	522.726	311.87	495.782	277.466	417.634	478.889	414.193		498.416		437.307	451.587	329.918	461.192	598.948		534.176
974	P43612	SAP155	YFR040W	115	3.05832	3.10974	2.62045	3.14606	3.09866	4.30289	2.99628	3.49919	3.3025	2.59615	1.95965	3.14475	2.3295	3.08615	2.16495		2.89404	3.15417	3.14121	2.31327	2.90205	2.79371	3.06975	2.46488	2.32938	2.86212	2.26515	351.706	357.62	301.351	361.797	356.346	494.833	344.572	402.407	379.788	298.557	225.36	361.647	267.892	354.907	248.969		332.814	362.73
975	P43638	MHP1	YJL042W	155.21	1.46923	1.53495	1.6621	1.64214	2.01052	1.28188	1.49543	1.45911	1.61556	1.22088	1.53076	1.58399	1.75232	1.58876	1.58019	1.08596	1.39744	1.32873	1.12798	0.975403	1.52093	1.20433			0.827151	0.992685		228.039	238.24	257.975	254.876	312.053	198.961	232.105	226.469	250.751	189.493	237.59	245.851	271.978	246.591	245.261	168.552	216.896	206.232
976	P46985	MNN11	YJL183W	47.858	10.7617	10.8179	11.2421	12.0303	12.0776	11.3543	13.1267	14.2161	11.4888	12.1835	13.8128	12.6171	10.5464	11.8702	12.7619	12.0267	12.3007	11.468	12.8445	12.6563	12.5459	11.3972	11.6512	9.66041	10.1775	11.7558	9.41248	515.033	517.725	538.023	575.746	578.011	543.393	628.216	680.356	549.829	583.079	661.054	603.827	504.731	568.083	610.757	575.576	588.688	548.837
977	P46995	SET2	YJL168C	84.46		0.134129	0.185364	0.116057	0.208037	0.542764	0.14235	0.154151		0.132996			0.194424	0.152119					0.107246	0.130389			0.130341		0.138998				11.3286	15.6558	9.80218	17.5708	45.8419	12.0229	13.0196		11.2329			16.421	12.848
978	P47006	RPA34	YJL148W	26.875	12.3873	13.7364	11.5265	11.3071	13.6983	13.031	16.7509	16.9593	16.8719	17.0833	17.4263	17.5616	17.8986	18.4659	22.6241	19.5525	18.8539	19.311	19.1097	18.3306	21.6776	20.6099	18.4211	19.5184	19.5759	19.6919	20.7163	332.909	369.166	309.776	303.879	368.143	350.209	450.181	455.782	453.432	459.114	468.332	471.967	481.025	496.271	608.023	525.474	506.699	518.984
979	P47052		YJL045W	69.382	20.0181	33.6448	25.0106	28.1298	27.3944	29.3685	17.5239	15.6096	17.1154	10.8148	11.8366	8.51761										2.83059						1388.9	2334.34	1735.28	1951.7	1900.68	2037.65	1215.84	1083.03	1187.5	750.352	821.248	590.969
980	P47089	TMA22	YJR014W	22.495	57.98	58.3371	62.4424	48.3838	55.0779	55.0329	52.0919	53.5456	54.0709	54.8735	53.39	52.3482	53.0815	54.3959	53.593	53.0304	53.9602	53.1886	51.2205	51.2812	51.2768	49.7617	49.4977	49.7781	44.4141	48.5932	49.6395	1304.26	1312.29	1404.64	1088.39	1238.98	1237.96	1171.81	1204.51	1216.33	1234.38	1201.01	1177.57	1194.07	1223.64	1205.57	1192.92	1213.84	1196.48
981	P48231	TCB2	YNL087W	132.51	0.865254	0.946985		1.21371			1.7559	1.24624	1.44149	1.9217	1.60368	2.14605	2.01193	1.95031		2.10041		2.03016	1.69081	1.84676	1.32349	1.52774	1.79837	1.93485	1.65733	1.81311		114.655	125.485		160.828			232.674	165.139	191.012	254.645	212.503	284.373	266.6	258.435		278.326		269.017
982	P48526	ISM1	YPL040C	115.79	1.19577																		5.02411			6.01104			4.7063	4.81343		138.458
983	P48563	MON2	YNL297C	186.83	0.217565	0.0711986	0.312635	0.072855	0.0968154		0.265164	0.195463	0.239378	0.192941	0.156463		0.187581	0.158503					0.152623	0.161137		0.0904658		0.157827	0.135535			40.6477	13.302	58.4095	13.6115	18.088		49.5406	36.5184	44.723	36.0471	29.232		35.0457	29.6131
984	P53131	PRP43	YGL120C	87.561	22.1641	21.3286	23.921	28.1834	26.7281	26.7665	30.4109	33.4878	32.6531	27.2908	33.3205	32.5607	33.4848	29.4995	34.6201	30.7237	29.8373	33.037	32.2152	32.2654	34.8219	34.3929	35.96	32.587	37.4516	38.5359	40.4416	1940.71	1867.55	2094.55	2467.76	2340.34	2343.7	2662.81	2932.22	2859.14	2389.61	2917.58	2851.05	2931.96	2583.01	3031.37	2690.2	2612.58	2892.75
985	P53136	NSA1	YGL111W	51.906	9.02023	8.20937	9.46359	8.51669	10.3618	9.31456	10.0754	9.79264	7.26742	9.25614	7.92346	8.46322	9.52818	5.74991		5.4521	9.01212	10.0372	10.8879	9.3285	9.54086	7.12074	9.88784	7.83887	7.55243	9.10901	9.5905	468.204	426.116	491.217	442.067	537.839	483.481	522.971	508.297	377.223	480.449	411.275	439.292	494.57	298.455		282.997	467.783	520.99
986	P53313	SDA1	YGR245C	86.617	1.35295	1.50915	1.6917	2.38089	1.2429	1.83382	1.63495	1.83903	2.02549	1.55395	2.68181	2.76906	2.61986	2.01126		2.16594	2.54062	2.54732	2.51268	2.81574	2.45464	2.87842	2.91035	3.0688	3.21395	3.28538	3.70664	117.189	130.718	146.53	206.225	107.656	158.84	141.614	159.292	175.442	134.598	232.29	239.847	226.924	174.209		187.607	220.061	220.641
987	P53552	THO2	YNL139C	183.93		0.0796249		0.594091	0.533002			0.0638647					0.624205	0.447087		0.514823						0.0419841				0.375677			14.6454		109.271	98.0351			11.7466					114.81	82.2327		94.6915
988	P53848	FOL1	YNL256W	93.119	7.25723	6.15751	6.73702	7.84278	7.24705	7.36303			4.58445	7.02135						6.82401	7.24158		6.34618	7.69706	6.49354	7.03027	8.85715	7.83628	7.78131	7.66537	6.7681	675.786	573.381	627.344	730.312	674.838	685.638			426.9	653.821						635.445	674.328
989	P54860	UFD2	YDL190C	109.91	6.01422	5.78663	6.98301	6.06392	6.36986	6.168	5.89021	5.48635	5.90595	5.0838	6.42476	5.62385	5.05166	4.11351	6.21202	5.34334	5.04214	5.16736	5.06014	4.44929	5.39646	4.519	4.08584	3.94923	4.36405	4.93662	3.97407	661.023	636.008	767.503	666.485	700.111	677.925	647.393	603.005	649.122	558.76	706.146	618.117	555.228	452.115	682.763	587.287	554.182	567.944
990	P89886	TMA20	YER007C-A	20.277	35.0159	34.8832	32.4534	30.2832	31.2424	31.0266	28.9209	30.6942	29.6881	31.665	32.4724	29.6484	28.7185	29.7067	28.664	28.0923	28.6171	27.7615	25.5349	28.595	26.8098	27.607	27.2338	27.3909	27.7916	26.5464	26.3549	710.016	707.326	658.058	614.052	633.502	629.126	586.429	622.387	601.986	642.072	658.444	601.18	582.325	602.362	581.22	569.627	580.27	562.919
991	Q00362	CDC55	YGL190C	59.661	23.205	26.991	29.0754	25.0085	26.2923	25.9138	22.3066	23.2368	24.9751	21.0691	22.1017	19.7396	16.452	18.4507	18.0818	15.6279	17.2704	15.3605	15.6241	15.4863	15.048	14.46	13.5241	13.6626	15.1232	14.1962	13.2695	1384.43	1610.31	1734.66	1492.03	1568.63	1546.04	1330.84	1386.33	1490.04	1257	1318.61	1177.68	981.544	1100.79	1078.78	932.374	1030.37	916.423
992	Q01080	RPA49	YNL248C	46.65	9.72369	11.3345	10.2614	10.8934	12.4285	10.996	14.6694	14.3844	14.1614	13.1717	14.1634	14.7965	14.7478	15.3064	13.335	12.5622	14.222	14.5772	16.8525	15.3036	14.8502	11.6785	15.1325	14.8964	15.4294	16.193	15.2459	453.61	528.757	478.693	508.178	579.789	512.963	684.328	671.031	660.628	614.458	660.725	690.255	687.986	714.042	622.079	586.026	663.458	680.028
993	Q02196	MET14	YKL001C	23.06	200.249	204.075	209.148	206.137	214.818	220.09	245.21	245.192	247.22	269.448	283.835	277.682	301.33	318.274	327.796	364.662	359.688	354.491	361.091	342.332	357.635	337.003	334.456	338.577	340.369	338.88	349.875	4617.74	4705.96	4822.95	4753.51	4953.69	5075.28	5654.54	5654.13	5700.9	6213.47	6545.23	6403.35	6948.66	7339.39	7558.97	8409.1	8294.42	8174.56
994	Q03010	UME1	YPL139C	51.021	5.61872	6.05187	4.39996	6.44437	7.28176	5.97166	6.32691	6.7786	5.6073	5.12066	7.00427	5.46988	5.71604	6.28532	5.95478	5.35171	6.18612	5.98383	5.32547	5.33128	5.28927	4.55239	4.33294	4.7308	3.76417	4.19707	4.3495	286.673	308.772	224.491	328.798	371.523	304.68	322.805	345.851	286.09	261.261	357.365	279.079	291.638	320.683	303.819	273.05	315.622	305.301
995	Q03028	ODC1	YPL134C	34.206	23.8328	22.6008	19.1553	29.6864	26.94	23.1562	37.6971	27.7465	26.1449	36.2332	29.12	31.8221	42.3708	30.1107	34.8223	28.5118	32.1336	36.2124	43.4339	27.9063	31.4378	21.6891	25.358	23.2825	18.2269	16.1847	17.499	815.226	773.084	655.228	1015.45	921.511	792.079	1289.47	949.098	894.314	1239.39	996.08	1088.51	1449.34	1029.97	1191.13	975.276	1099.16	1238.68
996	Q03516	RSN1	YMR266W	107.67	3.34322	3.03685		4.59937	4.06555		2.50129	4.31941	3.64176	3.3312	4.20252	2.75884	3.70725	3.44941		5.48339	2.44586	1.32772		3.27037	2.92329			2.55811	2.56331		3.16791	359.965	326.978		495.214	437.738		269.314	465.071	392.108	358.671	452.486	297.044	399.16	371.398		590.397	263.346	142.956
997	Q03558	OYE2	YHR179W	45.01	222.482	218.083	230.604	202.529	226.48	200.325	182.35	177.332	169.093	169.496	170.037	169.744	153.907	147.009	149.448	132.191	141.099	128.39	138.158	192.444	140.079	243.555	249.08	263.475	304.18	314.577	362.006	10013.9	9815.91	10379.5	9115.83	10193.9	9016.62	8207.56	7981.72	7610.88	7629.03	7653.37	7640.17	6927.35	6616.88	6726.65	5949.9	6350.87	5778.82
998	Q04225	RRB1	YMR131C	57.261	22.3027	22.4447	23.4005	23.4711	24.0893	24.0761	25.5689	27.0943	25.2538	26.3751	28.0131	25.2105	28.9108	28.1255	28.1903	28.5052	27.061	27.2437	27.1018	24.2106	26.0785	23.3839	22.876	24.3242	22.8285	24.557	22.9954	1277.07	1285.21	1339.93	1343.98	1379.38	1378.62	1464.1	1551.44	1446.06	1510.27	1604.06	1443.58	1655.46	1610.49	1614.2	1632.24	1549.54	1560
999	Q04500	UTP14	YML093W	103.02		1.64743			2.92986			4.03009	3.23563	3.14269	3.93985			3.36301			3.83539	3.45593		5.05533	3.48736	4.89116	5.24493	2.20748	5.86767	5.29939			169.719			301.834			415.18	333.335	323.76	405.884			346.457			395.122	356.03
1000	Q04792	GAD1	YMR250W	65.989	17.3072	15.1206	9.81232	11.5507	14.9102	8.47146	10.7901	9.41801	9.93508	5.83751	6.59654																	1142.08	997.79	647.505	762.222	983.909	559.023	712.031	621.485	655.606	385.212	435.299
1001	Q04869		YMR315W	38.215	238.556	256.287	226.183	227.109	238.727	252.577	220.526	216.992	225.708	204.235	186.683	195.269	185.157	177.611	187.193	147.925	166.859	155.108	151.319	154.572	163.73	120.212	118.069	113.412	113.073	99.6635	103.709	9116.43	9793.99	8643.57	8678.96	9122.97	9652.21	8427.39	8292.36	8625.42	7804.85	7134.08	7462.22	7075.77	6787.39	7153.57	5652.96	6376.54	5927.44
1002	Q05029	BCH1	YMR237W	82.048	18.7501	17.9237	17.6123	17.1146	16.3933	15.8389	13.3891	14.4875	14.1148	13.9382	14.494	14.7567	12.6112	13.2306	13.595	10.6032	12.8355	10.9126	11.1008	12.514	11.3068	9.85794	10.8252	10.0372	10.3368	13.9073	11.3414	1538.41	1470.6	1445.05	1404.22	1345.04	1299.55	1098.55	1188.67	1158.09	1143.6	1189.2	1210.76	1034.73	1085.54	1115.44	869.973	1053.13	895.357
1003	Q05515	SVF1	YDR346C	54.367	60.0059	54.6625	56.0603	47.7519	46.5981	43.4525	38.9157	37.8177	40.239	39.6656	48.9577	46.9036	45.2404	41.2166	47.3108	45.0055	44.119	43.0639	46.395	36.5756	41.35	47.632	34.8639	37.9798	34.1403	32.7057	35.6948	3262.34	2971.84	3047.83	2596.13	2533.4	2362.38	2115.73	2056.04	2187.67	2156.5	2661.68	2550.01	2459.59	2240.82	2572.15	2446.82	2398.62	2341.25
1004	Q06488	RSC2	YLR357W	102.3	1.98092	2.24235	2.38067	1.64473	1.86995	2.39415	1.94219	1.99647	1.95983	1.80727			2.58586			2.63378			2.4114	2.22574		1.8833	2.26821		1.92763	2.16977		202.648	229.392	243.543	168.256	191.296	244.922	198.686	204.239	200.491	184.884			264.534			269.436
1005	Q06697	CDC73	YLR418C	44.456	17.335	17.1051	17.5094	15.3882	17.682	15.2983	17.5348	19.1366	17.7894	18.736	18.239	18.2788	16.3115	18.5027		17.8014	15.5322	15.5618	16.1224	15.5932	16.2232	10.3769	12.0698	13.3373	12.8299	12.1226	11.2755	770.646	760.426	778.396	684.1	786.071	680.102	779.527	850.738	790.844	832.929	810.832	812.604	725.146	822.554		791.379	690.5	691.813
1006	Q07938	MEU1	YLR017W	37.856	49.8693	42.3009	42.7504	37.3181	46.5704	42.0841	66.0883	63.2569	63.0833	68.8476	76.1009	69.4597	83.0751	86.1313	93.4177	88.8023	90.0373	89.1357	80.3004	78.6676	79.3972	83.7574	81.4571	81.6199	82.3044	83.8962	81.1818	1887.85	1601.34	1618.36	1412.71	1762.97	1593.14	2501.84	2394.65	2388.08	2606.29	2880.87	2629.47	3144.89	3260.59	3536.42	3361.7	3408.45	3374.32
1007	Q08224	THI20	YOL055C	61.269	1.59816	2.45642			2.24461						1.89567																	97.9175	150.503			137.525						116.146
1008	Q08446	SGT1	YOR057W	44.859	10.7398	10.9233	12.2254	10.7323	11.0082	10.7661	9.25483	8.85824	11.0713	9.26657	9.60996	9.41274	9.07197	9.00047	10.4089	8.71132	8.75419	8.9992	9.78908	7.25513	7.78649	6.87978	9.07969	6.03009	6.39513	8.00128		481.777	490.008	548.42	481.442	493.818	482.955	415.162	397.372	496.649	415.689	431.093	422.246	406.96	403.752	466.934	390.781	392.704	403.695
1009	Q12009	TRM8	YDL201W	33.391	29.4086	27.967	33.1251	26.5448	28.0847	25.8126	27.5206	27.9009	28.5125	28.9018	28.3886	30.1303	32.3235	31.8129	32.6116	31.7232	33.2309	30.8179	31.5073	30.541	30.9244	27.349	29.7449	29.2321	29.124	27.3076	27.5428	981.982	933.845	1106.08	886.357	937.775	861.908	918.941	931.638	952.062	965.061	947.923	1006.08	1079.31	1062.26	1088.93	1059.27	1109.61	1029.04
1010	Q12074	SPE3	YPR069C	33.324	277.804	267.344	272.689	246.146	256.677	264.955	256.827	274.261	269.035	285.474	286.852	279.839	299.875	322.275	322.553	340.221	350.95	337.163	316.25	291.04	320.948	288.166	280.353	298.687	294.327	278.457	277.964	9257.54	8908.96	9087.1	8202.58	8553.51	8829.37	8558.52	9139.47	8965.31	9513.12	9559.07	9325.36	9993.04	10739.5	10748.8	11337.5	11695.1	11235.6
1011	Q12080	NOP53	YPL146C	52.555	13.4398	14.1888	13.3529	11.5107	12.4304	12.9441	12.2679	13.7188	11.9718	13.472	14.211	11.8484	15.8354	16.1568	15.453	17.9777	15.7848	15.9608	15.8154	15.7376	16.9725	14.1765	15.3672	14.5234	15.925	16.0062	14.8579	706.328	745.691	701.762	604.947	653.282	680.278	644.737	720.994	629.177	708.019	746.86	622.691	832.228	849.118	812.133	944.816	829.572	838.821
1012	Q12136	SAS10	YDL153C	70.259	3.51742	3.44976	3.36522	3.8282	3.99982	3.84803	3.77746	5.19913	4.06896	5.29829	3.63277	4.60159	4.91697	5.22386	5.5513	4.4743	5.23475	4.88011	5.40063	5.80282	5.40628	4.19655	4.81461	5.11888	6.24115	5.65507	5.78321	247.13	242.377	236.437	268.965	281.023	270.359	265.401	365.286	285.881	372.252	255.235	323.303	345.462	367.023	390.029	314.36	367.788	342.872
1013	Q12181	TAH18	YPR048W	72.327	1.90885	1.70837	1.45215	1.56761	1.49458	1.54932	2.17835	1.88308	1.77682	1.88474	1.89894	2.00273	1.94987	1.77447	2.39276		1.44987	1.8248	2.22748	1.51762	1.81532	1.68579	1.56675	1.50435	1.82123	1.54229	1.59701	138.061	123.561	105.03	113.381	108.099	112.057	157.553	136.198	128.512	136.317	137.344	144.852	141.028	128.342	173.061		104.864	131.982
1014	Q12289	CRC1	YOR100C	34.754	16.8708	18.9051	17.3911	13.3588	10.8779	103.004	10.2048	10.0858	19.968	13.1632	10.5181	17.3031	16.2862	11.7894	40.2721	18.3994	15.6585	39.8009	16.1103	11.1503	29.0202	6.45389	5.52385	22.4249	4.39785	4.78907	25.7154	586.328	657.028	604.411	464.271	378.052	3579.79	354.659	350.521	693.969	457.473	365.548	601.353	566.011	409.73	1399.62	639.452	544.197	1383.24
1015	Q12298		YDR061W	61.191	12.7727	12.3526	12.5594	11.087	12.8997	10.9277	11.2246	11.6195	11.4577	11.4419	12.027	11.2302	11.8964	12.8415	13.2499	12.6599	12.9846	11.9818	13.4828	13.2287	13.3863	13.0489	12.8509	12.1359	11.5119	12.0549	10.9575	781.573	755.868	768.519	678.426	789.346	668.677	686.846	711.008	701.107	700.142	735.942	687.186	727.95	785.786	810.776	774.669	794.541	733.181
1016	Q12314		YOR021C	24.743	58.7079	57.6548	57.7444	54.9533	53.2293	53.7342	53.7644	57.1129	56.4713	56.6964	58.2475	58.9668	61.1346	62.2504	63.3056	66.2478	66.1103	64.8658	66.8373	66.1103	67.6572	61.8587	63.162	62.1	61.4832	60.3782	59.7682	1452.61	1426.55	1428.77	1359.71	1317.05	1329.54	1330.29	1413.15	1397.27	1402.84	1441.22	1459.02	1512.65	1540.26	1566.37	1639.17	1635.77	1604.97
1017	Q12387	MDM20	YOL076W	92.808	0.827323	1.01445	0.674475	1.24126	1.08089		1.30276	1.21169	1.12685	1.13521	1.44223			1.36676		1.17943		1.10465		1.17162	0.962328		1.32488	1.29018	1.17002		1.04734	76.7822	94.149	62.5967	115.199	100.315		120.907	112.455	104.581	105.357	133.85			126.846		109.461		102.521
1018	Q12453	CEX1	YOR112W	84.768	8.62903	8.91741	7.61081	8.12898	9.49154	8.14076	8.22152	8.50951	8.02835	7.35279	9.42017	8.93494	8.29985	6.54525	8.07029	7.70317	6.50148	7.13988	6.55189	6.63818	6.98086	5.62034	6.97861	6.00851	5.80798	6.12728		731.465	755.911	645.153	689.077	804.579	690.076	696.922	721.334	680.547	623.281	798.529	757.397	703.562	554.827	684.103	652.982	551.117	605.233
1019	Q12494	KCS1	YDR017C	119.55		0.969809					0.808104						0.927926	0.859157		0.797091			0.868829	0.835758		1.24601			0.857068				115.941					96.6089						110.934	102.712		95.2922
1020	Q86ZR7	YKL033W-A	YKL033W-A	26.17	34.8365	33.5517	37.7055	45.6672	44.9545	43.7318	63.8825	70.7972	68.2748	67.1779	61.6177	60.5504	61.4049	56.7508	56.8181	55.6942	54.9175	54.9321	53.2263	50.1342	45.9607	37.1672	36.5	37.94	40.0628	36.2048	32.3582	911.672	878.047	986.752	1195.11	1176.46	1144.46	1671.8	1852.76	1786.75	1758.05	1612.53	1584.6	1606.97	1485.17	1486.93	1457.52	1437.19	1437.57
1021	P00729	PRC1	YMR297W	59.801	172.276	190.809	181.753	147.069	149.454	156.149	98.4111	100.062	107.254	79.8649	86.459		59.2498	53.0648				35.005	32.3567	27.7518	33.1254		24.2233	23.8589	21.1152			10302.3	11410.6	10869	8794.88	8937.5	9337.86	5885.08	5983.78	6413.89	4776	5170.33		3543.2	3173.33				2093.33
1022	P03871	REP1	R0020C	43.231	19.668	17.907	17.3012	21.7936	22.0605	21.922	21.7084	22.6782	20.544	21.2426	25.5903	25.4212	26.1234	25.2864	28.6112	24.1158	24.7142	25.1699	26.6351	28.4358	28.0123	15.0309	16.6586	15.9372	23.9825	22.3223	24.7921	850.269	774.137	747.95	942.159	953.699	947.71	938.474	980.4	888.136	918.337	1106.29	1098.98	1129.34	1093.16	1236.89	1042.55	1068.42	1088.12
1023	P03874	CBP2	YHL038C	73.86	3.86638	4.16665	4.10172	4.01224	3.68828	4.33181	6.40312	5.4151	4.86525	4.76458	4.99786	5.00535	3.09225	4.56221		6.42294	4.99715	6.39446	6.88617	6.82657	5.76559	5.68274	4.84415	6.11438	6.45632	5.59561	5.23394	285.571	307.749	302.953	296.344	272.417	319.948	472.934	399.959	359.347	351.912	369.142	369.695	228.394	336.965		474.398	369.09	472.295
1024	P04449	RPL24A	YGL031C	17.613	1220.48	1299.02	1256.38	1290.67	1306.35	1465.15	1484.29	1439.36	1569.66	1578.02	1602.38	1647.23	1681.73	1640.35	1781.03	1735.86	1723.44	1748.62	1759.87	1779.8	1724.26	1787.2	1809.19	1769.17	1797.87	1839.91	1828.7	21496.3	22879.7	22128.7	22732.6	23008.7	25805.7	26142.8	25351.4	27646.4	27793.7	28222.6	29012.6	29620.2	28891.4	31369.3	30573.6	30354.9	30798.5
1025	P05756	RPS13	YDR064W	17.029	687.279	734.645	733.53	701.016	738.549	789.247	790.931	816.728	830.578	847.353	890.447	936.578	867.18	901.786	972.799	926.819	925.276	949.455	1011.2	1038.2	989.244	1131.81	1103.1	1083.21	1136.03	1156.08	1109.04	11703.7	12510.3	12491.3	11937.6	12576.8	13440.1	13468.8	13908.1	14143.9	14429.6	15163.4	15949	14767.2	15356.5	16565.8	15782.8	15756.5	16168.3
1026	P07253	CBP6	YBR120C	18.678	63.0372	66.7957	64.3413	59.4764	62.7523	62.6206	70.0608	69.3968	68.5173	72.2347	74.3345	70.9682	74.0816	80.4604	79.6174	85.0749	82.8769	81.0596	91.3906	109.583	94.4368	98.7083	98.4657	94.5965	91.0373	87.8655	80.4604	1177.41	1247.61	1201.77	1110.9	1172.09	1169.63	1308.6	1296.19	1279.77	1349.2	1388.42	1325.54	1383.7	1502.84	1487.09	1589.03	1547.98	1514.03
1027	P07283	SEC53	YFL045C	29.063	112.113	117.535	116.297	120.001	121.424	132.633	196.571	191.639	186.468	196.863	204.271	206.008	206.499	207.202	205.895	212.94	205.445	215.982	207.66	204.977	207.756	197.658	194.905	197.346	188.433	191.492	189.097	3258.33	3415.91	3379.94	3487.6	3528.95	3854.72	5712.96	5569.6	5419.32	5721.44	5936.73	5987.22	6001.49	6021.91	5983.93	6188.68	5970.84	6277.08
1028	P07560	SEC4	YFL005W	23.505	34.9995	34.428	35.902	38.0595	35.0971	32.7571	32.9824	33.0936	31.6654	28.2516	29.9089	33.1852	27.2715	26.0371	30.2001	23.5708	21.8578	27.3936	25.5601	19.4376	24.1803	20.7872	23.6278	20.2292	19.2462	21.6829	18.8763	822.664	809.229	843.876	894.588	824.958	769.955	775.252	777.864	744.294	664.053	703.008	780.018	641.017	612.003	709.852	554.032	513.768	643.886
1029	P07703	RPC40	YPR110C	37.686	43.7383	43.5636	48.0517	46.064	45.3788	49.239	52.9059	53.2472	55.0837	53.9524	53.4107	52.5302	56.1897	59.4324	61.2303	58.7972	59.7912	60.8137	56.0039	52.6118	58.9048	55.7951	57.2645	58.7274	56.8146	58.5671	61.4524	1648.32	1641.74	1810.88	1735.97	1710.14	1855.62	1993.81	2006.68	2075.88	2033.25	2012.84	1979.65	2117.56	2239.77	2307.52	2215.83	2253.29	2291.83
1030	P08018	PBS2	YJL128C	72.719	7.15867	7.66909	7.85354	8.77575		7.59918	10.156	8.23733	7.25269	8.07911		9.28607	9.96307		7.28434	7.21706	7.8606	6.60498	7.4838	10.4993	6.47969	7.66301	9.07606	7.48372	10.2435	9.2525	6.98637	520.571	557.689	571.101	638.164		552.605	738.531	599.011	527.409	587.505		675.274	724.504		529.71	524.817	571.615	480.307
1031	P09457	ATP5	YDR298C	22.814	445.482	454.57	443.649	476.814	535.357	508.345	581.181	557.659	567.565	604.311	591.989	575.406	617.958	654.074	675.898	665.582	664.301	651.292	671.643	683.384	653.912	582.392	597.927	553.66	512.141	498.085	462.087	10163.2	10370.6	10121.4	10878	12213.6	11597.4	13259.1	12722.4	12948.4	13786.7	13505.6	13127.3	14098.1	14922.1	15419.9	15184.6	15155.4	14858.6
1032	P0CX85:P0CX84	RPL35B:RPL35A	YDL136W	13.909	1142.95	1228.11	1196.21	1220.96	1219.36	1293.68	1531.75	1349.2	1366.97	1451.45	1520.39	1705.31	1618.02	1623.53	1645.95	1718.44	1656.31	1710.94	1650.42	1710.77	1659.58	1715.6	1751.54	1721.79	1721.29	1752.59	1763.91	15897.3	17081.7	16638	16982.4	16960.1	17993.8	21305	18766	19013.2	20188.3	21147.1	23719.2	22505.1	22581.7	22893.6	23901.8	23037.6	23797.4
1033	P10849	MTF2	YDL044C	51.192	4.92318	4.07791	5.27889	4.20718	4.97797	6.58979	5.57171	6.10126	5.8532	5.18983	5.1978	6.5224	6.87419	5.17638	7.15596	6.64222	5.49205	6.73548	5.72196	5.51597	6.23128	4.54975	4.59141	5.13661	5.01793	4.6472	5.52835	252.028	208.756	270.237	215.374	254.832	337.344	285.227	312.336	299.637	265.678	266.086	333.895	351.904	264.989	366.328	340.029	281.149	344.803
1034	P14306	TFS1	YLR178C	24.357	587.581	610.767	636.65	511.501	494.281	555.559	345.648	350.385	380.14	256.923	220.854	229.005	136.555	97.9489	113.302	43.8654	41.0035	41.307	34.2983	33.6882	35.0845	23.097	25.4104	30.2069	22.3602	14.9106	20.0824	14311.7	14876.5	15506.9	12458.6	12039.2	13531.8	8418.96	8534.32	9259.08	6257.87	5379.35	5577.87	3326.07	2385.74	2759.69	1068.43	998.721	1006.12
1035	P14922	CYC8	YBR112C	107.2	30.5397	20.3384	31.2737	23.603	32.4209	32.9558	29.3422	37.5078	32.839	32.5193	35.2977	30.0988	35.3432	35.1504	36.6408	36.5797	34.0836	33.3768	27.3664	33.4464	33.3591	35.6882	25.3539	29.9753	28.1408	30.6713	28.2478	3273.85	2180.28	3352.54	2530.24	3475.52	3532.86	3145.49	4020.84	3520.34	3486.07	3783.91	3226.6	3788.79	3768.12	3927.9	3921.34	3653.76	3577.99
1036	P15179	MSD1	YPL104W	75.46		5.51784				8.40495		6.34111			5.36475					7.59637		6.79003	8.73486	9.03093	7.48273		6.92034	7.68418	6.30949				416.377				634.238		478.5			404.824					573.222		512.376
1037	P15202	CTA1	YDR256C	58.555	218.207	220.167	213.826	181.458	189.116	180.664	126.799	129.971	140.368	104.17	89.4567	96.8129	105.123	99.5557	101.508	68.8816	70.5327	70.8485	46.9966	22.5034	46.1438	7.41139	8.00301	6.43679	3.89238			12777.1	12891.9	12520.6	10625.2	11073.7	10578.8	7424.73	7610.48	8219.25	6099.66	5238.14	5668.88	6155.47	5829.48	5943.81	4033.36	4130.04	4148.53
1038	P15454	GUK1	YDR454C	20.637	227.881	211.626	210.033	193.231	201.789	203.176	200.567	199.375	198.689	216.308	207.662	210.139	217.979	230.418	222.61	230.311	221.874	218.998	219.968	219.365	213.665	219.54	217.083	209.554	219.327	206.487	206.866	4702.78	4367.32	4334.44	3987.72	4164.32	4192.94	4139.1	4114.5	4100.35	4463.95	4285.51	4336.65	4498.43	4755.14	4594.01	4752.93	4578.82	4519.46
1039	P15496	IDI1	YPL117C	33.351	50.604	49.9552	51.8873	51.6272	51.5619	54.0464	65.6699	65.8678	64.9795	68.8323	68.6899	62.6054	66.5526	69.5319	69.9553	65.0172	66.518	62.8161	60.1434	62.6843	59.6788	59.3547	64.1011	59.1081	61.9648	61.0821	58.6785	1687.69	1666.06	1730.49	1721.82	1719.64	1802.5	2190.16	2196.76	2167.13	2295.63	2290.88	2087.95	2219.59	2318.96	2333.08	2168.39	2218.44	2094.98
1040	P15700	URA6	YKL024C	22.933	54.5003	61.0779	60.1872	67.1355	67.1355	63.8771	68.0708	69.7003	68.4986	69.6318	73.649	65.5617	74.5401	75.1728	73.1233	80.1928	77.5734	71.8078	76.3954	68.8759	70.5564	66.102	66.205	63.3299	60.401	63.4813	61.9322	1249.86	1400.7	1380.27	1539.62	1539.62	1464.89	1561.07	1598.44	1570.88	1596.87	1688.99	1503.53	1709.43	1723.94	1676.94	1839.06	1778.99	1646.77
1041	P15873	POL30	YBR088C	28.916	57.1705	50.8941	43.4036	54.8763	52.9691	44.8482	59.1916	45.1483	51.8887	54.1455	49.3386	58.0862	53.9824	45.2618	56.4484	49.9275	38.6476	47.9375	52.3279	41.1683	44.3444	41.4069	35.4399	43.2119	40.736	35.7439	40.1509	1653.14	1471.65	1255.06	1586.8	1531.65	1296.83	1711.58	1305.51	1500.41	1565.67	1426.67	1679.62	1560.96	1308.79	1632.26	1443.7	1117.53	1386.16
1042	P17157	PHO85	YPL031C	34.906	22.3556	20.6642	32.784	23.388	23.0781	22.6156	23.0691	16.186	23.1397	23.6739	24.2948	24.1427	22.494	24.1361	25.9548	21.6906	20.2082	23.9325	21.2834	17.2545	21.7701	18.5208	17.0688	20.5801	17.0578	17.2896	22.5695	780.343	721.303	1144.36	816.383	805.565	789.421	805.251	564.988	807.715	826.36	848.034	842.725	785.176	842.496	905.979	757.131	705.389	835.388
1043	P19659	GAL11	YOL051W	120.31	0.388258	0.692091		0.455278	0.404784	0.644765	0.755217	0.372521		0.429107		0.61613	0.475762			0.443403		1.0882		0.263773		0.5006	0.692649			0.217239		46.7113	83.2655		54.7745	48.6995	77.5716	90.8601	44.8181		51.6259		74.1266	57.2389			53.3458		130.922
1044	P20049	TYR1	YBR166C	50.923	19.8947	16.9255	17.6932	15.6944	14.3639	16.1008	17.0677	15.5075	15.969	16.668	14.414	14.8295	13.6709	10.439		11.4198	9.79695	12.9558	10.892	8.3844	10.5599	10.3757	9.78574	9.8316	11.1443	9.12179	10.2108	1013.1	861.899	900.988	799.207	731.455	819.9	869.136	789.687	813.188	848.784	734.006	755.162	696.164	531.584		581.531	498.89	659.749
1045	P20051	URA4	YLR420W	40.313	44.9741	42.4332	44.0319	38.5449	39.6171	39.8161	41.4829	40.9892	37.6098	38.1632	39.6358	36.1286	40.5657	37.7619	40.7942	36.5434	33.7705	36.0325	36.3788	30.2324	34.1854	29.7992	28.8974	29.8797	30.0464	30.7344	31.286	1813.04	1710.61	1775.06	1553.86	1597.08	1605.11	1672.3	1652.4	1516.16	1538.47	1597.84	1456.45	1635.33	1522.3	1644.54	1473.17	1361.39	1452.58
1046	P22135	ATP12	YJL180C	36.554	12.6862	10.94	11.6676	13.3707	12.2871		19.6147	16.6671	14.7298	19.3247	21.5929	25.3251	20.1871	19.5323	22.2389	26.9333	25.1316	24.6641	28.0414	27.7635	24.3041	27.1509	25.6838	27.8102	26.076	27.9275	22.9943	463.73	399.9	426.499	488.752	449.141		716.996	609.249	538.433	706.394	789.307	925.733	737.921	713.984	812.919	984.521	918.659	901.572
1047	P23644	TOM40	YMR203W	42.038	141.865	147.669	152.902	140.296	151	155.489	165.252	168.161	161.316	174.229	167.153	171.852	185.632	182.2	175.979	209.052	199.177	200.655	208.616	215.485	215.849	190.176	197.146	188.265	167.614	188.086	164.692	5963.73	6207.71	6427.67	5897.78	6347.75	6536.43	6946.86	7069.17	6781.41	7324.25	7026.77	7224.3	7803.6	7659.34	7397.79	8788.11	8372.99	8435.15
1048	P24521	ERG8	YMR220W	50.454	27.6446	27.9632	25.6871	28.0154	28.7745	26.2856	33.2118	32.6199	34.1059	33.3248	33.5365	32.3673	30.1177	28.3794	30.6188	25.3057	24.772	23.5833	23.0266	24.218	23.7012	21.8971	24.0584	25.0911	21.584	18.9159	19.8622	1394.78	1410.86	1296.02	1413.49	1451.79	1326.21	1675.67	1645.8	1720.78	1681.37	1692.05	1633.06	1519.56	1431.85	1544.84	1276.77	1249.85	1189.87
1049	P24783	DBP2	YNL112W	60.999	39.7728	39.9261	40.6724	46.0468	51.4313	51.451	71.9427	68.5152	65.4192	75.7686	80.7683	82.7922	90.7513	97.2048	95.4646	94.7424	102.252	100.375	95.3463	98.4487	97.0472	106.815	110.25	113.111	115.815	123.005	124.841	2426.1	2435.45	2480.97	2808.81	3137.26	3138.46	4388.44	4179.36	3990.5	4621.81	4926.79	5050.24	5535.74	5929.4	5823.24	5779.19	6237.29	6122.79
1050	P25037	UBP1	YDL122W	92.768	9.49156	12.4931	10.921	9.45746	12.298	10.6123	9.41773	10.9519	10.0933	7.9923	7.48438	7.95694	9.03461	10.0412	11.9806	8.76964	8.60924	10.2452	10.3589	9.0685	10.5864	10.0653	13.2386	10.2757	11.0636	8.24733	10.5036	880.513	1158.96	1013.12	877.349	1140.86	984.483	873.664	1015.98	936.334	741.43	694.311	738.149	838.123	931.498	1111.41	813.542	798.662	950.424
1051	P25293	NAP1	YKR048C	47.884	42.5128	42.7823	40.0382	40.3835	43.7136	41.8125	41.698	40.7574	42.32	40.0475	45.8389	36.2832	43.2645	42.3836	43.1122	42.6481	40.8195	39.8772	38.4705	36.7277	36.2936	36.7951	38.8846	38.5445	38.1846	35.7416	36.895	2035.68	2048.59	1917.19	1933.72	2093.18	2002.15	1996.67	1951.63	2026.45	1917.63	2194.95	1737.38	2071.68	2029.5	2064.38	2042.16	1954.6	1909.48
1052	P27476	NSR1	YGR159C	44.535	135.858	152.081	147.138	164.057	169.549	177.576	164.022	166.579	169.753	175.161	172.745	169.651	181.786	188.316	182.729	176.009	188.018	171.653	175.858	172.533	178.123	167.557	173.369	141.566	178.377	186.293	138.836	6050.41	6772.94	6552.77	7306.29	7550.84	7908.34	7304.7	7418.6	7559.94	7800.8	7693.19	7555.39	8095.84	8386.67	8137.85	7838.56	8373.38	7644.57
1053	P28321	YJU3	YKL094W	35.562	40.8833	42.7463	41.7935	39.9439	44.0523	40.3757	41.7189	41.781	41.5274	41.8029	40.0858	38.6571	40.765	42.4437	42.3066	37.5373	37.046	35.6598	36.9284	39.5115	39.0207	36.8087	37.2289	37.4624	36.7811	32.8656	30.8012	1453.89	1520.14	1486.26	1420.49	1566.59	1435.84	1483.61	1485.82	1476.8	1486.6	1425.53	1374.72	1449.69	1509.38	1504.51	1334.9	1317.43	1268.13
1054	P28625	YIM1	YMR152W	41.637	49.5985	46.6349	42.6587	39.7255	35.7788	42.0953	26.0397	28.1782	24.3219	21.3983	17.7583	13.522	19.0699	16.6108			18.549	15.7088	13.2635	12.1523	13.9851	8.68365	10.5632	9.81661	7.60651	10.5144		2065.13	1941.74	1776.18	1654.05	1489.72	1752.72	1084.22	1173.26	1012.69	890.963	739.403	563.014	794.015	691.623			772.327	654.068
1055	P29311	BMH1	YER177W	30.091	308.166	309.719	311.305	297.192	333.507	315.835	263.85	261.473	258.058	276.658	289.048	253.133	244.901	240.859	248.413	226.778	219.774	227.339	214.603	212.382	216.076	194.565	202.931	197.135	185.834	188.039	177.881	9273.03	9319.76	9367.48	8942.81	10035.6	9503.8	7939.5	7867.97	7765.23	8324.93	8697.75	7617.02	7369.32	7247.68	7475.01	6823.98	6613.22	6840.85
1056	P29366	BEM1	YBR200W	61.605	4.59942	4.40691	6.62877	5.49213	2.65364	7.06735	6.34505	5.72256	6.27115	1.22052	2.55896	5.89299	6.84991	4.60799		6.26105	2.82937	6.66587	3.81432	6.17307	6.13509	5.60311	4.92261	6.05766	2.13627	5.6218	4.94541	283.347	271.488	408.366	338.343	163.478	435.384	390.887	352.539	386.334	75.1904	157.645	363.038	421.989	283.875		385.712	174.303	410.651
1057	P29478	SEC65	YML105C	31.169	31.1232	34.223	27.2893	30.1158	27.0702	29.6908	34.1925	32.5365	30.508	34.4676	35.5467	36.2528	34.154	36.1758	37.2139	34.7545	35.2286	34.2713	31.9573	33.8995	33.5231	31.2823	28.9517	30.5871	29.1948	30.8932	28.8455	970.078	1066.7	850.582	938.68	843.75	925.433	1065.75	1014.13	950.904	1074.32	1107.95	1129.96	1064.55	1127.56	1159.92	1083.26	1098.04	1068.2
1058	P30619	SEC1	YDR164C	83.479	15.8589	15.0973	17.2135	12.8122	13.7126	12.0769	12.9961	9.87598	10.2372	10.5946	11.2584	8.30287	10.1936	8.6948	17.609	7.19094	7.04734	7.89202	7.9831	7.34126	7.24208	8.77981	8.0966	6.85919	7.55077	7.41605		1323.89	1260.3	1436.97	1069.55	1144.72	1008.17	1084.9	824.437	854.591	884.43	939.844	693.116	850.948	725.833	1469.98	600.292	588.305	658.818
1059	P31373	CYS3	YAL012W	42.542	489.121	411.751	438.927	458.005	476.131	450.357	448.295	466.841	450.357	493.291	505.998	491.235	534.647	510.749	541.47	551.129	537.673	563.724	573.683	530.812	572.651	530.149	525.162	525.596	536.495	522.661	589.082	20808.2	17516.7	18672.8	19484.5	20255.6	19159.1	19071.4	19860.3	19159.1	20985.6	21526.2	20898.1	22745	21728.3	23035.2	23446.1	22873.7	23981.9
1060	P31380	FUN30	YAL019W	128.51																	1.22769								1.09828																			157.77
[truncated: 1,963 more rows]
[truncated: 9 more columns]

## Sheet: unit_molecules_per_cell
	Majority protein IDs	Gene names	Name	Mol. weight [kDa]	S1	S2	S3	S4	S5	S6	S7	S8	S9	S10	S11	S12	S13	S14	S15	S16	S17	S18	S19	S20	S21	S22	S23	S24	S25	S26	S27
[truncated: 3,024 more rows]

## Sheet: NameConversion
Name	SystemID	Name										Name conversion table
[truncated: 3,044 more rows]

[truncated: 1 more sheets: Readme]
