# Supplementary material for: Proteome allocations change linearly with the specific growth rate of Saccharomyces cerevisiae under glucose limitation
Source: Nat Commun. 2022 May 20;13:2819. doi: 10.1038/s41467-022-30513-2 (PMC9122918; doi:10.1038/s41467-022-30513-2)
Supplement: Supplementary file 8 — Supplementary Software [file 41467_2022_30513_MOESM8_ESM.zip › NCOMMS-21-15807B_supp-soft/Code_08_Ribosome_amino_acid_statistics/sgdSystemID2SWISSPROT.xlsx]

## Sheet: Sheet1
ORF	Swiss-Prot	SGD	Size	CH
YMR056C	P04710	S000004660	309	13
YBR085W	P18238	S000000289	307	2
YJR155W	P47182	S000003916	288	10
YNL331C	P42884	S000005275	376	14
YOL165C	Q08361	S000005525	143	15
YPL088W	Q02895	S000006009	342	16
YCR107W	P25612	S000000704	363	3
YDL243C	Q07747	S000002402	329	4
YFL056C	P43547	S000001838	212	6
YNL141W	P53909	S000005085	347	14
YHR047C	P37898	S000001089	856	8
YBL074C	P32357	S000000170	355	2
YKL106W	Q01802	S000001589	451	11
YLR027C	P23542	S000004017	418	12
YBR236C	P32783	S000000440	436	2
YKL112W	P14164	S000001595	731	11
YMR072W	Q02486	S000004676	183	13
YJR108W	P47146	S000003869	123	10
YCR088W	P15891	S000000684	592	3
YOR239W	Q08641	S000005765	628	15
YNR033W	P37254	S000005316	787	14
YMR289W	Q03266	S000004902	374	13
YER045C	P39970	S000000847	489	5
YGR037C	P31787	S000003269	87	7
YNR016C	Q00955	S000005299	2233	14
YLR131C	P21192	S000004121	770	12
YLR144C	Q12168	S000004134	779	12
YJR083C	P47129	S000003843	309	10
YBL015W	P32316	S000000111	526	2
YDL203C	Q07622	S000002362	623	4
YDR161W	Q03771	S000002568	387	4
YPL267W	Q08981	S000006188	209	16
YLR304C	P19414	S000004295	778	12
YJL200C	P39533	S000003736	789	10
YKL192C	P32463	S000001675	125	11
YAL054C	Q01574	S000000050	713	1
YLR153C	P52910	S000004143	683	12
YFL039C	P60010	S000001855	375	6
YDR448W	Q02336	S000002856	434	4
YMR184W	Q03233	S000004796	198	13
YKL206C	P36040	S000001689	267	11
YAR015W	P27616	S000000070	306	1
YNL220W	P80210	S000005164	433	14
YLR359W	Q05911	S000004351	482	12
YLR028C	P54113	S000004018	591	12
YMR120C	P38009	S000004727	592	13
YOR128C	P21264	S000005654	571	15
YGR204W	P07245	S000003436	946	7
YMR300C	P04046	S000004915	510	13
YGL234W	P07244	S000003203	802	7
YGR061C	P38972	S000003293	1358	7
YDR408C	P04161	S000002816	214	4
YCL058W-A	Q2V2Q1	S000028518	113	3
YOL086C	P00330	S000005446	348	15
YMR303C	P00331	S000004918	348	13
YMR083W	P07246	S000004688	375	13
YGL256W	P10127	S000003225	382	7
YBR145W	P38113	S000000349	351	2
YMR318C	Q04894	S000004937	360	13
YCR105W	P25377	S000000702	361	3
YMR009W	Q03677	S000004611	179	13
YDR226W	P07170	S000002634	222	4
YER170W	P26364	S000000972	225	5
YJR105W	P47143	S000003866	340	10
YCR011C	P25371	S000000604	1049	3
YDR216W	P07248	S000002624	1323	4
YCR010C	P25613	S000000603	283	3
YDL239C	Q07732	S000002398	790	4
YLR227C	Q05955	S000004217	493	12
YMR064W	P32493	S000004668	518	13
YMR282C	P22136	S000004895	580	13
YPL005W	Q12089	S000005926	606	16
YLR040C	Q07988	S000004030	224	12
YEL052W	P32317	S000000778	509	5
YLR397C	P32794	S000004389	780	12
YER017C	P39925	S000000819	761	5
YOR129C	Q99222	S000005655	893	15
YDR085C	P33304	S000002492	620	4
YGL071W	P22149	S000003039	690	7
YPL202C	Q08957	S000006123	416	16
YNR044W	P32323	S000005327	725	14
YGL032C	P32781	S000003000	87	7
YPR021C	Q12482	S000006225	902	16
YDR524C	Q04412	S000002932	482	4
YIL044C	P40529	S000001306	298	9
YCL025C	P25376	S000000530	633	3
YBR132C	P38090	S000000336	596	2
YFL055W	P43548	S000001839	558	6
YFL030W	P43567	S000001864	385	6
YDR214W	Q12449	S000002622	350	4
YOR023C	Q12433	S000005549	566	15
YCR082W	P25649	S000000678	128	3
YLR109W	P38013	S000004099	176	12
YHR093W	P29589	S000001135	182	8
Q0050	P03875	S000007261	834	M
Q0055	P03876	S000007262	854	M
Q0060	P03877	S000007263	415	M
Q0065	P03878	S000007264	556	M
Q0070	Q9ZZX1	S000007265	630	M
Q0075	Q9ZZX0	S000007266	354	M
YNR074C	P52923	S000005357	378	14
YER087W	P39965	S000000889	576	5
YER093C-A	P87275	S000002960	137	5
YGL160W	P53109	S000003128	570	7
YHL021C	P23180	S000001013	465	8
YHR198C	P38884	S000001241	321	8
YIL087C	P40502	S000001349	157	9
YAL049C	P39721	S000000047	246	1
YIL158W	P40451	S000001420	204	9
YIR003W	P40563	S000001442	679	9
YJL046W	P47051	S000003582	409	10
YJL131C	P47015	S000003667	356	10
YJR080C	P47127	S000003841	394	10
YJR100C	P47140	S000003861	327	10
YKL037W	P32858	S000001520	118	11
YKR074W	P36154	S000001782	155	11
YBR108W	P38266	S000000312	947	2
YML050W	Q04689	S000004514	311	13
YML087C	Q04516	S000004552	312	13
YMR003W	Q03673	S000004605	198	13
YMR157C	Q03798	S000004766	255	13
YOL053W	Q08223	S000005414	395	15
YOR215C	Q12032	S000005741	185	15
YPL158C	Q99299	S000006079	758	16
YPR004C	Q12480	S000006208	344	16
YHR199C	P38885	S000001242	310	8
YBR194W	P38305	S000000398	123	2
YDL237W	Q07716	S000002396	390	4
YDR063W	Q12156	S000002470	149	4
YER080W	P40053	S000000882	627	5
YMR092C	P46680	S000004698	615	13
YIL079C	P40507	S000001341	360	9
YDL175C	Q12476	S000002334	344	4
YBR059C	P38080	S000000263	1108	2
YDR264C	P39010	S000002672	764	4
YOR034C	Q12013	S000005560	749	15
YOR335C	P40825	S000005862	983	15
YJL122W	P47019	S000003658	175	10
YMR170C	P47771	S000004780	506	13
YMR169C	P54114	S000004779	506	13
YOR374W	P46367	S000005901	519	15
YER073W	P40047	S000000875	520	5
YPL061W	P54115	S000005982	500	16
YOR175C	Q08548	S000005701	619	15
YNL148C	P53904	S000005092	254	14
YBR110W	P16661	S000000314	449	2
YNL048W	P53954	S000004993	548	14
YNR030W	P53730	S000005313	551	14
YGL047W	P53178	S000003015	202	7
YBR070C	P38242	S000000274	237	2
YGL065C	P43636	S000003033	503	7
YBL082C	P38179	S000000178	458	2
YPL227C	P40350	S000006148	334	16
YOR002W	Q12001	S000005528	544	15
YBR243C	P07286	S000000447	448	2
YOR067C	P40351	S000005593	577	15
YNL219C	P53868	S000005163	555	14
YGL021W	P43633	S000002989	760	7
YBL009W	P32789	S000000105	676	2
YML086C	P54783	S000004551	526	13
YNL270C	P38971	S000005214	573	14
YOL130W	Q08269	S000005490	859	15
YFL050C	P43553	S000001844	858	6
YLR089C	P52893	S000004079	592	12
YDR111C	P52892	S000002518	507	4
YKR021W	P36117	S000001729	915	11
YJL084C	P47029	S000003620	1046	10
YGR225W	P50082	S000003457	593	7
YML035C	P15274	S000004498	810	13
YDR242W	P22580	S000002650	549	4
YBR211C	P38313	S000000415	324	2
YOR378W	Q08902	S000005905	515	15
YBR158W	P38285	S000000362	549	2
YGL156W	P22855	S000003124	1083	7
YJR047C	P19211	S000003808	157	10
YEL036C	P32629	S000000762	500	5
YKL047W	P36090	S000001530	516	11
YHR126C	P38832	S000001168	159	8
YPR128C	Q06497	S000006332	328	16
YMR010W	Q03687	S000004612	405	13
YPR180W	Q06624	S000006384	347	16
YCL050C	P16550	S000000555	321	3
YDR530C	P22108	S000002938	325	4
YNL172W	P53886	S000005116	1748	14
YDL008W	Q12157	S000002166	165	4
YLR127C	Q12440	S000004117	853	12
YDR118W	Q04601	S000002525	652	4
YOR249C	Q08683	S000005775	685	15
YLR102C	Q12107	S000004092	265	12
YBR151W	P38281	S000000355	316	2
YKL103C	P14904	S000001586	514	11
YKL157W	P32454	S000001640	952	11
YBR286W	P37302	S000000490	537	2
YHR113W	P38821	S000001155	490	8
YDR525W	Q04413	S000002933	109	4
YNL077W	P53940	S000005021	528	14
YJR005W	P27351	S000003765	700	10
YKL135C	P36000	S000001618	726	11
YBL037W	P38065	S000000133	1025	2
YPR029C	Q12028	S000006233	832	16
YPL195W	Q08951	S000006116	932	16
YGR261C	P46682	S000003493	809	7
YPL259C	Q00776	S000006180	475	16
YHL019C	P38700	S000001011	605	8
YBR288C	P38153	S000000492	483	2
YOL062C	Q99186	S000005423	491	15
YKL114C	P22936	S000001597	367	11
YBL019W	P38207	S000000115	520	2
YNL094W	P53933	S000005038	587	14
YIL040W	P40532	S000001302	138	9
YJL075C	P47036	S000003611	138	10
YLR170C	P35181	S000004160	156	12
YJR058C	Q00381	S000003819	147	10
YJL024C	P47064	S000003561	194	10
YML022W	P49435	S000004484	187	13
YDR441C	P36973	S000002849	181	4
YNL065W	P53943	S000005009	586	14
YPR192W	P0CD91	S000006396	305	16
YLL052C	P0CD90	S000003975	149	12
YFL054C	P43549	S000001840	646	6
YBR149W	P38115	S000000353	344	2
YMR041C	Q04212	S000004644	335	13
YER036C	P40024	S000000838	610	5
YIL062C	P40518	S000001324	154	9
YLR370C	Q05933	S000004362	178	12
YKL013C	P33204	S000001496	171	11
YGL105W	P46672	S000003073	376	7
YNR035C	P53731	S000005318	342	14
YBR234C	P38328	S000000438	384	2
YHR013C	P07347	S000001055	238	8
YCR048W	P25628	S000000644	610	3
YNR019W	P53629	S000005302	642	14
YDL192W	P11076	S000002351	181	4
YDL137W	P19146	S000002296	181	4
YOR094W	P40994	S000005620	183	15
YOL058W	P22768	S000005419	420	15
YJL071W	P40360	S000003607	574	10
YJL088W	P05150	S000003624	338	10
YHR018C	P04076	S000001060	463	8
YER069W	Q01217	S000000871	863	5
YMR062C	Q04728	S000004666	441	13
YOL140W	P18544	S000005500	423	15
YMR042W	P07249	S000004645	177	13
YML099C	P05085	S000004565	880	13
YDR173C	P07250	S000002580	355	4
YDR376W	P48360	S000002784	493	4
YGL157W	P53111	S000003125	347	7
YNL020C	P53974	S000004965	638	14
YBR164C	P38116	S000000368	183	2
YPL051W	Q02804	S000005972	198	16
YHL040C	P38731	S000001032	627	8
YHL047C	P38724	S000001039	620	8
YDR380W	Q06408	S000002788	635	4
YDR127W	P08566	S000002534	1588	4
YGL148W	P28777	S000003116	376	7
YDR035W	P14843	S000002442	370	4
YBR249C	P32449	S000000453	370	2
YPR060C	P32178	S000006264	256	16
YGL202W	P53090	S000003170	500	7
YDR421W	Q04052	S000002829	950	4
YHR137W	P38840	S000001179	513	8
YDR106W	Q04549	S000002513	284	4
YHR129C	P38696	S000001171	384	8
YDL029W	P32381	S000002187	391	4
YJR065C	P47117	S000003826	449	10
YJL081C	P80428	S000003617	489	10
YNL059C	P53946	S000005004	755	14
YLR085C	Q12509	S000004075	438	12
YPR034W	Q12406	S000006238	477	16
YOR141C	Q12386	S000005667	881	15
YMR033W	Q05123	S000004636	467	13
YPR199C	Q06596	S000006403	294	16
YPR200C	Q06597	S000006404	130	16
YPR201W	Q06598	S000006405	404	16
YLR392C	P18634	S000004384	518	12
YLR154W-A	Q8TGM7	S000028675	61	12
YLR154W-E	Q8TGM5	S000028676	67	12
YGR068C	P53244	S000003300	586	7
YLR242C	Q06541	S000004232	321	12
YDR101C	Q03862	S000002508	593	4
YPR085C	Q06822	S000006289	443	16
YMR116C	P38011	S000004722	319	13
YOR058C	P50275	S000005584	885	15
YJL115W	P32447	S000003651	279	10
YDL197C	P32448	S000002356	525	4
YIL130W	P40467	S000001392	964	9
YJL170C	P46993	S000003706	209	10
YKL185W	P34233	S000001668	588	11
YMR119W	P54074	S000004725	624	13
YNL159C	P53895	S000005103	289	14
YNL008C	P53983	S000004953	676	14
YKL052C	P35734	S000001535	292	11
YGR097W	P48361	S000003329	1146	7
YDL088C	Q05166	S000002246	528	4
YPR145W	P49089	S000006349	572	16
YGR124W	P49090	S000003356	572	7
YDR321W	P38986	S000002729	381	4
YLR155C	P0CZ17	S000004145	362	12
YLR157C	P0CX77	S000004147	362	12
YLR158C	P0CX78	S000004148	362	12
YLR160C	P0CX79	S000004150	362	12
YPR093C	Q06834	S000006297	288	16
YBL069W	P35183	S000000165	429	2
YER101C	P39945	S000000903	430	5
YDR184C	Q04005	S000002592	294	4
YGL017W	P16639	S000002985	503	7
YOR377W	P40353	S000005904	525	15
YGR177C	P53296	S000003409	535	7
YLL042C	Q07879	S000003965	167	12
YPR049C	Q12527	S000006253	1178	16
YBR217W	P38316	S000000421	186	2
YPR185W	Q06628	S000006389	738	16
YBR128C	P38270	S000000332	344	2
YCR068W	P25641	S000000664	520	3
YMR159C	Q03818	S000004769	150	13
YLR423C	Q06410	S000004415	417	12
YFR021W	P43601	S000001917	500	6
YOL082W	P35193	S000005442	415	15
YGL180W	P53104	S000003148	897	7
YDL113C	Q07528	S000002271	640	4
YPL100W	Q02887	S000006021	496	16
YCL038C	P25568	S000000543	528	3
YLR431C	Q06671	S000004423	453	12
YLR189C	Q06321	S000004179	1198	12
YJL178C	P46989	S000003714	271	10
YPL166W	Q12092	S000006087	213	16
YNL242W	P53855	S000005186	1592	14
YDR022C	Q12421	S000002429	196	4
YIL146C	P40458	S000001408	529	9
YLR356W	Q06485	S000004348	197	12
YOL083W	Q12292	S000005443	412	15
YJL185C	P46983	S000003721	293	10
YLR211C	Q05789	S000004201	226	12
YLR312C	Q06159	S000004303	398	12
YNR007C	P40344	S000005290	310	14
YOR152C	Q99325	S000005678	256	15
YPL250C	Q12048	S000006171	136	16
YNL223W	P53867	S000005167	494	14
YPL149W	Q12380	S000006070	294	16
YHR171W	P38862	S000001214	630	8
YBL078C	P38182	S000000174	117	2
YDL149W	Q12142	S000002308	997	4
YPR026W	P48016	S000006230	1211	16
YMR301C	P40416	S000004916	690	13
YNR002C	P32907	S000005285	282	14
YDR384C	Q12359	S000002792	275	4
YBL099W	P07251	S000000195	545	2
YLR393W	P18496	S000004385	279	12
YNL315C	P32453	S000005259	318	14
YJL180C	P22135	S000003716	325	10
YLR295C	Q12349	S000004286	124	12
YPL271W	P21306	S000006192	62	16
YDL004W	Q12165	S000002162	160	4
YDR377W	Q06405	S000002785	101	4
YML081C-A	P81450	S000007247	59	13
YOL077W-A	P81451	S000007339	68	15
YJR121W	P00830	S000003882	511	10
YPR020W	Q12233	S000006224	115	16
YDR350C	P50273	S000002758	684	4
YNR020C	P53722	S000005303	227	14
YMR098C	Q03153	S000004704	612	13
YBR039W	P38077	S000000243	311	2
YPL078C	P05626	S000005999	244	16
YDR298C	P09457	S000002706	212	4
Q0085	P00854	S000007268	259	M
YKL016C	P30902	S000001499	174	11
Q0080	P00856	S000007267	48	M
YML116W	P13090	S000004584	542	13
YAL020C	P31386	S000000018	333	1
YNL259C	P38636	S000005203	73	14
YOR079C	Q12067	S000005605	313	15
YFL010W-A	P32450	S000001955	94	6
YKL004W	P36107	S000001487	401	11
YOR011W	Q08409	S000005537	1394	15
YLR114C	Q12500	S000004104	764	12
YOL078W	Q08236	S000005438	1176	15
YMR068W	Q04749	S000004672	426	13
YJR001W	P47082	S000003761	602	10
YEL064C	P39981	S000000790	480	5
YKL146W	P36062	S000001629	692	11
YNL101W	P50944	S000005045	713	14
YBL089W	P38176	S000000185	459	2
YER119C	P40074	S000000921	448	5
YIL088C	P40501	S000001350	490	9
YPR122W	P40851	S000006326	1208	16
YIL140W	P38928	S000001402	823	9
YIL124W	P40471	S000001386	297	9
YLL063C	Q12226	S000003986	474	12
YOR113W	P41696	S000005639	914	15
YGR224W	P50080	S000003456	613	7
YOR134W	Q12128	S000005660	409	15
YBR068C	P38084	S000000272	609	2
YDR046C	P41815	S000002453	604	4
YIL015W	P12630	S000001277	587	9
YKR099W	P22035	S000001807	811	11
YHR208W	P38891	S000001251	393	8
YJR148W	P47176	S000003909	376	10
YJL020C	P47068	S000003557	1157	10
YPL255W	Q12365	S000006176	385	16
YHR040W	P38772	S000001082	366	8
YMR237W	Q05029	S000004850	724	13
YKR027W	P36122	S000001735	765	11
YJL095W	Q01389	S000003631	1478	10
YER167W	P33306	S000000969	851	5
YDR361C	Q06338	S000002769	283	4
YDR375C	P32839	S000002783	456	4
YIL033C	P07278	S000001295	416	9
YLR399C	P35817	S000004391	686	12
YDL070W	Q07442	S000002228	638	4
YAL060W	P39714	S000000056	382	1
YAL061W	P39713	S000000057	417	1
YNL039W	P46678	S000004984	594	14
YOL164W	Q08347	S000005524	646	15
YBR200W	P29366	S000000404	551	2
YER155C	P39960	S000000957	2167	5
YPL115C	P32873	S000006036	1128	16
YPL161C	P39011	S000006082	633	16
YLR412W	Q06688	S000004404	274	12
YIL004C	P22804	S000001266	142	9
YPR176C	P20133	S000006380	325	16
YKR068C	P36149	S000001776	193	11
YJL031C	Q00618	S000003568	327	10
YML077W	Q03630	S000004542	159	13
YJR053W	P47113	S000003814	574	10
YOR198C	P38934	S000005724	470	15
YDR299W	Q06631	S000002707	534	4
YGR282C	P15703	S000003514	313	7
Q0110	P03873	S000007271	423	M
Q0115	Q9ZZW7	S000007272	517	M
Q0120	P03879	S000007273	638	M
YHR101C	P38813	S000001143	335	8
YCL029C	P11709	S000000534	440	3
YER016W	P40013	S000000818	344	5
YGR286C	P32451	S000003518	375	7
YNR058W	P50277	S000005341	480	14
YNR057C	P53630	S000005340	237	14
YNR056C	P53744	S000005339	561	14
YJR089W	P47134	S000003849	954	10
YBR270C	P38346	S000000474	545	2
YJL058C	P47041	S000003594	543	10
YKL061W	P35727	S000001544	113	11
YFL007W	P43583	S000001887	2143	6
YLR408C	Q06071	S000004400	122	12
YER177W	P29311	S000000979	267	5
YDR099W	P34730	S000002506	273	4
YPL217C	Q08965	S000006138	1183	16
YBR141C	P38278	S000000345	337	2
YIL096C	P40493	S000001358	336	9
YLR063W	Q12291	S000004053	365	12
YJR025C	P47096	S000003786	177	10
YJR078W	P47125	S000003839	453	10
YJL060W	P47039	S000003596	444	10
YBL098W	P38169	S000000194	460	2
YLR231C	Q05979	S000004221	453	12
YFR047C	P43619	S000001943	295	6
YDR428C	Q04066	S000002836	261	4
YNL271C	P41832	S000005215	1953	14
YNL233W	P53858	S000005177	892	14
YNL166C	P53890	S000005110	448	14
YIL159W	P40450	S000001421	1375	9
YGR230W	P50084	S000003462	137	7
YBL085W	P38041	S000000181	980	2
YER114C	P39969	S000000916	1040	5
YAL044W-A	Q3E793	S000007586	110	1
YGL220W	P53082	S000003188	120	7
YAL046C	P39724	S000000044	118	1
YLR267W	Q06150	S000004257	570	12
YNL042W	P53958	S000004987	396	14
YNL275W	P53838	S000005219	576	14
YLR078C	P25385	S000004068	244	12
YCR032W	P25356	S000000628	2167	3
YDL141W	P48445	S000002300	690	4
YLL015W	P14772	S000003938	1559	12
YDL074C	Q07457	S000002232	700	4
YLR015W	P43132	S000004005	505	12
YDL231C	Q07660	S000002390	1125	4
YNR051C	P53741	S000005334	515	14
YGR246C	P29056	S000003478	596	7
YHR036W	P38770	S000001078	471	8
YBL097W	P38170	S000000193	754	2
YPL084W	P48582	S000006005	844	16
YGL007W	P53194	S000002975	125	7
YPR057W	Q99177	S000006261	341	16
YER172C	P32639	S000000974	2163	5
YGL247W	P53062	S000003216	197	7
YOL077C	Q08235	S000005437	291	15
YDL037C	Q12140	S000002195	328	4
YDR275W	Q05611	S000002683	235	4
YLR465C	O13558	S000004457	102	12
YNL269W	P53841	S000005213	131	14
YNR069C	P53755	S000005352	489	14
YOL137W	Q08280	S000005497	497	15
YBR290W	P38356	S000000494	321	2
YPR171W	Q06604	S000006375	576	16
YFL025C	P43571	S000001869	1029	6
YGR142W	P53286	S000003374	410	7
YPL069C	Q12051	S000005990	335	16
YDR252W	P40314	S000002660	149	4
YGR188C	P41695	S000003420	1021	7
YMR055C	P26448	S000004659	306	13
YOR026W	P26449	S000005552	341	15
YGL174W	P46947	S000003142	266	7
YAR014C	P27637	S000000069	709	1
YEL029C	P39988	S000000755	312	5
YNR027W	P53727	S000005310	317	14
YJL188C	O94143	S000003724	102	10
YLR074C	Q08004	S000004064	166	12
YOR078W	Q08492	S000005604	214	15
YMR014W	Q04347	S000004616	519	13
YCR047C	P25627	S000000643	275	3
YER014C-A	P85052	S000007590	153	5
YDR241W	Q03783	S000002649	95	4
YFL023W	P43573	S000001871	796	6
YLR062C	Q07992	S000004052	125	12
YKL092C	P33314	S000001575	1104	11
YCL014W	P25558	S000000520	1636	3
YDL151C	Q12064	S000002310	193	4
YCR063W	P25337	S000000659	157	3
YGR262C	P53323	S000003494	261	7
YJR092W	P47136	S000003852	1447	10
YCR038C	P25300	S000000634	642	3
YLR319C	P41697	S000004311	788	12
YOR299W	Q08754	S000005825	746	15
YLR353W	P41698	S000004345	603	12
YGR041W	P53226	S000003273	547	7
YDL099W	Q12191	S000002257	341	4
YMR275C	P48524	S000004888	976	13
YML111W	Q03758	S000004579	920	13
YLR226W	Q05949	S000004216	395	12
YER159C	P40096	S000000961	142	5
YNL305C	P48558	S000005249	297	14
YKL005C	P36106	S000001488	594	11
YHR114W	P38822	S000001156	633	8
YDR531W	Q04430	S000002939	367	4
YIL083C	P40506	S000001345	365	9
YKL088W	P36076	S000001571	571	11
YGR277C	P53332	S000003509	305	7
YDR196C	Q03941	S000002604	241	4
YML102W	Q04199	S000004570	468	13
YDR423C	P24813	S000002831	409	4
YNL278W	P53836	S000005222	1060	14
YGR134W	P53280	S000003366	1122	7
YFL028C	P43569	S000001866	289	6
YOR276W	P12962	S000005802	161	15
YKR036C	P36130	S000001744	643	11
YNL288W	P53829	S000005232	373	14
YER048C	P39101	S000000850	391	5
YFL029C	P43568	S000001865	368	6
YPL048W	P29547	S000005969	415	16
YEL063C	P04817	S000000789	590	5
YKL007W	P28495	S000001490	268	11
YIL034C	P13517	S000001296	287	9
YPL111W	P00812	S000006032	333	16
YLR438W	P07991	S000004430	424	12
YML042W	P32796	S000004506	670	13
YOR125C	P41735	S000005651	233	15
YMR280C	P39113	S000004893	1433	13
YGR036C	P53223	S000003268	239	7
YPL178W	Q08920	S000006099	208	16
YJR060W	P17106	S000003821	351	10
YGR140W	P32504	S000003372	956	7
YLR175W	P33322	S000004165	483	12
YNL161W	P53894	S000005105	756	14
YJL209W	P07252	S000003745	654	10
YHL038C	P03874	S000001030	630	8
YPL215W	P21560	S000006136	335	16
YGR174C	P37267	S000003406	147	7
YBR120C	P07253	S000000324	162	2
YIL043C	P38626	S000001305	284	9
YDL069C	P14066	S000002227	229	4
YDR197W	P14905	S000002605	389	4
YKL208W	P36038	S000001691	271	11
YER168C	P21269	S000000970	546	5
YLR220W	P47818	S000004210	322	12
YDR270W	P38995	S000002678	1004	4
YKL011C	Q03702	S000001494	353	11
YGR217W	P50077	S000003449	2039	7
YPR025C	P37366	S000006229	393	16
YGR150C	P48237	S000003382	864	7
YKR066C	P00431	S000001774	361	11
YAL021C	P31384	S000000019	837	1
YMR038C	P40202	S000004641	249	13
YIL142W	P39076	S000001404	527	9
YJL014W	P39077	S000003551	534	10
YDL143W	P39078	S000002302	528	4
YJR064W	P40413	S000003825	562	10
YDR188W	P39079	S000002596	546	4
YJL111W	P42943	S000003647	550	10
YJL008C	P47079	S000003545	568	10
YLR110C	Q12127	S000004100	133	12
YLR390W-A	O13547	S000006429	238	12
YDR134C	Q7LHD1	S000002541	136	4
YBR131W	P38273	S000000335	704	2
YLR307W	Q06702	S000004298	301	12
YLR308W	Q06703	S000004299	312	12
YCR002C	P25342	S000000595	322	3
YJR076C	P32458	S000003837	415	10
YLR215C	Q05791	S000004205	360	12
YHR107C	P32468	S000001149	407	8
YDL220C	P32797	S000002379	924	4
YFR028C	Q00684	S000001924	551	6
YAR019C	P27636	S000000072	974	1
YKL022C	P09798	S000001505	840	11
YAL038W	P00549	S000000036	500	1
YDR182W	P40986	S000002590	491	4
YGL116W	P26309	S000003084	610	7
YOR074C	P06785	S000005600	304	15
YHR166C	P16522	S000001209	626	8
YAL041W	P11433	S000000039	854	1
YLR310C	P04821	S000004301	1589	12
YFR036W	P14724	S000001932	124	6
YBL084C	P38042	S000000180	758	2
YBR160W	P00546	S000000364	298	2
YLR314C	P32457	S000004306	520	12
YOR257W	P06704	S000005783	161	15
YOL139C	P07260	S000005499	213	15
YDR054C	P14682	S000002461	295	4
YDL165W	P06100	S000002324	191	4
YDR168W	P06101	S000002575	506	4
YCR093W	P25655	S000000689	2108	3
YFL009W	P07834	S000001885	779	6
YDR364C	P40968	S000002772	455	4
YLR229C	P19073	S000004219	191	12
YGL155W	P18898	S000003123	376	7
YLR103C	Q08032	S000004093	650	12
YDL126C	P25694	S000002284	835	4
YCR094W	P25656	S000000690	391	3
YDL132W	Q12018	S000002290	815	4
YGL190C	Q00362	S000003158	526	7
YMR001C	P32562	S000004603	705	13
YJL194W	P09119	S000003730	513	10
YPL160W	P26637	S000006081	1090	16
YLR418C	Q06697	S000004410	393	12
YDL017W	P06243	S000002175	507	4
YJR057W	P00572	S000003818	216	10
YDL164C	P04819	S000002323	755	4
YLR245C	Q06549	S000004235	142	12
YGL003C	P53197	S000002971	566	7
YBR029C	P38221	S000000233	457	2
YMR213W	Q03654	S000004826	590	13
YGL130W	Q01159	S000003098	459	7
YER061C	P39525	S000000863	442	5
YMR168C	P40969	S000004778	608	13
YPL228W	O13297	S000006149	549	16
YOR112W	Q12453	S000005638	761	15
YIL003W	P40558	S000001265	293	9
YDR301W	Q06632	S000002709	1357	4
YLR115W	Q12102	S000004105	859	12
YML036W	Q03705	S000004500	181	13
YGL029W	P53188	S000002997	120	7
YCL064C	P25379	S000000569	360	3
YLR098C	P43634	S000004088	648	12
YGL206C	P22137	S000003174	1653	7
YER164W	P32657	S000000966	1468	5
YBR274W	P38147	S000000478	527	2
YPL008W	P22516	S000005929	861	16
YDR254W	P38907	S000002662	458	4
YER026C	P08456	S000000828	276	5
YGR157W	P05374	S000003389	869	7
YNL192W	P08004	S000005136	1131	14
YBR038W	P14180	S000000242	963	2
YBR023C	P29465	S000000227	1165	2
YLR330W	Q12114	S000004322	671	12
YJL099W	P40955	S000003635	746	10
YHR142W	P38843	S000001184	316	8
YER030W	P40019	S000000832	153	5
YDR267C	Q05583	S000002675	330	4
YHR052W	P38779	S000001094	376	8
YMR198W	Q01649	S000004811	594	13
YOR349W	P40987	S000005876	1014	15
YPL241C	P46670	S000006162	268	16
YMR138W	P39110	S000004746	191	13
YOR028C	P40917	S000005554	295	15
YEL061C	P27895	S000000787	1000	5
YGR207C	P42940	S000003439	261	7
YOR356W	Q08822	S000005883	631	15
YLR346C	Q06139	S000004338	101	12
YJL158C	P47001	S000003694	227	10
YNR001C	P00890	S000005284	479	14
YCR005C	P08679	S000000598	460	3
YPR001W	P43635	S000006205	486	16
YIL035C	P15790	S000001297	372	9
YOR061W	P19454	S000005587	339	15
YGL019W	P43639	S000002987	278	7
YOR039W	P38930	S000005565	258	15
YLR133W	P20485	S000004123	582	12
YBR135W	P20486	S000000339	150	2
YNL298W	P48562	S000005242	842	14
YGR108W	P24868	S000003340	471	7
YPR119W	P24869	S000006323	491	16
YDL155W	P24870	S000002314	427	4
YLR210W	P24871	S000004200	460	12
YPR120C	P30283	S000006324	435	16
YGR109C	P32943	S000003341	380	7
YGR167W	P17891	S000003399	233	7
YGR110W	P53264	S000003342	445	7
YLR117C	Q12309	S000004107	687	12
YGL215W	P35190	S000003183	452	7
YMR199W	P20437	S000004812	546	13
YPL256C	P20438	S000006177	545	16
YAL040C	P13365	S000000038	580	1
YOR250C	Q08685	S000005776	445	15
YMR012W	Q03690	S000004614	1277	13
YKL137W	P36064	S000001620	111	11
YBL059C-A	Q3E7A4	S000007488	109	2
YMR194C-B	Q3E7A9	S000028514	73	13
YBR109C	P06787	S000000313	147	2
YFR014C	P27466	S000001910	446	6
YOL016C	P22517	S000005376	447	15
YML057W	P14747	S000004521	604	13
YDL156W	Q12510	S000002315	522	4
YPR013C	Q12145	S000006217	317	16
YLR003C	Q07897	S000003993	291	12
YLR433C	P23287	S000004425	553	12
YKL190W	P25296	S000001673	175	11
YAL058W	P27825	S000000054	502	1
YDR357C	Q06333	S000002765	122	4
YNL225C	P53865	S000005169	581	14
YFR046C	P43618	S000001942	361	6
YBR155W	P33313	S000000359	385	2
YIL157C	P40452	S000001419	197	9
YPL189C-A	Q3E823	S000028527	68	16
YJL062W-A	Q3E7B2	S000007611	85	10
YLR218C	Q05809	S000004208	96	12
YMR244C-A	Q3E846	S000004857	104	13
Q0105	P00163	S000007270	385	M
YLL050C	Q03048	S000003973	143	12
YGL223C	P53079	S000003191	417	7
YGR120C	P53271	S000003352	262	7
YER157W	P40094	S000000959	801	5
YPR105C	Q06096	S000006309	861	16
YNL051W	P53951	S000004996	403	14
YNL041C	P53959	S000004986	839	14
YGL005C	P53195	S000002973	279	7
YML071C	Q04632	S000004536	607	13
YDL145C	P53622	S000002304	1201	4
YBR003W	P18900	S000000207	473	2
YOL008W	Q08058	S000005368	207	15
YLR290C	Q05892	S000004281	277	12
YNR041C	P32378	S000005324	372	14
YOL096C	P27680	S000005456	312	15
YDR204W	O13525	S000002612	335	4
YML110C	P49017	S000004578	307	13
YGR255C	P53318	S000003487	479	7
YGL119W	P27697	S000003087	501	7
YLR201C	Q05779	S000004191	260	12
YBL045C	P07256	S000000141	457	2
YNL336W	P53822	S000005280	381	14
YNR075W	P52924	S000005358	374	14
YBR203W	P38308	S000000407	924	2
YGL263W	P53053	S000003232	380	7
YBR302C	P0CX12	S000000506	379	2
YML132W	P0CX13	S000004601	379	13
YFL062W	P43542	S000001832	379	6
YJR161C	P47187	S000003922	383	10
YGR295C	P53344	S000003527	381	7
YDL248W	Q07788	S000002407	383	4
YHL048W	P38723	S000001040	381	8
YKL219W	P36034	S000001702	407	11
YOR316C	P32798	S000005843	439	15
YPL172C	P21592	S000006093	462	16
YPL132W	P19516	S000006053	300	16
YLR038C	Q01519	S000004028	83	12
YGL191W	P32799	S000003159	129	7
YML129C	P39103	S000004598	70	13
YER141W	P40086	S000000943	486	5
YJL003W	P47081	S000003540	118	10
YLL009C	Q12287	S000003932	69	12
YGR062C	P53239	S000003294	316	7
YLL018C-A	Q3E731	S000007245	98	12
Q0045	P00401	S000007260	534	M
YDR231C	Q04935	S000002639	205	4
YHR116W	P38824	S000001158	151	8
YDR119W-A	Q2V2P9	S000113555	66	4
Q0250	P00410	S000007281	251	M
Q0275	P00420	S000007283	269	M
YGL187C	P04037	S000003155	155	7
YNL052W	P00424	S000004997	153	14
YIL111W	P00425	S000001373	151	9
YHR051W	P00427	S000001093	148	8
YMR256C	P10174	S000004869	60	13
YLR395C	P04039	S000004387	78	12
YDL067C	P07255	S000002225	59	4
YKL179C	P34237	S000001662	679	11
YOR303W	P07258	S000005829	411	15
YJR109C	P03965	S000003870	1118	10
YGR247W	P53314	S000003479	239	7
YDR155C	P14832	S000002562	162	4
YHR057C	P23285	S000001099	205	8
YML078W	P25719	S000004543	182	13
YCR069W	P25334	S000000665	318	3
YDR304C	P35176	S000002712	225	4
YLR216C	P53691	S000004206	371	12
YJR032W	P47103	S000003793	393	10
YNR028W	P53728	S000005311	308	14
YJL172W	P27614	S000003708	576	10
YNL130C	P17898	S000005074	393	14
YOR100C	Q12289	S000005626	327	15
YDL142C	Q07560	S000002301	283	4
YDR223W	Q04930	S000002631	467	4
YHR209W	P38892	S000001252	291	8
YGR189C	P53301	S000003421	507	7
YGR218W	P30822	S000003450	1084	7
YLR429W	Q06440	S000004421	651	12
YHR146W	P38845	S000001189	465	8
YLR213C	Q05790	S000004203	422	12
YOR031W	P41902	S000005557	69	15
YOL063C	Q08226	S000005424	957	15
YNL027W	P53968	S000004972	678	14
YLR241W	Q06538	S000004231	782	12
YGL238W	P33307	S000003207	960	7
YNR010W	P33308	S000005293	149	14
YKL049C	P36012	S000001532	229	11
YLR087C	Q12150	S000004077	2958	12
YBR036C	P35206	S000000240	410	2
YBR161W	P38287	S000000365	376	2
YMR025W	Q04368	S000004627	295	13
YOL007C	Q08054	S000005367	341	15
YNL232W	P53859	S000005176	292	14
YCR086W	P25651	S000000682	190	3
YIL132C	P40465	S000001394	213	9
YMR048W	Q04659	S000004651	317	13
YPL200W	Q08955	S000006121	156	16
YJR084W	P47130	S000003844	423	10
YDR179C	Q03981	S000002586	162	4
YLR380W	Q06705	S000004372	408	12
YPR030W	Q12734	S000006234	1121	16
YIL169C	P40442	S000001431	995	9
YFR020W	P43600	S000001916	232	6
YOL159C	Q08300	S000005519	171	15
YBR042C	P38226	S000000246	397	2
YIL036W	P40535	S000001298	587	9
YLR394W	Q06032	S000004386	482	12
YDR256C	P15202	S000002664	515	4
YMR094W	P35203	S000004700	478	13
YMR078C	P49956	S000004683	741	13
YPL018W	Q02732	S000005939	369	16
YLR381W	Q12748	S000004373	733	12
YPR135W	Q01454	S000006339	927	16
YHR191C	P38877	S000001234	133	8
YDR151C	P47976	S000002558	325	4
YPL181W	Q08923	S000006102	506	16
YKL139W	Q03957	S000001622	528	11
YJL006C	P46962	S000003543	323	10
YML112W	P46963	S000004580	296	13
YMR180C	Q03220	S000004792	320	13
YHR109W	P38818	S000001151	585	8
YCR015C	P25616	S000000608	317	3
YBR291C	P38152	S000000495	299	2
YPR124W	P49573	S000006328	406	16
YHR175W	P38865	S000001218	189	8
YLR411W	Q06686	S000004403	241	12
YCR054C	P25355	S000000650	563	3
YOL145C	P89105	S000005505	1077	15
YLR286C	P29029	S000004276	562	12
YDR371W	Q06350	S000002779	511	4
YGR088W	P06115	S000003320	562	7
YPL260W	Q08977	S000006181	551	16
YMR264W	P38428	S000004877	203	13
YKL090W	P36075	S000001573	443	11
YGL110C	P53137	S000003078	624	7
YML101C	Q04201	S000004568	117	13
YOR042W	Q08412	S000005568	411	15
YGR003W	P53202	S000003235	744	7
YHR053C	P0CX80	S000001095	61	8
YHR055C	P0CX81	S000001097	61	8
YGL166W	P15315	S000003134	225	7
YPL177C	P41817	S000006098	306	16
YPR158W	Q06469	S000006362	252	16
YMR240C	Q02554	S000004853	436	13
YNL286W	P53830	S000005230	285	14
YNL155W	P53899	S000005099	274	14
YDR163W	Q03772	S000002570	175	4
YDR482C	Q03375	S000002890	135	4
YGR278W	P53333	S000003510	577	7
YGL128C	P52868	S000003096	283	7
YLR323C	P53769	S000004315	259	12
YNL245C	P53854	S000005189	179	14
YPL064C	Q02770	S000005985	301	16
YDL209C	Q12046	S000002368	339	4
YCL007C	P25603	S000000513	130	3
YGL027C	P53008	S000002995	833	7
YCR017C	P25618	S000000610	953	3
YKL096W	P28319	S000001579	239	11
YKL096W-A	P43497	S000001956	92	11
YML054C	P00175	S000004518	591	13
YNL111C	P40312	S000005055	120	14
YJR048W	P00044	S000003809	109	10
YOR037W	P38909	S000005563	366	15
YAL039C	P06182	S000000037	269	1
YEL039C	P00045	S000000765	113	5
YBR112C	P14922	S000000316	966	2
YDL117W	Q07533	S000002275	885	4
YDR430C	P32898	S000002838	989	4
YJL005W	P08678	S000003542	2026	10
YAL012W	P31373	S000000010	394	1
YGR155W	P32582	S000003387	507	7
YOR065W	P07143	S000005591	309	15
YKL087C	Q00873	S000001570	224	11
YDR016C	Q12248	S000002423	94	4
YKR083C	P36162	S000001791	133	11
YBR233W-A	P69850	S000007595	94	2
YDR320C-A	P69851	S000007604	72	4
YML070W	P54838	S000004535	584	13
YFL053W	P43550	S000001841	591	6
YIR027C	P32375	S000001466	460	9
YIR029W	P25335	S000001468	343	9
YIR032C	P32459	S000001471	195	9
YIR028W	Q04895	S000001467	635	9
YJR152W	P15365	S000003913	543	10
YIR031C	P21826	S000001470	554	9
YKR034W	P26343	S000001742	269	11
YIR023W	P21657	S000001462	970	9
YNL314W	P21705	S000005258	255	14
YGR113W	P53267	S000003345	343	7
YJR150C	P47178	S000003911	298	10
YJR151C	P47179	S000003912	1161	10
YPL170W	Q12091	S000006091	152	16
YHR028C	P18962	S000001070	818	8
YJL149W	P47005	S000003685	663	10
YDR020C	Q12084	S000002427	232	4
YML113W	P13483	S000004581	248	13
YGR092W	P22204	S000003324	572	7
YPR111W	P32328	S000006315	564	16
YDR052C	P32325	S000002459	704	4
YPL119C	P24784	S000006040	617	16
YDL031W	Q12389	S000002189	995	4
YNL112W	P24783	S000005056	546	14
YGL078C	P20447	S000003046	523	7
YOR046C	P20449	S000005572	482	15
YNR038W	P53734	S000005321	629	14
YKR024C	P36120	S000001732	742	11
YHR169W	P38719	S000001212	431	8
YLR276C	Q06218	S000004266	594	12
YKL149C	P24309	S000001632	405	11
YCL016C	P25559	S000000521	380	3
YHR144C	P06773	S000001187	312	8
YIR030C	P32460	S000001469	244	9
YOR180C	Q08558	S000005706	271	15
YLR422W	Q06409	S000004414	1932	12
YLR128W	Q12395	S000004118	269	12
YOL149W	Q12517	S000005509	231	15
YNL118C	P53550	S000005062	970	14
YLR361C	Q05924	S000004353	578	12
YLR270W	Q06151	S000004260	350	12
YOR173W	Q12123	S000005699	353	15
YFR012W	P43595	S000001908	202	6
YKL046C	P36091	S000001529	449	11
YPL194W	Q08949	S000006115	612	16
YER143W	P40087	S000000945	428	5
YFL061W	P0CH63	S000001833	225	6
YNL335W	P0CH64	S000005279	225	14
YOR163W	Q99321	S000005689	188	15
YOL052C-A	P89113	S000005413	61	15
YMR173W	P18899	S000004784	430	13
YOR204W	P06634	S000005730	604	15
YHR019C	P38707	S000001061	554	8
YKL054C	P35732	S000001537	738	11
YFL001W	P31115	S000001895	442	6
YAL013W	P31385	S000000011	405	1
YBR201W	P38307	S000000405	211	2
YDR051C	Q99288	S000002458	334	4
YIL049W	P40526	S000001311	253	9
YOR030W	Q99234	S000005556	619	15
YMR238W	Q05031	S000004851	458	13
YDR411C	Q12743	S000002819	341	4
YOR236W	P07807	S000005762	211	15
YOR245C	Q08650	S000005771	418	15
YOR311C	Q12382	S000005838	290	15
YNL130C-A	Q3E808	S000028579	48	14
YKL121W	P32330	S000001604	852	11
YDL160C	P39517	S000002319	506	4
YKL078W	P36009	S000001561	735	11
YMR316W	P54005	S000004935	336	13
YOR080W	Q08496	S000005606	732	15
YDL024C	P52290	S000002182	468	4
YHR011W	P38705	S000001053	446	8
YPR082C	Q06819	S000006286	143	16
YLR348C	Q06143	S000004340	298	12
YKR035W-A	P69771	S000006435	204	11
YKL002W	P36108	S000001485	232	11
YGR227W	P50076	S000003459	525	7
YLR437C	O13577	S000004429	133	12
YPL049C	Q03063	S000005970	452	16
YDR480W	Q03373	S000002888	323	4
YPL266W	P41819	S000006187	318	16
YDR263C	Q12086	S000002671	430	4
YLR129W	Q12220	S000004119	943	12
YPL265W	P53388	S000006186	608	16
YOL021C	Q08162	S000005381	1001	15
YDR403W	P21623	S000002811	536	4
YDR402C	P21595	S000002810	489	4
YIR004W	P40564	S000001443	432	9
YDL174C	P32891	S000002333	587	4
YDL178W	P46681	S000002337	530	4
YEL071W	P39976	S000000797	496	5
YJL065C	P40366	S000003601	167	10
YMR126C	Q04216	S000004733	342	13
YHR115C	P38823	S000001157	416	8
YNL116W	P53924	S000005060	522	14
YER179W	P25453	S000000981	334	5
YMR211W	Q03652	S000004824	475	13
YHR164C	P38859	S000001207	1522	8
YER166W	P32660	S000000968	1571	5
YDR093W	Q12675	S000002500	1612	4
YMR162C	Q12674	S000004772	1656	13
YOR005C	Q08387	S000005531	944	15
YLL001W	P54861	S000003924	757	12
YKL213C	P36037	S000001696	715	11
YDR069C	P32571	S000002476	926	4
YGL240W	P53068	S000003209	250	7
YHR044C	P38774	S000001086	246	8
YHR043C	P38773	S000001085	246	8
YNL001W	P33309	S000004946	386	14
YDR273W	Q05610	S000002681	365	4
YDR141C	Q03921	S000002548	1698	4
YDR068W	P54858	S000002475	310	4
YDR440W	Q04089	S000002848	582	4
YIL010W	P40553	S000001272	215	9
YER088C	P40059	S000000890	670	5
YJL090C	P47027	S000003626	764	10
YPR175W	P24482	S000006379	689	16
YBR278W	P27344	S000000482	201	2
YDR121W	Q04603	S000002528	196	4
YIL103W	P40487	S000001365	425	9
YKL191W	P32461	S000001674	534	11
YLR172C	P32469	S000004162	300	12
YLR143W	Q12429	S000004133	685	12
YDR294C	Q05567	S000002702	589	4
YPR183W	P14020	S000006387	267	16
YDR284C	Q05521	S000002692	289	4
YLL018C	P04802	S000003941	557	12
YKR071C	P36152	S000001779	348	11
YGR093W	P53255	S000003325	507	7
YLL008W	P32892	S000003931	752	12
YAL026C	P39524	S000000024	1355	1
YOL073C	Q08232	S000005434	322	15
YOR223W	Q12015	S000005749	292	15
YGL196W	P53095	S000003164	428	7
YER124C	P40077	S000000926	573	5
YHR143W	P38844	S000001186	325	8
YOR264W	Q08729	S000005790	430	15
YNR067C	P53753	S000005350	1117	14
YEL070W	P0CX08	S000000796	502	5
YBR007C	P38213	S000000211	736	2
YMR276W	P48510	S000004889	373	13
YNL258C	P53847	S000005202	754	14
YIR010W	P40568	S000001449	576	9
YMR287C	P39112	S000004900	969	13
YPR017C	P32601	S000006221	143	16
YGL043W	P07273	S000003011	309	7
YDL219W	Q07648	S000002378	150	4
YBR180W	P38125	S000000384	572	2
YOL087C	Q99247	S000005447	1116	15
YFR044C	P43616	S000001940	481	6
YBR281C	P38149	S000000485	878	2
YNL191W	P53871	S000005135	357	14
YDL101C	P39009	S000002259	513	4
YGL061C	P53168	S000003029	247	7
YBR208C	P32528	S000000412	1835	2
YHL016C	P33413	S000001008	735	8
YML080W	P53759	S000004545	423	13
YLR401C	Q06053	S000004393	668	12
YLR405W	Q06063	S000004397	367	12
YBR252W	P33317	S000000456	147	2
YDR370C	Q06349	S000002778	442	4
YKR054C	P36022	S000001762	4092	11
YDR424C	Q02647	S000002832	92	4
YMR299C	Q04949	S000004914	312	13
YHR068W	P38791	S000001110	387	8
YDR359C	Q06337	S000002767	982	4
YPR023C	Q12432	S000006227	401	16
YEL018W	P39995	S000000744	279	5
YJR082C	P47128	S000003842	113	10
YNL136W	P53911	S000005080	425	14
YKL204W	P36041	S000001687	632	11
YMR171C	Q03212	S000004781	550	13
YGR015C	P53208	S000003247	328	7
YKL172W	P36049	S000001655	427	11
YDR206W	Q03466	S000002614	884	4
YLR284C	Q05871	S000004274	280	12
YGR146C	P48235	S000003378	211	7
YEL030W	P39987	S000000756	644	5
YDR446W	Q04110	S000002854	302	4
YHR021W-A	O13529	S000003531	151	8
YBL043W	P38195	S000000139	257	2
YHR132C	P38836	S000001174	430	8
YBL001C	P35195	S000000097	104	2
YMR128W	Q04217	S000004735	1267	13
YDR125C	Q04623	S000002532	453	4
YLR390W	Q06011	S000004382	112	12
YAL059W	P39715	S000000055	212	1
YBL101C	P38167	S000000197	1117	2
YLR228C	Q05958	S000004218	814	12
YPL021W	Q02710	S000005942	187	16
YJL201W	P32525	S000003737	599	10
YJR106W	P47144	S000003867	725	10
YHL030W	P38737	S000001022	1868	8
YBR065C	P38241	S000000269	364	2
YOR092W	Q99252	S000005618	613	15
YLR436C	Q06673	S000004428	1274	12
YBR176W	P38122	S000000380	312	2
YER176W	P32644	S000000978	1121	5
YBR078W	P38248	S000000282	429	2
YHL043W	P38728	S000001035	170	8
YLR299W	Q05902	S000004290	660	12
YKR076W	P36156	S000001784	370	11
YMR176W	Q03214	S000004788	1411	13
YLR443W	Q06200	S000004435	448	12
YBR076W	P38246	S000000280	354	2
YKR004C	Q02202	S000001712	377	11
YFR027W	P43605	S000001923	281	6
YGR007W	P33412	S000003239	323	7
YGL222C	P53080	S000003190	175	7
YER035W	P40023	S000000837	145	5
YEL015W	P39998	S000000741	551	5
YBL047C	P34216	S000000143	1381	2
YBR033W	P38073	S000000237	919	2
YPL095C	Q02891	S000006016	456	16
YAL003W	P32471	S000000003	206	1
YGR271C-A	Q3E705	S000007608	233	7
YHL039W	P38732	S000001031	585	8
YBR271W	P38347	S000000475	419	2
YJR129C	P47163	S000003890	339	10
YIL064W	P40516	S000001326	257	9
YGR001C	P53200	S000003233	248	7
YNL024C	P53970	S000004969	246	14
YMR212C	Q03653	S000004825	782	13
YOR133W	P32324	S000005659	842	15
YDR385W	P32324	S000002793	842	4
YPL037C	Q02642	S000005958	157	16
YHR193C	P38879	S000001236	174	8
YIR007W	P40566	S000001446	764	9
YNL327W	P42835	S000005271	1041	14
YDR036C	P28817	S000002443	500	4
YBR177C	P38295	S000000381	451	2
YMR031C	Q05050	S000004633	843	13
YDR147W	Q03764	S000002554	534	4
YNL230C	P53861	S000005174	379	14
YPL046C	Q03071	S000005967	99	16
YKL160W	P36053	S000001643	145	11
YOR144C	Q12050	S000005670	791	15
YKL048C	P32801	S000001531	640	11
YJL196C	P39540	S000003732	310	10
YCR034W	P25358	S000000630	347	3
YLR372W	P40319	S000004364	345	12
YGR200C	P42935	S000003432	788	7
YPL086C	Q02908	S000006007	557	16
YPL101W	Q02884	S000006022	456	16
YMR312W	Q04868	S000004929	273	13
YCL045C	P25574	S000000550	760	3
YDR056C	Q12025	S000002463	205	4
YJR088C	P47133	S000003848	292	10
YKL207W	P36039	S000001690	253	11
YGL231C	P53073	S000003200	190	7
YIL027C	P40540	S000001289	141	9
YLL014W	Q12431	S000003937	108	12
YLR186W	Q06287	S000004176	252	12
YDR512C	Q04406	S000002920	187	4
YDR516C	Q04409	S000002924	500	4
YGL200C	P32803	S000003168	203	7
YLR080W	Q12396	S000004070	444	12
YFL048C	P43555	S000001846	445	6
YER140W	P40085	S000000942	556	5
YLR083C	P32802	S000004073	667	12
YNL313C	P42842	S000005257	904	14
YDR040C	P13587	S000002447	1091	4
YDR039C	Q01896	S000002446	1091	4
YDR038C	Q12691	S000002445	1091	4
YOL158C	Q08299	S000005518	606	15
YNL084C	P39013	S000005028	349	14
YGR254W	P00924	S000003486	437	7
YHR174W	P00925	S000001217	437	8
YBR247C	P38333	S000000451	483	2
YGR145W	P48234	S000003377	707	7
YDL161W	Q12518	S000002320	454	4
YLR206W	Q05785	S000004196	613	12
YJR125C	P47160	S000003886	408	10
YLL038C	Q07872	S000003961	247	12
YDR153C	Q03769	S000002560	411	4
YLR065C	Q99382	S000004055	181	12
YGR071C	P53246	S000003303	860	7
YPL236C	Q12003	S000006157	364	16
YOR246C	Q08651	S000005772	330	15
YNL080C	P53938	S000005024	366	14
YFL024C	P43572	S000001870	832	6
YIL005W	P40557	S000001267	701	9
YHR123W	P22140	S000001165	391	8
YMR049C	Q04660	S000004652	807	13
YHR032W	P38767	S000001074	581	8
YDR414C	P16151	S000002822	362	4
YBL040C	P18414	S000000136	219	2
YLR246W	Q06551	S000004236	359	12
YGR175C	P32476	S000003407	496	7
YPL028W	P41338	S000005949	398	16
YHR007C	P10614	S000001049	530	8
YMR208W	P07277	S000004821	443	13
YML126C	P54839	S000004595	491	13
YMR202W	P32352	S000004815	222	13
YJL167W	P08524	S000003703	352	10
YNL280C	P32462	S000005224	438	14
YGR060W	P53045	S000003292	309	7
YGL001C	P53199	S000002969	349	7
YLR100W	Q12452	S000004090	347	12
YER044C	P40030	S000000846	148	5
YMR134W	P40207	S000004741	237	13
YLR056W	P32353	S000004046	365	12
YGL012W	P25340	S000002980	473	7
YMR015C	P54781	S000004617	538	13
YML008C	P25087	S000004467	383	13
YHR072W	P38604	S000001114	731	8
YMR220W	P24521	S000004833	451	13
YHR190W	P29704	S000001233	444	8
YPL096C-A	P62651	S000028423	68	16
YFR041C	P43613	S000001937	295	6
YML130C	Q03103	S000004599	563	13
YAR002C-A	Q05359	S000002129	219	1
YAL007C	P39704	S000000005	215	1
YDL018C	Q12403	S000002176	225	4
YOR016C	Q12450	S000005542	207	15
YHR110W	P38819	S000001152	212	8
YGL002W	P53198	S000002970	216	7
YOR393W	P0CX10	S000005920	437	15
YPL281C	P0CX11	S000006202	437	16
YMR323W	P42222	S000004942	437	13
YCR075C	P17261	S000000671	260	3
YBR239C	P38140	S000000443	529	2
YGR029W	P27882	S000003261	189	7
YGL054C	P53173	S000003022	138	7
YBR210W	P38312	S000000414	142	2
YPR037C	Q12284	S000006241	196	16
YML012W	P54837	S000004473	211	13
YGR284C	P53337	S000003516	310	7
YML067C	Q04651	S000004532	352	13
YAL042W	P39727	S000000040	415	1
YOR244W	Q08649	S000005770	445	15
YNL125C	P53918	S000005069	673	14
YMR219W	Q03661	S000004832	1658	13
YDR363W	Q06340	S000002771	456	4
YOL017W	Q08119	S000005377	714	15
YDR365C	Q06344	S000002773	628	4
YNR054C	P53743	S000005337	316	14
YIL151C	P40456	S000001413	1118	9
YKR096W	P36168	S000001804	1195	11
YGR098C	Q03018	S000003330	1630	7
YJR017C	P22696	S000003778	170	10
YLR233C	P17214	S000004223	699	12
YLR318W	Q06163	S000004310	884	12
YIL009C-A	Q03096	S000006432	181	9
YHL010C	P38748	S000001002	585	8
YBR026C	P38071	S000000230	380	2
YOR051C	Q08421	S000005577	412	15
YMR111C	Q04461	S000004717	462	13
YDR518W	P32474	S000002926	517	4
YLR300W	P23776	S000004291	448	12
YDR261C	P52911	S000002669	562	4
YOR033C	P39875	S000005559	702	15
YBR163W	P38289	S000000367	585	2
YJL085W	P19658	S000003621	623	10
YBR102C	P38261	S000000306	753	2
YDL121C	Q07541	S000002279	149	4
YOR317W	P30624	S000005844	700	15
YER015W	P39518	S000000817	744	5
YIL009W	P39002	S000001271	694	9
YMR246W	P47912	S000004860	694	13
YFR019W	P34756	S000001915	2278	6
YDL045C	P38913	S000002203	306	4
YIL019W	P40546	S000001281	346	9
YDR021W	Q12099	S000002428	399	4
YNL023C	P53971	S000004968	965	14
YDL166C	Q12055	S000002325	197	4
YJL157C	P21268	S000003693	830	10
YLR238W	Q06001	S000004228	478	12
YNL127W	P53917	S000005071	953	14
YMR052W	P46671	S000004656	204	13
YFR008W	P43592	S000001904	221	6
YMR029C	Q05040	S000004631	523	13
YKL182W	P07149	S000001665	2051	11
YPL231W	P19097	S000006152	1887	16
YBR041W	P38225	S000000245	669	2
YER183C	P40099	S000000985	211	5
YKL060C	P14540	S000001543	359	11
YLR377C	P09201	S000004369	348	12
YJL155C	P32604	S000003691	452	10
YDR339C	Q05498	S000002747	189	4
YLR051C	Q12035	S000004041	217	12
YMR277W	Q03254	S000004890	732	13
YPR062W	Q12178	S000006266	158	16
YER056C	P17064	S000000858	533	5
YER060W	P40039	S000000862	528	5
YER060W-A	Q12119	S000002958	530	5
YDR539W	Q03034	S000002947	503	4
YOR388C	Q08911	S000005915	376	15
YPL275W	P0CF35	S000006196	236	16
YMR144W	P40214	S000004752	342	13
YCR028C	P25621	S000000623	512	3
YBR101C	P38260	S000000305	290	2
YMR058W	P38993	S000004662	636	13
YMR319C	P40988	S000004938	552	13
YFL041W	P43561	S000001853	622	6
YOR390W	Q08913	S000005917	375	15
YPL279C	Q08991	S000006200	375	16
YPR104C	P39521	S000006308	936	16
YGR131W	P53279	S000003363	174	7
YBR040W	P38224	S000000244	298	2
YCR089W	P25653	S000000685	1609	3
YNL325C	P42837	S000005269	879	14
YDR130C	Q03898	S000002537	291	4
YJR093C	P45976	S000003853	327	10
YER032W	P40020	S000000834	876	5
YIL065C	P40515	S000001327	155	9
YDR534C	Q04433	S000002942	528	4
YOR382W	Q08906	S000005909	153	15
YOR383C	Q08907	S000005910	204	15
YIL131C	P40466	S000001393	484	9
YNL068C	P41813	S000005012	862	14
YLR342W	P38631	S000004334	1876	12
YMR306W	Q04952	S000004923	1785	13
YPL221W	Q08967	S000006142	793	16
YAL053W	P39719	S000000049	783	1
YGL139W	P53121	S000003107	802	7
YKR102W	P36170	S000001810	1169	11
YIR019C	P08640	S000001458	1367	9
YAR050W	P32768	S000000084	1537	1
YHR211W	P38894	S000001254	1075	8
YER109C	P40068	S000000911	799	5
YAL063C	P39712	S000000059	1322	1
R0010W	P03870	S000029654	423	M
YBR008C	P38124	S000000212	548	2
YIL134W	P40464	S000001396	311	9
YIL098C	P40491	S000001360	155	9
YDR236C	Q03778	S000002644	218	4
YHR176W	P38866	S000001219	432	8
YER182W	P40098	S000000984	244	5
YDR070C	Q12497	S000002477	93	4
YBR047W	P38231	S000000251	175	2
YLR077W	Q08023	S000004067	583	12
YLR454W	Q06179	S000004446	2628	12
YPL103C	Q02883	S000006024	468	16
YFL046W	P43557	S000001848	207	6
YJL161W	P46998	S000003697	180	10
YPL222W	Q08968	S000006143	688	16
YNL168C	P53889	S000005112	259	14
YMR221C	Q04991	S000004834	504	13
YDL222C	Q07651	S000002381	309	4
YKR049C	P36141	S000001757	133	11
YGR052W	P53233	S000003284	369	7
YER038W-A	A0A023PZB3	S000028746	126	5
YER004W	P40008	S000000806	231	5
YMR020W	P50264	S000004622	508	13
YBL013W	P32785	S000000109	401	2
YDR110W	O13329	S000002517	566	4
YNL256W	P53848	S000005200	824	14
YGR267C	P51601	S000003499	243	7
YMR113W	Q12676	S000004719	427	13
YKR009C	Q02207	S000001717	900	11
YNR047W	P53739	S000005330	893	14
YNL135C	P20081	S000005079	114	14
YDR519W	P32472	S000002927	135	4
YML074C	P38911	S000004539	411	13
YLR449W	Q06205	S000004441	392	12
YLL043W	P23900	S000003966	669	12
YLL029W	Q07825	S000003952	749	12
YEL047C	P32614	S000000773	470	5
YLR214W	P32791	S000004204	686	12
YKL220C	P36033	S000001703	711	11
YOR381W	Q08905	S000005908	711	15
YNR060W	P53746	S000005343	719	14
YOR384W	Q08908	S000005911	694	15
YLL051C	Q12473	S000003974	712	12
YOL152W	Q12333	S000005512	620	15
YLR047C	Q12209	S000004037	686	12
YPL141C	Q03002	S000006062	865	16
YCL026C-A	P37261	S000000589	193	3
YDR373W	Q06389	S000002781	190	4
YLR060W	P15624	S000004050	595	12
YFL022C	P15625	S000001872	503	6
YOR324C	Q99332	S000005851	602	15
YAL028W	P39734	S000000026	528	1
YOR271C	Q12029	S000005797	327	15
YHR049W	P38777	S000001091	243	8
YMR222C	Q05015	S000004835	223	13
YOR280C	Q99369	S000005806	266	15
YBR207W	P38310	S000000411	465	2
YER145C	P40088	S000000947	404	5
YCR076C	P25659	S000000672	250	3
YBL042C	P38196	S000000138	639	2
YPL262W	P08417	S000006183	488	16
YAL035W	P39730	S000000033	1002	1
YAL008W	P18411	S000000006	198	1
YAL034C	P28003	S000002134	413	1
YAL022C	P31381	S000000020	517	1
YAL019W	P31380	S000000017	1131	1
YHR128W	P18562	S000001170	216	8
YBR021W	P05316	S000000225	633	2
YCL027W	P11710	S000000532	512	3
YMR232W	Q05670	S000004845	677	13
YBL016W	P16892	S000000112	353	2
YDR024W	Q99341	S000002431	161	4
YIL097W	P40492	S000001359	516	9
YOR183W	Q08559	S000005709	129	15
YHR059W	P38783	S000001101	130	8
YCL058C	P25585	S000000563	152	3
YNL133C	P53913	S000005077	173	14
YLR068W	Q12247	S000004058	151	12
YGR196C	P46949	S000003428	817	7
YGL254W	P32805	S000003223	299	7
YBR179C	P38297	S000000383	855	2
YLR088W	P39012	S000004078	614	12
YLR459W	P41733	S000004451	394	12
YOR178C	P28006	S000005704	793	15
YMR250W	Q04792	S000004862	585	13
YBR020W	P04385	S000000224	528	2
YBR019C	P04397	S000000223	699	2
YOL051W	P19659	S000005411	1081	15
YLR081W	P13181	S000004071	574	12
YDR009W	P13045	S000002416	520	4
YPL248C	P04386	S000006169	881	16
YBR018C	P08431	S000000222	366	2
YML051W	P04387	S000004515	435	13
YER027C	Q04739	S000000829	417	5
YKR039W	P19145	S000001747	602	11
YHR089C	P28007	S000001131	205	8
YMR307W	P22146	S000004924	559	13
YLR343W	Q06135	S000004335	555	12
YMR215W	Q03655	S000004828	524	13
YOL132W	Q08271	S000005492	471	15
YOL030W	Q08193	S000005390	484	15
YFL021W	P43574	S000001873	510	6
YMR136W	P40209	S000004744	560	13
YLR013W	Q07928	S000004003	141	12
YIR013C	P40569	S000001452	121	9
YCL011C	P25555	S000000517	427	3
YNL062C	P41814	S000005006	478	14
YER025W	P32481	S000000827	527	5
YJL125C	P46959	S000003661	383	10
YOR260W	P09032	S000005786	578	15
YGR083C	P12754	S000003315	651	7
YDR211W	P32501	S000002619	712	4
YLR291C	P32502	S000004282	381	12
YER163C	P32656	S000000965	232	5
YGL195W	P33892	S000003163	2672	7
YFR009W	P43535	S000001905	752	6
YDR283C	P15442	S000002691	1659	4
YKR026C	P14741	S000001734	305	11
YEL009C	P03069	S000000735	281	5
YGR252W	Q03330	S000003484	439	7
YPL075W	P07261	S000005996	785	16
YNL199C	Q01722	S000005143	534	14
YDL226C	P35197	S000002385	352	4
YDR019C	P48015	S000002426	400	4
YMR189W	P49095	S000004801	1034	13
YAL044C	P39726	S000000042	170	1
YOR120W	P14065	S000005646	312	15
YEL042W	P32621	S000000768	518	5
YPR184W	Q06625	S000006388	1536	16
YPL110C	Q02979	S000006031	1223	16
YOR375C	P07262	S000005902	454	15
YDL215C	P33327	S000002374	1092	4
YAL062W	P39708	S000000058	457	1
YER136W	P39958	S000000938	451	5
YOR355W	P41913	S000005882	522	15
YBR187W	P38301	S000000391	280	2
YJR031C	P47102	S000003792	1408	10
YEL022W	P39993	S000000748	1459	5
YJR040W	P37020	S000003801	779	10
YAL048C	P39722	S000000046	662	1
YOR205C	Q08622	S000005731	556	15
YHR100C	P38812	S000001142	185	8
YLR091W	Q12393	S000004081	293	12
YGL057C	P53171	S000003025	287	7
YGL020C	P53192	S000002988	235	7
YER083C	P40056	S000000885	285	5
YDL100C	Q12154	S000002258	354	4
YOR164C	Q12125	S000005690	312	15
YCL073C	P25596	S000000575	615	3
YKR106W	P36173	S000001814	615	11
YKL104C	P14742	S000001587	717	11
YMR255W	Q04839	S000004868	188	13
YCL036W	P25370	S000000541	566	3
YDR358W	Q06336	S000002766	557	4
YHR108W	P38817	S000001150	585	8
YDL198C	P38988	S000002357	300	4
YHR061C	P38785	S000001103	314	8
YDR309C	Q06648	S000002717	383	4
YCL039W	P25569	S000000544	745	3
YMR135C	P40208	S000004742	455	13
YNL153C	P53900	S000005097	129	14
YEL003W	P40005	S000000729	111	5
YML094W	Q04493	S000004559	163	13
YDR507C	Q12263	S000002915	1142	4
YBR045C	P38229	S000000249	639	2
YER054C	P40036	S000000856	548	5
YPL137C	Q03016	S000006058	1276	16
YAL031C	P39732	S000000029	760	1
YDR152W	Q03768	S000002559	265	4
YDR096W	Q03833	S000002503	894	4
YNL255C	P53849	S000005199	153	14
YLR094C	Q12418	S000004084	502	12
YML006C	Q04233	S000004465	774	13
YCR098C	P25346	S000000695	518	3
YEL011W	P32775	S000000737	704	5
YER133W	P32598	S000000935	312	5
YMR311C	P41818	S000004928	229	13
YPR109W	Q06104	S000006313	294	16
YDL207W	Q12315	S000002366	538	4
YER107C	P40066	S000000909	365	5
YKR058W	P36143	S000001766	616	11
YJL137C	P47011	S000003673	380	10
YCL040W	P17709	S000000545	500	3
YPR035W	P32288	S000006239	370	16
YER040W	P18494	S000000842	730	5
YOR168W	P13188	S000005694	809	15
YML004C	P50107	S000004463	326	13
YDR272W	Q05584	S000002680	274	4
YER122C	P38682	S000000924	493	5
YOR040W	Q12320	S000005566	285	15
YPL091W	P41921	S000006012	483	16
YDL171C	Q12680	S000002330	2145	4
YEL046C	P37303	S000000772	387	5
YDR506C	Q04399	S000002914	608	4
YLR445W	Q06201	S000004437	188	12
YKR030W	P36125	S000001738	273	11
YFL017C	P43577	S000001877	159	6
YHR183W	P38720	S000001226	489	8
YGR256W	P53319	S000003488	492	7
YDR508C	P48813	S000002916	663	4
YOR320C	Q12096	S000005847	491	15
YJL184W	P46984	S000003720	123	10
YNL274C	P53839	S000005218	350	14
YHL031C	P38736	S000001023	223	8
YMR292W	Q03554	S000004906	138	13
YHR005C	P08539	S000001047	472	8
YER020W	P10823	S000000822	449	5
YOR371C	Q08886	S000005898	897	15
YAL056W	P39717	S000000052	880	1
YGR149W	P48236	S000003381	432	7
YDL022W	Q00055	S000002180	391	4
YOL059W	P41911	S000005420	440	15
YGL121C	P53130	S000003089	126	7
YPR160W	P06738	S000006364	902	16
YGR216C	P53306	S000003448	609	7
YGL142C	P30777	S000003110	616	7
YDR302W	Q06636	S000002710	219	4
YMR281W	P23797	S000004894	304	13
YLL031C	Q07830	S000003954	1017	12
YJR013W	P47088	S000003774	403	10
YNL038W	P53961	S000004983	229	14
YHR188C	P38875	S000001231	610	8
YDR434W	Q04080	S000002842	534	4
YBR004C	P38211	S000000208	433	2
YDR437W	Q04082	S000002845	140	4
YPL076W	P46961	S000005997	280	16
YDR331W	P49018	S000002739	411	4
YKL152C	P00950	S000001635	247	11
YDL021W	Q12008	S000002179	311	4
YOL056W	Q12326	S000005417	303	15
YOR262W	Q08726	S000005788	347	15
YLR243W	Q06543	S000004233	272	12
YIL053W	P41277	S000001315	250	9
YER062C	P40106	S000000864	250	5
YDL035C	Q12361	S000002193	961	4
YKR067W	P36148	S000001775	743	11
YKL026C	P36014	S000001509	167	11
YBR244W	P38143	S000000448	162	2
YLL035W	Q07845	S000003958	632	12
YPL223C	Q08969	S000006144	168	16
YOL151W	Q12068	S000005511	342	15
YHR104W	P38715	S000001146	327	8
YDR517W	Q04410	S000002925	372	4
YJR090C	P24814	S000003850	1151	10
YBR121C	P38088	S000000325	690	2
YPR081C	Q06817	S000006285	618	16
YCL035C	P25373	S000000540	110	3
YDR513W	P17695	S000002921	143	4
YDR098C	Q03835	S000002505	250	4
YER174C	P32642	S000000976	244	5
YPL059W	Q02784	S000005980	150	16
YDL010W	Q12438	S000002168	231	4
YBR014C	P38068	S000000218	203	2
YLR364W	Q05926	S000004356	109	12
YGR032W	P40989	S000003264	1895	7
YML048W	Q04697	S000004511	403	13
YJL101C	P32477	S000003637	678	10
YOL049W	Q08220	S000005409	491	15
YJL103C	P42950	S000003639	618	10
YLR293C	P32835	S000004284	219	12
YOR185C	P32836	S000005711	220	15
YFR015C	P23337	S000001911	708	6
YLR258W	P27472	S000004248	705	12
YDR221W	Q04924	S000002629	702	4
YGR102C	P53260	S000003334	183	7
YGR154C	P48239	S000003386	356	7
YMR251W	Q04806	S000004863	366	13
YML121W	Q00582	S000004590	310	13
YGR163W	P53290	S000003395	341	7
YGL181W	P40956	S000003149	396	7
YIR038C	P40582	S000001477	234	9
YLL060C	Q12390	S000003983	233	12
YEL017W	P39996	S000000743	337	5
YMR217W	P38625	S000004830	525	13
YDL238C	Q07729	S000002397	489	4
YLR289W	P46943	S000004280	645	12
YDR454C	P15454	S000002862	187	4
YGL084C	P53154	S000003052	560	7
YPL189W	Q08929	S000006110	609	16
YGL245W	P46655	S000003214	708	7
YHL032C	P32190	S000001024	709	8
YIL155C	P32191	S000001417	649	9
YIL041W	P40531	S000001303	326	9
YJL091C	P47026	S000003627	490	10
YMR192W	Q04322	S000004804	720	13
YOR070C	Q08484	S000005596	637	15
YPL249C	Q12344	S000006170	894	16
YJL044C	P32806	S000003580	458	10
YDL234C	P48365	S000002393	746	4
YFL027C	P43570	S000001867	497	6
YJL110C	P42944	S000003646	551	10
YPR008W	Q12753	S000006212	694	16
YFL031W	P41546	S000001863	238	6
YPR005C	Q01766	S000006209	294	16
YJL165C	P38970	S000003701	855	10
YOL089C	Q12180	S000005449	1030	15
YJR069C	P47119	S000003830	197	10
YLR256W	P0CE41	S000004246	1502	12
YGL237C	P06774	S000003206	265	7
YBL021C	P13434	S000000117	144	2
YKL109W	P14064	S000001592	554	11
YOR358W	Q02516	S000005885	242	15
YMR290C	Q03532	S000004903	505	13
YPL001W	Q12341	S000005922	374	16
YEL056W	P39984	S000000782	401	5
YCL026C-B	Q96VH4	S000007548	193	3
YKR084C	P32769	S000001792	611	11
YDL223C	Q07653	S000002382	1046	4
YJL033W	P20448	S000003570	770	10
YNL281W	P53834	S000005225	153	14
YCR065W	P25364	S000000661	564	3
YLR192C	Q05775	S000004182	265	12
YKL017C	P34243	S000001500	683	11
YNL021W	P53973	S000004966	706	14
YDR295C	Q06629	S000002703	674	4
YPR179C	Q06623	S000006383	655	16
YDR014W-A	Q03937	S000113613	162	4
YNL014W	P53978	S000004959	1044	14
YDR458C	Q03281	S000002866	663	4
YBL032W	P38199	S000000128	381	2
YKR017C	P36113	S000001725	551	11
YDR266C	Q05580	S000002674	639	4
YDR047W	P32347	S000002454	362	4
YDR044W	P11353	S000002451	328	4
YER014W	P40012	S000000816	539	5
YOR176W	P16622	S000005702	393	15
YDR232W	P09950	S000002640	548	4
YGL040C	P05373	S000003008	342	7
YDL119C	Q07534	S000002277	307	4
YDL205C	P28789	S000002364	327	4
YOR278W	P06174	S000005804	275	15
YOR227W	Q12276	S000005753	1246	15
YMR293C	Q03557	S000004907	464	13
YOR237W	P35843	S000005763	434	15
YMR207C	P32874	S000004820	2273	13
YMR110C	Q04458	S000004716	532	13
YPL254W	Q12060	S000006175	488	16
YGL251C	P51979	S000003220	1187	7
YGR187C	P48362	S000003419	394	7
YBR009C	P02309	S000000213	103	2
YNL030W	P02309	S000004975	103	14
YPL127C	P53551	S000006048	258	16
YBR010W	P61830	S000000214	136	2
YNL031C	P61830	S000004976	136	14
YEL059W	P39982	S000000785	102	5
YLL022C	Q12373	S000003945	385	12
YDR317W	Q06674	S000002725	414	4
YGR191W	P06775	S000003423	603	7
YBL008W	P32479	S000000104	840	2
YOR038C	P32480	S000005564	875	15
YJR140C	P47171	S000003901	1648	10
YER055C	P00498	S000000857	297	5
YFR025C	P38635	S000001921	335	6
YOR202W	P06633	S000005728	220	15
YCL030C	P00815	S000000535	799	3
YIL116W	P07172	S000001378	385	9
YIL020C	P40545	S000001282	261	9
YBR248C	P33734	S000000452	552	2
YJR055W	P46973	S000003816	164	10
YDR420W	P41809	S000002828	1802	4
YMR161W	P48353	S000004771	224	13
YDR528W	Q04429	S000002936	423	4
YER057C	P40037	S000000859	129	5
YML075C	P12683	S000004540	1054	13
YLR450W	P12684	S000004442	1045	12
YOL095C	Q12039	S000005455	706	15
YCL066W	P0CY07	S000000571	175	3
YCL067C	P0CY09	S000000572	210	3
YDR174W	Q03973	S000002581	246	4
YCR097W	P0CY11	S000000694	126	3
YCR096C	P0CY13	S000000692	119	3
YOR032C	Q12398	S000005558	434	15
YJR147W	P47175	S000003908	358	10
YBR034C	P38074	S000000238	348	2
YLR205C	P32339	S000004195	317	12
YGL077C	P19807	S000003045	563	7
YDL125C	Q04344	S000002283	158	4
YDR305C	P49775	S000002713	206	4
YOR258W	Q08702	S000005784	217	15
YDL227C	P09932	S000002386	586	4
YJR075W	P47124	S000003836	396	10
YMR032W	Q05080	S000004635	669	13
YLR113W	P32485	S000004103	435	12
YNR055C	P53389	S000005338	586	14
YDR158W	P13663	S000002565	365	4
YER052C	P10869	S000000854	527	5
YJR139C	P31116	S000003900	359	10
YIL072W	P20050	S000001334	605	9
YGL033W	P53187	S000003001	214	7
YMR251W-A	Q05827	S000004864	59	13
YPR068C	Q12214	S000006272	470	16
YGL194C	P53096	S000003162	452	7
YPL116W	Q02959	S000006037	697	16
YIL112W	P40480	S000001374	1083	9
YMR172W	Q03213	S000004783	719	13
YKL084W	P36078	S000001567	116	11
YPR193C	Q06592	S000006397	156	16
YEL066W	P39979	S000000792	161	5
YBR215W	Q01448	S000000419	625	2
YOL155C	Q05164	S000005515	967	15
YIL110W	P40481	S000001372	377	9
YDR138W	P17629	S000002545	752	4
YDR399W	Q04178	S000002807	221	4
YNL004W	P38922	S000004949	454	14
YOL013C	Q08109	S000005373	551	15
YLR207W	Q05787	S000004197	833	12
YLR301W	Q05905	S000004292	244	12
YOR267C	Q08732	S000005793	759	15
YOL123W	Q99383	S000005483	534	15
YDR291W	Q05549	S000002699	1077	4
YPL204W	P29295	S000006125	494	16
YOL133W	Q08273	S000005493	121	15
YLR097C	Q12347	S000004087	344	12
YMR186W	P15108	S000004798	705	13
YHL002W	P38753	S000000994	452	8
YGL073W	P10961	S000003041	833	7
YMR288W	P49955	S000004901	971	13
YOR319W	Q99181	S000005846	213	15
YKL138C-A	P69852	S000028421	69	11
YKL101W	P34244	S000001584	1518	11
YBR133C	P38274	S000000337	827	2
YBR272C	P38348	S000000476	480	2
YLL026W	P31539	S000003949	908	12
YOR020C	P38910	S000005546	106	15
YFL014W	P22943	S000001880	109	6
YJL159W	P32478	S000003695	413	10
YBR072W	P15992	S000000276	214	2
YCR021C	P25619	S000000615	332	3
YDR533C	Q04432	S000002941	237	4
YPL280W	Q08992	S000006201	237	16
YOR391C	Q08914	S000005918	237	15
YDR171W	Q12329	S000002578	375	4
YLR259C	P19882	S000004249	572	12
YDR258C	P33416	S000002666	811	4
YPL240C	P02829	S000006161	709	16
YOL068C	P53685	S000005429	503	15
YPL015C	P53686	S000005936	357	16
YOR025W	P53687	S000005551	447	15
YDR191W	P53688	S000002599	370	4
YGR223C	P50079	S000003455	448	7
YDR225W	P04911	S000002633	132	4
YBL003C	P04912	S000000099	132	2
YDR224C	P02293	S000002632	131	4
YBL002W	P02294	S000000098	131	2
YHR067W	P38790	S000001109	280	8
YCR020W-B	Q9URQ5	S000006439	78	3
YPR033C	P07263	S000006237	546	16
YOL012C	Q12692	S000005372	134	15
YGR268C	P40325	S000003500	198	7
YOR284W	Q12134	S000005810	243	15
YNR032C-A	Q6Q546	S000007251	73	14
YML058W-A	Q6Q5K6	S000007472	68	13
YJR036C	P40985	S000003797	892	10
YGL141W	P53119	S000003109	910	7
YGL168W	P45820	S000003136	110	7
YPL244C	Q12520	S000006165	339	16
YER039C	P0CE11	S000000841	249	5
YFR053C	P04806	S000001949	485	6
YGL253W	P04807	S000003222	486	7
YFL011W	P43581	S000001883	546	6
YOL156W	P54862	S000005516	567	15
YIL170W	P40441	S000001432	457	9
YEL069C	P39924	S000000795	564	5
YNL318C	P42833	S000005262	540	14
YDL245C	P54854	S000002404	567	4
YJR158W	P47185	S000003919	567	10
YNR072W	P53631	S000005355	564	14
YHR094C	P32465	S000001136	570	8
YMR011W	P23585	S000004613	541	13
YDR345C	P32466	S000002753	567	4
YHR092C	P32467	S000001134	576	8
YHR096C	P38695	S000001138	592	8
YDR343C	P39003	S000002751	570	4
YDR342C	P39004	S000002750	570	4
YJL214W	P40886	S000003750	569	10
YJL219W	P40885	S000003755	567	10
YKL189W	P32464	S000001672	399	11
YEL034W	P23301	S000000760	157	5
YIR037W	P40581	S000001476	163	9
YOR126C	P41734	S000005652	238	15
YJR122W	P47158	S000003883	497	10
YNL164C	P53892	S000005108	351	14
YIL090W	P40499	S000001352	491	9
YER065C	P28240	S000000867	557	5
YPR006C	Q12031	S000006210	575	16
YER078C	P40051	S000000880	511	5
YBR157C	P38284	S000000361	255	2
YJL077C	P47034	S000003613	131	10
YLR099C	Q12385	S000004089	394	12
YMR195W	Q04329	S000004808	127	13
YNL037C	P28834	S000004982	360	14
YOR136W	P28241	S000005662	369	15
YPL117C	P15496	S000006038	288	16
YDL066W	P21954	S000002224	428	4
YLR174W	P41939	S000004164	412	12
YNL009W	P53982	S000004954	420	14
YJL146W	P46958	S000003682	469	10
YFL013C	P43579	S000001881	692	6
YNL215W	P40154	S000005159	320	14
YLR052W	Q12345	S000004042	250	12
YOR189W	Q08561	S000005715	116	15
YER092W	P40060	S000000894	125	5
YEL044W	P32617	S000000770	166	5
YBR159W	P38286	S000000363	347	2
YLR223C	P39520	S000004213	1085	12
YOL023W	P25038	S000005383	676	15
YFR017C	P43598	S000001913	195	6
YNL157W	P53897	S000005101	168	14
YHR132W-A	Q9P305	S000007496	131	8
YHR187W	P38874	S000001230	309	8
YLR384C	Q06706	S000004376	1349	12
YJL057C	P47042	S000003593	667	10
YJR118C	P47155	S000003879	203	10
YBL076C	P09436	S000000172	1072	2
YER086W	P00927	S000000888	576	5
YMR108W	P07342	S000004714	687	13
YJR016C	P39522	S000003777	585	10
YLR355C	P06168	S000004347	395	12
YCL009C	P25605	S000000515	309	3
YGR287C	P53051	S000003519	589	7
YOL157C	Q08295	S000005517	589	15
YIL172C	P0CW40	S000001434	589	9
YJL221C	P0CW41	S000003757	589	10
YJL216C	P40884	S000003752	581	10
YAR073W	P39567	S000000095	403	1
YHR216W	P38697	S000001259	523	8
YLR432W	P50095	S000004424	523	12
YML056C	P50094	S000004520	524	13
YJR094C	P21190	S000003854	360	10
YJL106W	P32581	S000003642	645	10
YGL192W	P41833	S000003160	600	7
YCR046C	P25626	S000000642	169	3
YCR071C	P25642	S000000667	146	3
YLR309C	Q06704	S000004300	911	12
YJR138W	P47170	S000003899	1584	10
YJL082W	P47031	S000003618	731	10
YBR107C	P38265	S000000311	245	2
YGR031W	P53219	S000003263	342	7
YMR150C	P28627	S000004758	190	13
YMR035W	P46972	S000004638	177	13
YIL154C	P32351	S000001416	346	9
YHR148W	P32899	S000001191	183	8
YNL075W	P53941	S000005019	290	14
YPL099C	Q02888	S000006020	182	16
YIR024C	P40576	S000001463	216	9
YDL181W	P01097	S000002340	85	4
YHR046C	P38710	S000001088	295	8
YDR287W	Q05533	S000002695	292	4
YNL152W	P53901	S000005096	409	14
YJL153C	P11986	S000003689	533	10
YDR123C	P26798	S000002530	304	4
YOL108C	P13902	S000005468	151	15
YGL150C	P53115	S000003118	1489	7
YMR204C	Q03694	S000004817	420	13
YMR163C	Q03824	S000004773	705	13
YIL002C	P40559	S000001264	946	9
YNL106C	P50942	S000005050	1183	14
YOR109W	Q12271	S000005635	1107	15
YOL065C	Q08227	S000005426	384	15
YLR095C	Q12072	S000004085	812	12
YFR013W	P43596	S000001909	787	6
YMR044W	Q04213	S000004647	475	13
YHR085W	P38803	S000001127	334	8
YNL182C	P53877	S000005126	555	14
YDR315C	Q06667	S000002723	281	4
YPL209C	P38991	S000006130	367	16
YBR011C	P00817	S000000215	287	2
YDR072C	P38954	S000002479	527	4
YPL242C	Q12280	S000006163	1495	16
YBR140C	P18963	S000000344	3092	2
YOL081W	P19158	S000005441	3079	15
YOL015W	Q08118	S000005375	586	15
YOR013W	Q12479	S000005539	156	15
YOR235W	Q08630	S000005761	104	15
YOR135C	Q08522	S000005661	113	15
YPL017C	Q02733	S000005938	499	16
YPR038W	Q6B0V8	S000006242	119	16
YJL037W	P47056	S000003574	224	10
YLL033W	Q07843	S000003956	230	12
YDR112W	A0A023PXB5	S000002519	102	4
YLR247C	Q06554	S000004237	1556	12
YMR073C	Q04772	S000004677	201	13
YEL001C	P40006	S000000727	225	5
YOR044W	Q08416	S000005570	157	15
YIR036C	P40580	S000001475	263	9
YLR021W	Q07951	S000004011	179	12
YDR332W	Q06683	S000002740	689	4
YDR540C	Q03036	S000002948	179	4
YFR038W	P43610	S000001934	853	6
YFR043C	P43615	S000001939	237	6
YFR055W	P43623	S000001952	340	6
YJL051W	P47046	S000003587	822	10
YJL142C	P47010	S000003678	130	10
YHR079C	P32361	S000001121	1115	8
YIL026C	P40541	S000001288	1150	9
YKR019C	P36115	S000001727	615	11
YLL027W	Q07821	S000003950	250	12
YPR067W	Q12425	S000006271	185	16
YER019W	P40015	S000000821	477	5
YER180C	P32645	S000000982	267	5
YER048W-A	Q6Q560	S000007237	94	5
YMR081C	P32488	S000004686	338	13
YPL040C	P48526	S000005961	1002	16
YOR155C	Q99312	S000005681	450	15
YPR106W	Q06098	S000006310	443	16
YNL265C	P53843	S000005209	298	14
YBR086C	P38250	S000000290	946	2
YIR005W	P40565	S000001444	148	9
YPL135W	Q03020	S000006056	165	16
YOR226C	Q12056	S000005752	156	15
YBR245C	P38144	S000000449	1129	2
YOR304W	Q08773	S000005831	1120	15
YJR050W	P21374	S000003811	235	10
YGL133W	P53125	S000003101	1264	7
YDR497C	P30605	S000002905	584	4
YOL103W	P30606	S000005463	609	15
YML068W	Q04638	S000004533	464	13
YDR229W	Q04934	S000002637	453	4
YDL115C	Q07532	S000002273	353	4
YKL032C	P33417	S000001515	597	11
YDR492W	Q03419	S000002900	316	4
YOL002C	Q12442	S000005362	317	15
YLR023C	Q07959	S000004013	543	12
YOL101C	Q99393	S000005461	312	15
YGL018C	P53193	S000002986	184	7
YJL073W	P40358	S000003609	645	10
YKL217W	P36035	S000001700	616	11
YER051W	P40034	S000000853	492	5
YJR119C	P47156	S000003880	728	10
YPR061C	Q12350	S000006265	301	16
YLR331C	O13555	S000004323	125	12
YDR475C	Q03361	S000002883	876	4
YPR169W	Q06214	S000006373	492	16
YNL227C	P53863	S000005171	590	14
YJL162C	P46997	S000003698	583	10
YJR097W	P47138	S000003858	172	10
YLL057C	Q12358	S000003980	412	12
YMR132C	P40206	S000004739	208	13
YMR294W	P36224	S000004908	373	13
YJR091C	P47135	S000003851	1091	10
YKR038C	P36132	S000001746	386	11
YBR017C	P38217	S000000221	918	2
YGL241W	P53067	S000003210	1004	7
YPL125W	Q02932	S000006046	1032	16
YGL016W	P32767	S000002984	1081	7
YER110C	P40069	S000000912	1113	5
YLR347C	Q06142	S000004339	861	12
YNL188W	P11927	S000005132	433	14
YJL034W	P16474	S000003571	682	10
YPR141C	P17119	S000006345	729	16
YCL055W	P25583	S000000560	335	3
YMR065W	Q04746	S000004669	504	13
YPL269W	P32526	S000006190	644	16
YCL024W	P25389	S000000529	1037	3
YJR054W	P47114	S000003815	497	10
YDR017C	Q12494	S000002424	1050	4
YKL161C	P36005	S000001644	433	11
YFR042W	P43614	S000001938	200	6
YDR367W	Q06346	S000002775	221	4
YHR158C	P38853	S000001201	1164	8
YGR238C	P50090	S000003470	882	7
YPL263C	Q08979	S000006184	651	16
YPL145C	P35844	S000006066	434	16
YGL203C	P09620	S000003171	729	7
YNL238W	P13134	S000005182	814	14
YIL125W	P20967	S000001387	1014	9
YDR148C	P19262	S000002555	463	4
YJL094C	P40309	S000003630	873	10
YHR102W	P38692	S000001144	1080	8
YDR122W	P13185	S000002529	1064	4
YLR096W	P13186	S000004086	1147	12
YDL108W	P06242	S000002266	306	4
[truncated: 4,727 more rows]
