# Supplementary material for: Proteome allocations change linearly with the specific growth rate of Saccharomyces cerevisiae under glucose limitation
Source: Nat Commun. 2022 May 20;13:2819. doi: 10.1038/s41467-022-30513-2 (PMC9122918; doi:10.1038/s41467-022-30513-2)
Supplement: Supplementary file 8 — Supplementary Software [file 41467_2022_30513_MOESM8_ESM.zip › NCOMMS-21-15807B_supp-soft/Code_09_Correlation_between_protein_and_aminotacyl-tRNA_biosynthesis/tRNA_Fluxes_proteome.xlsx]

## Sheet: Flux
Rxn name	Rxn description	Formula	Gene_reaction_association	D1-flux	D2-flux	D3-flux	D4-flux	D5-flux	D6-flux	D7-flux	D8-flux	D9-flux
r_0157	alanyl-tRNA synthetase	s_0434 + s_0955 + s_1582 <=> s_0404 + s_0423 + s_0633	YOR335C	0.0124181	0.0182364	0.0486195	0.0669426	0.100593	0.116018	0.120935	0.16353	0.165405
r_0209	arginyl-tRNA synthetase	s_0434 + s_0965 + s_1583 <=> s_0423 + s_0428 + s_0633	YDR341C	0.00434958	0.0063875	0.0170295	0.0234474	0.0352339	0.0406367	0.042359	0.0572784	0.057935
r_0210	arginyl-tRNA synthetase	s_0437 + s_0967 + s_1584 <=> s_0424 + s_0429 + s_0636	YHR091C	0	0	0	0	0	0	0	0	0
r_0212	Asparaginyl-tRNA synthetase	s_0434 + s_0969 + s_1585 <=> s_0423 + s_0430 + s_0633	YHR019C	0.00275266	0.00404237	0.0107772	0.0148388	0.022298	0.0257172	0.0268072	0.036249	0.0366645
r_0213	asparaginyl-tRNA synthetase, miotchondrial	s_0437 + s_0971 + s_1586 <=> s_0424 + s_0431 + s_0636	YCR024C	0	0	0	0	0	0	0	0	0
r_0220	Aspartyl-tRNA synthetase	s_0434 + s_0973 + s_1587 <=> s_0423 + s_0432 + s_0633	YLL018C	0.00805228	0.011825	0.0315264	0.0434076	0.0652277	0.0752297	0.0784182	0.106038	0.107254
r_0221	Aspartyl-tRNA synthetase	s_0437 + s_0975 + s_1588 <=> s_0424 + s_0433 + s_0636	YPL104W	0	0	0	0	0	0	0	0	0
r_0313	cysteinyl-tRNA synthetase	s_0434 + s_0981 + s_1589 <=> s_0423 + s_0542 + s_0633	YNL247W	0.000178639	0.000262337	0.000699408	0.000962993	0.00144707	0.00166896	0.0017397	0.00235244	0.00237941
r_0478	glutaminyl-tRNA synthetase	s_0434 + s_0999 + s_1590 <=> s_0423 + s_0633 + s_0747	YOR168W	0.00285281	0.00418944	0.0111693	0.0153787	0.0231092	0.0266528	0.0277825	0.0375678	0.0379984
r_0479	glutamyl-tRNA synthetase	s_0434 + s_0991 + s_1591 <=> s_0423 + s_0633 + s_0748	YGL245W	0.00816867	0.0119959	0.031982	0.044035	0.0661705	0.076317	0.0795517	0.107571	0.108804
r_0480	glutamyl-tRNA synthetase	s_0437 + s_0993 + s_1592 <=> s_0424 + s_0636 + s_0749	YOL033W	0	0	0	0	0	0	0	0	0
r_0512	glycyl-tRNA synthetase	s_0434 + s_1003 + s_1593 <=> s_0423 + s_0633 + s_0757	YBR121C	0.00786011	0.0115428	0.030774	0.0423717	0.063671	0.0734343	0.0765467	0.103507	0.104694
r_0512	glycyl-tRNA synthetase	s_0434 + s_1003 + s_1593 <=> s_0423 + s_0633 + s_0757	YPR081C	0.00786011	0.0115428	0.030774	0.0423717	0.063671	0.0734343	0.0765467	0.103507	0.104694
r_0539	histidyl-tRNA synthetase	s_0434 + s_1006 + s_1594 <=> s_0423 + s_0633 + s_0832	YPR033C	0.00179451	0.00263529	0.00702588	0.0096737	0.0145365	0.0167655	0.0174761	0.0236313	0.0239022
r_0540	histidyl-tRNA synthetase	s_0437 + s_1008 + s_1595 <=> s_0424 + s_0636 + s_0833	YPR033C	0	0	0	0	0	0	0	0	0
r_0665	isoleucyl-tRNA synthetase	s_0434 + s_1016 + s_1596 <=> s_0423 + s_0633 + s_0847	YBL076C	0.00521571	0.00765944	0.0204206	0.0281165	0.04225	0.0487286	0.0507939	0.0686842	0.0694715
r_0666	isoleucyl-tRNA synthetase	s_0437 + s_1018 + s_1597 <=> s_0424 + s_0636 + s_0848	YPL040C	0	0	0	0	0	0	0	0	0
r_0701	leucyl-tRNA synthetase	s_0434 + s_1021 + s_1598 <=> s_0423 + s_0633 + s_1077	YPL160W	0.00802251	0.0117813	0.0314098	0.0432471	0.0649865	0.0749515	0.0781283	0.105646	0.106857
r_0702	leucyl-tRNA synthetase	s_0437 + s_1023 + s_1599 <=> s_0424 + s_0636 + s_1078	YLR382C	0	0	0	0	0	0	0	0	0
r_0711	lysyl-tRNA synthetase	s_0434 + s_1025 + s_1600 <=> s_0423 + s_0633 + s_1099	YDR037W	0.00774643	0.0113759	0.0303289	0.0417589	0.0627501	0.0723722	0.0754397	0.10201	0.10318
r_0712	lysyl-tRNA synthetase	s_0437 + s_1027 + s_1601 <=> s_0424 + s_0636 + s_1100	YNL073W	0	0	0	0	0	0	0	0	0
r_0728	methionyl-tRNA formyltransferase	s_0121 + s_1149 <=> s_0713 + s_0799 + s_1488	YBL013W	0	0	0	0	0	0	0	0	0
r_0729	methionyl-tRNA synthetase	s_0434 + s_1029 + s_1602 <=> s_0423 + s_0633 + s_1148	YGR264C	0.00137227	0.00201522	0.00537273	0.00739754	0.0111161	0.0128207	0.013364	0.018071	0.0182782
r_0730	methionyl-tRNA synthetase	s_0437 + s_1031 + s_1603 <=> s_0424 + s_0636 + s_1149	YGR171C	0	0	0	0	0	0	0	0	0
r_0852	phenylalanyl-tRNA synthetase	s_0434 + s_1032 + s_1604 <=> s_0423 + s_0633 + s_1314	YFL022C	0.0036242	0.00532226	0.0141895	0.0195371	0.0293579	0.0338597	0.0352948	0.0477261	0.0482731
r_0852	phenylalanyl-tRNA synthetase	s_0434 + s_1032 + s_1604 <=> s_0423 + s_0633 + s_1314	YLR060W	0.0036242	0.00532226	0.0141895	0.0195371	0.0293579	0.0338597	0.0352948	0.0477261	0.0482731
r_0853	phenylalanyl-tRNA synthetase	s_0437 + s_1034 + s_1605 <=> s_0424 + s_0636 + s_1315	YPR047W	0	0	0	0	0	0	0	0	0
r_0941	prolyl-tRNA synthetase	s_0434 + s_1035 + s_1606 <=> s_0423 + s_0633 + s_0794 + s_1379	YHR020W	0.00445785	0.00654649	0.0174534	0.024031	0.0361109	0.0416482	0.0434134	0.0587041	0.059377
r_0995	seryl-tRNA synthetase	s_0434 + s_1039 + s_1607 <=> s_0423 + s_0633 + s_1428	YDR023W	0.00501813	0.00736928	0.019647	0.0270513	0.0406495	0.0468826	0.0488697	0.0660822	0.0668397
r_0995	seryl-tRNA synthetase	s_0434 + s_1039 + s_1607 <=> s_0423 + s_0633 + s_1428	YHR011W	0.00501813	0.00736928	0.019647	0.0270513	0.0406495	0.0468826	0.0488697	0.0660822	0.0668397
r_1042	threonyl-tRNA synthetase	s_0434 + s_1045 + s_1608 <=> s_0423 + s_0633 + s_1491	YIL078W	0.00518053	0.00760776	0.0202828	0.0279268	0.041965	0.0483999	0.0504513	0.0682208	0.0690028
r_1043	threonyl-tRNA synthetase	s_0437 + s_1047 + s_1609 <=> s_0424 + s_0636 + s_1492	YKL194C	0	0	0	0	0	0	0	0	0
r_1057	tryptophanyl-tRNA synthetase	s_0434 + s_1048 + s_1610 <=> s_0423 + s_0633 + s_1527	YOL097C	0.000768688	0.00112884	0.00300958	0.00414379	0.00622678	0.00718159	0.00748598	0.0101226	0.0102387
r_1058	tryptophanyl-tRNA synthetase	s_0437 + s_1050 + s_1611 <=> s_0424 + s_0636 + s_1528	YDR268W	0	0	0	0	0	0	0	0	0
r_1066	tyrosyl-tRNA synthetase	s_0434 + s_1051 + s_1612 <=> s_0423 + s_0633 + s_1533	YGR185C	0.00276078	0.00405429	0.010809	0.0148826	0.0223638	0.025793	0.0268862	0.0363559	0.0367727
r_1067	tyrosyl-tRNA synthetase	s_0437 + s_1053 + s_1613 <=> s_0424 + s_0636 + s_1534	YPL097W	0	0	0	0	0	0	0	0	0
r_1089	valyl-tRNA synthetase	s_0434 + s_1056 + s_1614 <=> s_0423 + s_0633 + s_1561	YGR094W	0.00716179	0.0105173	0.0280399	0.0386073	0.0580143	0.0669102	0.0697461	0.0943115	0.0953926

## Sheet: Protome
SystemID	C_025	C_05	C_10	C_15	C_20	C_25	C_30	C_35	C_40
YPL231W	79696.8	114022	135458	140956	91958	85750.3	86243.5	75197.8	62676.4
YNR016C	79526.5	81805.1	67469.3	62480.3	42534.1	45379.5	52540.9	48568.9	40994.8
YJL130C	38598.6	41091.1	49794.8	53158.2	38670.1	41465.9	45205.3	51205.5	47492.7
YKL182W	68367.4	95967.1	114187	117967	76070.8	71145	71051.3	62247	51331.1
YJL080C	15567.7	16818.8	22046.8	25847.4	19858.7	24164.8	26041.4	30108.9	28659.5
YJR137C	20487.6	28931.9	42275	49100.9	38613.8	46644.5	51829.8	55397.4	52690.4
YMR229C	4556.95	5098.71	7049.9	8551.6	6884.98	8437.38	8772.89	9672.38	9629.61
YDL171C	8882.44	10766.9	16385.9	19237.2	14775	15340.1	16025.4	14602.6	12608.2
YBR079C	17555.3	19292.6	25180.1	30445.8	24679.9	29793	31744.9	32754.6	30280
YGL173C	4214.57	4479.13	5905.65	6139.54	4892.78	5253.02	5516.91	5603.02	5145.72
YOR341W	5305.89	6129.07	7947.45	9133.38	7307.93	8476.18	9211.34	9434.91	9471.67
YMR012W	13467	14582.2	22574.1	28764.5	24526.9	31848.1	41580.8	39971.3	35176.3
YER091C	129693	188227	312665	397658	325740	439833	532568	584229	534864
YLL026W	362408	303274	195449	144936	55819.9	36185.4	34892	38357.2	31867.9
YPL106C	172858	166810	156140	177627	129223	153083	156650	159198	148625
YLR106C	627.518	675.46	820.004	719.335	536.359	641.697	671.187	633.582	507.502
YDR127W	13251.1	15421.6	18350.6	20124.3	13703.3	14520.7	17104.8	17759.5	16237.6
YGL206C	18829.2	18805.2	19376.4	20052.9	14185.2	14609.8	14327.4	13596.7	11041.3
YLR249W	69106.1	88740.7	157186	203866	174353	221997	250268	301067	293872
YDR258C	73676.5	64533.4	48683.2	40848.4	24067.4	22956.4	22334.6	20430.7	15229.6
YGR094W	23047.5	26496.9	35422.4	39275.5	29561.5	32901	37249.4	40892.9	38983
YBL022C	7511.97	7308.6	8866.58	10051.2	8254.24	9839.74	11688.4	11863.1	10121
YFR030W	8989.31	14289.4	25119.1	31346.5	25419.1	30782.9	34446.3	35840.1	34916.4
YBR115C	10116.1	12307.5	15864.6	16181.4	10491.9	10583.7	11745	15015.3	16142.8
YDL185W	39373.8	39195.2	47966.3	54268	42769.7	49245.6	48816.5	56860.1	53345.7
YOR326W	1870.99	1980.27	2723.47	2846.79	2199.39	2577.63	2591.63	2625.16	2403.54
YOR335C	17584.8	20992.3	28289.7	33088.4	26234.3	30806.6	33007	36273.5	33054
YGR204W	26516.5	32494.7	47851	56575.9	43249.7	51018.8	54251.8	58768.4	58861.7
YPL160W	19062.5	20160.7	26291.5	29443.2	23300.4	27729.8	29949.5	35460.5	35387.4
YBL076C	16133.4	18225.1	23458	25642.1	18381.1	19745	21850.3	25393.7	25616.3
YKL157W	23241.2	21039.8	20279.6	20424.9	13610.7	13099.1	12057.6	10722.8	9597.77
YKL210W	26150.5	28165.9	31461.1	33568.9	24197.2	25812.8	25179.1	26976.8	24341.2
YKR009C	53789.9	57581.9	43793.6	40866.1	27809.5	26464.4	16209.1	3725.8	1560.15
YMR031C	22037.6	23324.1	20720.1	19501.3	12414	12021.4	9813.55	9467.95	7361.29
YPL226W	7176.67	7375.05	8255.77	9008.28	6984.96	8229.11	8953.35	11776.6	12497.1
YMR186W	448619	399766	339999	371097	260559	311373	304713	302075	281966
YOR133W	203272	203105	234932	282486	213836	255773	303438	345598	324450
YGL195W	2412.31	2604.32	3398.37	3808.57	2930.8	2986.84	3203.83	3516.8	3258.22
YKR095W	2565.96	2862.31	3342.64	4901.81	2569.78	2657.67	2182.98	2423.66	2105.23
YLL024C	147289	144489	120377	116311	76391.5	82303.1	83707.8	90185.1	82475
YGR240C	55235.2	54348.2	54197.6	57909.4	42877.7	50293.8	56337.7	59627.6	55055.9
YGL245W	39196.7	42619.1	51973.1	61637.7	51580.7	62340.8	63420	69275.4	62296
YDL223C	14938.6	13234.8	10042.8	6818.64	1462.85	1114.9	1042.91	1497.34	1144.19
YAL005C	1.25244e+06	1.24848e+06	971605	892787	544601	497371	474098	444166	326806
YOR027W	232125	204970	142983	128826	75895.4	79744.4	75520.1	66978.6	60115.6
YGR061C	18888.4	22037.1	27034.3	31798.6	23393.4	27974.2	30967.8	31651.1	31054.4
YAL035W	13750.3	14442.5	19223	23567.4	19100.9	23459.1	25263.7	26064.1	24728.1
YDR150W	2683.76	2842.91	3176	3737.29	2857.67	3236.25	3238.75	2855.83	2339.8
YNL121C	22813.2	25121.5	35113.7	42288.7	36252.5	45765.7	53470.6	57084	49670.2
YBR169C	43515.4	39796.9	23957.4	17250.9	5086.6	2362.55	1981.29	1195	1626.78
YIL078W	34506	32807.5	42594.1	49705.6	39538.1	47441.4	48900.2	50452.7	46687.9
YJL034W	64587.4	61421.3	63759	68368.8	45856.2	46993.1	49707.7	54868.1	51419.5
YLR304C	107998	114070	149629	177565	145561	200334	247075	251937	189444
YBR121C	1598.71	1710.88	2304.65	2753.27	2300.15	2785.43	2974.43	3086.26	2744.33
YPL240C	70083.5	55193.4	36981.4	31884.9	17840.8	18246.7	20253	20182.8	18252.1
YJR109C	33601.7	51714.7	74548.3	67733.1	37563.8	28631.7	27464	31339.6	30938.7
YGL156W	16525.4	13731.3	10533.6	7775.62	3535.55	2345.69	1737.16	1236.34	796.621
YOR317W	35007.2	33898.6	36693	36162.9	24433.8	21533.3	12929.5	12988.4	15664.2
YIL075C	13869.3	13749.8	13900.6	14861.4	9972.56	10264.3	10070.4	10060.7	9643.36
YDL140C	5476.59	5866.47	7647.59	8228.13	6349.66	6865.65	7232.51	7317.59	6611.74
YGL009C	37905.2	42633.4	53724.4	65123.1	54961.4	69009.7	74500.8	71049.7	63228.2
YKR001C	22290.2	21742.5	22979.8	24831.2	18110.7	19018.7	18702.8	16984.6	14804.3
YDL215C	15648.8	15271.6	19293.8	19939.3	14798.9	14998.2	8538.39	2694.12	1722.85
YCR012W	1.07559e+06	1.0572e+06	768079	686479	380738	379656	431798	418230	357534
YGL062W	65906.3	72702.2	92727.6	98765.7	76349.3	96311.9	107016	110914	92374
YOR374W	1.34959e+06	1.35166e+06	1.34541e+06	1.37969e+06	1.01322e+06	1.08187e+06	518622	128552	71773.5
YGR130C	25397.1	25565.2	23469.1	22220	14037.4	13446.6	10759.6	9869.1	7967.66
YDL145C	14072.5	14010.5	16235	18154.1	12873.9	14460.4	14653.5	14735.4	13389.6
YGR264C	5326.31	5783.02	8389.84	9846.88	8171.32	9651.84	10132.9	11951.8	12419.5
YLR335W	4525.03	4173.39	5177.48	5479.81	4134.62	4741.28	4728.16	4883.85	4757.36
YHR020W	15310.5	17036.1	24414.6	28838.5	23186.5	27757.9	30555.1	35009	34717.2
YOR198C	32292.6	34444.7	46312.4	55183.9	42029.3	46902.2	50928.8	45507.5	40929.6
YNL247W	5514.6	6269.48	9396.54	11522.2	9427.54	11432.2	12391.8	13428.3	12594.9
YLR410W	3170.05	2935.2	3490.99	3962.65	2895.29	3263.25	3068.99	3365.98	3049.97
YHR174W	724175	805800	793009	792759	476374	562943	627430	711377	732635
YJR045C	148472	136570	153353	182116	150804	193854	239631	263501	214958
YOR168W	13950	13169.8	15648.3	18170.8	15091.7	18554.4	20332.2	22335.9	21039.3
YLR259C	142934	122040	138192	158968	132841	168187	202173	200626	160241
YIL155C	147228	129686	109304	113363	82664.4	91516.3	78808.8	64331.8	37021
YBR218C	8872.52	12483.4	15354.2	16014	11593.3	12569.3	12304	12742	11910.7
YBR245C	1213.47	1382.82	1964.39	2283.14	1747.65	1913.02	2027.7	2135.42	1937.19
YML072C	1743.65	1872.07	2081.53	2141.29	1523.71	1699.56	1630.62	1640.22	1494.17
YBR084W	4307.78	5082.96	8066.92	9389.48	8011.24	10175.2	11631.8	12620.3	12830.9
YDL040C	4583.6	4546.29	6100.18	7066.68	5330.85	6174.87	6861.47	6732.16	6431.24
YGL205W	23253.8	26739.3	21213.9	17805.6	13539.4	14645.3	9687.16	3076.32	2561.06
YOR063W	233140	256368	335571	410949	339378	414774	435687	495266	464873
YDL126C	86433.4	81854.9	79955.3	83974.4	57867.2	58826.4	57402.7	56121.6	50572.4
YDR074W	12733.6	14142.2	17948.5	16600.7	9116.55	6952.91	6492.68	6031.45	4375.88
YHR027C	20650.6	20507.8	21994.9	23367.5	16838	16773.9	17130.6	17029.8	15924.6
YJL050W	2311.94	2312.7	2839.64	3237.86	2728.88	2986.88	3333.83	3871.1	3540.62
YGR192C	1.83576e+06	1.77623e+06	1.42608e+06	1.33866e+06	798284	866382	938242	1.01184e+06	937594
YER165W	61327.8	63533.1	81099.9	95875.5	77362.1	91580.7	96771.9	102181	94764.8
YGR116W	3027.47	3281.14	4196.3	4377.94	3433.86	3964.71	3975.43	4070.11	3376.99
YGR162W	9526.81	9419.61	12443.8	15418.6	12725.4	15253.1	17855.2	19173.2	18555.1
YCL030C	36786.7	52566.6	76401.4	81762.9	53157	52542.3	61119.1	78999.4	78698.7
YFL018C	70428.2	76226.6	90567.1	100526	77238.8	86470.5	89304.5	84727.1	65421.9
YIL125W	67744	67012.2	71301.5	77436.2	60426.4	68508.2	86262.6	77018.8	54039.9
YDR430C	2388.54	2300.95	3032.86	3762.95	2907.43	3707.65	4241.07	4111.6	3798.35
YER080W	8848.98	8614.57	9823.49	10944.6	8556.1	9799.76	9885.44	9289.46	7757.06
YJL020C	7510.92	7447.07	8303.89	7924.2	5734.15	5558.72	5159.76	4611.97	3980.52
YML128C	107342	107640	77661.5	52924.5	13507.9	3457.61	2681.3	3338.06	2738.79
YDR341C	24322.3	23701.5	26118.5	29126.2	21123.6	23490.5	23871	23102.5	21054
YLR429W	11345.7	10695.6	14905.6	16689.8	12736.5	14061.2	14311.3	14991.7	12847.5
YOL098C	3113.56	3137.92	3523.88	4076.35	2891.26	2976.02	3083.07	3276.51	3106.31
YML054C	59753.7	73013.4	76154.1	87217	75761.4	91533.1	84058.1	63419.3	46078.2
YGL026C	38728	51536.6	74446.5	78219.7	53080.6	51811.3	49705.6	59615.2	58200.7
YDR172W	30370.7	27259.6	28184.6	31776.8	23841.9	26423.4	27238.3	28133.7	26395.8
YOR151C	5968.46	6415.94	7632.69	8472.74	6318.88	7077.01	7259.08	7966.03	7549.43
YDL229W	147328	166066	233622	296874	255117	327094	388918	442388	426662
YGR155W	39747	44945.3	52741.6	60290.1	48126.5	59008.3	62194.9	67184.1	65141.2
YNL243W	6643.17	6553.82	7870.46	8379.27	5987.19	6747.18	6753.45	6819.33	6190.91
YMR105C	57482.7	54795	39079.2	31360.9	14929.7	7450.67	5772.18	6249.15	3826.04
YBL024W	10518.9	10925.2	13535.6	15376.1	11906.2	13916.8	13859	14011.2	13022.2
YDL195W	18608.4	17415.2	18566.8	20462.3	15343.1	17536.6	17884.6	19701.7	18090
YNL209W	3693.72	4216.05	5562.89	7012.21	5719.49	7497.93	8174.54	9077.8	8396.73
YDR238C	6034.31	6209.28	7577.61	8481.2	5970.35	6343.87	6229.74	6096.11	5649.63
YPL061W	194297	257403	394666	562393	423147	449776	411879	273632	249632
YPL093W	4836.07	6229.99	10273.2	13566.1	12077.3	14967.7	15952.2	18915	18352.8
YJR009C	130446	128638	91086.9	67554.4	34287.4	30874.5	48177.4	57619.8	54129
YBR011C	151586	164285	187736	205438	155665	178147	186146	197999	170819
YFR053C	434334	296296	174916	179228	120977	136496	142581	132377	107729
YOR361C	17261.8	19043.5	25049.5	29709	24411.8	29569.8	31690.8	33244.7	30486.6
YPR010C	4257.08	4779.92	6285.05	7255.85	5700.55	6570.3	6997.22	7488.79	7662.65
YDR293C	4185.91	3984.4	4326.36	4526.47	3055.82	2982.5	3027.24	3226	2774.13
YBR208C	194.292	#DIV/0!	#DIV/0!	#DIV/0!	127.875	#DIV/0!	#DIV/0!	#DIV/0!	#DIV/0!
YGL207W	9012.82	9664.78	11080.2	12311.6	8936.22	9637.8	9935.84	9627.88	8690.84
YJR064W	16920.6	17556	21344.9	24902.6	18915.2	22150.4	21984.2	22606.4	21329.9
YJL109C	363.907	432.925	541.875	647.233	452.037	444.914	599.567	617.997	621.112
YNL014W	4094.19	4362.28	2596.91	1592.45	716.226	#DIV/0!	#DIV/0!	#DIV/0!	#DIV/0!
YOL027C	7858.09	9061.96	12273.8	13547	10179.9	11677.1	12111.5	11582.6	10694.9
YLR197W	32814.4	33403	42844.6	49912.8	41687.3	51435.3	54815.2	58959	56444.6
YPR080W	1.01503e+06	1.0024e+06	1.23314e+06	1.39669e+06	1.09513e+06	1.33521e+06	1.38676e+06	1.39777e+06	1.26527e+06
YBL075C	126139	117792	60783.1	35641.4	4693.69	1001.61	922.225	1243.48	720.258
YJL041W	5565.19	5600.03	6405.92	7114.19	5557.28	6141.9	5802.91	5714.53	5287.74
YCL054W	1214.25	1209.21	1674.9	1947.11	1573.46	1938.44	2254.74	2378.14	2420.59
YLR058C	130519	154862	206437	248598	197615	236914	264625	318226	320434
YMR120C	54491	71058.7	98150.4	121596	97684.2	121366	134782	149699	138854
YJL200C	13224.4	18454	27404.7	31230.1	24667.4	29008.9	29534.2	36791.7	36966.2
YOR209C	9151.42	8950.92	10636.4	11844.5	8921.65	9956.06	9871.69	10786	10210.4
YOR206W	2176.11	2539.62	3366.78	3665.84	2756.27	3238.64	3441.02	3077.02	3011.12
YNL132W	3692	4014.46	4939.68	5704.5	4467.88	4938.15	4969.3	5673.61	5662.97
YMR169C	20575.7	18344.3	11590.1	7807.17	2137.14	1561.76	1636.51	1873.14	2524.14
YAL054C	286017	264847	209912	190468	126220	105899	39928.1	4019.47	3902.26
YJL052W	190612	235266	164563	129613	41452	18849.5	17303.8	12736.6	6784.62
YLR044C	381965	365374	324093	306717	185693	199844	239591	302130	382892
YNL241C	45973.3	45190.7	50504	54557.3	41116.2	44902.8	48733.1	53998.2	51701.1
YKL060C	815657	881460	850762	902013	596151	660685	631109	585637	518489
YFL022C	17504.5	18167.6	25148.6	30615.9	24961.2	30605.1	31795.2	34042.6	31148.8
YCR053W	41487.7	46365.1	59901.6	66136.4	47762.2	52036.9	51548.6	51376.9	46397.4
YER103W	89560.9	79343.8	41417.9	28210.6	6661.33	3180.88	2749.72	3359.74	2513.92
YCL057W	6714.08	7104.05	8417.2	8757.77	6822.29	7489.95	7897.26	8950.59	8408.45
YLL045C	189767	197243	261563	317176	254232	319163	330005	383666	371247
YGR218W	3516.19	3484.24	3756.49	4091.85	2568.86	2676.73	2864.98	2642.86	2454.1
YBR248C	11544.1	14049.1	21657.7	23766.5	17094.1	17981.1	17743.1	17929.4	17550.4
YHR158C	1580.69	1387.87	1487.91	1707.8	1211.93	1320.92	1350.49	1499.43	1046.71
YEL031W	3284.97	3842.37	5665.75	6584.22	4786.37	5382.44	5378	5479.64	4976.4
YER006W	4682.87	5490.8	8227.59	9796.69	8486.03	9864.66	9918.15	10035.7	9891.99
YER110C	16991	19771.5	27306.4	32117.6	24383.6	28009.4	30286.3	33233.2	30226.6
YMR145C	19843.1	23169.9	29895.6	34294.3	29698.8	33555.3	37139.9	35862.1	32262.4
YMR189W	6383.14	9860.75	17360.7	20550.2	14910.2	16361.6	14886.5	14738.7	14163.2
YDR234W	20020.8	23502.8	30311	32193.5	25302.5	28353.8	29052.4	31502.6	30188.5
YNL220W	32989.7	40393.2	57383.4	69662.1	57877.6	72974	80135.3	82974.7	73932
YER069W	22798	44081.1	71325.5	71599.5	42401.3	39726.9	37815.4	40664.1	38699.1
YDL019C	1475.37	1815.45	1583.17	1723.95	1105.8	1178.88	1220.22	1200.06	1028.44
YPL012W	1495.79	1873.39	2427.19	2862.39	2216.55	2752.64	2791.31	2893.13	2648.11
YGR254W	921838	913550	600781	458432	154688	82986.4	95087.5	103022	81996.4
YGL008C	130582	168437	208901	208203	128555	125501	151620	193329	181415
YBR143C	12923.3	12493.3	15519.9	18438.5	15027.5	18180.2	18130.7	19058.3	17200.9
YDR194C	7486.39	8146.01	13324.8	18233.7	16340	21515.5	27255	30481.7	27314.5
YHL033C	31103.4	40769.4	53655.4	66786.5	54118.8	67082.5	69632.2	73401.7	66596.9
YCL043C	70477.7	72377.8	85962.3	92115.7	64390.7	67870.4	65002.1	66397.3	61918.4
YML010W	3953.88	4035.22	5163.29	5931.25	4571.98	5407.67	5303.28	6260.56	5762.79
YBL015W	84326.8	103349	117052	127484	107822	137421	154141	119980	73332.2
YER025W	15685.9	16816.4	22328.6	27591.6	23314.7	29096.6	30855.1	31842.3	29402.5
YBL047C	8098.29	8201.52	9483.94	9887.52	7623.12	8527.26	8262.53	8180.53	7146.48
YHR099W	256.713	218.151	353.301	215.225	237.115	234.741	214.23	334.501	204.855
YJR016C	50887	61772.1	86029.5	98355.7	72316	77992.2	78120.3	94723.6	93259.1
YFR010W	10442	10450.9	11181.3	11679	8056.96	8196.28	7725.69	7221.49	6379.18
YJL076W	1235.23	1358.59	1791.66	2066.43	1612.73	1791.12	1726.3	1968.56	1691.59
YLL001W	7756.31	7820.92	11141	13192.1	11383.1	14174.2	16373.3	16096.8	12186.6
YGL129C	2937.55	3488.91	6165.3	7331.06	5894.87	7354.78	8370.88	9433.21	8353.59
YOL041C	2370.31	2810.64	3875.53	4759.91	4022.78	4946.33	4950.99	5129.26	4995.26
YPL217C	1309.56	1475.07	2076.04	2579.82	2198.57	2799.96	2927.1	3348.7	3314.63
YOR116C	609.957	619.394	812.391	1042.86	751.589	846.068	1023.87	958.449	993.853
YDR168W	26146.4	23103.3	20174.5	20546	14615.5	14852.2	13827.3	13537.9	11284.8
YLR060W	19694.6	20134.3	27635.5	32094.2	26884.2	33009.1	33929	37125.8	34105.1
YCR088W	18349.9	18905.1	21836.1	24225.7	19245.2	22086.4	20610.4	20242.8	16351.6
YDL066W	35829.2	36706.4	47583.1	56001.1	45594.4	54748.4	58725.7	60271.3	53685.2
YLR069C	4325.7	4435.44	8159.17	9902.61	8507.26	11506.3	12729.3	13243	11568.9
YOR211C	1732.99	1759.14	1978.84	2305.41	1844.96	2100.08	2494.52	2541.12	2318.68
YIL126W	1150.94	1157.78	1480.15	1726.74	1299.55	1645.61	1674.24	1626.48	1427.13
YML042W	23686.4	23307.7	19517.2	19226.3	13598.3	13853.8	8688.84	3029.93	1864.03
YDL174C	21576.5	22981.6	30747.7	36426.6	32300.3	40485.1	44591.7	38332.9	30829.8
YKL081W	45991.4	52435.1	78866.7	98520.7	82808.3	105322	116510	127356	119101
YBR025C	113878	92434.2	71567.4	76779.3	59719.5	72353.1	77861.9	89009.3	85569
YPL243W	4466.63	4425.1	6009.86	6474.45	4818.48	5414.95	5604.64	5064.07	4743.03
YHR183W	128232	139300	180779	207387	171692	212292	217666	163490	167911
YHR064C	35099.9	36921.1	49569.2	60451	49127.8	58476.8	59146.2	63038.1	58421.7
YNR050C	55836.6	72577.7	95254.4	114196	90189.7	109900	108726	101926	93793.7
YIR003W	1764.2	1332.85	1601.85	1958.01	1642.15	1824.21	1732.51	1564.57	1304.31
YGL137W	11085.3	11800.7	14607	16092.4	12563.8	14168	14044.6	16044.6	13726.3
YGR244C	51679.6	57043.1	66568.2	75463.8	60286.1	71674.2	65788.3	53572.9	38362.4
YOR354C	2003.35	2359.46	3367.82	4413.42	3581.38	4351.88	5531.13	5691.59	4976.19
YDL132W	3044.41	2832.24	2976.68	3189.98	2049.44	2094.94	2144.23	2166.22	2149.38
YDR060W	1055.2	1223.99	1628.47	1825.78	1359.1	1626.58	1637.5	1648.96	1597.9
YOR086C	3093.56	3159.52	3305.73	3489.74	2235.49	2449.66	2449.99	2435.25	1908.33
YLL018C	73388.9	67787.9	76859.6	79744.2	57347.9	58627.8	59598.9	61129.4	56068
YER052C	28954.2	35523.3	38008.4	36415.6	22737.3	23511.9	30461.8	39974.9	40425.3
YDR037W	37702.7	42942	53240.2	60067.4	46354.8	51971.6	55873.4	59613.1	57796.6
YIL136W	155520	167026	136876	116701	60008.2	38379	29483	18807.7	10662.4
YMR205C	58880.4	58200.8	58307.3	62665.6	46653.1	53245.8	58592.9	61455.8	55103.2
YBR080C	6034.55	5722.09	8059.94	9570.32	7433.51	8661.15	9118.67	9275.39	8065.27
YDR502C	202619	200521	234477	293568	240234	309596	342212	351497	319523
YBR049C	3204.11	3822.89	5739.62	6731.34	5207.59	6005.39	5468.78	5451.71	5050.22
YOR207C	888.098	957.325	1094.43	1541.42	1196.63	1303.6	1504.34	1477.79	1496.54
YCR093W	1227.18	1461.91	1682.2	1992.86	1473.57	1449.72	1571.3	1448.27	1225.49
YER065C	27967.1	42841.5	51677.3	59519.6	44993.3	35180.8	32367.7	16441.7	7323.37
YBL039C	5983.25	6864.38	9227.43	11099.2	8843.12	10654.2	11699.6	13092.4	12992
YML120C	48065.4	56697.1	68744	77498.8	66643.2	77014	87704.8	73439.3	51899.5
YKL054C	15722.3	16051.1	19705.4	23172.6	19160.4	22470.8	23046.6	22709.6	20147.8
YGR185C	22428.4	25619.6	37670.7	44094.8	34198.3	38372.9	40392.9	40854.3	38934.5
YBR056W	10346.6	10015	9187.95	8342.54	4010.45	2879.87	2732.09	2519.7	1876.94
YMR217W	20089.1	22715.4	31396.2	37299.6	32621.1	40895.7	43705.3	47924.6	46956.7
YGL049C	10798.8	12353.3	19769.3	26470.3	20663.2	23198.3	24680.9	27054.1	23900.1
YER073W	11193.8	17735.4	26743.2	29125	20065.1	22224.7	17602.9	18153.7	19015.7
YPL091W	28095	23303.6	21699.9	22508.3	17150.5	18116.8	17924.3	19661.1	18256.1
YJL008C	20610.6	21747.4	25782.3	29360.5	23987.6	28277.3	28223.2	28900.1	26559.9
YDR091C	23643.2	22948.4	27205.3	31047.7	25608.3	29233.2	31163.1	30535.6	29155.9
YOR243C	1911.92	2047.46	2669.09	3160.03	2526.03	3075.82	3027.78	3112.9	3117.71
YOR356W	8476.81	9699.19	11544.1	13270.2	11213.3	14038	12400.6	11502.4	9374.25
YPR160W	18699.7	17754.6	13642.7	11925.3	6352.41	5113.62	4504.47	5582.9	3661.92
YNL088W	457.949	591.428	859.138	1068.2	795.139	877.425	857.391	774.578	687.15
YLR180W	23436.2	26942.8	44496.4	58696	52310	76931.8	89516.7	105273	102623
YLR354C	164800	160310	161689	167790	126099	138681	143697	110257	97131.6
YKL215C	1944.96	2006.24	2192.57	2053.95	1491.43	1492.47	1582.74	1402.12	1103.33
YHL032C	6661.11	8616.35	10406.5	12768.5	12450.5	16063.5	13215.5	9958.76	5826.03
YGR285C	47193.4	50297.5	66869.2	80653.2	64576.2	79359.1	79390.6	83149.7	79913.6
YPL145C	17627.7	17443.4	20098.1	22736.4	17945.9	19299.3	20030.5	21956.3	20263.6
YHR019C	19483.5	21706.7	33915.4	37143.1	28452.8	31462.5	33132.9	35597	34036.1
YJL014W	21530	22232.1	27084.3	30001.1	23915.7	27823.6	28283.2	28577.2	27441.4
YER015W	13898.3	15235.4	15484.5	16660.1	13113.6	13591.8	9070.04	3822.03	2299.28
YIL115C	1119.67	1128.78	1211.34	1345.04	924.475	1120.95	1072.16	1031.82	949.996
YPR036W	11584	12712.4	15113.1	16920.4	12411	12473.4	12755.5	13588.2	13092.7
YGL105W	24927.3	24209.2	28571.1	33157.7	27274.5	32617.1	33274.9	36815.3	32285.7
YMR170C	4197.39	3422.66	2216.62	1843.91	888.283	621.851	666.272	502.066	506.804
YGR180C	174948	169804	158442	147067	77151.7	73312	59744.3	53700.9	50315.4
YGR090W	1298.09	1632.27	2037.67	2286.52	1681.23	1630.93	2182.35	2196.93	1782.8
YGR103W	5653.59	6670.61	8733.07	10258.5	8072.58	9590.15	10418.2	10590.2	10331.7
YNL175C	3871.89	4189.19	6554.97	8553.49	7282.81	9139.56	9715.68	9624.37	9655.13
YMR109W	2051.72	1983.82	2326.49	2321.69	1595.85	1775	1786.82	1669.08	1579.98
YPR184W	2792.07	2619.98	2128.36	1283.04	812.279	521.602	644.097	469.609	514.079
YPL260W	24345.7	23467.3	26676.7	28829.8	22306.7	23906.1	25058.5	22789.7	19595.1
YPR006C	23013.6	23591.8	24973.3	28842	26588.7	34354.3	22031	5522.53	2373.96
YPR191W	143292	160123	198064	245461	201424	246090	269940	270549	211443
YOR375C	68926.5	116734	272354	375554	343294	390868	363545	357262	331526
YBR196C	209489	202369	178886	176806	121561	130621	137811	131873	113421
YPL036W	3803.13	3874.72	2245.84	1397.42	#DIV/0!	#DIV/0!	#DIV/0!	#DIV/0!	#DIV/0!
YGL078C	4110.18	4333.03	6809.7	8919.73	8973	11565.2	12696.8	14666.9	14397.8
YER070W	3400.76	4720.65	7855.39	9145.82	7535.51	9504.75	9172.31	11625.3	11590
YPR074C	39458.2	51959	90285.3	112700	95581.8	112691	120454	109188	99651.9
YMR309C	9866.54	11015.8	14062.6	16110.9	12899.6	14858.3	16219.1	16173	15248.1
YHR047C	3360.44	3661.92	4535.65	4958.24	3591.97	3862.02	4034.13	4247.44	3816.43
YPR041W	14103	15514.9	20506	24452.5	20161.7	24510.8	24180.8	26035.2	24613
YIL009W	2254.77	2453.37	3589.1	4876.27	4323.53	4692.43	4104.3	3943.97	3761.68
YDL103C	8675.76	7593.46	8277.14	9038.42	6748.99	7183.43	6737.82	6204.25	5495.1
YFR037C	3165.47	3024.51	4227.06	4734.14	3769.75	3991.65	4007.19	4326.33	3831.5
YJL074C	702.587	746.236	807.723	888.952	671.74	856.554	864.322	771.183	753.35
YNR053C	1277.94	1595.58	2732.26	3970.62	3463.37	4658.23	4992.37	6249.34	6118.36
YLR028C	19093.4	17128.3	16945.2	16968.2	12213.3	13423.8	12709.6	13061.1	11998.2
YDR496C	7334.03	7148.47	8778.57	10299.7	8522.96	10062.9	9867.83	9804.64	9116.53
YLR359W	63974.3	62501.6	80658.5	98314	82066	98381.9	104437	97252.7	95340.9
YOL109W	139549	142402	149822	151549	110304	119168	122432	111673	93384.6
YDL147W	22152.3	21023.2	20952	22007.7	15104.1	15782.8	15410.5	13226.1	12082
YLR303W	361712	386042	486457	567825	457731	549320	574066	509934	422085
YDR226W	118222	115228	125528	138284	116203	142156	171690	179744	150707
YDR170C	1319.37	1523.57	1685.1	1695.1	1128.59	1484.69	1423.67	1246.81	1144.59
YDR212W	20673.3	21516.6	25440.2	28646.3	22524.9	25917.4	25614.7	26577.4	24466
YNL005C	2759.16	2992	5244.86	6365.37	5391	7007.73	7679.67	7366.94	6506.93
YKL104C	36347	33676.3	31638.7	32530.5	22476.1	23389.8	23768.3	20410.4	17759.1
YOL004W	1553.81	1569.98	2057.35	2168.15	1478.28	1711.67	1668.07	1705.3	1418.34
YGR087C	1184.73	1063.66	398.772	237.369	#DIV/0!	#DIV/0!	#DIV/0!	#DIV/0!	#DIV/0!
YNL069C	107522	118588	157952	195434	159291	201356	206167	230231	218512
YER164W	264.294	323.755	455.71	566.636	411.712	504.706	483.066	505.607	425.321
YBL007C	2178.55	2288.6	2856.41	3069.22	2141.88	2393.92	2248.65	2207.72	2056.54
YKL035W	31249.3	30451.4	31471.3	33229.1	23095	23324.1	21158.5	21176.4	18427.2
YLR175W	23529.3	23867.3	27923.3	31995.8	26533.7	30853.9	33219.5	34178.3	32532
YOR184W	31736.5	32239.1	39997.5	46467.2	34406.7	40358.3	43948.1	43723	42904.8
YKL172W	6442.21	7280.61	10132.9	12036.9	9756.55	11649.5	11797.3	11950.2	11371.8
YBR263W	29960.7	30669.2	42697.2	49694.7	39421.4	45254.1	41276.1	38489.2	34404
YML100W	7879.13	9205.68	9594.56	8017.17	3422.41	2161.78	2019.7	2248.43	1480.42
YHR068W	9923.94	9839.41	14321	17373.3	13803.4	17249.6	18007.5	22926.3	25186.4
YLR150W	69442.2	68945.8	92285.9	108678	91650	115577	124627	141930	133343
YGR234W	76868.2	104537	171568	253781	247530	305420	360188	351226	269076
YIL137C	1539.4	1393.74	1912.31	2295.66	1658.05	1813.5	2005.48	2346.45	2136.1
YLR174W	93121.1	88034.1	86090.3	87961.2	71387.2	72747.2	73179.3	35114.9	14794.3
YFR009W	5741.2	5663.91	7822.55	8865.56	6941.01	7869.65	8618.49	10122.9	9048.01
YFR044C	44937	40309	41997.4	46323.7	34242.7	38185.9	38283.9	39152.9	32586.8
YPL084W	2665.23	2800.28	2432.75	2693.86	1782.34	1695.46	1670.81	1877.57	2026.94
YLR153C	31247.3	38856.4	74659.9	96335	79484	88251.4	109179	116541	100257
YML070W	20504.7	19574.5	19306.1	19475.1	13709.6	13373.8	12207.4	12412.2	11203
YOL145C	1373.24	1461.4	1895.99	2019.64	1593.97	1728.58	1699.33	1879.31	1672.81
YER151C	1096.42	1105.16	1499.26	1780.66	1330.86	1651.72	1775.07	2086.64	2009.53
YPL063W	5035.05	6341.77	10541.7	13350.5	11336.8	13731.9	14545.2	15299.6	13974
YMR049C	4005.63	4354.93	5998.69	7048.74	5664.55	6578.76	6595.56	6580.48	6598.83
YMR062C	15953.5	24495.1	34241.5	32193.3	17164	13241.2	12308	15309.9	16109.4
YDL124W	68947.2	65775.1	51791.1	42656.6	19743.3	14389.3	12851.7	9527.91	7415.44
YLL040C	427.419	382.175	465.872	325.892	205.661	303.627	445.387	132.78	#DIV/0!
YPR002W	46728	42773	51445.1	65952.5	61444.3	88704.1	77628	37988.4	24568.7
YOR310C	22589	23415.2	30270.1	35388.8	29674.1	35780.5	38093.2	40426.8	37619.8
YOR165W	2714.37	2960.21	3482.12	3887.49	2592.72	2747.16	2990.57	2712.36	2446.58
YMR303C	683438	586005	579050	696648	426109	422562	146423	88197.4	50478
YAL038W	335266	335174	308955	298589	178222	190019	202716	207846	217098
YNR001C	143958	148330	168486	202640	182083	255364	322329	270216	180439
YKL211C	8653.92	11601.6	19347	21299.2	14147.3	13485.3	13391.4	13606.2	12937.6
YCL018W	97722.7	94460.5	103888	119947	99255.8	122989	132215	112781	95147.8
YGL234W	31560.6	37802.2	51504.1	62447.9	52214.1	63029.3	66364.8	67843.4	64280.2
YIL033C	50846.2	40158.6	31605.2	29476.5	19113.1	18273	16362.5	14030.3	10853.9
YDR023W	43452.9	38753.7	41697.4	50450	41741.6	52697.9	56300.3	56270.6	49953
YML008C	83607.2	139407	219862	231294	140435	118153	77407.8	58821.2	52162.6
YDL058W	505.301	497.619	538.333	654.297	480.874	558.339	494.218	654.296	439.151
YIL133C	60322.8	58017.5	75683.6	95354.8	77481.7	92350	98391.2	110512	106237
YOR096W	181190	199909	268496	323547	250965	312030	330219	368253	349922
YNL137C	2910.3	3452.88	6080.44	7404.75	6326.73	8208.29	9181.44	10120.9	9015.98
YLR314C	9978.48	9762.24	12496	13728.6	10333.3	11586.7	11160.6	11246.4	10174.1
YKL213C	3215.04	3145.24	3833.2	4126.87	3327.72	2942.11	3281.13	3426.5	2731.43
YKL195W	7172.88	7445.04	9379.05	10629.4	8460.57	10204.4	11543.1	10645.2	8564.81
YBR046C	9630.11	11287.4	12226.7	11560.3	6231.76	4755.41	2900.83	1695.68	1263.9
YBR086C	4096.66	3907.83	4046.58	3814.52	2482.39	2693.92	2509.58	2330.04	2115.59
YBR094W	2381.78	2375.89	2256.11	2458.54	1688.51	1843.35	1821.91	1871.02	1744.61
YER122C	11419.4	11314.8	13031.7	15402.1	12116	13597.4	13371.9	14154.1	13510.5
YHL030W	906.782	962.672	1280.52	1292.47	897.924	1079.04	1099.86	1009.16	1075.67
YER155C	796.311	826.436	947.711	1103.4	788.268	947.263	871.226	935.118	720.617
YEL071W	8175.72	10908.2	24363.1	38203.9	35215.9	45230	56808.1	56935	62884.9
YER021W	20707.7	20859.7	21184.7	21831.7	15127	14822.5	15506	14516.1	13295.5
YDL007W	19619.6	20039.5	20809.6	21961.8	15618.5	16639.7	16815.8	17045.1	15655.5
YMR246W	17427.9	16440.9	14276.7	14512.2	10770.1	11029.6	9478.64	6854.24	6263.55
YPR145W	27375.7	36106.2	55090.1	60260.5	40551.9	41008.1	40110.4	44151.8	47116.7
YMR304W	3142.43	2715.98	2669.37	2362.16	1601.38	1382.12	978.673	961.153	1102.32
YGR266W	3552.52	3159.89	3499.92	3775.55	2943.38	3424.54	3068.84	2482.76	2061.06
YML126C	46507.6	53874.7	83515.4	100293	68545.6	69259.2	68654.9	66235.6	58609.1
YOR124C	1323.95	1419.27	1537.69	1689.1	1033.21	1141.92	1186.89	1127.97	1070.11
YPL116W	520.888	532.05	805.543	930.289	842.096	886.491	879.242	893.873	724.681
YLR389C	2655.83	2659.4	2830.64	3321.45	2160.55	2874.6	2791.67	3018.57	2634.45
YPR112C	710.475	887.039	1455.61	2019.63	1710.15	2121.87	2187.59	2126.86	2215.69
YOR388C	100939	115596	55532.9	40134.2	20429.7	14713.7	5668.67	11332.7	6650.93
YJR121W	296485	372296	487916	613821	458177	579033	587046	575086	443979
YKL152C	823153	879642	679074	601766	302906	299242	326824	307767	303577
YBL099W	250736	311250	408760	475793	394779	479049	514979	504434	385125
YBR181C	186332	197323	260677	312275	247656	311292	328249	385074	370568
YDR158W	91431.2	104346	132667	134802	88477.4	88191.6	94197.5	102309	92317
YKL103C	27194.3	25998.9	27710.9	23898.9	13237.3	10983.3	10114	11019.6	8868.5
YER178W	48084	50249.6	59576.8	70691.5	54252.7	62879.2	55241.5	50839.2	42583.9
YLR134W	3966.19	3060.92	2301.85	#DIV/0!	1301.57	1629.24	2115.86	2511.62	3447.9
YNL138W	14749.6	14767.8	17324.4	18541.2	13415.1	13902.2	13417.8	12578.6	10529.7
YOR128C	19566.1	22232.5	28924.9	33303.4	26446.1	29948.4	30400	31257.1	30325.8
YAR007C	6033.95	6175.12	7243.07	7910.33	6142.33	6611.94	6275.43	5932.77	5082.54
YOL058W	117870	167951	246575	251639	133055	96720.1	101616	119414	117147
YML063W	24026.7	26187.6	34236.1	42280.8	33275.2	41664.7	44789.1	52756	50747.7
YLR027C	29868.7	34641.8	52141.9	59013.4	44403	49745.5	55981.3	62972.1	55214.9
YJR139C	85314.6	91188.5	116689	134395	102029	119374	120600	115250	104597
YNL287W	6710.66	7242.45	8568.42	9544.66	6623.21	7023	7061.63	7572.27	6677.93
YIR006C	3610.78	3106.39	3411.66	4149.17	3023.39	3550	3640.73	3480.6	3139.7
YDR129C	30203.9	29890.7	30483.6	31207.4	22846.3	24162.7	24319.2	25299	23410.8
YDR292C	2989.7	2875.31	3212.55	3448.33	2490.56	3027.27	2728.48	2485.78	2247.06
YKR016W	12746.4	14151.9	19176.9	22994.3	19187.9	23516.7	26775.3	23484.2	17480.7
YLR342W	3082.15	4034.89	7066.18	7727.79	6224.25	7282.73	7661.19	8341.11	8036.13
YDL143W	20949.9	21503.3	25386.5	28180.7	22080.3	25309.6	25526.6	26008.6	24400.8
YER048C	10158	9094.13	10056.2	10703.7	8108.55	9593.35	9316.13	8877.59	7771.84
YER049W	3241.61	3576.33	4471.52	5146.43	3883.25	4183.82	4745.85	4962.26	5124.19
YLR075W	167113	180175	239197	282930	233004	282812	301026	335515	319714
YJL111W	12410.8	13103.8	15155.7	17992.2	14168.7	15731.5	15729.4	15357.5	14067.3
YJL145W	9399.34	7556.46	8420.06	9764.07	8023.43	8907.73	8551.42	8179.71	6977.7
YGR043C	82489.9	63394.3	36110.3	24581	7830.6	2180.31	1842.19	881.089	1296.76
YGR054W	7366.66	8440.15	12029.6	15024.4	12681.5	16105	17778.3	19532.7	17800.1
YNL173C	5808.2	5311.67	5025.26	5557.97	4276.98	4825.67	4314.1	4229.09	3254.51
YMR015C	3444.09	4978.43	9499.86	10014.5	5547.4	4776.05	4580.44	4939.63	4695.99
YIL022W	12696.5	12490.1	18111.6	21305.1	17804.5	21971.5	24087.1	21937.8	18901.9
YDR457W	358.402	335.255	364.828	364.427	301.739	265.891	297.866	312.373	198.248
YMR086W	1386	1354.97	1780.35	1833.62	1152.57	1437.05	1425.04	1620.89	1453.32
YDL112W	465.245	509.069	594.622	646.485	497.868	444.111	465.586	478.706	399.936
YOL097C	7714.87	8124.98	11814.9	14170	11065	13460.5	14036.1	16268.6	15766.5
YLR129W	976.004	892.565	1270.16	952.164	1050.37	1274.8	1471.85	1527.21	1340.34
YDR214W	49327.3	41358.1	30964.4	28715.5	19487.8	21024.4	21616.5	20720.2	18540.2
YOL086C	216916	235916	320095	420926	331170	469237	439739	371126	316701
YGL253W	46430.5	47124.4	62360.2	79358.4	68269.9	90430.7	112490	129432	122195
YGR088W	10189.7	7378.43	3751.36	2233.66	530.169	935.268	#DIV/0!	#DIV/0!	1015.51
YLR355C	289083	336387	493184	568244	437727	511483	462350	422335	377796
YJL167W	75773.6	89215.5	126824	140070	101539	107211	106071	103099	94371.3
YHR203C	306906	334529	423810	517081	413986	511732	552544	637235	606668
YOR120W	61129.5	62648.8	46619.5	35521.6	17336.2	13038	11567.7	4934.21	4237.47
YLR195C	2820.45	2332.24	3106	3872.52	3216.49	3587.5	4019.75	4598.25	4394.41
YML035C	3921.15	3538.84	3709.55	4546.82	3478.63	4348.45	4673.56	4401.54	3703.91
YBR127C	46427.4	46068.1	58895.9	70246	54076.1	64517.3	64737.1	78161.9	75254.6
YHR042W	3665.23	4521.5	6510.09	6634.74	4403.52	3649.51	3468.5	3593.49	3228.8
YNL079C	33646.4	31580.6	34967.6	36921.6	26999	28524.4	27746	24989.2	22874.4
YPR189W	529.708	507.35	581.078	660.308	518.969	525.889	544.753	562.404	468.852
YAL021C	2595.09	2793.11	3240.04	3592.04	2683.84	2944.55	2980.25	2779.2	2434.84
YLR441C	258172	259482	315307	357924	284626	348620	365944	392997	378165
YLL011W	855.461	927.14	1216.63	1563.45	1363.22	1642.07	1977.98	2081.15	2036.88
YFL016C	11730	10853.9	11461.3	13649.4	10894	13585	15195.4	15270.2	13301.7
YKL029C	8189.68	12629.2	16536.6	18347.9	14047.1	17228.5	18821.7	19666.6	19011.9
YKL073W	2402.1	2123.56	2521.75	3038.41	2054.98	2129.97	2281.81	2276.11	2168.19
YHR073W	1269.83	1512.02	1490.76	1712.6	1333.71	1385.87	1456.33	1915.35	2356.87
YHR104W	48614.8	44194.7	35211.4	30568.2	16473.5	13248.1	13597	14261.8	12379.3
YHR052W	3885.05	4388.48	6576.88	8355.21	6721.71	8316.73	8520.12	8872.32	8716.1
YHR074W	3616.03	3855.62	4498.24	4639.58	3473.85	3276.14	3173.23	3060.91	2824.82
YER136W	27164.6	29187.5	33720.2	33839.7	24272.4	25991.1	23308	20713.8	17392.7
YEL055C	650.45	747.45	1185.18	1249.82	1199.52	1248.79	1469.11	1357.46	1203.88
YER036C	23575.8	24443.2	26510.8	29493.2	23690.5	27947.9	27943.1	28082.6	27054.8
YMR089C	1606.89	2190.15	3049.9	3471.38	2673.99	3132.78	3765.49	3465.75	2965.25
YIR004W	3461.02	3253.15	4653.23	5485.28	4755.63	5748.48	5933.99	5868.39	4775.88
YMR092C	15464.3	15087.9	17531.2	19306.6	13670.7	14888.8	14664.3	14830.8	12702.9
YGR124W	15112.2	20749.2	34022.5	38470.3	28937.4	33518.2	35751.1	42448.2	39331.4
YGL107C	1763.7	1827.88	3752.89	4242.89	3546.44	4620.44	5333.85	5049.45	4626.98
YNL118C	779.155	880.037	1159.32	1290.34	1072.98	1168.98	1200.87	1187.28	1140.96
YNL010W	19535.4	18977	23803.9	27610.6	22504.4	27895.3	27750	26868.5	24615.5
YML086C	10740.1	12172	12292.2	13353.1	10207	10990.5	10399.7	10286.9	9203.53
YMR099C	34486.8	32222.8	35415	38141.6	28279	30291.1	28457.2	24391.5	21004.2
YDR101C	7754.17	7928.89	10320.8	12834.3	10395.9	12589.5	12495.1	13101.5	12705.5
YDR190C	22626.8	21863.6	22843.2	25184.5	19173.2	21404.1	20423.9	19467.1	17681.3
YMR196W	2683.57	2676.42	2382.52	2044.89	1068.87	1021.45	654.741	624.386	213.181
YLR276C	2423.28	2686.34	3702.5	4243.32	3402.09	3932.86	4166.53	4113.52	3916.05
YLR384C	1667.05	1436.77	1737.04	2016.22	1446.63	1242.8	1675.77	1955.98	1180.81
YOR007C	84738.5	87630.2	89615	96868.9	69614.4	79415.7	77795.2	75639.9	68933.6
YPL212C	4970.52	5893.92	8285.22	9143.78	6560.44	7153.37	7187.49	7794.36	7841.53
YDR507C	782.936	866.465	1438.72	2041.92	1663.15	1900.42	1904.76	1509.92	1421.17
YDL097C	36683.3	35213.3	37153.7	40068.3	27583.2	29152.1	28188.3	26114.7	22608.7
YDL031W	1183.78	1385.68	1884.21	2233.08	1751.99	2057.36	2149.12	2103.06	2025.41
YER086W	14778.2	17830.4	23997.1	25877.6	17858.3	18594.8	18518.8	20602	19732.7
YBR189W	248580	258403	358778	418085	335610	414448	443687	507195	489511
YHR037W	17739.4	18190.7	20508.2	23228.1	18806.5	23188.2	23565.7	22670	18440.9
YMR108W	60863.8	78076.1	108982	118979	85684.9	93138.4	95193.5	97210.8	86084.1
YLR382C	742.426	732.137	1023.92	1235.3	1157.2	1602.97	1460.96	1681.25	1412.52
YJL153C	32455.5	45986.9	49311.2	53298.1	43861.8	49024.3	68064.8	56261.6	35121.7
YOR254C	2697.01	2841.18	3652.33	4070.42	3153.63	3570.6	3459.04	3372.2	2884.8
YGR193C	8385.7	8318.82	8673.16	9846.35	7213	7479.74	7488.47	6465.61	5548.62
YCL040W	189811	207679	184589	166804	95252.6	81368.6	67504.2	57097.4	36426
YOL140W	18390.6	27916.6	42570.7	43305.7	26449.8	22107.2	17687	18544.2	18159.9
YJR007W	30377.3	29106.7	34334.1	39450	31664.1	36035.8	35799	32500.3	29724.9
YDR189W	2666.82	2455.39	2664.07	2899.96	2196.73	2377.41	2042.84	2106.45	1928.53
YCR030C	7154.04	7040.79	7856.59	7934.01	5350.76	5687.89	5218.11	4920.01	4529.66
YEL047C	13165.1	11301.7	10767.5	12035.3	9533.6	10174.8	9970.07	8539.36	6886.61
YEL011W	10406	10064.7	8461.75	6445.51	3629.12	2042.31	1749.2	1830.02	1299.47
YOR117W	34145.6	34565.5	35318.3	38502.7	27765	30685	28356.3	27764.9	24886.6
YBR155W	2494.77	2409.49	2916.29	3138.63	2569.19	3073.55	3043.46	3055.97	3164.84
YKL129C	439.733	358.354	304.431	264.976	182.246	176.338	222.875	149.545	134.088
YKL150W	128749	131783	119176	120253	79984.2	78995.8	86020.1	84881.4	60934.7
YKR067W	3648.69	3951.28	3774.91	3633.18	2752.13	2978.05	2512.91	1703.54	1165.71
YMR116C	217253	234567	304644	381737	291357	369762	391461	447151	427678
YBR260C	508.346	393.706	481.987	561.627	369.318	405.981	408.474	362.593	341.422
YEL058W	8726.85	8536.7	10110.2	11179.8	8174.08	9271.51	9430.54	9030.02	8304.82
YIL128W	242.099	155.558	271.355	257.813	163.218	204.023	211.6	272.283	185.257
YNL061W	11893.9	13132.8	17656	20804	17253.6	20441.6	20418.1	19822.8	18475.6
YGR186W	1708.16	1854.49	2482.01	2912.48	2119.68	2445.15	2341.18	2383.61	2387.16
YDL055C	63415.3	60109.4	68685.1	80407.5	61549.8	74812.1	80733.3	101823	95239.2
YDR019C	23291.6	24499.5	32507.5	36797.3	25420	28470.4	27714	29519.3	27463.8
YNL096C	36139.4	43562.6	48998.2	58623.3	45994.2	54998.6	58480.1	71245.2	69879.6
YDL182W	48341.8	55819.6	82638.1	87528.5	65188.5	69644	77205.8	97005.9	103410
YGL092W	982.224	875.597	1069.11	1274.05	945.394	953.411	1050.87	891.987	746.467
YGL201C	1791.15	1708.1	2185.8	2589.39	2029.74	2224.81	2201.57	2226.93	2111.82
YGR178C	5855.6	6487.25	8239.81	9748.12	7565.92	9075.05	9061.78	10121.8	9066.32
YGR256W	44604.2	41435	26064.6	17256.4	3799.39	1040.01	822.153	1059.45	1025.89
YKL148C	64143.5	82238.5	112059	136527	121974	150579	168166	155381	110215
YNL239W	31042	32804	42511.9	45219.6	35288.3	36336.8	30304.4	21680	16907.7
YKR080W	18087	20898.8	25542.6	29539.9	21344.8	23693	23118	26530.7	26205.8
YDR233C	52417.3	54482.8	52800	51167.3	32236.3	31769.5	31985	28129.7	24023.8
YDR289C	3881.61	3611.66	3494.68	3449.17	2473.43	2675.38	2544.3	2260.11	1806.69
YDR358W	3767.68	3488.57	3271.18	2869	1794.38	1902.01	1820.06	2137.57	1647.86
YPR148C	7311.18	8265.36	10578.7	10888.4	6881.31	7215.39	6825.59	5570.64	4829.64
YLR309C	4771.42	5740.17	5789.66	5897.22	4272.93	5655.63	5839.16	5572.02	4630.96
YOL049W	6725.25	7041.19	8260.38	9289.55	6707.61	7436.68	7401.63	7294.76	6643.45
YOL057W	4093.91	4081.07	4557.97	4544.77	3211.82	3351.03	3204.12	3080.17	2542.8
YPL081W	9991.99	9636.58	9558.22	11393.4	8922.13	10611.7	10992.6	11908.2	9672.95
YNL055C	193532	216056	270735	294007	225007	265123	280658	299033	235146
YGR157W	1161.85	1282	2044.4	2705.24	2317.92	3384.14	3958.44	3930.83	3434.85
YLR448W	212556	213225	286958	353649	283371	357837	376879	412002	393321
YOR204W	20217.1	25046	40575.6	52443.8	45889.9	56955.1	61396.7	72607.9	69810.7
YBL045C	91608.6	103552	130960	150518	129731	153381	172768	177306	136215
YPL262W	54212.9	63859.8	91558.1	112801	97971.5	128939	151255	145220	103114
YGL135W	127122	127601	160543	192454	151412	179825	201657	200917	195850
YIL018W	243053	255217	333641	404969	338922	417058	440556	491992	463985
YBR031W	261888	290111	374365	435928	360547	447592	466888	513067	482464
YKR097W	3019.97	3921	4776.76	6768.86	6453.17	10600.8	13578.4	4331.26	2214.64
YML075C	7868.1	10378.6	11477.2	11512.7	6678.53	5659.5	4950.13	3874.14	3487.59
YDL014W	47802.9	51377.9	61617.1	73516.4	61840	75205.3	79275.6	86683.3	81193.2
YCR084C	7659.8	8120.51	10060.2	12417.6	9154.9	9843.6	10042.8	10543.2	8905.48
YGR019W	21164	19367.5	17513.4	15660.5	8158.92	6798.47	6106.96	4344.48	3383.78
YBL030C	174746	233099	347281	403841	308575	356412	393604	358696	300916
YJL033W	974.433	1982.39	1655.89	2433.37	1785.13	2224.75	2206.97	2116.39	2114.05
YLR133W	2611.91	2359.76	3042.08	3479.12	2861.17	3274.7	3675.31	3937.25	3941.57
YPL215W	6929.42	7419.44	10177.7	11957.2	9112.87	11939	15149.4	15060.1	13831.3
YMR079W	21603.5	23692.2	32567.2	36446.5	26765.2	30152.6	27951.3	29510	28588.4
YGL148W	15927.9	20517.6	32497.5	37051	27273.7	30198.8	31842.3	36992.3	35655.1
YKL080W	15400.3	15106.2	17951	20058	15317.3	17074.8	17015.1	18773.2	19464.4
YDR001C	4764.98	5307.23	5093.46	3248.92	1866.11	1359.16	1483.75	1621.9	1300.6
YBR249C	49967.8	61680.7	79489.2	85158.2	56573.5	56604.9	59845.8	62425.9	57648.3
YAL003W	110111	112268	140776	164263	134846	165096	175973	190385	173531
YMR302C	3667.59	3629.65	3676.49	3733.83	2705.93	2708.73	2832.88	2454.98	1853.99
YFL008W	1060.77	1144.12	1131.86	1113.88	980.373	1116.5	1048.71	887.53	670.242
YBR117C	21490.2	18141.4	10004.1	6157.79	1745.33	#DIV/0!	#DIV/0!	313.683	338.577
YKL127W	2124.99	2119.79	3211.78	3773.04	3046	3631.55	3776.54	3822.4	3613.32
YLR399C	1960.98	1882.6	2954.32	2859.56	2020.15	2177.61	2135.25	2679.87	1983.1
YKL204W	1914.98	2011.8	2612.53	2902.87	2264.7	2885.71	2769.13	2525.15	2180.51
YMR024W	4640.04	5013.74	8925.53	10219.2	8508.89	10721.8	11638.8	13609.1	12415.2
YNL252C	3483.48	3687.49	6241.79	7593.74	6469.99	8090.55	8919.72	8782.73	7767.31
YPL043W	1740.4	1536.44	1861.3	2048.02	2774.87	2570.48	2866.91	3036.68	2999.78
YMR261C	2634.54	3052.3	3550.57	4082.56	3042.6	3063.3	3066.78	3997.85	3244.53
YOR217W	1417.93	1414.07	1406.92	1471.21	1090.25	1336.98	1151.7	1049.67	959.257
YHR001W	12864.1	11770.7	13572.1	14045.6	11553.4	12593.9	12678	12488.3	10152.9
YHR070W	1732.36	2094.59	2477.82	2895.69	2054.94	2252.01	2340.96	2545.18	2261.9
YHR113W	15044.1	12117.5	11753.7	11767.3	8866.42	8923.49	8505.11	7431.17	6161.57
YAL062W	4553.45	3315.33	2272.89	2248.85	1898.81	2645.08	1897.42	#DIV/0!	#DIV/0!
YER082C	1371.82	1602.07	2059.62	2775.71	2165.65	2682.38	2355.35	2900.06	2513.82
YJL010C	996.753	1248.58	1477.84	1736.46	1174.45	1359.59	1341.06	1258.71	1135.21
YDR012W	25109.5	24787.8	27223.9	30452.6	24580.5	31511.9	32493.7	35771.9	33831.9
YGL202W	31320.9	49494.5	80463.5	91092	64289.7	63362	64293.8	69330.3	65300.9
YGR250C	1548.75	1422.75	2140.02	1992.75	1396.58	1355.89	1501.1	1208.32	903.426
YOR323C	19216.8	20891.7	28893.6	32860.5	24296.4	26648.6	27250.5	28573	27889.8
YDR449C	837.236	905.151	1273.2	1508.62	1250.94	1431.68	1556.7	1688.25	1557.8
YMR072W	177734	163988	145041	141861	93192.4	91897.1	85982.9	76531.1	61956.3
YMR290C	4783.82	5784.29	8999.41	11502.4	9959.48	12486.1	13585.2	14780.1	15311.2
YMR110C	15657.6	14134.5	12125	10940.8	6393.45	5075.52	4302.76	3170.33	2437.03
YLR222C	1235.79	1344.15	1778.72	2190.71	1773.83	2124.69	2294.55	2428.73	2308.05
YDR365C	1137.61	1228.15	1601.65	1653.3	1048.02	1392.6	1501.27	2811	3174.62
YDR322W	3890.39	4126.2	6725.86	8124.14	6845.86	8858.52	10208.9	9692.44	8821.08
YOR241W	3417.63	3433.02	4411.33	4571.03	3626.58	3888.21	3914.17	3904.33	4033.5
YNL045W	5541.9	5137.56	4867.34	4827.65	3379.36	3444.33	3226.07	3303.47	2805.11
YDL131W	17441.4	19429.3	24154.5	26265	18523	18092.9	19261	23944.8	24466.3
YOR230W	180912	169842	148619	139977	72923.3	55512.3	42892.3	44024.1	37370.9
YPL009C	1378.08	1390.07	1610.96	1845.88	1228.06	1317.05	1475.38	1425.47	1525.51
YPL228W	1211.47	1171.81	1325.86	1447.89	985.647	1168.66	1056.45	1071.65	916.596
YER090W	15066.3	19309.5	32364.4	33818.6	23514.6	23335.8	22632.6	24870.7	23704.3
YOL006C	1011.4	1099.24	1858.74	2200.37	1824.99	2096.21	1967.3	2533.92	2001.96
YGL076C	199573	215712	290542	360942	284338	350484	378752	410145	386973
YLR029C	200386	210841	293855	350436	283811	352692	367169	405742	383714
YIL038C	1802.43	1874.29	2328.08	2514.8	1532.18	2307.17	2381.27	2294.55	1978.59
YLR438W	46149	40425.1	34169.8	27801.5	16856.9	14897.5	7191.59	3603.03	3106.16
YNL071W	50107.8	52329.9	58565.5	62305.9	46136.4	51266	49241.2	46241.3	38435.1
YOR046C	13215.5	12197.8	12827.8	14680.5	10635.5	12631.6	12891.8	14132.1	13015.7
YOR098C	918.435	775.621	843.59	1317.78	939.968	1140.07	837.942	1054.08	802.78
YAR015W	43107.2	50323.2	62502	76032.5	62291.9	74731.7	75181.4	63297.3	57974.9
YER003C	31817.5	34500.8	40914	45330.2	34346.1	38102.9	37596	41191.3	37769.4
YPR019W	1143.98	1156.1	1219.09	1474.42	1304.98	1505.35	1314.79	1520.81	1245.71
YLL048C	713.022	774.054	965.329	974.602	592.593	746.391	721.6	777.706	707.879
YKR084C	2279.56	2604.42	3612.61	3980.31	3244.66	3255.7	3621.7	3790.87	3441.81
YLL008W	1402	1463	2177.49	2561.98	2200.74	2811.91	2845.48	3180	3155.49
YFR002W	1622.4	1539.48	1723.79	1870.18	1375.87	1416.1	1304.63	1459.29	1332.22
YMR125W	1937.02	2010.14	2147.88	2357.3	1700.07	1952.89	1836.32	1837.6	1563.01
YDL226C	3908.27	3916.35	4723.85	5756.07	4542.42	5399.23	5019.94	5547.64	5085.89
YLR398C	1029.98	910.376	1048.56	1237.95	884.418	979.285	1134.97	996.165	775.051
YKL142W	24073.8	24853.9	25416.7	24196.2	14389.3	13176.8	11440.5	9862.59	7985.82
YKR046C	52447.8	38544.9	27867.9	24429.7	10784.9	8419.11	9591	8487.27	9373.58
YBL079W	596.348	723.747	918.636	901.365	493.218	708.906	659.763	550.339	658.19
YPL210C	1595.44	1656.64	1907.21	2226.1	1582.77	1747.89	1664.31	1564.82	1409.85
YHR146W	26596.2	20514.4	17034.7	17609.8	10595.3	10974.9	9614	9315.13	8022.45
YGL006W	1102.9	1255.84	1390.29	1530.11	906.306	747.629	615.552	585.892	505.434
YMR129W	1044.42	1107.66	1211.58	1221.04	951.877	1067.25	980.429	1053.07	874.076
YAR002W	1126.12	1083.65	1277.85	1503.15	1030.81	1092.69	1126.51	1219.97	1226.87
YER043C	130216	157862	294222	366099	315879	428781	454079	420055	369480
YER024W	5795.38	6218.3	7462.05	7980.9	6016.46	6211.06	5447.61	2561.2	1656.15
YIL094C	40613.4	39823.7	51952.4	60038.4	49030	58550.2	61332.4	68263	62036.5
YIL041W	76360.1	63756.9	65944.7	71429.1	51327.3	56200.6	54274.9	51535.1	44646.3
YGR032W	392.414	422.979	586.206	375.573	303.459	#DIV/0!	245.046	158.499	#DIV/0!
YPL028W	38522.8	42256.6	56896.3	59091.6	38991.9	37055.5	35077.5	34428.9	29774.4
YNL313C	1105.67	1262.9	1786.89	1970.61	1503.33	1710.79	1701.59	1535.77	1518.04
YGR200C	1396.96	1397.97	1715.03	1847.06	1571.47	1844.86	1986.62	2588.8	2314.13
YFL007W	122.283	122.27	#DIV/0!	58.7982	111.631	107.815	176.453	114.192	#DIV/0!
YFR016C	294.503	397.739	357.855	442.649	382.429	420.837	485.906	457.474	322.334
YJL012C	2371.81	2341.92	3478.06	3461.85	3088.12	3010.5	3608.74	3980.85	3489.43
YLR432W	46980	41767.4	52124.3	61181.4	58175.6	77562.6	80316.6	83474.5	74564.3
YGL228W	8393.59	8617.74	10077.6	9996.29	7069.58	6837.83	6628.3	5823.37	5644.57
YOR142W	50171.1	57685.9	79893.9	92648.2	73483.8	82669.5	67632.1	48945.8	36483.2
YLR216C	60908.3	48838.5	38781.5	36859.7	24056.7	26582.2	24619.3	22904.7	21255.5
YNR051C	2750.38	2721.32	3387.06	3857.75	2935.99	3576.55	3921.62	4490.77	4514.67
YNL059C	2327.73	2209.23	2898.18	2904.95	2263.43	2549.83	2599.69	2620.22	2338.1
YMR121C	44960.3	52789.9	62009.3	68829.7	58916.5	68687.3	73943.2	80536.4	79191.8
YPL058C	2755.66	2520.43	3997.39	4639.29	4193.93	6519.07	6390.17	3408.91	2067.62
YPL126W	2421.61	2603.85	3208.27	3771.45	2544.56	3410.97	3735.88	3877.91	3771.05
YHL007C	769.396	750.877	1009.71	1117.29	724.749	1106.66	1129.58	1239.25	606.544
YMR076C	243.487	335.624	528.79	575.767	577.43	534.059	623.511	529.137	370.938
YML048W	27171.1	26043.6	29405.4	32279.2	24135.6	25538.5	23125.4	20238.2	17592.3
YMR318C	22455.4	30155.2	53241.6	68322.9	55992.9	68358.2	67350.1	55668.1	53068.5
YMR226C	42096.6	40826.8	44867.1	50168	38982.1	41986.4	43888.4	50065.1	46970.4
YPR108W	16225.1	15562	16712.5	17336.6	12586.8	13015.8	13150.2	12062.6	11292.4
YDL060W	1407.1	1352.61	1657.24	1916.71	1646.99	1947.2	2103.1	2030.44	2016.74
YDL074C	1690.45	2294.05	1791.19	2249.78	1714.27	1975.13	1755.53	1850.26	1251.31
YDL084W	41818.8	41793.7	47431	53310.1	40376.6	46642.3	45980.2	50614.9	47184.9
YOL021C	1650.61	1615.93	1843.7	2152.34	1562.58	1857.71	1776.34	1880.27	1589.92
YOR108W	8376.88	8262	11896	12254.2	10146.1	11577.6	12027.6	15663.8	16734.6
YPL198W	38545.2	38202	40702.6	42433.6	31809.5	37235	37667.9	35066.1	32706.4
YOR109W	615.807	612.811	705.511	453.868	663.421	455.485	445.725	473.576	454.917
YHR018C	23306.6	38317.5	59628.2	57140.9	31167.4	22419.5	24488.1	31907.7	32103.7
YJL088W	39631.4	55938.1	78258.5	85285.3	58268.8	66740	66946.5	63112.2	55737.4
YOR260W	3167.97	3247.5	3871.42	3987.94	3870.18	3744.07	4005.73	4431.52	4294.13
YJL087C	883.959	877.208	1003.07	1236.75	987.378	1012.01	1162.3	1127.61	983.803
YJL026W	167080	161595	143833	135554	72649.3	67654.9	47779.6	38605.9	35672.5
YER102W	201672	221954	285579	342392	275641	339251	361874	427106	409317
YBL027W	204258	231302	302919	359243	299159	382662	388747	435000	411294
YFL036W	#DIV/0!	#DIV/0!	#DIV/0!	#DIV/0!	#DIV/0!	228.734	321.548	394.526	365.682
YPR088C	2685.2	3040.45	3679.38	4304.26	3314.76	4164.73	4002.47	4370.83	4147.15
YLR196W	6174.55	6200.21	7699.61	8164.11	6725.69	8104.48	8040.98	8310.95	8068.61
YMR061W	593.452	582.676	784.609	1066.57	639.035	966.004	896.083	633.236	1030.06
YNL064C	60541.5	56087	49812.5	52384.1	39890.6	46846.7	48182.8	46317.1	43836.7
YCR077C	3537.07	3913.16	4831.97	5193.36	4302.36	4179.66	4584.5	4208.54	3764.34
YPL048W	33173.9	30372.5	29736.6	31093.6	21763.5	23026.8	22613.2	24581.3	20939.7
YKL016C	66877.3	82682.9	113574	137001	108277	132259	135306	124937	100802
YNL117W	27835.4	39940	47458.6	56654.7	46814	58977.4	67678.6	33515.6	13644.7
YAL016W	9026.19	9083.5	9233.23	9315.44	6083.87	5683.07	5434.34	5138.63	4299.79
YPR035W	19798	27146.5	47640.4	65109	58904.2	70336.9	77846.9	88703.9	79778.3
YAR042W	2427.42	2168.86	2175.78	2007.87	1450.34	1663.48	1744.9	1463.08	1098.32
YKR018C	5307.28	4473.97	4068.66	4269.02	2554.76	2653.65	2638.81	2581.16	2247.97
YKR082W	727.642	702.114	853.565	837.667	579.12	684.502	736.851	782.101	614.364
YBR286W	37264.3	36117.6	36962.3	36623.5	23208.1	21961	18365.8	17019.7	13887.5
YBR222C	10283.7	15883.1	16680	15832.3	9028.09	7103.48	6901.78	6293.42	4823.78
YGR292W	8947.59	8622.43	6261.09	5859.82	5312.29	7588.53	11059.8	13776.6	10703.1
YBL101C	954.023	1073.59	1723.14	1730.31	965.992	1000.52	778.594	573.617	360.894
YBR177C	10697.8	14095.6	23208.6	26568.9	19923.1	21303.8	27307.6	32883.3	27764.4
YBR247C	2039.63	2442.43	3240.3	4063.05	3086.25	4056.26	4369.39	4521.19	4544.45
YHR098C	1936.41	2114.12	3072.13	3079.03	2444.02	2856.8	2988.87	3353.19	2884.12
YHR208W	34512.9	38170.3	45359.8	50525.3	40138	46749.2	49239.7	55906.8	56525.4
YIL142W	20954.6	21442	27069.8	29229.5	23669.7	28165.7	27183.8	28081.5	26560.5
YDR188W	15944.6	16575	19631.1	22414.2	17345.6	19986.3	20125.8	20456.7	18809.9
YDL160C	6687.68	6621.68	8727.81	10307.1	8251.6	9167.71	9187.77	10451.9	10240.4
YIL138C	25076.9	22070.2	23143.1	23907	18932	19833.2	19067.5	15236.5	12195.5
YIL074C	30554.1	32726	39453.4	45445.6	35903.9	42296.7	46530.3	45608.6	44345.7
YJL123C	4698.48	4671.89	6177.29	7065.86	4883.33	5183.82	5031.37	4583.79	4271.36
YJR134C	1261.13	997.324	1210.29	1106.74	874.543	1033.87	2390.13	729.692	730.455
YPL085W	437.655	#DIV/0!	728.565	712.821	610.981	528.61	722.573	#DIV/0!	339.372
YLR089C	14302.9	12793.3	15180.6	18317.4	14671.4	15390.7	10292.9	8472.55	7436.73
YGL184C	7736.69	12722.4	17083	15053.4	8418.38	6088	5411.41	5644.37	5666.99
YGR211W	18119.9	15727.8	12245.5	12749.1	9065.67	10652.7	10869.3	11522.9	11754.1
YNL177C	3672.49	4401.81	7644.13	9191.19	7576.17	10256.1	12017.6	12127.8	11113.5
YNL009W	793.733	803.197	1065.34	821.895	416.82	446.122	423.529	#DIV/0!	#DIV/0!
YDL022W	64214.9	59345.5	51297.8	43369.1	22169.4	14808.6	14022.3	17853.4	16262.8
YGL048C	40216.3	39048.5	41196.2	44221.8	32015.3	33189.6	32476.5	32372.2	29652.8
YOR048C	801.42	908.909	1278.47	1413.72	930.384	1239.82	1306.72	1435.28	1170.58
YDR097C	194.928	#DIV/0!	151.577	452.781	205.249	377.761	237.929	157.336	192.781
YDR427W	34891	34233.7	33219.9	34153.6	24584.3	23812	23742.1	20248.2	20327.1
YDR294C	5431.14	5402.93	5564.45	5439.54	3909.41	4520.44	3689.37	2876.3	2511.71
YPR097W	#DIV/0!	231.531	286.105	289.45	174.762	272.082	178.608	178.254	186.73
YPL222W	843.986	953.436	583.761	400.012	274.56	275.379	218.304	171.691	#DIV/0!
YLR330W	4425.31	3909.43	4383.56	4594.56	3375.06	3806.54	3640.71	3448.12	3098.14
YOR141C	1943.74	1973.6	2340.15	2276.8	1972.47	2209.61	2099.89	1630.15	1533.52
YOR222W	4946.13	8436.01	10868.6	11637	7594.76	8089.98	10122	10891.6	10471.3
YIL162W	65909	38370.9	20312.7	20269.5	14591.6	13529.9	13955.2	11865.2	10755.2
Q0140	1881.44	2342.95	3733.86	4539.69	3393.6	4479.04	4950.81	5532.61	4862.51
YOR187W	24579.7	31158.5	54550.7	64746.6	53805.8	71078	82236.4	89942.9	77042.2
YPL078C	71523.2	87694.1	115294	132374	104981	127270	136824	123634	98660
YMR083W	62057.4	60642.9	64818.6	77248.6	64349.7	81231.2	87577.2	86771.1	73092.7
YGL043W	3571.04	3856.45	5634.76	6665.49	5117.1	5907.22	5950.04	6075.9	5726.03
YPL237W	9740.59	10360.2	14277.2	16948.5	14261.3	17925.5	19970.6	20567	19503.9
YPR132W	147003	151091	198945	231098	187465	233340	252184	289027	277880
YDL083C	194808	204205	266756	320777	257122	319244	344184	400562	383675
YHL034C	78698.7	75346.4	75817.7	79650.1	60432.8	65527	64680.1	63715.1	55266.8
YKR059W	140752	144601	185809	214400	169915	202338	217175	235714	222427
YHR007C	8274.67	12039.8	28048.2	32566	19815	17413	16617	14644.4	12332.5
YDR347W	4041.07	4385.8	6889.48	8575.48	7753.48	10270.6	12508.3	12454.2	11040.9
YHR024C	6929.81	6829.46	10474.2	13091.9	11639.9	14961.9	18752	21787.8	18241.7
YNL216W	2209.33	2548.53	3698.83	4320.27	3498.78	3847.08	3472.8	4072.44	3645.45
YPR181C	9769.55	9582.34	11729.6	13513.9	10544.1	11117.9	11408.2	11174.3	10124.3
YMR173W	25214.2	28659.1	24020.7	18801.6	9289.09	4182.25	3583.06	3987.21	3425.85
YOL052C	2343.5	2226.79	3220.1	4131.24	3128.31	3788.66	4138.62	3757.14	3653.93
YNL262W	61.5957	#DIV/0!	6.69692	#DIV/0!	#DIV/0!	#DIV/0!	52.9998	37.5669	48.1586
YNL307C	16203.3	16173.9	19178	22334.2	16953.4	18812.6	17655.1	16507.3	13842.2
YOR332W	50398.5	51283.4	65357.7	73546.5	55752.6	64209.7	63361.8	71444.4	69306.1
YJL172W	19886.3	16954	17281.7	18744.7	13241.5	13895.5	10529.6	8715.88	7055.07
YNL037C	54123.8	62455.7	94795.1	120643	112964	158491	206446	208070	151831
YMR080C	1887.56	1678.95	2057.85	2387.43	1901.58	2078.93	2154.61	2998.43	1899.18
YOL064C	16734.9	19296	24091.8	26480.1	17972.3	19025.8	19228	22684.5	23197
YKL212W	3564.96	3928.08	5031.98	6004.41	4409.46	5206.1	5074.19	4996	4549.09
YDL078C	55266.5	50750.1	49569.5	53032.5	42350.4	44644.5	39279.8	32180.3	24248.6
YHR107C	10625	10740.5	13414.7	15446.8	11330	12926.5	11684.1	10530.8	9223.58
YPR024W	2212.98	2451.12	3415.55	3997.28	3752.74	4818.67	5223.3	5589.04	4908.29
YKL179C	4495.02	4960.93	2649.89	2002.23	#DIV/0!	#DIV/0!	1521.38	#DIV/0!	#DIV/0!
YBR015C	2647.02	2755.21	3402.67	3670.75	2701.34	2968.87	2888.78	3125.71	2678.09
YBR026C	72785.7	69703.6	53175.5	45150.8	25387.7	21216.8	14070.5	8713.49	6454.61
YJR103W	7886.81	6620.46	6002.62	5355.72	4005.29	3718.71	4039.48	3508.77	2821.58
YHR216W	1945.29	#DIV/0!	1471.7	1653.19	2519.97	4349.81	5132.73	5605.03	4438.67
YHR066W	2942.01	3566.97	4801.82	5876.25	4402.2	5565.23	5666.87	6011.99	5701.53
YNL212W	1765.58	1596.86	1532.89	2002.12	1415.27	1676.51	1781.62	1647.98	1490.6
YMR146C	11407.3	11829.5	15646.6	19050.3	15861.5	19206.4	20324.1	20445.4	18898.3
YIL109C	26120.1	23842.6	25485.8	27859.3	20955.1	22653.5	22512.6	24491.3	22691
YIL091C	1887.97	1811.26	2204.62	2594.7	2101.74	2557.38	2414.88	2465.09	2372.94
YNL085W	5907.07	6306.06	7877.4	9512.37	6925.92	7774.84	8129.76	8997.25	8227.12
YIL053W	28376.2	27320.8	28262.7	25544.6	14021.7	12384.2	11952.7	15830.1	25271.5
YLR319C	560.019	448.855	644.619	546.206	478.505	472.814	468.33	468.762	329.652
YFL030W	18361.8	27483.5	40253.7	52844.8	51060.1	60501.9	62600.5	43653.4	24755.7
YDL178W	7919.84	8742.71	10282.8	11742	10419.5	11572.7	11439.7	10341.4	9244.81
YJR148W	18193.6	18002.2	19388.7	20321.6	16041.8	20953	14282.4	3696.03	2710.77
YGR145W	707.759	756.263	957.068	1148.49	963.874	1108.35	1202.83	1277.96	1324.81
YDR376W	2059.99	1907.55	2060.74	2580.16	1887.87	2139.89	2364.97	2234.05	2087.55
YDR390C	4253.72	3863.89	3831.52	4339.74	2964.61	3254.07	3378.23	3505	3141.01
YGR128C	1268.44	1381.18	1705.46	893.201	1015.74	1327.01	1684.1	1951.95	1106.22
YGR165W	2262.93	2771.93	4866.86	6051.05	4876.31	6667.92	7347.16	7696.96	6592.7
YML073C	47929.3	55301.4	66315.8	84888.8	69585.5	87627.5	92004.9	102449	98257.3
YDR395W	1580.18	1527.84	1713.04	1993.57	1511.7	1595.41	1656.14	1744.21	1646.63
YMR029C	1938.07	2059.35	2419.06	2251.63	1870.5	1966.07	1825.17	1738.24	1464.76
YLR192C	26539.6	22503	27907.4	31342.4	24269.2	27843.9	29342.3	31225.5	28434.5
YLR270W	24847.6	22040	20219.2	17912.2	10487.1	8685.51	7673.44	7598.37	6497.8
YPR133C	2555.48	2903.47	3679.06	4282.38	3312.47	3535.9	3527.6	3323.87	2889.95
YPR137W	2617.63	2997.82	2915.84	3244.3	2755.47	3491.43	3393.19	4399.44	3616.63
YOR239W	3021.34	2839.91	3918.92	4245.26	3579.39	3915.31	3659.12	3882.77	3548.94
YOR261C	24799.9	23721	25486.2	27965.1	20147.2	20746.8	20121.6	17677.4	15967.9
YOR091W	2635.68	2951.45	4418.7	5648.28	5263.94	6492.3	6882.93	6997.34	6565.65
YOR173W	45130.1	44967.6	34691.3	26722.8	9605.77	3115.51	2380.33	2402.17	2290.49
YOR095C	6738.98	8680.04	11914.5	15880.5	14029	17513.2	17743.4	15836.6	12977.3
YPL004C	295379	290481	245241	217578	129542	119340	89417.6	73377.5	56949.7
YOL061W	11473.3	11405	14390.4	17458.6	14116	16632.2	15299.1	16006.9	14471.2
YDL204W	13013.9	13114.5	7628.45	5530.55	1464.23	682.863	390.739	852.708	699.529
YDR368W	19572.3	15906.2	12645.1	12483.3	7833.97	7204.74	6768.87	9989.1	10962.8
YDL148C	311.228	370.549	481.407	542.538	473.007	503.327	474.149	460.041	536.581
YMR300C	15441.2	19416.9	28827.9	35998	29233.8	36672.5	39715.5	40647.3	38704.1
YCR005C	4473.16	3336.12	4764.74	5849.33	5882.77	11115	14560.2	7942.65	6102.16
YEL060C	49730.4	52522	60444.9	51842.6	27005.4	20266.3	15154	13147.5	11752.6
YLR163C	3232.25	3678.73	5998.56	7306.91	5742.58	7083.15	7775.8	7493.33	6779.54
YDR044W	2967.16	3429.61	5458.94	7254.43	5674.12	7133.56	8314.25	11084.9	9002.13
YDR122W	1364.25	1423.06	1415.61	1449.59	967.649	1141.17	888.99	961.843	890.581
YGL167C	1731.45	2028.78	2345.56	2280.37	1329.96	1368.28	1367.59	1226.85	1136.47
YKL112W	3608.56	4114.54	5206.09	6268.51	4555.52	4476.61	4783.15	4710.47	4218.75
YCL050C	26758.2	23795.5	22454.5	24062.3	18129.5	21050.2	19151.6	18835.6	18348.9
YOR176W	9141.84	9857.64	12192.6	12540.1	9837.09	9223.34	10192.1	10586.1	9200.11
YOR158W	3782.36	5108.34	8083.08	10252.9	8956.74	11473.6	12883	13761.5	12369.2
YGL055W	7302.2	11803.5	20830.4	21741.6	16336.5	18648.8	24299.8	23902.4	19087
YHL021C	23368.8	22617.3	22206.1	23424.6	15474	13629.8	10234.8	8219.42	5283.69
YEL032W	463.048	532.046	1066.62	1240.03	1299.92	1602.22	1646.9	1906.72	1532.04
YNL007C	111301	101525	77886.8	70098.1	40908.1	39704.7	36741.1	31463.8	28635.8
YCL059C	2583.05	2758.77	3821.02	4720.47	3850.42	4514.92	4471.08	4653.45	4616.79
YOL090W	501.409	525.303	676.477	681.925	552.132	707.134	736.267	630.943	675.518
YPL131W	124630	130306	178044	221627	174765	222337	231207	258410	248811
YFR014C	5119.37	4747.27	5461.35	5611.78	4022.04	5316.07	6395.03	8957.85	8145.94
YLR258W	7869.62	8000	6374.12	5388.54	2598.63	1746.25	1423.25	1349.4	1829.33
YDR353W	32489.6	33613.9	37649.1	44869.8	35085.5	42214.7	42360.2	44377.4	41806.2
YDR356W	#DIV/0!	519.119	641.471	704.298	621.031	403.515	494.52	372.212	303.667
YGR286C	2929.44	4513.74	8951.01	12927.4	13318.7	20113	21801.1	18534.3	18002.9
YFR052W	21119.3	20205.4	22549.9	24073.1	16971.1	17900.9	17136.5	15337.4	14404.5
YER175C	8986.22	11387.4	17727.8	16377.8	7420.76	4838.27	3822.99	3916.61	3213.29
YLR293C	2730.8	2511.53	3202.37	3910.88	3015.98	4078.32	4298.21	4904.15	4862.55
YOR185C	96302.8	93271.7	100194	103288	79203.4	93018.5	95959.6	103621	94710.7
YBR172C	1151.91	1997.58	3386.36	1852.78	1810.46	2487.99	2624.26	2656.09	2073.65
YKL145W	23534.6	23110.6	24879.3	25044.6	19394.5	20683.4	18410.7	19739.5	18689.6
YOR153W	418.98	548.234	1058.52	1090.83	842.064	1120.22	983.271	1051.33	951.227
YJR095W	45722.3	56544.9	58620.2	65747.3	53759.7	55248.9	49685.9	12368.6	2965.37
YBR170C	4872.93	4748.46	5192.72	4564.57	3467.97	3050.81	3171.14	2659.52	2743.16
YKR024C	1253.54	719.645	875.407	1272.5	1250.56	1190.79	966.251	1253.81	1289.61
YNL284C	5047.53	5636.46	9974.69	12066	10225.8	13364.2	14705.5	15641.5	14418.9
YMR193W	3523.64	3857.95	6558.44	7921.31	6725.4	9156.62	9044.35	10822.1	8989.34
YPL173W	4406.28	5293.95	9572.6	11208.2	9708.1	12679.7	13855.3	16483.3	14720.8
YBR279W	2492.71	2603.15	3071.91	3352.61	2859.35	3252.76	3074.93	3017.25	2766.97
YLR248W	1084.3	1021.82	1381.63	1429.66	1159.46	1120.82	1233.38	1069	901.235
YHR039C	3787.09	4201.09	6462.49	6841.8	4291.33	2982.55	2787.91	2642.89	2627.06
YHR108W	4526.08	4268.91	5528.7	6538.11	5219.56	6002.73	6304.91	6234.37	5509.53
YHR114W	2170.2	1919.11	2258.82	2029.75	1710.97	2014.86	1818.72	1970.48	1404.23
YHR117W	3306.08	3257.7	4129.72	4738.21	3275.76	3877.21	4098.77	3967.67	3782.87
YPL190C	6056.21	6408.26	7136.99	7812.6	5401.58	5415.01	5352.77	5709.59	4703.83
YIL107C	389.331	550.47	353.839	168.074	#DIV/0!	145.086	#DIV/0!	#DIV/0!	#DIV/0!
YIL149C	#DIV/0!	64.5661	#DIV/0!	#DIV/0!	58.6004	#DIV/0!	#DIV/0!	#DIV/0!	#DIV/0!
YNL002C	5372.53	6037.4	9260.4	12130.9	10304.5	12688.8	13400.4	14196.1	13743.5
YOL059W	18744.9	16586.2	16242.8	16346.4	11784.1	12879.2	11927.2	9295.52	8345.98
YJL060W	22228.2	22331.4	24732.6	26022.8	18556.4	20359.9	19519.4	20877.5	20496.3
YJL039C	239.907	265.419	186.775	254.057	218.667	255.381	192.452	227.372	249.899
YJR002W	1111.8	1270.56	1584.32	1928.31	1699.69	2126.56	2215.51	2200.77	2047.15
YJR070C	14819.2	17149.7	23762	31448.6	25256.6	32644.3	34153.9	37673.7	37119.8
YJR096W	11309.4	11900.7	8337.95	5058.2	1754.45	784.405	953.489	986.097	693.054
YPL097W	1343.69	1316.27	2683.6	3282.84	2674.26	3540.64	4420.28	4908.48	5541.75
YGR232W	9763.78	9612.02	11436.4	12459.8	9513.35	10530.7	10135.9	9410.56	8133.18
YML017W	3438.42	3751.43	4747.19	5016.34	3803.85	3932.89	3704.12	3544.92	2969.79
YNL067W	6914.35	8443.92	9368.64	11635.7	9342.67	11180.2	11637.9	12440.9	11649.9
YML103C	292.76	337.585	323.256	535.198	248.198	307.56	310.268	331.45	308.936
YGL244W	2218.71	2374.59	3136.7	3404.29	2969.03	3193.04	3086.58	2791.92	2172.45
YGL099W	2847.67	2936.19	3461.9	4431.95	3228.3	4266.51	3891.29	4157.64	3972.1
YGL001C	10102.8	13930	24157	28879.2	20474.7	19180.3	17563.7	17158.8	14692.1
YGR173W	5225.18	4955.19	5763.49	6557.71	5281.25	6542.51	6285.38	6398.6	5946.38
YOR259C	46233.5	44908.5	46609.3	50448.1	35789.4	37999.3	36159.2	36312.3	33362.6
YNL274C	68569.1	60195	41560.6	36059.2	22067.6	20003.7	16827.6	11473.6	9172.53
YMR067C	3111.82	2946.62	3452.02	3424.05	2319.79	2720.85	2865.54	2783.41	2748.65
YDR028C	2880.88	2708.37	2994.41	3028.68	2266.22	2349.66	2235.07	2387.5	2098.06
YPR135W	1064.72	833.272	1198.93	1163.23	841.15	970.173	871.758	927.544	640.793
YKR003W	2946.64	3065.39	3867.43	3044.73	2357.84	2480.96	2495.38	2726.54	2352.9
YPL032C	2823.53	3435.98	4284.67	4351.22	2893.91	3114.79	3697.53	4086.22	4035.23
YML131W	54995.4	57014.3	30654.9	24420.1	12733.1	8322.31	4513.39	3128.35	3430.52
YDR516C	13013.8	9386.32	6803.03	7336.11	5045.09	6205.13	5921.02	6315.65	5643.18
YML069W	6652.82	6654	8199.59	8897.98	6789.2	6906.6	6314.28	6419.01	5565.81
YLR369W	3105.54	2583.45	2981.67	3058.87	2538.61	2549.84	2654.91	1823.76	2266.01
YLR401C	1722.41	1886.13	2748.5	2967.58	1854.17	2382.42	2833.56	2983.08	2825.2
YLL013C	1431.09	1270.27	2323.41	2533.39	2628.4	3560.94	3896.39	4008.03	3428.53
YOR304W	159.522	153.913	179.664	251.037	188.669	177.817	267.242	335.269	263.967
YDL100C	25356.3	22387.8	25264.8	27929.4	20995.4	22931.5	21869.1	23894.2	22472.1
YOR171C	603.791	1368.49	945.723	1221.03	1106.38	1254.8	1354.12	1500.31	1562.33
YPR034W	3674.77	3356.67	4654.38	5474.67	4529.47	5027.31	5015.22	5403.93	4925.45
YPR004C	12642.2	13166.9	17974.3	20776.6	16832.2	20398	20530.6	20236.5	17425.7
YOL123W	12080.6	12185.3	15218.5	16978	12709.1	13882.5	14186.2	15605.6	14700
YER055C	22617.3	32601.1	50434.7	54558.8	35682.3	35294.5	35626.5	43141.9	45447
YBR160W	7512.93	7046.13	8182.32	8613.73	6847.14	7209.87	6386.48	6203.27	6048.31
YDR050C	538108	515272	462142	466237	322876	367474	411143	433911	391809
YGL103W	111223	123668	158391	184173	155385	188782	194405	215116	204067
YEL021W	5528.4	6041.48	7301.75	8424.12	7387.34	7827.82	7889.05	8520.14	7585.48
YGL147C	80436.6	97376.1	158818	205800	171711	220022	251328	302852	303117
YLR344W	430591	449967	541769	605833	474163	550936	565023	592195	563067
YPL154C	48195.6	48517.5	56237.1	49738.3	28415.3	26798.9	20311	16607.7	13970
YDR354W	4594.46	4516.65	7842.66	7220.74	5006.97	4832.36	4019.74	4348.06	4529.09
YHR005C	1634.43	1969	2197.52	2435.26	1860.6	2179.13	2205.03	1969.1	1593.39
YDR232W	824.436	1023.57	2117.49	2823.64	3043.08	4608.21	4881.99	5392.42	4843.04
YNL301C	95648.3	101860	132606	162101	126928	164397	173076	191756	186440
YIR008C	1141.39	1064.37	1611.21	1760.44	1306.32	1794.06	1269.29	1135.18	1179.45
YAL041W	#DIV/0!	#DIV/0!	#DIV/0!	734.982	#DIV/0!	#DIV/0!	#DIV/0!	#DIV/0!	405.901
YMR235C	11186.1	11743.8	16023.9	17389.5	13707.4	14996.6	14119.6	12960.1	11892.1
YGR083C	4527.43	4469.9	5289.24	5681.8	4185.04	4640.69	4786.91	4824.11	5097.88
YDR155C	771019	765347	656847	600696	322500	296001	303207	337117	304584
YDR035W	23241.3	28525.5	36461.6	35298.2	19668.8	16318.1	14928.5	17044.1	16464.4
YDR120C	3170.5	3506.61	4600.92	5449.44	4852.84	5808.36	6079.14	5880.38	5801.3
YGR233C	392.316	232.167	144.007	348.833	243.125	#DIV/0!	241.684	310.111	179.047
YPR167C	2349.92	2386.22	4224.18	5070.61	4849.33	6466.62	7568.65	9234.61	9454.89
YMR104C	343.24	440.364	470.068	567.042	390.549	497.776	455.435	385.198	327.213
YGL097W	7996.8	8378.6	10885.5	12935.1	10258.5	12539.4	12420.1	13142	11369
YLL021W	547.027	874.08	1615.19	1676.5	1806.62	2346.82	1806.39	2075.11	1166.62
YJR077C	74685	96110.2	143908	156492	116411	116623	132255	100829	98922.1
YGL014W	1147.21	1427.25	1505.47	1649.41	1261.66	1473.15	1540.94	#DIV/0!	1672.43
YCR004C	73243.8	63952.3	66495.7	77042.4	55551.3	61109.3	46314.6	33951.8	26449.7
YCR072C	1270.05	1451.37	1517.96	1859.72	2092.64	1867.75	1941.78	1944.18	2117.65
YGL123W	207318	218352	286616	343389	272327	341938	375604	430433	410404
YCL045C	2000.69	2117.96	2281.09	2133.87	1530.37	1478.92	1540.87	1262.67	1050.19
YDL205C	4142.48	4273.76	5744.83	6743.82	7019.72	8796.57	10226.5	9953.41	8166.19
YKR002W	1321.82	1317.65	1855.62	1808.63	1306.45	1692.53	1407.11	1391.86	1411.38
YEL052W	2709.89	3048.55	3697.2	4275.76	3302.41	4075.5	4235.01	4067.89	3530.03
YMR308C	2163.92	7370.3	2861.36	2631.89	2256.12	2116.43	2825.61	3462.49	3382.06
YNR043W	29475.7	32844.1	43831.5	51496.8	39858.3	41660.1	43113.9	43754	38061.4
YGR175C	10356.3	37244.6	93396.6	92988.4	39218.1	16485.5	8321.25	10179.6	9272.62
YJL101C	2487.66	3431.85	4141.27	4640.63	3246.71	3220.87	3683.49	5356.44	6020.52
YJL176C	396.021	499.059	711.232	786.678	628.162	697.468	693.837	684.527	599.523
YBL050W	11461.1	10828.9	12283.8	13691.5	10706.8	11085.4	10469.1	9800.33	8074.78
YER166W	463.382	499.552	503.591	580.656	315.714	303.213	554.02	293.245	411.889
YDL168W	19731	16224.1	11856.6	11231.9	7802.51	7492.81	7253.86	8313.46	8519.34
YGL238W	554.902	607.461	728.283	834.885	565.215	638.61	613.792	694.059	709.831
YDL051W	8902.94	8339.51	10334.6	11924.9	9114.73	11091.3	11364.3	11060.4	11176.4
YKR056W	1119.21	1512.18	1439.14	1625.72	1015.81	1614.25	1426.54	1097.72	1326.88
YKL193C	16465.9	14215.9	12715.2	11906	8594.66	8375.45	7598.31	6467.03	5463.98
YKL151C	13017	11007.6	9185.65	7246.33	2966.35	1985.43	1863.87	1835.87	1581.71
YKL006W	21882.9	24044.5	33131.9	41373.8	32946.9	41255.5	43465.7	48679.4	46378.9
YKR076W	18060.1	18164.2	13101.5	9723.81	5052.74	4037.47	3029.45	2024.52	1526.9
YBR034C	9463.72	9839.35	12385.9	14252.7	12493.6	15344.2	17462.3	15560.5	13958.2
YBR039W	66525.7	80091.4	105054	125460	100807	120089	121203	114167	92542.1
YBR142W	1940.97	2083.63	2631.19	3024.92	2539.88	2983.6	3118.31	3120.66	2812.19
YBR149W	72143.4	72201.5	72717.8	71320.1	47904.5	45657.1	35345.7	25941	18093.6
YBR053C	2496.5	2439.91	2206.39	1936.44	1198.28	965.799	915.08	723.729	#DIV/0!
YHL024W	6978.68	7371.87	8271.45	9229.8	6736.82	7063.31	6281.66	4929.06	3654.88
YHL001W	373924	373838	414938	475723	398525	482259	505719	592932	577336
YHR049W	2042.5	2109.16	2754.68	3439.78	3027.72	3947.83	6259.38	13632.9	16841.4
YHR063C	2502.41	3122.55	5264.71	7326.06	6112.55	6204.44	6588.41	5894	6432.7
YHR137W	5102.28	6098.68	13986.8	15649.3	12687.5	13416.2	5832.63	1101.51	733.997
YDL198C	15309.4	20010	33682.2	38485.8	28507.4	31307.3	34350.5	33326.1	29304.9
YER001W	165.624	278.239	650.454	692.999	318.992	373.149	613.541	1230.11	1394.84
YDR135C	345.207	363.169	370.396	349.729	258.099	265.335	294.045	340.392	263.829
YDR388W	9743.57	9612.99	10572.3	10880	7832.92	8144.37	7859.75	8052.83	7359.65
YER081W	9674.76	13507.9	18440	21592.7	16731.6	19449.9	20604	17698.5	15502
YER120W	16862.3	16605.5	18242.6	19965.3	13705.2	14650	14182.9	14371.5	13039.6
YIL063C	3336.59	3077.51	3131.7	3112.19	2315.18	2616.83	2355.27	1926.04	1818.92
YGR132C	36248.9	35420.5	39352.8	44271.6	35694.6	42246.1	48779	48617.3	38728.6
YFR004W	31870.8	31444.5	33231.4	35879.4	26034.9	27556	26763.1	25557.1	23461.4
YFR006W	7265.34	6300.92	6967.6	6865.07	4864.08	5009.36	4543.82	4340.91	4088.29
YFR051C	14561.3	16403.3	20039.5	23191	17413.6	18059.9	18140.9	17878.6	16723.1
YGL171W	1830.67	1691.05	3027.38	4061.52	3486.16	4635.18	4990.82	5141.23	5152.64
YLR045C	443.434	359.874	621.897	465.974	370.766	495.644	467.734	532.123	335.958
YJR080C	6641.86	6841.92	8532.99	10288.7	7775.1	10584.3	10955.4	10310.4	8438.2
YJR105W	52818.7	66152.6	102158	123982	102234	124812	133890	132693	114758
YNL292W	1429.93	1391.75	1567.77	1938.89	1600.62	1751.07	1749.57	1673.32	1568.65
YGR119C	5427.48	5875.41	7101.62	7801.89	5767.46	6335.28	5991.01	6010.25	5414.58
YML004C	26946.1	26475.2	18226.2	12902.6	5050.61	3908.28	4701.73	4483.14	4329.41
YPR173C	2068.4	2231.76	2914.71	2876.3	2245.31	2960.33	2878.07	2709.24	2789.62
YGR123C	2524.76	2643.79	3384.2	4186.97	3353.14	4068.36	4302.63	4375.13	3851.69
YGL150C	#DIV/0!	262.36	556.781	827.702	#DIV/0!	518.191	#DIV/0!	618.357	523.865
YGL125W	3174.39	4090.53	6389.81	8494.76	7930.85	11079.3	10860.4	12087.8	11687.2
YGL064C	306.532	498.403	891.972	#DIV/0!	#DIV/0!	870.602	1006.67	879.235	1004.09
YGR034W	1182.24	1301.98	1717.07	2115.76	1747.18	2177.57	2275.94	2496.55	2360.96
YGR086C	308154	307208	298467	282624	172600	155152	133232	143576	124353
YNR035C	18434.4	17873.8	17849.1	18761.7	12319	13490.7	12746.4	12500.3	11106.5
YNL231C	3146.5	2796.24	4522.42	5580.64	4909.93	6408.45	6602.17	6934.09	6243.39
YNL123W	1501.13	1742.41	3185.49	4032.29	2454.12	4386.21	4227.47	3981.96	3930.24
YLR244C	7242.6	7087.13	10114.1	11414.1	9618.48	11104.2	11662	16258.6	17832.8
YKR006C	4262.33	4867.46	8768.62	10896.6	9054.5	12444	14309.2	15598.2	14294.1
YKR008W	1101.33	1180.6	1537.27	1893.54	1307.56	1390.68	1760.92	1695.8	1776.7
YDR494W	2796.46	3259.63	5513.6	7111.13	5336.46	6950.35	7796.65	8781.79	7933.15
YMR212C	#DIV/0!	303.43	539.153	198.642	#DIV/0!	#DIV/0!	374.835	#DIV/0!	153.568
YDR141C	90.6139	79.7462	95.2412	68.9989	57.6848	70.1535	150.346	70.0599	#DIV/0!
YMR241W	18654.6	24222.9	33809.8	40909.8	31778.9	38016.2	38294	31597	26270.3
YMR093W	1578.85	1782.7	1871.46	2437.8	1947.28	2316.91	2564.48	2602.96	2670.75
YMR027W	8376.87	8726.11	10001.7	10470.6	7493.6	8229.12	7746.55	7824.66	6971.19
YLR219W	4647.31	3818.93	3323.34	3159.1	1852.99	1792.08	1722.27	1471.67	1441.82
YLR409C	2408.52	2385.43	3170.38	3619.43	2761.37	3412.84	3386.74	4180.54	4071.62
YPR118W	3753	3924.28	5085.03	5890.93	4412.14	5040.68	4285.86	4148.46	3913.48
YPR127W	24025.4	22448.9	12754.5	8571.94	2223.41	1216.21	1236.76	1265.24	1078.4
YDR299W	1134.65	1183.42	1696.39	1966.51	1510.76	1927.52	1851.14	2070.81	1969.1
YDR316W	7505	7901.04	12398.2	16404.2	13970.6	16648.5	16718	15920.5	15404.5
YDR324C	1478.91	1530.23	1943.81	2097.53	1969.91	2393.16	2664.98	2791.79	2719.84
YLR419W	237.601	243.758	340.508	298.227	339.025	333.931	376.117	291.922	282.777
YLR380W	4456.47	3543.2	4708.31	5510.9	3936.54	5378.91	4777.71	4589.66	4111.51
YDL065C	3129.18	2803.64	3116.8	3425.41	2558.56	3235.09	2913.46	2897.57	2556.3
YOR056C	2486.44	2729.74	3787.86	4378.37	3676.11	4552.22	5107.48	4731.05	4494.49
YOR251C	5403.38	4743.22	5025.53	4953.68	3418.6	3929.81	3523.17	3530.06	3341.81
YPL183C	599.316	1184	1336.02	1146.96	919.08	1619.48	1264.78	1777.25	1687.03
YPL195W	663.928	599.681	894.835	739.7	635.093	608.294	644.626	608.213	447.252
YOR215C	54619.3	54545.6	50267	48848.7	30652.8	31051.7	26605.2	19948	13684.3
YDR515W	3198.34	2911.11	3490.52	4509.21	3684.88	4801.9	5716.75	5816.64	4761.81
YOL151W	18471	17367.3	13695.1	10560.5	3945.73	2481.14	2093.6	3136.37	2806.42
YDR312W	871.802	1063.52	1001.06	961.213	748.253	947.712	832.977	799.981	858.553
YPL235W	11430.4	11949.8	12885.6	14409.4	11217.8	13265.7	12618.9	11494.3	10709
YOL087C	566.589	378.61	#DIV/0!	518.436	#DIV/0!	279.665	#DIV/0!	420.672	#DIV/0!
YKR066C	10430.2	10157.3	9716.28	10866.4	8131.55	8614.39	7379.44	6336.14	5041.7
YNL098C	15253.3	15270.3	17577.5	17843.8	12754.7	13744.6	11187.4	11343.4	9664.32
YNL178W	187552	203706	260448	296081	244167	298903	324250	377969	356679
YDR477W	2039.24	2137.21	2411.51	2966.4	2479.42	2655.38	3164.74	3305.03	2605.57
YJR010W	55938.1	61086.2	73552.3	91644.7	77975.5	96878.5	109373	105313	91697.4
YGR085C	163506	176677	243295	300920	235729	288099	305408	329614	313050
YBR048W	186326	222804	288657	295298	248539	295208	321238	369313	348611
YML026C	235903	252229	328012	378440	303603	369096	398147	460865	440478
YGR084C	4783.13	5312.84	9429.71	11499.8	9365.79	11738.6	11820.5	12372.6	11367.9
YKL126W	1331.18	1629.12	2095.11	2509.52	1889.57	2015.54	2073.68	2110.44	1592.12
YNL250W	189.642	115.435	150.768	#DIV/0!	194.783	#DIV/0!	234.035	#DIV/0!	119.408
YML106W	12848.6	12980.7	16742.4	18638	14250.6	14711.7	16321.8	12942	12417.5
YNL102W	#DIV/0!	#DIV/0!	#DIV/0!	#DIV/0!	273.001	392.763	277.671	332.903	244.764
YBR072W	3.69931e+06	3.30404e+06	2.02793e+06	1.26999e+06	243688	30832.6	27524.1	20569.3	12934
YKL085W	75649.6	79004.7	87472.9	97833	82237	103706	123853	121299	86100.2
YDR148C	75536.1	76808.3	79856	85535.8	72351.7	82623.8	91628.1	89597.3	65759.9
YOR061W	5493.9	4909.44	5721.79	6182.01	4970.8	5908.99	5679.24	5576.97	4818.04
YDL236W	3863.19	4038.13	5876.14	7522.9	6690.08	7922.58	7760.18	8554.29	7648.3
YOR362C	66043.3	66299.9	72611.6	77288	55456.4	61301.8	57529.8	59547.6	54309.6
YGL011C	42664.6	42818.3	46481	50371.3	34338.2	37245.3	35305.3	33971.2	31214.6
YOL016C	4155.59	4122.98	4111.77	4341.93	2637.94	3163.47	3350.78	3496.35	3256.81
YKL114C	1634.12	1635.37	1865.69	1933.14	1617.75	1691.58	1829.27	1834.77	1591.55
YBL105C	645.691	613.495	564.682	545.057	496.657	385.142	491.766	510.634	472.368
YOL023W	549.947	717.565	987.417	1336.68	1129.67	1482.86	1912.1	1808.07	1408
YCR009C	14936.3	14449.5	15909.5	17076.9	11868.5	12184.8	11756	11697	10302.5
YCL017C	5744.35	5787.67	6919.21	8372.69	6878.64	8645.81	8898.8	8788.65	8017.14
YCL037C	2331.11	3300.29	6001.5	8146.49	7485.79	9111.88	10202.2	12689.6	13476.5
YIL160C	28803.4	24407.6	18220.6	13466.9	8589.33	7145.98	5091.1	1712.32	1009.57
YHR190W	6626.13	7599.8	11311.4	11424.3	8375.06	7479.47	7340.51	8119.71	7584
YER023W	12199.5	13027.2	16615.2	18895.6	15398	17895.2	18663.1	17619.9	15655.2
YDL029W	28053.4	23648.5	23263.5	24429	17379.7	19693.6	18745.9	17739.7	15500
YLR113W	3549.12	3215.03	5547.98	6420.4	5886.26	7684.23	8075.42	7961.29	6862.65
YAL029C	#DIV/0!	#DIV/0!	#DIV/0!	#DIV/0!	#DIV/0!	#DIV/0!	15.442	#DIV/0!	#DIV/0!
YDR211W	3376.02	3445.92	4186.52	4846.34	3823.15	4405.99	4322.59	4342.67	4960.88
YGR229C	8823.77	10180.2	16454.9	19608.6	17125	19790.9	18736.2	18556.1	15376
YJR144W	11314.7	11278.7	13718.8	13455.1	10871.4	12366.9	12108.8	11260.6	9756.03
YMR091C	2585.63	2634.17	3542.95	3804.72	3291.01	3498.06	3638.08	3838.31	3481.94
YDR375C	1224.4	1621.94	2617.3	3102.3	2864.71	3679.23	4965.61	4780.94	3663.93
YDL052C	2759.77	2521.22	3040.01	3498.29	3386.82	4020.71	4687.58	4788.47	3705.92
YDR099W	382484	359675	352915	377165	249646	263164	251699	235461	200862
YBL004W	167.579	401.258	368.039	495.897	222.998	519.648	487.376	511.043	517.594
YKR069W	2674.1	3059.26	4185.86	4767.59	4308.94	5491.47	5616.75	5510.01	5587.68
YKR081C	4044.3	4704.24	6914.31	7731.85	6628.58	7929.46	7843.97	8123.46	7939.01
YBL037W	281.916	422.109	453.642	#DIV/0!	454.826	447.887	393.085	475.006	477.309
YBR146W	3137.36	4098.46	7549.14	9088.43	8008	10145.3	11813.7	13730.9	11473.1
YBL098W	1334.96	1489.79	2036.29	2439.99	1863.54	1845.24	2004.54	1758.94	1552.08
YBL091C	7892.68	6820.27	8579.64	9552.95	7314.62	7988.82	7939.02	8681.9	8139.93
YBR101C	17971.6	15578.8	12542.8	11610.8	7679.44	8132.26	8150.76	7121.22	6771.93
YBR106W	28901.6	33189.2	45043	50116.4	38033.9	43640.6	44557.8	40570.4	37531.8
YBR227C	3870.9	4075.25	5705.86	6227.78	4728.46	5703.57	5710.94	5709.45	5179.77
YHR201C	3024.07	2948.97	4359.37	5429.85	4112.37	4474.54	4459.5	3858.95	3625.88
YHR065C	1616.05	1932.56	2820.26	3772.42	3476.03	4566.71	4712.87	4940.74	4135.35
YER017C	2856.8	3534.83	5312.19	5405.76	4582.4	5377.69	6320.68	5679.42	5055.76
YER089C	5326.3	5950.82	8392.23	9356.62	7056.81	7899.68	7573.53	7990.38	6805.58
YEL022W	1012.84	990.085	1853.97	1590.64	1074.61	834.326	1304.61	1390.15	1201.82
YER004W	53469.4	52788.5	48065.4	46995.8	30734.3	31416.7	25903.9	22904.3	18873
YER014W	2356.37	2392.01	2242.54	2418.68	1713.11	1584.93	1236.45	#DIV/0!	#DIV/0!
YER063W	6855.34	6671.24	8041.59	9155.74	6880.4	7873.51	7134.79	8107.24	7046.17
YER126C	1625.82	2010.3	3119.86	3835.84	3203.55	3828.78	4093.45	4702.91	4606.5
YIL026C	62.0919	64.0772	102.432	94.763	122.909	111.212	111.711	80.836	111.752
YJR019C	10929.5	12024.4	13468.5	14368.6	11103.6	13206.5	10857.6	5913.66	3717.38
YDR195W	597.972	785.084	729.65	852.368	667.571	687.788	677.316	582.03	574.767
YGR194C	1633.27	1842.02	1932.11	1976.88	1387.12	1359.85	1470.16	1594.45	1175.56
YGR205W	19623.1	18802.3	17219	20051.3	13631	15103.9	11452.2	9660.02	7159.76
YFL048C	1802.69	1729.7	1981.53	1882.36	1383.46	1598.28	1448.62	1184.33	1004.54
YFL047W	1079	982.883	1327.63	1541.35	1035.55	1687.38	1272.01	1119.84	633.052
YFR040W	570.31	714.587	790.2	703.611	533.776	757.177	708.074	758.576	624.247
YJL042W	303.087	334.245	368.147	396.879	339.536	314.315	307.448	334.816	206.064
YJL183W	2131.52	2402.98	3135.39	3516.99	2466.76	2944.91	3232.92	2979.86	2626.35
YJL168C	31.174	58.6456	36.2758	33.6498	34.2724	#DIV/0!	30.4464	35.7139	34.988
YJL148W	2443.14	2576.08	4077.95	4741.01	4123.52	4747.96	5020.93	5329.02	5120.19
YJL045W	5102.26	5752.51	4048.37	2822.73	#DIV/0!	#DIV/0!	#DIV/0!	786.93	#DIV/0!
YJR014W	11610.3	10735.8	12874.2	14597.7	11206.4	13180.9	13068.6	13561.2	12156
YNL087W	175.484	248.784	357.926	517.208	399.65	506.107	413.658	477.979	394.815
YPL040C	232.934	#DIV/0!	#DIV/0!	#DIV/0!	#DIV/0!	#DIV/0!	1247.15	1671.12	1086.72
YNL297C	39.2251	17.2426	56.359	45.9023	34.4702	#DIV/0!	40.1191	33.6389	34.1163
YGL120C	4379.25	5535.32	7785	8513.13	6745.07	7703.15	8438.07	9370.96	9937.8
YGL111W	1734.17	1909.44	2192.23	2327.62	1475.66	2025.63	2525.27	2260.43	2243.16
YGR245C	295.824	370.38	442.994	645.391	457.211	597.747	662.242	805.601	875.61
YNL139C	15.3382	114.707	15.7779	#DIV/0!	105.093	123.444	#DIV/0!	11.672	77.1724
YNL256W	1308.93	1521.73	1083.62	1776.49	#DIV/0!	1724.19	1748.76	2157.68	1873.42
YDL190C	1220.56	1260.31	1392.54	1562.93	1063.48	1279.15	1265	1143.33	1112.66
YER007C-A	6644.29	6270.82	7201.08	8521.75	6060.68	6950.53	6885.99	7482.78	6858.44
YGL190C	5148.83	5231.39	5681.76	5716.71	3708.42	3972.31	3922.51	3790.84	3604.86
YNL248C	2032.9	2324.69	3484.33	3843.94	3014.54	3407.6	3991.41	3789.75	3970.43
YKL001C	39838.2	43431.7	59461.6	75667.1	66105.2	88750	90123.2	91901.8	87724.5
YPL139C	1042.31	1334.41	1510.68	1604.17	1254.37	1443.42	1355.16	1238.53	1050.28
YPL134C	4256.4	5408.09	7387.52	8810.94	7298.55	7983.07	8698.18	6397.52	4436.17
YMR266W	618.123	881.898	844.524	933.561	719.149	753.153	800.71	682.814	811.023
YHR179W	43590	42633.3	42644.1	46340.5	31201.2	33056	40141.6	68762.1	84270.7
YMR131C	4425.73	4853.75	6284.69	7236.53	5910.34	6810.49	6569.66	6420.56	5960.48
YML093W	317.346	591.674	880.221	938.808	804.515	912.755	1106.86	1128.71	1282.8
YMR250W	2738.93	2365.9	2429.26	1644.68	#DIV/0!	#DIV/0!	#DIV/0!	#DIV/0!	#DIV/0!
YMR315W	46796.5	48671.4	53452	53271.9	38140.8	38693.4	39913.2	32014.5	26971.3
YMR237W	3524.73	3344.22	3385.82	3935.01	2750.35	2829.36	2971.35	2795.29	2985.3
YDR346C	11086.9	9338.54	9425.7	12380.8	9261.04	10873.2	10541.2	10977.5	8772.86
YLR357W	428.913	400.192	475.584	457.264	427.656	631.526	591.793	572.536	465.468
YLR418C	3373.53	3276.45	4392.8	5024.43	3561.97	4017.85	4072.52	3250.69	3065.51
YLR017W	8761.11	8531.22	15513.7	19516.8	18320.2	22051.1	20252.9	22463.7	20994.6
YOL055C	392.251	453.29	#DIV/0!	520.835	#DIV/0!	#DIV/0!	#DIV/0!	#DIV/0!	#DIV/0!
YOR057W	2201.42	2202.52	2348.77	2575.1	1983.55	2177.94	2104.29	2003.36	1626.7
YDL201W	5880.2	5450.16	6765.4	7961.46	6717.77	7880.81	7898.72	7852.05	7144.45
YPR069C	53108.4	52017.8	64511.8	77504.4	65958.4	84620.7	78815.8	78885.5	72332.5
YPL146C	2660.44	2498.77	3063.17	3587.52	3298.12	4086.33	4123.16	4009.48	3959.34
YDL153C	670.852	791.091	1053.63	1226.11	1096	1201.77	1412.59	1284.08	1505.31
YPR048W	328.984	312.511	470.888	527.223	425.011	409.972	470.832	433.168	422.563
YOR100C	3451.2	8612.03	3227.5	3752.64	4800.51	6100.24	4764.79	3097.83	3340.03
YDR061W	2447.12	2365.02	2765.58	3156.3	2654.54	3095.47	3406.97	3462.75	2917.6
YOR021C	11305.3	10972.4	13492.1	15838.6	12991.2	16225.9	17045.6	17026.6	15436.3
YOL076W	163.142	236.357	293.716	341.737	326.962	279.766	276.078	353.7	308.729
YOR112W	1632.59	1744.98	1996.89	2349.95	1573.16	1754.2	1714.23	1692.82	1360.32
YDR017C	186.815	#DIV/0!	195.672	#DIV/0!	179.497	191.126	217.668	346.402	215.738
YKL033W-A	6891.97	9104.35	16365.6	17185	12090.3	13619.3	12684.4	10153.6	9166.44
YMR297W	35371.3	30670.9	24633.6	21980.7	11246.6	8769.15	7910.83	6502.85	5315.05
R0020C	3562.84	4456.86	5238.35	6602.22	5561.25	6090.75	7064.8	4332.4	6088.96
YHL038C	787.898	815.417	1346.08	1345.3	801.399	1464.15	1655.59	1513.08	1462.83
YGL031C	245149	275225	362005	439695	354533	428514	447407	488271	464795
YDR064W	139959	150997	196537	243905	191278	230540	258311	302013	288471
YBR120C	12606.5	12523.6	16768.1	19787.1	16356.9	20481.5	25151.3	26557.2	21925
YFL045C	22462.3	25344.1	46339.1	55303.1	43052.9	52191.5	52715.4	53677.1	48358.8
YFL005W	6840.41	7178.68	7882.27	8342.32	5801.29	5994.62	5863.35	5884.24	5039.74
YPR110C	8792.15	9532.53	12995.1	14539.6	12341.2	14765	14226.2	15625.9	15093.6
YJL128C	1472.9	1670.42	2069.5	2373.83	1627.66	1784.05	2087.23	2204.94	2211.12
YDR298C	87242.5	103000	137550	161023	135945	162994	170762	157843	124572
YDL136W	231610	253008	342441	427148	339743	418375	426832	472155	445732
YDL044C	928.109	1068.28	1413.32	1546.7	1318.15	1551.43	1483.83	1298	1307.46
YLR178C	119170	105799	86703.6	64118.9	23673.5	10375.5	8757.31	7148.86	4961.26
YBR112C	5342.26	6024.22	8044.44	8896.25	7446.78	8553.77	8016.58	8289.92	7364.74
YPL104W	1062.91	1705.5	1566.58	1473.96	#DIV/0!	1761.22	2146.95	1973.64	1588.2
YDR256C	42344.6	37348.6	31997	26373.5	21201.2	17304.9	9763.62	1990.47	979.777
YDR454C	42175.3	40528.8	48261.5	57654.4	46766.6	55202.2	55494.2	58816.7	53804
YPL117C	9900.19	10654	15844.3	18171.6	14359.7	15990.4	15516.7	16614.1	15412.9
YKL024C	11412.3	13426.9	16631	18980.1	15482.9	18876.3	18324.1	17807.2	15780.4
YBR088C	9829.86	10348.6	12583.8	14722.1	10737.7	11217.2	11687.8	10918.8	9992.33
YPL031C	4930.92	4681.22	5018.06	6564.55	5074.03	5417.73	5114.34	5106.38	4934.89
YOL051W	104.475	101.967	137.449	143.974	78.6826	189.463	69.3283	164.48	44.6256
YBR166C	3540.27	3128.29	3912.81	4164.97	2379.09	2811.79	2529.1	2730.04	2609.17
YLR420W	8535.89	7993.57	9686.93	10354.7	8248.46	8746.52	8550.63	8059.33	7841.22
YJL180C	2292.25	2611.01	4116.25	6065.05	4306.38	6308.52	6808.58	7336.26	6463.64
YMR203W	28732.4	30267.6	39896.1	46680	37708.1	50078.1	54399.6	52380.5	43870.2
YMR220W	5277.07	5629.08	8054.05	9023.04	6175.78	6058.18	6032	6459.01	5147.76
YNL112W	7816.6	10088.4	16603.3	21821.8	19776.9	24483.3	24723.9	30032.1	30971.6
YDL122W	2135.52	2191.84	2457.27	2131.69	2180.09	2274.56	2547.16	3056.15	2572.61
YKR048C	8136.28	8529.99	10056.3	11096.7	8936.31	10143.5	9471.1	10390.8	9443.43
YGR159C	28247.2	34633.6	40331.2	47057.1	38480.4	44084.5	44734.8	43957.7	41993
YKL094W	8143.4	8425.56	10079.8	10948.3	8744.04	9068.05	9818.08	10144.5	8502.41
YMR152W	9015.8	7970.03	6338.53	4743.31	3563.77	4288.46	3345.17	2642.92	2037.28
YER177W	60336.2	64118.8	63160.7	74370.3	50981.5	55441.1	54642.3	54104.7	46751.3
YBR200W	1016.84	1031.91	1477.48	909.187	1117.6	1293.05	1375.42	1507.82	1072.49
YML105C	6010.08	5888.18	7842.87	9680.59	7505.14	8578.09	8450.03	8264.67	7529.81
YDR164C	3129.33	2615.35	2668.82	2730.37	2550.67	1821.6	1916.35	2163.41	1712.04
YAL012W	87016.7	93806.2	110111	135616	110034	135972	142415	143858	141351
YAL019W	#DIV/0!	#DIV/0!	#DIV/0!	#DIV/0!	#DIV/0!	307.214	#DIV/0!	#DIV/0!	276.455
YLR203C	6450.37	6469.15	9332.48	10107.8	8463.49	9353.97	10873.4	10651.1	8535.98
YOR270C	5272.37	5062.44	5465.8	5157.09	3299.59	3787.34	3192.61	3253.86	3347.61
YJL155C	5645.97	5384.8	4537.51	4013.61	2873.29	3038.09	2649.38	2970.67	1841.92
YLR397C	1603.21	1953.41	2212.73	2849.04	1836.79	2215.69	2862.31	2794.41	2114.2
YER008C	#DIV/0!	#DIV/0!	#DIV/0!	#DIV/0!	169.307	#DIV/0!	#DIV/0!	#DIV/0!	120.041
YBR251W	3342.71	4403.91	7843.07	9385.4	8073.76	9973.06	11672.7	12455.9	10920.7
YDL095W	1230.02	1475.48	1964.98	2414.98	1875.95	1929.1	1972.94	2031.99	1803.53
YPR163C	28164	28594	32949.3	37834.5	31344.4	37549.5	39120.4	42855.6	41176.3
YKL014C	150.842	148.336	235.302	320.199	183.161	333.972	303.576	321.781	307.311
YKL057C	1799.68	1533.65	#DIV/0!	#DIV/0!	#DIV/0!	1016.04	1128.38	#DIV/0!	#DIV/0!
YKL196C	13147.7	13378.9	13911.4	16348.2	11054.9	13005.1	13339.5	12282.2	10468
YKL027W	2128.41	2795.6	4051.67	4770.41	3702.06	4566.99	4011.55	4260.15	3861.13
YDR237W	2870.41	3235.42	5040.92	5677.87	5331	6539.03	7153.26	7566.29	6529.15
YDL202W	3796.31	4543.5	7166.81	9590.92	8041.2	10740.3	12745.1	14344.8	12775.5
YLR109W	276699	248080	183606	121582	43438.6	28051.7	33891.9	37726.1	38381.7
YBR281C	998.063	557.922	958.443	911.735	822.185	1246.3	1689.87	2181.41	841.815
YBR291C	7796.31	10336.8	13740.8	15959.7	12378.4	14946.4	15197.9	12190.5	12175.2
YBL036C	6727.41	6239.89	7257.2	8285.97	5858.42	6388.74	6387.84	6618.44	6130.12
YBR179C	#DIV/0!	#DIV/0!	#DIV/0!	#DIV/0!	261.62	#DIV/0!	#DIV/0!	520.37	#DIV/0!
YIL043C	16647.9	14445.9	17458.6	19240.1	14741.5	15462.2	15478.3	14473.2	12803
YHL011C	11624.6	11951.7	16324.4	20190.1	17223.1	20802.4	20017.1	20251.8	18666.5
YHL015W	178270	184336	256964	309824	245935	297757	315933	362920	348385
YHR112C	5356.6	4941.96	5914.1	5302.27	4074.61	5066.18	5643.26	5914.99	6159.91
YHR029C	8087.49	9787.06	14631.6	15534.1	9597.17	7937.35	6702.05	7030.07	6435.57
YHR038W	8744.91	7916.79	10066.2	12466.4	9816.15	11914.1	14133.5	12493.7	10380.8
YHR077C	34.9073	32.2359	#DIV/0!	38.5719	20.3995	#DIV/0!	27.5446	26.5396	#DIV/0!
YNL084C	4470.31	4146.93	4222.15	5057.17	3427.31	4786.01	3971.41	4212.97	3579.83
YAL060W	54847.2	45910.2	43482.7	50355	46221.4	65191.4	74166.6	56089.2	42663.2
YER114C	84.3904	331.577	328.192	341.735	203.611	264.676	258.88	223.962	#DIV/0!
YEL015W	3353.4	3468.48	4475.61	5386.81	4102.5	4424.17	4337.87	4314.4	3897.19
YER042W	52654.9	49428.3	47309	49608.1	35821.8	41009.6	38237.6	34032	29860.8
YER143W	13852	12883.5	13916.1	15309.3	11562.4	11356.2	10270.4	8927.24	7169.13
YER156C	14355.3	14630.1	20621.2	24366.5	21591.3	25907.9	25697.6	25760.8	23193.3
YER062C	3497.09	4828.78	5444.02	4623.75	2140.82	1428.87	1821.67	3045.89	3858.18
YMR142C	213791	239352	336120	396970	322366	391627	407586	448651	426637
YNR006W	661.099	591.248	594.879	687.136	556.261	461.84	453.186	365.492	363.216
YJL068C	6065.79	5571.07	4946.32	5675.46	3987.91	4154.67	3680.76	3556.16	3103.71
YIL105C	3618.75	3339.45	3754.09	2823.57	1869.27	2064.14	1950.02	1736.89	1539.93
YIR036C	22403.7	17915.1	16954.2	16718	11001.7	10737.6	9740.15	9456.58	8339.79
YMR004W	1274.62	1023.94	1270.44	1092.02	981.847	1089.69	1059.52	967.332	918.023
YGR207C	16296.9	16599.8	22078.4	26797.6	22035.9	27046.6	27455.1	28186.2	23912.1
YFR011C	11612	14105.4	19563.5	24381.1	21187.9	27466.7	30843	29229.9	21644.1
YPR001W	16615.7	13527.2	11577.1	11606.9	7738.82	8907.64	6737.83	#DIV/0!	#DIV/0!
YPL023C	2578.42	2978.34	3802.63	4097.64	3240.22	3602.68	3563.96	3601.6	3129.76
YJL112W	688.895	666.341	1192.35	#DIV/0!	1159.28	1368.63	1720.18	1894.81	1589.96
YJL054W	1021.81	1242.33	1533.79	1275.41	1352.87	1707.04	2072.62	1973.01	1908.11
YJL036W	2104.2	1715.19	2007.63	1897.62	1381.65	1400.01	1466.4	1151.26	934.901
YJR008W	30031.1	24275.8	15675.7	13171.4	6829.66	6306.37	5483.47	4195.88	2109.8
YJR065C	26401.1	26148.4	28427.8	29309.8	21339	23061.6	22416.3	21922.5	18762
YJR125C	6781.16	7362.77	9427.54	10744	8896.3	9732.68	9970.09	9810.7	8731.53
YJR130C	1654.69	1764.87	2143.88	2241.2	1332.87	1133.48	1062.03	875.113	851.542
YGR187C	6053.97	5791.27	7247.49	7749.6	5864.46	6544.21	6476.04	6372.56	6245
YDR335W	462.842	422.822	482.156	543.862	393.487	447.876	381.851	430.651	396.826
YGR287C	247.091	#DIV/0!	314.305	#DIV/0!	#DIV/0!	#DIV/0!	#DIV/0!	603.026	477.637
YGL221C	11877.4	11105.2	12016.3	13535.5	9867.18	10778.8	10591.8	10184.3	9418.63
YGL185C	2582.69	1434.14	2048.93	2250.51	1333.69	2026.59	1098.03	#DIV/0!	1091.37
YGR276C	1345.24	1646.82	2247.56	3035.48	2279.67	2859.62	2729.81	2634.9	2386.45
YPL127C	5891.3	6034.35	8234.84	9226.4	7964.76	9988.11	8224.27	7714.78	7114.19
YNL181W	1678.55	1398.26	1506.68	1703.64	1276.18	1158.93	1457.19	1147.69	1126.63
YNL163C	564.742	707.947	620.134	755.038	636.057	624.962	694.817	605.079	542.364
YFL039C	374054	366770	385749	456744	297716	335828	344716	320226	271021
YML091C	233.027	250.822	279.442	287.316	156.743	176.257	217.145	199.654	178.943
YPL105C	968.79	1096.17	1388.77	1816.1	1276.89	1435.41	1397.65	1378.78	1177.27
YPL118W	3110.26	3480.51	6512.99	8325.03	6510.37	8248.68	9944.68	10457.9	9612.53
YDR145W	1353.58	1457.99	2039.64	2324.16	1730.11	2043.77	1947.91	2013.27	1885.3
YDR165W	1143.83	1057.98	1317.87	1458.22	1141.26	1462.44	1416.17	1574.16	1511.04
YMR090W	16641.3	17478.9	11877	7499.07	2522.73	#DIV/0!	1103.24	2267.05	1178.55
YMR014W	210.339	272.16	283.644	365.909	306.391	355.376	411.074	363.938	399.04
YDR533C	23804.6	21263.9	12992.1	8613.97	3372.42	3279.27	3437.39	6805.98	10214.3
YDR116C	4422.74	4630.78	7363.88	9629.24	7491.17	9523.78	11175.3	13079.7	11314
YDR272W	7999.44	8003.99	8216.86	9046.08	6106.07	6147.72	6662.93	6269.61	5973.81
YLR347C	9231.65	8060.23	8256.7	8442.99	6119.48	6125.04	6735.04	7378.9	7201.94
YLR179C	6947.19	6567.27	9786.57	14528.6	14060.7	20222.5	22955.8	19183.6	16772.4
YPR125W	2080.83	2366.77	3373.9	3791.85	2856.27	3311.82	3233.44	2653.2	2465.68
YDL086W	34550.2	27809.2	25308.6	26450.3	18948	20069.4	19013	16928.3	14397
YOR272W	4921.15	6743.38	7583.6	8462.14	6880.05	7918.71	7567.05	7509.24	7780.14
YDR381W	22389	23216.9	31264.8	34993	30105	35704	34475.2	33932.3	30262.7
YDL135C	19821.6	15553.8	15640.6	18851	13534.1	15507.6	13458.8	12187.6	10205.2
YDL082W	10289.3	9477.97	11938.7	14629.5	12182.7	15365	17346.2	20159.1	20495.2
YOR069W	702.741	722.479	437.151	885.859	738.227	777.143	624.875	697.81	708.222
YPL169C	2810.36	3016.49	3519.37	4557.05	3207	3836.6	3945.59	4487.84	4536.06
YDL164C	883.675	640.317	1211.38	1654.26	771.815	1021.85	1248.93	1242.94	1033.04
YKL180W	197138	221973	295100	353056	294394	366110	379948	427469	404098
YOR074C	2519.72	3164.36	5157.38	6552.81	5482.79	6122.23	5630.53	6326.56	5601.18
YKL194C	435.319	493.953	757.482	1025.16	609.188	791.98	910.081	1133.18	1106.21
YOR303W	6751.59	9511.05	8285.35	11312.5	11022.8	17491.9	17390	19800	22387.4
YEL024W	15160.4	16976.3	21126.9	25260.9	19528.1	26228.4	28955.3	29156.9	24055.1
YHR010W	250588	279439	363996	449938	360364	441368	477113	526586	494453
YER020W	4311.15	3811.16	3565.29	3390.74	1962.81	1791.93	1633.31	1599.22	1221.46
YIL035C	2492.23	2334.24	2598.93	2725.44	2372.81	2419.49	2615.7	3035.68	2172.36
YBR154C	15458	14731.9	18531.1	21221.3	17862.3	21586.8	20982.3	21613.4	20073.1
YDR337W	3680.08	4241.99	7185.57	8872.35	7429.05	9487.1	10966	11832.6	10544.2
YLR043C	66792.8	65146.8	85819.2	102308	75951.8	95335.9	94169.2	95652.7	81946.6
YJL063C	8241.52	9105.11	15551.1	19026.4	15449.5	21414.4	22710.7	27108.4	24080
YJR017C	15284.8	14277.6	16268.6	17378.5	12765.9	14793.5	13978.5	13402.1	11419.8
YFL014W	643811	596770	361982	217371	42975.4	6888.24	7344.97	8858.44	7626.9
YLR433C	2596.15	2300.85	2309.12	2238.05	1443.06	1462.02	1526.88	1525.77	1311.22
YEL034W	512552	532042	608954	633642	454392	486572	459804	414217	358658
YGR135W	54560.2	54765.1	60831.5	65833.2	46235.6	48016.1	47448.7	43101	40178.1
YGR148C	16435.2	17440.6	24687.8	30282.7	25800.7	31285.5	32407.1	36790.9	35602.9
YCR071C	3945.8	4335.87	7292.73	9472.66	7865.96	10143.9	12064.8	13294.4	11343.7
YJR123W	193294	212100	280552	345359	269825	342011	351443	417820	394956
YKL113C	1861.3	1781.57	2666.3	3162.65	2187.83	2502.6	2603.27	2445.62	2027.05
YOR136W	47680.2	55644.7	84745.9	108794	100445	139430	193206	210026	156568
YKL216W	15233.2	15042.2	17875.4	22170.5	18265.5	21812.1	24548.9	30031.3	30282.2
YBL017C	885.679	959.97	1124.32	733.459	817.346	672.525	850.503	991.652	743.471
YDR047W	6299.09	5955.06	7133.56	7836.14	6097.19	6306.23	6289.26	6198.6	5696.38
YPR190C	#DIV/0!	#DIV/0!	#DIV/0!	#DIV/0!	658.878	#DIV/0!	#DIV/0!	1141.84	#DIV/0!
YDR405W	2542.95	2888.24	4986.81	6170.36	5376.26	6984.09	7114.98	8423.13	7504.8
YNL315C	4164.57	4350.43	6778.11	8135.64	6968.8	9089.15	10546.3	11155.7	9868.21
YGL252C	4938.66	5174.79	5585.62	5863.2	4287.37	4608.78	4686.07	3751.64	3428.52
YBR236C	2536.46	2384.73	3206.88	3505.83	2957.45	3494.85	3585.66	3380.97	2696.5
YOR196C	2212.64	2832.24	3975.7	5623.98	4459.68	6145.44	6229.27	6775.99	5920.32
YDR081C	662.58	632.357	834.409	883.83	863.319	925.328	843.08	922.245	764.108
YOR132W	2090.46	2115.57	2391.25	3140.53	1941.11	2102.28	1806.79	1956.96	1900.02
YDR394W	16624.9	15662.9	16637.6	17442.8	12745.7	13095.6	13229.4	12693.4	11431.9
YKL099C	2429.75	2797.2	3862.95	4404.46	3788.38	4602.91	4653.51	5211.49	4787.87
YKL155C	239.972	#DIV/0!	414.695	399.292	317.543	482.44	470.582	519.1	397.872
YKL088W	1274.41	1126.72	1490.66	1035.36	1055.53	1678.53	1641.83	1851.49	682.885
YEL046C	4769.27	5123.71	6490.13	9192.52	8298.64	12020.6	14388.9	14994.5	15702.5
YBL085W	#DIV/0!	132.249	#DIV/0!	73.3618	187.682	212.609	177.201	#DIV/0!	206.371
YBR006W	7765.98	6790.8	5657.15	5052.25	3118.69	2957.92	2717.42	2440.57	1795.6
YBR017C	1857.1	1526.32	1700.1	1752.79	1578.98	1248.92	2209.78	1825.23	1272.83
YBR214W	19913.7	21810.9	22498.6	22193.7	12451.3	9072.58	6985.96	5553.78	3480.89
YHR072W	365.625	514.328	673.297	771.213	504.592	386.802	395.132	343.317	304.14
YJL001W	11178.9	11587.2	12794.3	13262.7	9913.59	10057.5	9304.39	8951.74	8247.53
YHR163W	23684.2	22588.1	28628.4	33509.2	26554.1	29730.6	27081.5	20075.4	19850.8
YHR170W	3914.21	4421.78	6056.78	7578.8	6028.38	7275.3	7580.35	7491.31	7087.93
YHR193C	80978.4	84253.8	100358	119907	96147.2	112820	111532	109993	97772.3
YER125W	9320.37	9376.76	10949.8	11507.4	9073.61	9632.88	9889.81	9943.12	9145.14
YER002W	2440.2	3004.22	4998.43	6526.12	5532.91	6898.65	7229.24	7123.83	6922.36
YER105C	272.885	330.128	437.863	281.296	158.872	210.768	243.274	245.017	#DIV/0!
YNL200C	9512.17	9188.11	7125	5911.81	3186.5	2312.83	1865.9	1395.9	947.492
YMR314W	46881.4	44891	50912.3	54221.5	38516.7	41624.9	37781.3	36840.9	34693.7
YGR270W	266.912	320.85	316.202	340.746	306.422	295.78	308.087	361.132	281.332
YJL066C	29726	24091.1	18790.5	19985.1	14166.6	15274	16203.1	13581.9	9573.22
YIL005W	1854.03	1853.55	2030.8	2043.36	1224.84	1392.96	1037.82	941.289	894.504
YIR037W	96391.7	77803.3	62739.9	60411.8	38862.4	37426.7	35944.2	32384.9	26951.6
YIR038C	19421.9	18813.7	21229.7	17364.3	7765.97	5795.08	5157.27	3510.77	2430.45
YMR323W	10401.3	9028.77	4072.04	#DIV/0!	#DIV/0!	#DIV/0!	#DIV/0!	#DIV/0!	#DIV/0!
YNL308C	3104.15	3476.15	4424.52	5329.39	4239.12	5135.12	5564.91	5317.22	4795.54
YFL004W	566.001	764.69	844.952	990.315	735.533	816.309	892.778	972.258	857.214
YDR310C	53.3108	49.282	64.5177	#DIV/0!	50.6653	54.4722	57.1222	#DIV/0!	73.9895
YJL121C	15990.4	16026.7	19851.5	23841.2	18922.5	22288.3	22454.3	23315.1	20577.6
YJL177W	29397.9	30134.6	36233.6	43859.5	38071.1	43921.8	46933.5	52452.8	49943
YJR032W	1420.68	1413.15	1435.98	2014.92	1091.74	1143.4	1370.54	1174.82	1349.09
YJR113C	3901.35	4481.26	7949.44	10363	9503.55	12545.5	14463.2	16341.5	14323
YML110C	1617.93	1662.82	2041.12	2490.58	2195.44	2668.19	3335.72	3569.52	2061.02
YLR351C	13345	11854.2	13757.3	14974.5	10895.4	12375.8	12369.2	14440.2	11807.8
YGR231C	29863.7	29620.6	31156.2	33847.1	27452.5	33674.1	38142	38977.5	32208.4
YML056C	2676.16	1635.6	2585.56	1921.27	2104.56	2059.01	3279.43	4539.85	4706.92
YNL100W	5469.02	7379.38	8522.7	10031.3	8176.14	10037.4	12154.5	10404.9	8018.6
YGL027C	1775.33	1647.16	1893.61	1801.02	1217.29	1395.59	1176.8	1370.98	972.532
YGL236C	#DIV/0!	#DIV/0!	#DIV/0!	425.406	721.967	1041.73	1486.21	1500.66	1522.08
YGL196W	4113.56	4955.05	4617.03	4782.68	2946.16	2803.66	2497.88	1978.52	1341.57
YGL108C	3050.4	2566.77	2287.42	2237.38	1753.21	2049.93	1870.91	1615.16	1325.03
YGL023C	953.33	970.246	1186.13	1315.45	1099.21	1416.61	1302.33	1172.24	791.475
YNR015W	1322.59	1575.39	2239.05	2915.68	2551.01	3053.67	2985.25	2614.9	2445.55
YNR021W	7763.45	7778.12	8517.33	9135.2	6904.95	7706.34	7161.62	7006.81	6328.21
YNR054C	764.275	845.721	965.402	1095.53	947.929	1152.83	1047.58	1220.84	1201.83
YNL182C	#DIV/0!	#DIV/0!	3171.37	2420.35	2172.02	2199.48	2595.08	2515.91	2434.76
YMR047C	1591.51	1622.3	1901.06	2002.08	1530.45	1644.51	1504.52	1521.49	1369.61
YPL030W	1071.33	1055.36	1348.87	1499.47	1008.91	1352.42	1119.28	1393.51	1157.49
YBR191W	31792.4	34254.3	41526.2	50023.1	39237.5	49596.4	50989.6	56137.3	53904.3
YPL086C	2556.2	2516.53	3375.28	3519.08	2616.62	3544.18	3622.98	4897.35	4170.47
YPL110C	562.318	783.241	511.082	449.749	#DIV/0!	371.046	447.102	#DIV/0!	#DIV/0!
YMR096W	8199.45	7413.97	7930.6	5755.04	1986.89	1381.6	887.689	1004.32	920.302
YMR098C	234.885	247.576	369.835	504.766	426.594	417.948	483.032	554.232	494.108
YMR272C	#DIV/0!	#DIV/0!	#DIV/0!	#DIV/0!	244.772	#DIV/0!	545.445	1063.02	692.265
YMR128W	143.671	213.036	340.94	136.833	#DIV/0!	#DIV/0!	303.185	#DIV/0!	350.773
YDR527W	687.739	781.457	885.823	1409.64	727.954	806.371	845.541	888.196	859.277
YMR033W	2506.69	2426.42	3685.29	4194.19	2923.01	3214.17	3752.11	3261.06	3174.99
YLR301W	12069.7	10962.4	15541	16660.2	11862.2	13185.6	12628.2	14982.5	14592.8
YLR186W	6601.26	6375.52	8058.52	9079.93	6706.23	7963.7	7617.44	8182.39	8012.26
YDR372C	4625.01	4736.47	5389.91	6079.57	4052.18	4119.93	4692.87	4219.66	4108.25
YDR296W	2698.12	3094.04	5400.98	6809.34	5888.29	7781.12	9089.19	10747.5	9229.57
YLR387C	3983.89	3660.36	5340.17	5865.21	4278.71	4584.1	4308.04	4466.9	4213.87
YLL034C	1223.97	1153.94	1481.52	1937.78	#DIV/0!	1480.65	1435.67	1203.76	1318.6
YLR003C	4412.13	3719.61	4022.07	4155.17	3491.3	3887.85	3593.35	2939.19	2624.07
YOR042W	6144.57	5829.92	5218.1	5515	3654.06	4175.58	3482.97	3872.03	3866.22
YOR051C	4196.45	3978.88	4273.68	6331.5	3743.57	3945.09	4328.16	3977.94	5174.46
YPL186C	8038.51	6361.62	5152.16	3926.03	1866.06	1042.11	954.881	#DIV/0!	#DIV/0!
YOR281C	1518.98	1702.74	2153.51	2747.68	2123.4	2471.07	2442.89	2505.92	2346.89
YPR029C	427.614	432.686	580.789	427.801	526.151	435.193	456.217	428.605	310.732
YDL025C	475.089	709.94	550.07	692.915	345.416	622.025	766.655	653.612	530.903
YOR227W	556.904	440.589	490.334	309.938	213.31	292.996	223.696	#DIV/0!	#DIV/0!
YOL111C	7552.34	7224.43	7825.31	8650.94	6087.04	6775.3	6389.61	6555.85	5859.43
YDR071C	68825.6	67499.9	66664.4	74223	57876.9	65983	62122.9	60083.7	50091
YLR114C	1043.04	979.977	1096.08	1384.25	922.897	1064.13	953.968	1058.16	974.188
YOR145C	2434.86	2510.09	3482.38	4563.44	3764.71	4585.9	4508.93	5422.33	5555.24
YJR104C	281674	305546	282378	279270	190714	222412	272191	306717	254193
YPL111W	3377.32	3402.26	3193.46	2835.29	1459.97	1393.97	1762.52	1747.92	1389.14
YFL038C	38029.9	45477.6	54952	61882.7	45150.1	49809.2	48335.9	44459.7	38442.1
YGL040C	29823.5	32230.1	45617.9	58802.5	48832.2	62981.1	77936.3	80487	63355.7
YLR167W	139244	139753	156443	167157	123643	140845	146731	162379	148957
YOL121C	213009	237879	306827	366745	302346	355214	392273	451409	431253
YNL277W	2817.72	3878.17	5963.65	6256.69	4346.59	4589.26	4784.88	4967.79	4803.37
YGL203C	259.675	272.818	399.575	433.894	303.804	409.117	350.128	371.792	351.544
YML085C	45553.5	45009.3	53919.2	60390.2	46292.6	49790.8	46813.3	44875.7	38469.5
YDL075W	181785	197214	253952	312163	259528	316101	330970	369156	351290
YLR406C	17512.3	18701.7	23058.4	28676.1	22274.6	28535.3	30550	34935.5	32823.4
YNL015W	125727	139596	136389	136371	95987.4	103278	115674	98464.7	64075.9
YOR312C	234668	262428	343953	424031	339451	430455	458654	518302	493933
YIL069C	296662	329216	419299	505114	402133	496346	525078	601200	567165
YDR418W	198692	215916	296875	362791	286513	364637	366517	426455	408056
YHR205W	870.499	796.147	972.927	1152.83	909.105	1038.69	1005.9	1086.61	1048.79
YDR227W	57.949	47.2094	51.7423	49.9973	32.5256	44.8744	#DIV/0!	49.4781	40.2055
YGR202C	1163.52	1275.09	2038.74	2391.69	2042.25	2396.74	2820.87	3222.11	3028.09
YPR183W	28483.1	26975	28740.9	32859.1	25525.5	27037.4	27857.4	24268.9	20101.5
YML057W	3688.64	4332.59	5656.83	6108.03	4353.69	4598.16	3856.07	3842.01	3447.51
YGR167W	19294.9	18505.3	20281.6	21163.7	15591.9	17264.7	17313.5	17343.6	14595.3
YBR003W	761.449	921.009	1620.01	2495.79	1645.15	1985.48	2733.83	2751.24	2569.47
YHR028C	1196.1	1098.34	951.306	#DIV/0!	818.778	1023.5	#DIV/0!	#DIV/0!	961.759
YDR177W	25517.3	25132	28930.6	32800.8	27519.9	30934	30365.9	29469.6	25750.1
YOR290C	#DIV/0!	#DIV/0!	193.163	#DIV/0!	#DIV/0!	#DIV/0!	#DIV/0!	#DIV/0!	#DIV/0!
YFR015C	1005.42	782.108	919.238	716.2	412.407	562.699	661.994	676.964	613.255
YGR076C	4443.07	4638.93	7967.38	10418.2	8311.15	11574.8	11778.8	11963.9	11582.7
YLR362W	#DIV/0!	#DIV/0!	#DIV/0!	#DIV/0!	4704.48	6753.87	#DIV/0!	#DIV/0!	2567.73
YML092C	31005.8	31341.6	35673.9	38285.9	28282.6	30287.2	27989.6	26791.6	24355.1
YIR029W	792.112	1576.83	1475.95	#DIV/0!	#DIV/0!	2842.31	3407.2	1857.23	#DIV/0!
YCR016W	1110.69	1097.18	1559	2060.85	1457.91	1599.42	1592.82	1431.76	1572.84
YCR057C	1166.65	1308.59	1822.01	1866.49	1611.41	1683.96	2284.63	2428.84	1898.92
YML078W	47856.9	50016.8	66831.7	78667.8	63365.6	77123.2	83514.4	83366.1	65549.3
YGL119W	1737.01	2311.28	1407.16	1958.7	1122.87	1330.48	1694.52	1395.72	1877.58
YDR483W	2623.41	2965.56	4019.74	4224.45	2581.39	2687.49	2576.12	2582.16	2353.88
YOR099W	2355.89	3007.31	5006.79	5471.65	3411.15	3484.69	3405.04	3599.86	3361.38
YGR220C	5043.85	5402.38	9728.26	12195.3	10332.5	13479.1	15214.5	16192.7	14196.7
YPR060C	3421.56	4164.37	5774.84	6262.86	5190.33	5918.76	6126.9	6680.51	6689.68
YDR300C	4180.93	4018.14	4280.82	5682.32	4395.01	4500.71	4675.3	5446.54	4756.87
YKL191W	1278.97	1365.02	1702.48	1980.86	1755.07	2196.14	2296.07	2418.8	2435.94
YBR221C	133198	133646	157897	175957	137261	162284	151478	139217	113807
YLL036C	2024.78	1999	2171.06	2267.31	1873.55	2274.59	2158.19	2295.18	2373.26
YER022W	993.941	290.734	#DIV/0!	297.36	#DIV/0!	#DIV/0!	#DIV/0!	#DIV/0!	#DIV/0!
YNL202W	17771.7	17791.2	16743.3	16767.4	13366.5	14241.6	8335.44	2625.71	1458.08
YNL001W	1177.48	1142.34	1660.89	1808.04	1234.1	2116.26	1614.04	1671.56	1448.04
YKL091C	2314.07	2157.94	1921.06	1807.19	1264.67	1993.72	1469.85	1301.06	2059.47
YJL154C	197.413	167.074	201.29	197.237	#DIV/0!	181.18	#DIV/0!	#DIV/0!	#DIV/0!
YBL064C	74430.1	62759.7	43853.8	38576.9	21584.4	18496.2	20250.1	25020.9	20123.6
YPL129W	4873.62	5179.48	6573.79	7123.62	5178.87	5518.22	5676.35	5374.12	4799.15
YKL056C	140853	146019	185312	222761	188987	240780	274064	306048	284532
YKL135C	902.445	957.799	1017.89	1053.09	805.042	715.882	993.231	931.649	806.888
YKL218C	2400.36	1513.59	1416.34	2057.88	1395.73	1565.75	3070.09	4865.61	4707.2
YKL082C	4381.96	2483.78	3214.29	3310.59	2525.33	2556.97	2824.06	3066.48	2791.59
YKR062W	750.052	855.86	1130.71	1071.34	900.819	990.962	846.484	1118.52	843.431
YKR071C	1508.36	1677.33	2306.4	3629.98	2679.17	3870.92	3857.61	4695.76	4989.21
YLR312W-A	4706.43	5377.16	9581.25	12043.5	9818.31	12602.9	14556.7	16402.4	14807.9
YGR147C	891.718	1162.54	1229.07	1313.96	1109.28	1052.69	1324.99	1351.55	779.16
YBL092W	234360	276753	338623	397540	301081	360893	382619	407563	387303
YBL068W	3687.39	3451.96	4399.63	4358.84	3515.76	4673.15	4304.48	4255.63	3998.29
YBR145W	3635.06	4049.77	4055.9	4490.66	2683.21	3312.86	2445.35	2838.36	4042.55
YBR198C	940.585	891.366	1064.19	1333.78	1042.1	1253.49	1300.05	1346.3	1217.18
YBR041W	212.507	220.207	264.604	292.641	235.356	214.095	211.734	241.301	372.581
YBR159W	2236.08	2549.84	3169.41	3348.53	2389.96	2565.8	2380.7	2354.45	2171.12
YER099C	3283.05	3207.24	3666.69	3490.61	3539.91	4298.6	3693.64	3635.41	3598.6
YNL290W	2652.46	2724.37	3081.11	3754.9	2818.89	3482.54	3076.05	3399.13	2880.38
YHL039W	1119.53	1179.86	900.582	739.211	807.159	592.967	1030.78	1065.59	915.367
YHR009C	2105.14	2215.82	2710.67	3136.12	2476.38	2890.02	3099.06	3554.3	3112.05
YHR097C	5499.99	6671.54	8326.12	7503.42	3378.61	3389.76	3236.93	2238.31	2324.78
YHR121W	4453.81	4548.75	6554.79	7717.15	6566.49	7379.97	8003.01	8026.23	7197.01
YHR176W	#DIV/0!	#DIV/0!	#DIV/0!	#DIV/0!	#DIV/0!	#DIV/0!	634.104	678.49	662.707
YHR196W	1070.99	1189.19	1335.36	1629.6	1283.41	1577.04	1455.92	1848.83	1884.89
YHR197W	1342.32	1546.8	2193.76	2790.01	1917.06	2184.78	2130.78	2443.25	2308.68
YHR198C	5401.78	4762.19	5901.83	6536.19	4875	5869.41	6025.27	5659.42	4304.69
YMR124W	776.01	521.515	704.986	917.967	598.183	801.872	829.664	730.594	628.973
YAL049C	14112	13180.5	11057.2	11405.9	8113.96	8874.72	8917.08	9377.21	7672.61
YLR025W	5937.02	5267.26	5364.45	5727.85	4476.71	4326.61	4226.78	4191.83	3577.69
YER087W	772.658	#DIV/0!	904.182	972.211	963.248	867.461	956.217	885.978	991.394
YEL013W	9023.88	7173.34	6783.72	7141.87	4442.06	4141.87	4373.92	3992.68	3839.11
YER077C	74.1559	#DIV/0!	135.468	152.67	127.635	169.596	197.322	155.56	#DIV/0!
YER157W	134.982	232.886	275.078	#DIV/0!	230.23	#DIV/0!	181.496	281.181	#DIV/0!
YIL057C	19399.1	12435.5	5127.55	3148.68	#DIV/0!	#DIV/0!	#DIV/0!	#DIV/0!	#DIV/0!
YOL094C	3655.61	3545.84	4296.41	4751.19	3884.73	3983.94	3874.75	3806.24	3368.49
YJR068W	2064.35	2273.56	3222.19	2799.25	1565.64	2378.6	2014.13	2063.7	1958.2
YJL069C	2919.93	3179.83	3996.26	4721.72	3738.22	5248.71	5400.16	6142.76	6580.38
YJL061W	1116.19	858.986	1213.18	1318.14	835.102	1140.38	1087.06	1034.75	1022.78
YIL108W	2589.78	1702.02	1558.92	1935.96	1468	1388.08	1297.15	1224.25	1023.83
YIL083C	7252.25	5438.45	5918.07	6555.38	5627.56	6468.48	6602.98	5411.62	4317.03
YIL076W	2793.78	2657.11	3209.97	3864.01	2715.58	3334.32	3104.61	2973.64	3087.49
YMR311C	6651.68	6996.8	6760.41	7041.72	4710.69	4882.64	4907.27	4655.19	4043.54
YPL266W	1241.13	1431.61	2175.09	3030.86	2244.69	2803.92	2707.73	2880.11	2568.88
YDR002W	30700.6	28363.9	31059.3	34631	28642.7	33683.4	33095.3	34620.7	32400
YLR139C	166.901	113.615	#DIV/0!	#DIV/0!	#DIV/0!	368.92	544.463	492.651	469.468
YGR208W	3544.55	3552.16	4895.61	5495.16	4424.22	4835.04	5127.37	4961.29	5163.18
YJL104W	4349.45	5374.92	9965.85	12446.4	11322	13802.5	16713.5	17560.9	16157.2
YFR024C-A	13486.3	12398.9	12942.2	13896.2	10029.9	10717.5	10645.6	11443.2	10159.7
YPR129W	4531.65	4499.15	6292.61	6994.66	5518	6445.89	6517.6	6209.38	5437.71
YJR143C	1002.23	663.856	1367.99	1064.76	1174.08	1044.51	1293.91	2006.79	1173.65
YJR025C	11896.5	12705.1	18097	18799.5	12108.9	11508.6	10026.9	9801.18	7965.02
YJR041C	1065.84	#DIV/0!	#DIV/0!	53.4421	#DIV/0!	853.408	#DIV/0!	254.879	#DIV/0!
YJR133W	11242.4	11595.3	15770.9	17931.4	17069.9	22287.3	23876.3	22801.4	18498.4
YGR150C	585.794	#DIV/0!	#DIV/0!	414.254	#DIV/0!	439.176	534.679	322.796	488.607
YMR275C	751.575	#DIV/0!	597.54	404.199	#DIV/0!	580.68	300.67	1067.2	598.3
YLR185W	65777.4	68331.1	96163.7	114517	91532.3	116207	122066	138425	133175
YDL064W	9220.93	9163.06	9800.67	10335.8	8067.96	9401.48	9111.02	8591.62	8157.82
YDR500C	36589.1	40621.1	52051.8	63722.3	52393.5	66870.6	73308.1	83007.3	78502.2
YGR267C	7584.53	9232.56	13718.8	14790	10088.9	10739.7	11490.5	11799.4	11389.9
YOR347C	3645.87	3359.77	3415.18	3681.39	2557.91	3440.03	2973.72	3026.14	2169.79
YDL116W	1044.39	1102.99	942.8	#DIV/0!	711.842	#DIV/0!	807.751	#DIV/0!	#DIV/0!
YGL232W	3598.85	3918.34	3837.04	4327.09	3275.6	3484.47	4101.84	3517.6	3241.91
YGL157W	#DIV/0!	#DIV/0!	#DIV/0!	#DIV/0!	1479.52	#DIV/0!	#DIV/0!	#DIV/0!	#DIV/0!
YGR100W	151.486	97.7661	119.817	127.013	67.6233	97.4892	97.7418	86.0317	100.062
YGR127W	1907.79	1649.83	1316.24	1402.5	763.59	#DIV/0!	444.688	#DIV/0!	#DIV/0!
YNL166C	605.728	618.817	1034.38	1311.68	1162.93	1473.43	1392.74	1414.7	1404.38
YJL081C	2367.45	1983.2	2304.6	2359.12	1732.48	1863.66	1524.17	1589.29	1372.83
YBR126C	54046	59293.5	68185.3	62150.7	35076.5	28588.7	25937.5	27324.3	20776.6
YGL130W	1201.56	1365.76	1470.66	1483.97	861.98	1474.15	1204.7	1403.55	1195.74
YLR026C	2068.51	1934.59	2162.91	1974.39	1485.01	2242.95	2164.55	1807.29	1688.61
YPL020C	238.215	291.327	364.322	308.825	321.678	324.708	321.074	307.891	269.338
YPL125W	195.11	211.559	209.851	175.521	140.104	201.342	134.644	#DIV/0!	147.279
YMR277W	1573.52	1626.76	1793.34	1855.51	1249.84	1600.5	1735.03	1784.14	1450.68
YMR278W	4503.48	4345.06	3237.82	2868.92	2007.83	2082.92	1939.6	1709.74	#DIV/0!
YDR490C	265.687	268.431	519.215	#DIV/0!	#DIV/0!	#DIV/0!	366.745	300.325	#DIV/0!
YMR219W	207.224	206.31	212.287	209.272	203.582	174.486	165.6	67.3383	105.943
YDR406W	#DIV/0!	#DIV/0!	297.433	#DIV/0!	231.775	192.091	238.736	317.181	261.617
YLR208W	56384	47075.8	52629.8	56227.2	44009.4	49609.1	46264.1	49811.2	45258.7
YDR117C	1023.99	886.955	599.55	#DIV/0!	811.362	581.901	932.259	747.55	873.262
YLR287C	1746.66	1502.94	1811.05	1885.38	1359.06	1517.94	1513.77	1469.22	1383.31
YLR299W	620.942	538.746	739.981	783.686	247.208	550.574	488.398	#DIV/0!	267.201
YLR345W	4992.45	4792.31	3755.01	3539.15	1828.96	1972.22	2326.82	1540.49	#DIV/0!
YLR257W	5638.26	6675.84	10054.5	9612.66	5100.91	4411.2	4611.25	5217.47	4390.07
YDR361C	3417.9	3076.71	3307.88	3973.84	3429.11	4042.78	4134.9	4240.99	3757.07
YLR386W	416.045	396.269	399.494	358.025	287.4	358.745	326.186	325.338	308.653
YDL053C	4314.69	4555.97	6994.07	8689.38	7378.46	9330.94	9339.57	9990.06	8844.87
YDL225W	3756.32	3771.2	4496.56	5460.36	3947.94	4384.44	3986.44	3957.61	3120.58
YLR033W	1465.64	1466.35	1695.03	1827.75	1544.97	1817.53	1806.8	1672.05	1668.59
YOL010W	1482.81	1785.88	2741.5	3597.28	3177.57	3694.25	3480.72	3566.24	3420.56
YOL077C	9044.77	9980.24	13489.2	15799.8	12825.1	15241.9	15411.9	15938.7	15786.9
YOR195W	#DIV/0!	#DIV/0!	#DIV/0!	133.748	#DIV/0!	#DIV/0!	372.709	#DIV/0!	#DIV/0!
YPL199C	2198.06	2788.87	4849.71	6138.6	4764.09	5462.82	6468.96	6369.25	6276.78
YPL207W	595.965	965.801	1421.29	1888.55	1481.89	2052.4	1929.69	2111.75	1931.42
YOR164C	2651.83	2516.34	2722.44	2656	1927.44	1669.8	2017.55	1667.11	1991.97
YDR171W	144747	140878	99953.7	73062.3	23182.6	11108.4	9111.13	7937.63	6107.94
YPL001W	1985.52	1511.76	2294.48	2323.29	1810.16	1747.64	1460.74	854.531	#DIV/0!
YOL093W	2435.82	2014.68	2535.85	3248.52	2615.05	3549.72	3169.24	3046.91	2946.29
YLR100W	2859.16	3170.26	4875.83	5972.84	4036.33	3707.67	3716.13	3658.58	2822.92
YPR072W	1489.66	1375.4	1835.93	1977.39	1336.83	1630.91	1801.06	1643.18	1357.58
YPL079W	241856	279574	329120	391590	302610	407262	402585	428780	407238
YOR155C	5668.78	5451.74	6910.58	7024.55	4394.49	4830.06	5128.25	4626.63	4098.28
YOL088C	3399.79	3731.88	5350.91	5410.69	3681.38	3666.6	2785.93	2571.81	2261.49
YOR298C-A	145325	128582	114417	113941	77485.2	82034.2	84444.9	99642.6	97752.3
YHR008C	141494	127441	107110	104181	66001.6	72029.8	85895.4	93853.2	71770.3
R0040C	3729.9	3984.62	5447.69	6323.04	6155.1	7038.21	8169.36	4945.7	6818.32
YGL187C	27114.4	29745.8	31816.6	33601.2	27387.9	32204.4	34645.2	33436.9	25391.4
YOL127W	225315	248319	323900	392016	323081	411119	425896	487117	455166
YLR340W	271520	283478	364758	466336	363451	411978	442752	465711	449713
YCR031C	206282	225826	307202	384297	327040	424911	438780	496948	465127
YOL139C	31281.3	30823.5	39729	48036	40507.1	48935.6	51947.2	54329	49095.7
YMR208W	4744.79	5178.6	6254.89	6727.17	4758.04	4660.18	4741.12	4144.57	3704.75
YNL302C	44203.5	54102.2	64566.2	76955.8	61218.9	73286.8	79415	94783.4	86592.8
YHR013C	8463.55	8253.35	10838	11802.7	10457.5	10872.2	11360.7	12201.2	10954.3
YOR274W	278.034	#DIV/0!	625.404	647.8	380.307	583.842	642.858	695.865	620.927
YPR047W	1336.35	1495.25	1931.57	2211.23	1864.93	2284.4	2303.49	2196.47	1696.17
YJL005W	397.629	356.887	202.8	#DIV/0!	#DIV/0!	#DIV/0!	#DIV/0!	#DIV/0!	#DIV/0!
YER117W	129622	142806	189849	235312	190436	237755	243398	269046	252722
YGL115W	1965.24	2016.58	2459.09	2836.97	2099.5	2454.76	2683.81	2544.44	2074.01
YGR040W	1470.71	1852.16	1873.32	1440.75	1730.06	1387.22	1326.06	1500.55	1397.46
YGR282C	80589.5	76288.2	77848.1	78682.3	49914.9	54802.8	46281	44222.9	40358.2
YDR389W	#DIV/0!	39.9666	63.3569	#DIV/0!	#DIV/0!	#DIV/0!	#DIV/0!	#DIV/0!	#DIV/0!
YGR184C	#DIV/0!	152.582	222.003	255.558	176.832	182.754	185.935	193.97	176.972
YPL094C	7443.61	6957.24	9766.69	10366.3	8935.78	8839.48	8334.06	6643.96	6530.51
YGR209C	78435.7	82373.2	73712.9	68615.7	41179.5	38178.3	34789.9	31504.8	27133.3
YBL041W	38447.5	38880.3	40262.2	43528.6	30085	31655.2	29910.2	27981.2	24370
YOL022C	#DIV/0!	946.56	#DIV/0!	#DIV/0!	1250.57	923.872	#DIV/0!	#DIV/0!	931.726
YCR002C	13164.1	12574	17540.5	18109.7	13863.9	15524.2	14966.9	13916.6	12436.8
YCL031C	2442.32	2444.92	3741.05	4071.35	3672.62	4247.71	4259.43	4555.8	4282.4
YJR005W	584.57	426.303	485.453	513.056	496.811	511.939	505.63	558.872	450.945
YPR086W	1683.55	1798.74	1983.33	1977.38	1773.01	2029.29	2005.42	2381.63	2296.62
YAL023C	4776.27	5216.88	7313.33	9139.38	6530.2	7427.98	7328.81	7722.93	6611.05
YNL073W	#DIV/0!	#DIV/0!	#DIV/0!	571.013	561.361	616.369	926.628	979.935	953.484
YKL120W	4336.52	5301.64	6770.51	7886.99	6071.71	6628.05	7182.12	7372	7445.72
YKL079W	449.381	454.762	457.798	525.97	427.794	504.794	428.573	243.639	393.985
YGR253C	25875.1	24886.6	28081.6	31256.9	22244.1	23886.3	22655.1	21304.2	19432.2
YKL167C	4795.25	4814.85	7592.81	11081.5	9279.54	11547.3	12286.7	14177.6	13113.5
YEL042W	809.912	1205.17	2014.72	2234.96	2150.36	1990.57	3164.7	2737.02	2017.58
YER172C	35.4629	#DIV/0!	23.5335	93.8317	#DIV/0!	28.8963	36.4159	39.7094	44.448
YGL191W	38552.4	44302.4	44231.5	51230.4	39209.4	44965.1	47453.5	48795.2	39367.1
YHR148W	1305.9	1358.17	2003.76	2286.36	1911.65	2246.22	2337.38	2742.5	2718.6
YPL270W	467.345	526.793	457.732	331.83	581.664	#DIV/0!	263.241	290.949	#DIV/0!
YGL145W	82.8229	#DIV/0!	341.074	57.606	#DIV/0!	423.709	285.285	#DIV/0!	197.089
YAL001C	68.2284	90.731	#DIV/0!	#DIV/0!	95.4094	91.71	82.3977	#DIV/0!	#DIV/0!
YKR014C	4398	4799.91	6073.77	6732.01	3812.27	3994.37	4032.62	3488.3	3130.97
YKR072C	2408.63	1913.36	#DIV/0!	#DIV/0!	#DIV/0!	2032.9	2135.83	#DIV/0!	2794.94
YKL217W	7361.57	6334.47	6092.25	7118.98	6546.27	7714.07	3805.68	1101.94	468.311
YGR174C	12181.4	11972.1	13607.9	15545.5	12837.6	15481.9	16543.4	15946.9	11946
YLR337C	#DIV/0!	#DIV/0!	1567.05	#DIV/0!	970.142	905.986	1257.85	1030.72	862.887
YBR035C	20304.9	25052.7	40720.7	47095.4	33777.8	34190.8	32703.4	31202	28354.9
YBR059C	172.685	227.17	195.047	259.361	203.477	161.537	139.752	161.664	158.222
YBR202W	16538.4	17837.9	28460	31699.2	28948	39081.2	39714	35140.6	33327.5
YBR052C	8901.98	8530.72	10098.7	10465.6	8418.17	10060.2	10049.5	11120.5	9416.21
YBR130C	851.983	980.76	1037.47	1253.62	994.846	1240.47	1160.71	1422.26	1373.08
YBR151W	4137.7	4287.25	4643.44	5028.89	4077.71	4711.05	4857.1	4384.55	3378.98
YBR273C	3084.43	2780.2	2871.37	3305.31	1898.06	2257.21	1986.14	1641.12	1200.8
YOR123C	2683.72	2832.7	3818.05	3943.96	2975.67	3446.23	3362.67	3065.04	2853.62
YOR232W	25392.9	27346.6	35860.3	44076	36999.8	46944.1	51606.1	52536.2	44493.3
YHR011W	488.477	525.648	635.876	696.443	468.102	736.292	667.123	#DIV/0!	452.189
YHR169W	1108.68	1229.23	1495.04	1989.07	1803.35	1956.1	1911.13	2238.03	2427.91
YHR056C	697.973	760.446	1009.6	1210.98	652.485	833.482	937.492	1006.02	822.019
YHR171W	466.815	676.586	502.485	443.176	353.965	296.503	327.007	#DIV/0!	#DIV/0!
YOR014W	498.404	528.948	638.071	741.372	423.614	488.968	463.806	463.547	401.103
YGL095C	1131.01	1173.76	1278.94	1350.99	987.693	975.86	1012.15	863.928	848.519
YJL165C	#DIV/0!	549.689	540.657	#DIV/0!	#DIV/0!	617.419	517.167	519.225	#DIV/0!
YDR321W	4607.33	4608.66	6181.88	7419.94	5875.45	7481.37	7780.48	9585.42	10077.7
YNL169C	1598.54	#DIV/0!	2166.67	3064	2206.38	#DIV/0!	3004.21	3855.9	3244.38
YPL050C	12324.9	13229.8	14550	16770.5	12207.9	12941.4	13428.4	12423.3	11935.1
YJL191W	3740.32	4435.6	5399.01	6029.35	4487.16	5411.94	5692.39	6434.63	6139.92
YER101C	556.425	585.987	606.618	600.205	456.265	563.47	473.376	493.42	445.717
YER054C	622.451	562.565	#DIV/0!	#DIV/0!	#DIV/0!	#DIV/0!	#DIV/0!	#DIV/0!	#DIV/0!
YER057C	38505.2	39536.1	43211.1	45323.1	33972.5	42492.5	36905.4	32628	28590.4
YER067W	22496.7	21079.7	11450.5	9228.44	5385.1	4311.7	6281.23	8508.29	5342.18
YER182W	14811.7	14337.5	17472.5	20427.6	14834.5	17290.4	16955.4	14046.2	12150.9
YNL207W	1836.09	1603.54	2474.02	2896.1	2623.61	2775.15	2822.57	3005.24	2874.67
YMR038C	7546.97	7420.51	9411.3	12228.9	9732.26	12177.9	11143.8	12832.9	13186.8
YIL036W	761.063	1128.73	1953.8	1964.38	1303.41	1581.98	1227.79	1107.76	853.089
YIL020C	2866.36	2433.2	2684.04	2364.04	2079.16	2388.6	2508.9	2919.14	2784.18
YIL010W	7569.88	6802.47	10182.1	11731.9	9228.39	11494.5	10538.7	8455.98	6853.17
YIR035C	3136.62	2957.83	2315.02	2087.68	1290.07	2099.79	1933.01	1472.21	1420.34
YJL096W	7053.37	8419.58	15005.1	18241.3	14615.1	20358.6	23699	24974.3	23082.2
YJL213W	#DIV/0!	#DIV/0!	1735.47	#DIV/0!	1686.76	1395.04	1753.87	1852.13	3083.88
YDR062W	3255.85	3428.6	4317.52	4265.89	3265.19	3934.5	2831.06	3736.22	2138.11
YJL002C	5654.61	5626.76	7134.97	7462.74	4959.24	6002.38	5671.8	5638.52	6046
YNL062C	1435.69	990.159	1307.87	1730.38	1303.55	1377.92	1416.97	1477.29	1554.69
YGR005C	2951.72	3434.87	4647.9	4641.26	3476.87	4213.56	4339.88	4099.57	3495.91
YNL306W	2386.99	3125.84	5576.32	7107.13	5778.38	6879.36	7660.37	9477.96	8171.41
YGR210C	2028.38	1817.41	1907.33	2234.53	1905.38	2448.6	2619.31	2555.19	2339.69
YFL028C	3357.94	3197.98	4473.96	5019.47	3612.87	3723.19	3021.43	3182.54	3118.7
YFR047C	14237.4	12391.7	12446.4	14160.9	11923.5	13041	13595.9	12243.5	10215.8
YPL239W	11455	10754	13725.3	15477.5	11832.4	13068.6	13022.3	13411.5	13042.5
YJL186W	1086.49	756.729	1121.96	2158.11	1487.85	1962.16	1365.06	1290.4	1133.96
YJL131C	355.127	512.232	771.185	685.9	616.276	638.802	779.543	737.272	540.868
YJL082W	836.748	956.67	1020.27	977.058	1118.22	718.544	#DIV/0!	650.052	#DIV/0!
YJR069C	11048	10796.3	14531.9	17791.9	14033.7	18457.2	16920.7	16882.6	14848
YJR117W	1350.41	1280.58	1111.92	1184.33	812.249	796.896	769.102	880.972	631.796
YDL234C	2247.74	1801.33	2288.72	2039.54	1731.29	1874.27	1356.91	#DIV/0!	#DIV/0!
YMR005W	#DIV/0!	731.062	942.722	1181.63	1413.84	1227.09	1184.89	1088.76	1645.04
YDR505C	2057.95	1631.01	1981.6	1973.55	1491.95	1545.59	1599.57	1927.11	1464.13
YML025C	2280.88	2729.83	4997.84	5800.29	5007.48	6555.25	7723.82	8237.74	7221.58
YGL112C	1033.34	992.713	1905.52	#DIV/0!	1110.32	1479.97	#DIV/0!	#DIV/0!	1068.67
YGL106W	15160.9	15272.3	19268.4	21592.4	19141.6	21153.5	22355.5	23327.3	20994.2
YGL068W	11377.7	12609.2	21918.8	26322.8	23054.1	30661.9	35609.2	40160.4	33986.2
YGL056C	5076.2	4569.25	5585.92	5746.57	4850.34	5404.2	5040.86	4912.93	4121.89
YGR012W	2319.67	2913.94	3468.3	3842.7	2524.28	3013.02	2985.51	2924.9	2571.3
YGR033C	3970.04	4245.34	4487.32	4752.46	3291.78	3293.18	2832.75	2505.24	2126.21
YGR056W	#DIV/0!	276.485	#DIV/0!	#DIV/0!	#DIV/0!	#DIV/0!	#DIV/0!	392.545	#DIV/0!
YGR080W	8082.68	7907.13	8548.72	8890.25	6355.98	7068.8	6526.04	6075.98	4953.87
YGR111W	819.34	999.65	#DIV/0!	3336.5	#DIV/0!	2993.05	2059.51	2504.63	1275.81
YGR248W	4626.03	4724.15	3507.84	2511.57	739.911	317.869	195.861	141.491	#DIV/0!
YNL036W	12014	17590.2	30254.9	22480.2	14026.7	12407.4	11188.5	9067.39	8333.22
YNL251C	3664.96	4107.41	5620.14	6646.85	4859.38	5100.27	5222.83	5232.87	4842.27
YNL265C	1011.93	1033.43	1414.28	2548.1	#DIV/0!	1931.04	862.662	643.979	754.632
YNL180C	3656.48	3760.85	3384.14	2626.95	1377.47	1140.72	1099.51	1448.29	1332.1
YNL141W	1010.02	1630.96	2893.11	4564.79	4576.69	5808.25	7016.36	9397.93	9787.64
YNL110C	7105.36	7703.09	12001.2	14565.1	12546.4	15080.2	14785	14549.4	14170.3
YNL041C	356.705	176.134	236.648	#DIV/0!	#DIV/0!	#DIV/0!	#DIV/0!	#DIV/0!	#DIV/0!
YNL027W	831.396	959.651	938.292	922.371	664.504	722.419	692.283	584.469	448.472
YBR010W	19675.7	23971.6	35752.2	43905.1	32722.1	37353.6	32572.4	35154.2	31839
YAR035W	9392.03	9553.34	11427.8	12778.1	9749.25	9897.47	7597.27	2706.47	1686.66
YAL043C	468.988	#DIV/0!	#DIV/0!	#DIV/0!	#DIV/0!	#DIV/0!	#DIV/0!	#DIV/0!	#DIV/0!
YOL040C	140841	152128	208724	248585	200559	245806	261283	303369	289701
YPL123C	1242.36	1043.67	918.862	716.186	#DIV/0!	#DIV/0!	186.621	#DIV/0!	#DIV/0!
YML130C	2239.12	2279.6	2928.33	2788.24	1989.05	2152.03	2313.44	2146.38	2306.4
YMR178W	2975.56	2786.55	3482.22	3884.82	2537.81	3002.79	2496.17	2982.33	2617.27
YMR216C	766.155	733.671	912.881	1336.22	777.755	925.667	1101.52	1486.01	1478.92
YDR175C	1641.36	1544.25	2569.74	3249.95	2506.92	3227.35	3811.44	4353.02	3878.69
YDR399W	37943.2	39634.3	47789	60561.1	50358.8	62760.1	59960.3	54282.3	48970.3
YDR231C	2501.7	2701.3	3583.1	3918.07	2923.48	2647.37	2828.05	2889.73	2471.18
YLR324W	377.47	356.475	356.096	362.978	230.139	230.398	216.124	183.531	167.113
YLR449W	9029.43	7247.94	7931.95	9030.39	6747.84	7919.15	7963.46	7461.27	7192.35
YDR303C	#DIV/0!	#DIV/0!	#DIV/0!	607.528	#DIV/0!	379.078	#DIV/0!	397.159	343.022
YDL085W	5415.64	6072.74	5793.39	3484.71	1747.79	#DIV/0!	#DIV/0!	#DIV/0!	#DIV/0!
YDL213C	2330.02	2475.32	3788.22	4421.19	3953.71	4499.42	4381.04	3789.74	3726.64
YDL235C	2839.88	2871.94	2899.28	3013.84	2403.38	2481.01	2903.22	2797.17	2222.31
YDL021W	1989.18	1465.29	#DIV/0!	1195.79	#DIV/0!	#DIV/0!	#DIV/0!	#DIV/0!	#DIV/0!
YOR289W	5509.79	5261.6	4436.64	4143.12	1967.81	1455.03	1248.39	1763.51	2308.1
YOR001W	1602.78	1667.46	2121.93	3161.94	2081.27	2703.87	2711.69	2870.61	2458.39
YOR138C	1516.27	1625.55	1988.15	1349.32	1465.13	1180.88	1131.25	1239.81	881.155
YOR288C	791.441	729.815	1089.84	1439.33	889.945	1194.61	1013.14	1135.07	697.821
YLR151C	403.634	240.977	#DIV/0!	203.287	57.1661	120.365	#DIV/0!	109.885	94.8166
YMR244C-A	8566.07	8520.75	10766.9	12257.3	9610.69	11338.7	11865.2	12121	9938.2
YCL026C-B	7927.18	7806.11	8526.11	10719.1	9793.35	9338.24	8765.52	6956.2	7827.92
YPL249C-A	255625	270010	360093	427021	358083	432979	483608	536229	513803
YPL143W	32945.9	36127	49835.9	57093.7	43658.8	54827.6	55625.5	62022	58705.3
YOR202W	10274.2	13950.4	21275.9	23713.8	16564.9	15290.2	14179.1	16136.8	14970.6
YIR021W	437.599	305.158	356.906	562.966	529.056	488.709	462.558	564.05	244.674
YJR094W-A	178306	188013	250606	295721	249474	316177	329891	375348	359795
YHR141C	89464.7	104765	125525	150829	119950	152392	160167	170506	164991
YOR043W	2614.56	2601.83	2726.91	2617.56	1827.11	2136.89	2084.82	2112.46	1728.94
YKL138C	9021.87	9903.39	15824.2	18819.5	16283.5	21056.8	23783.1	25993.6	23433.2
YDL102W	#DIV/0!	#DIV/0!	#DIV/0!	#DIV/0!	#DIV/0!	337.051	198.146	#DIV/0!	#DIV/0!
YNL272C	750.646	772.663	811.649	953.529	693.771	815.09	763.556	819.784	853.396
YFR049W	29078.1	33169.9	41249.1	43980.6	35403.5	41411	44483.6	45152.8	34011.7
YJL140W	3643.55	3782.74	4550.68	4623.07	3772.56	4019.46	4676.11	4398.26	3476.1
YKL021C	3154.75	3255.15	4327.39	5216.35	4272.7	4816.75	4639.75	4648.36	4374.31
YLL041C	38225.3	49996.3	58507.1	70599.9	60550.2	76715.8	78218.2	74092.4	54403.5
YOL126C	24502.9	20787.2	14987.2	14576.7	9035.84	5958.35	4966.34	1362.31	2003.75
YER142C	1272.29	1200.3	1480.57	1826.12	#DIV/0!	390.168	1243.33	#DIV/0!	1120.43
YMR282C	344.141	326.279	531.666	481.465	565.129	#DIV/0!	473.864	567.97	#DIV/0!
YER012W	32281.2	33092.8	34750.2	36529.5	25760.6	27542.6	26982.3	25172.7	23223.7
YMR307W	20872.9	28392.9	43666.5	53551.4	41912.3	51621.2	46211.2	44212.6	40327.7
YGL233W	179.091	292.573	#DIV/0!	325.175	201.758	#DIV/0!	476.115	368.057	263.979
YPR161C	712.025	693.287	#DIV/0!	#DIV/0!	#DIV/0!	#DIV/0!	#DIV/0!	#DIV/0!	#DIV/0!
YPL119C	4926.41	4163.89	3003.39	1131.42	1183.61	#DIV/0!	992.938	#DIV/0!	#DIV/0!
YMR296C	2310.67	2416.12	3119.3	3425.28	2359.89	2769.64	2912.26	2656.54	2344.44
YDL150W	475.466	440.392	570.348	694.41	616	733.778	735.387	757.59	801.903
YCL011C	2376.3	1989.39	4223.51	5018.66	3836.85	4225.05	4866.4	6574.42	6018.14
YCL039W	1824.98	2502.02	2214.5	3510.8	1111.41	#DIV/0!	#DIV/0!	#DIV/0!	#DIV/0!
YCL044C	724.716	736.678	754.141	1005.7	682.181	761.531	843.553	#DIV/0!	544.579
YNR013C	#DIV/0!	#DIV/0!	#DIV/0!	#DIV/0!	#DIV/0!	#DIV/0!	#DIV/0!	#DIV/0!	#DIV/0!
YAR014C	326.63	295.729	337.707	478.611	386.933	600.313	540.921	384.878	398.748
YNL113W	5344.37	5910.47	7517.08	9672.18	7184.15	8496.86	9293.6	8952.21	9565.92
YKL007W	25476.3	23746.1	24049	26049.7	18886.3	20614.3	17636.1	18957.2	15793.5
YGR028W	945.135	#DIV/0!	1793.26	2825.5	1299.49	2109.14	1975.13	2580.79	2008.18
YKL003C	6776.62	7506.8	13712.4	15843	13210.3	18094.2	22570.6	24175.7	20780.6
YPL204W	1146.34	1338.84	1144.16	#DIV/0!	674.287	2333.49	524.299	1262.96	417.824
YLR056W	3442.13	9162.74	26264.1	26233.8	16086.2	9158.71	6452.2	7122.68	6351.96
YLR172C	6945.72	6048.03	7842.23	8449.06	7241.32	8888.67	8901.6	9088.96	8291.65
YDR518W	3786.17	3459.51	3863.05	3003.06	#DIV/0!	#DIV/0!	2853.64	2359.86	2081.71
YGL122C	2463.43	2363.47	3156.24	3749.56	2728.44	3000.25	3021.24	3112.79	2930.39
YKR092C	6083.46	6666.79	9291.06	9310.3	7991.15	8919.88	8258.35	9688.55	11156.9
YOR017W	348.665	44.6027	438.374	651.191	305.024	517.011	624.002	113.902	244.407
YEL036C	740.109	1386.04	1313.86	1308.78	826.294	978.298	930.753	969.102	985.298
YHR016C	13130.7	11439.3	12051.2	12695.8	7839.31	9114.24	8340.49	7682.41	8831.12
YKL040C	10857.9	10503.7	12052.9	13836.5	10701.3	11598.6	11415.6	10919.7	9789.46
YOR370C	927.236	1257.27	#DIV/0!	#DIV/0!	2365.27	2212.14	2213.98	2301.8	1028.33
YNR017W	9588.54	10935	15777.8	19404.8	17033.6	21414.5	26110.9	28525.3	22803.2
YHL004W	1760.57	2618.29	3522.89	4684.02	4410.92	5573.63	7068.62	7898.66	6595.64
YHR147C	4507.05	3978.79	5741.24	6777.86	5656.61	8087.58	8028.91	8165.84	7036.96
YKL010C	332.533	326.988	368.603	326.18	166.303	174.521	170.512	#DIV/0!	154.893
YKL032C	2784.71	3158.18	5493.43	6924.55	5305.9	5745.71	6024.26	5624.23	4847.56
YEL002C	3757.05	3730.08	4724	4645.63	3121.22	3528.32	3241.25	3289.86	3093.77
YBL080C	#DIV/0!	7133.16	#DIV/0!	#DIV/0!	#DIV/0!	#DIV/0!	#DIV/0!	#DIV/0!	#DIV/0!
YKL140W	472.534	303.836	175.809	#DIV/0!	#DIV/0!	#DIV/0!	#DIV/0!	#DIV/0!	#DIV/0!
YBL056W	10242.4	10864.5	13611.5	14537.3	11093.5	12186.6	12276.3	11619.4	10175.2
YBL058W	11491.7	10820.6	11579.1	11867.8	8102.06	9011.11	8717.7	9518.67	8991.38
YDR304C	15034.8	14065.2	17226	16960.9	12653.9	13910.5	10593.6	9233.19	8320.26
YIR012W	5939.84	5591.26	7624.73	8188.84	7052.31	7969.66	7448.28	8297.5	7743.59
YOR143C	1287.95	535.095	1112.15	#DIV/0!	#DIV/0!	1188.43	#DIV/0!	1407.06	1140.28
YKL065C	10326.8	8904.34	6302.71	8865.23	5778.52	5357.38	4379.67	2846.35	3236.4
YKL214C	4118.07	3815.89	4675.02	5767.2	5049.29	5472.56	5033.85	5496.35	5051.43
YKL025C	#DIV/0!	#DIV/0!	#DIV/0!	#DIV/0!	#DIV/0!	#DIV/0!	#DIV/0!	#DIV/0!	#DIV/0!
YKR060W	493.95	613.916	570.815	461.439	561.863	582.293	401.085	623.181	612.145
YKR079C	370.501	#DIV/0!	#DIV/0!	#DIV/0!	459.471	357.31	599.769	675.254	549.805
YNR033W	#DIV/0!	#DIV/0!	934.618	#DIV/0!	#DIV/0!	#DIV/0!	264.068	#DIV/0!	#DIV/0!
YCR073W-A	4759.59	4366.77	4890.97	4975.29	3843.73	3800.06	3523.64	3532.74	3304.36
YBR176W	1304.73	1254.7	1318.02	1315.61	1125.42	1098.22	1268.12	1175.75	1203.99
YBL032W	7561.47	8252.65	10807.3	11835.9	9000.99	10300.9	9804.99	10144.7	9493.99
YBR029C	25707.1	30589.2	42473.3	49180.8	42194.6	51892.2	52337.5	49733.3	39684.8
YBR061C	1854.88	2104.17	2829.11	2797.3	2197.76	2829.67	2781.7	3382.93	2578.8
YBR087W	2009.54	1906.73	2234.68	2789.58	2034.66	2084.92	2200.44	2154.06	1299.71
YBR225W	#DIV/0!	#DIV/0!	338.477	440.688	169.213	340.657	261.2	360.321	276.69
YBR267W	1415.2	#DIV/0!	#DIV/0!	1857.34	1565.91	2206.09	2408.93	3464.07	2156.41
YER031C	6546.32	7938.18	10637.8	12248.3	8989.47	9871.82	10107.1	9749.8	9208.87
YHL013C	#DIV/0!	#DIV/0!	#DIV/0!	601.93	#DIV/0!	#DIV/0!	#DIV/0!	#DIV/0!	#DIV/0!
YHR076W	1475.94	1738.21	2782.39	2545.46	1967.51	2127.52	2045.63	1966.92	1782.17
YHR088W	361.473	390.438	590.183	735.663	708.642	711.932	855.541	784.185	753.975
YHR199C	270.172	305.693	390.287	#DIV/0!	156.025	238.148	275.281	213.102	218.87
YOL005C	12818.9	12119	15090.2	17618	14240.7	16295.6	16216.4	16219.2	14962.6
YDR083W	1186.3	1360.8	1839.41	2192.93	1627.82	1906.87	2071.63	2038.51	2004.91
YAL059W	2327.18	2726.66	4476.85	5700.13	3834.85	4873.94	4799.2	4764.27	4879.74
YAL042W	728.335	758.309	1009.86	1284.45	862.278	994.773	852.854	1014.43	867.584
YAL036C	3713.07	3781.82	5604.66	7051.03	7265.34	8518.45	8909.58	9270.25	8459.26
YGR156W	1231.33	1172.98	1506.34	3614.27	1222.98	1612.39	1411.84	1415.64	1562.57
YER078C	1670.87	1569.81	1950.9	2524.63	2056.99	1944.86	2618.26	2765.2	2307.13
YER149C	318.475	373.088	637.499	724.414	620.063	672.887	689.319	733.065	545.347
YNL206C	540.137	513.826	750.076	577.098	474.082	#DIV/0!	649.645	598.084	551.974
YMR135C	675.479	647.898	453.234	372.966	#DIV/0!	375.597	236.831	298.207	#DIV/0!
YOL038W	26306.9	26871.3	27883.2	29460.6	21558.3	23325.6	21349.9	20482.6	18714.1
YLR039C	196.475	92.3519	97.1203	156.364	114.837	179.101	180.978	177.604	162.295
YIL103W	226.674	275.697	338.409	314.244	292.258	394.889	351.955	398.393	298.542
YIL093C	2593.04	3242.89	5320.19	6185.09	5511.36	7220.34	8678.22	9940.68	8666.14
YIL055C	2186.21	1672.51	1724.5	1454.95	804.235	684.006	1138.12	#DIV/0!	#DIV/0!
YJL217W	16692.5	17913	18914.2	19497.6	15319.8	19142.4	16666.1	12303.1	8995.59
YGL086W	355.502	#DIV/0!	518.826	584.085	#DIV/0!	415.373	#DIV/0!	#DIV/0!	#DIV/0!
YNL271C	#DIV/0!	#DIV/0!	62.3431	#DIV/0!	#DIV/0!	#DIV/0!	#DIV/0!	91.5918	#DIV/0!
YFL023W	193.23	252.92	241.746	254.269	198.616	261.408	292.315	249.286	310.217
YFR001W	6516.19	7736.34	11575.4	14743.2	12848.9	15693.5	13876.2	11966.6	10892.3
YGR274C	#DIV/0!	#DIV/0!	#DIV/0!	230.092	#DIV/0!	186.34	#DIV/0!	#DIV/0!	160.885
YGR261C	489.822	626.803	635.286	751.594	371.412	#DIV/0!	#DIV/0!	#DIV/0!	381.197
YJL055W	7837.41	8507.39	13215.5	16506	13643.2	15765.5	15651.2	16196	14174.6
YJR031C	#DIV/0!	#DIV/0!	#DIV/0!	#DIV/0!	#DIV/0!	#DIV/0!	44.9311	#DIV/0!	#DIV/0!
YJR142W	1241.56	1257.58	1478.98	1485.4	872.634	1112.09	1016.81	1082.19	#DIV/0!
YOR369C	180403	193603	250995	297193	233984	286704	307059	346331	330764
YOR265W	16405.2	15196	17140.6	18590	13850.7	14762.5	13214.7	11253.2	10388.2
YHR039C-A	32281.3	31066.2	39689.3	43692.6	35654.9	39698.9	38928.7	46548.4	44073.4
YGR235C	3663.47	4207.89	6219.07	7218.23	5487.55	7177.3	7833.16	7361.11	5941.45
YDR328C	15580.8	14917.1	15426.3	15269.8	10566.2	12243.6	11441	9143.87	7209.15
YGL246C	#DIV/0!	690.612	#DIV/0!	727.054	#DIV/0!	676.401	869.84	877.86	824.783
YGL164C	460.61	754.767	401.172	472.565	404.88	518.071	469.551	457.649	384.878
YGL153W	1984.67	2024.14	2754.54	2891.08	2262.07	2704.35	2464.61	1916.03	1453.65
YGR031W	1777.02	2154.72	2356.54	4285.11	2159.02	2608.54	2458.31	2088.72	1680.66
YML080W	#DIV/0!	#DIV/0!	2638.32	1708.96	1677.25	2096.19	2054.89	1938.08	955.083
YNL258C	481.498	516.564	#DIV/0!	333.002	345.649	697.327	332.385	#DIV/0!	#DIV/0!
YNL186W	#DIV/0!	341.628	781.083	#DIV/0!	#DIV/0!	467.16	903.508	995.149	624.235
YNL168C	6783.19	6628.7	8175.76	9645.77	6455.19	7453.92	7365.38	6412.37	6992.11
YNL115C	2170.16	1863.48	1444.11	1322.68	751.041	524.843	353.376	343.631	308.488
YNL075W	2528.65	3132.05	4344.44	4800.52	4665.49	5086.62	5560.31	5720.45	5461.1
YNL022C	139.419	#DIV/0!	226.064	309.239	#DIV/0!	#DIV/0!	#DIV/0!	381.838	496.641
YML097C	330.026	#DIV/0!	#DIV/0!	575.702	588.267	608.399	513.639	623.684	608.055
YDR068W	1891.49	1962.97	1965.23	1821.36	1998.54	1702.54	1783.43	1747.01	1362.61
YKR035W-A	7064.76	7245.88	8829.86	10469.3	9103	10672.1	11371.7	10183.1	9241.92
YLR430W	#DIV/0!	#DIV/0!	#DIV/0!	#DIV/0!	#DIV/0!	#DIV/0!	#DIV/0!	#DIV/0!	176.763
YKL087C	1193	1459.57	2656.18	3260.39	2564.74	3388.2	4285.93	5099.22	4912.38
YIR026C	1272.1	1056.79	1424.38	1741.95	1134.09	1671.03	1536.54	1662.76	1850.28
YKL068W	1143.33	1377.02	1774.51	1529.82	1035.95	#DIV/0!	#DIV/0!	#DIV/0!	1231.18
YMR188C	5640.75	6497.5	11911	14300.9	13213.3	16188	20243.6	21058.6	18927.1
YML079W	5945.78	5488.5	6372.16	5846.87	4033.39	5171.92	4670.39	4505.89	3734.32
YDR161W	409.381	371.188	196.034	448.558	313.527	397.461	340.701	268.422	352.104
YDR452W	479.772	390.934	320.28	#DIV/0!	258.308	321.791	244.192	229.013	371.776
YMR073C	1724.49	1790.57	2533.76	2894.32	2185.87	2427.43	2337.3	2443.16	2093.26
YLR199C	1436.35	1428.15	1432.07	#DIV/0!	788.269	#DIV/0!	2532.66	#DIV/0!	#DIV/0!
YLR290C	3366.16	2873.59	3323.74	2929.03	1417.18	1381.6	1514.76	1230.7	917.147
YPR105C	113.068	#DIV/0!	22.7643	#DIV/0!	#DIV/0!	#DIV/0!	#DIV/0!	#DIV/0!	#DIV/0!
YLR336C	#DIV/0!	#DIV/0!	#DIV/0!	#DIV/0!	#DIV/0!	#DIV/0!	#DIV/0!	#DIV/0!	#DIV/0!
YPR143W	4132.26	5401.92	6822.49	8561.53	6656.66	8892.21	8354.11	9024.82	8167.34
YDL113C	353.982	351.146	#DIV/0!	#DIV/0!	215.909	#DIV/0!	#DIV/0!	#DIV/0!	#DIV/0!
YDL144C	9218.89	8290.65	6724.36	6841.54	5266	6040.54	4993.22	4825.25	3704.95
YLL029W	2766	2401.93	2375.78	2341.8	1843.28	1757.93	1747.67	1701.64	1595.54
YLR077W	400.503	354.303	190.518	662.248	#DIV/0!	350.068	415.997	#DIV/0!	#DIV/0!
YOR267C	1545.37	2072.95	1951.21	2188.77	1378.3	1608.87	1679.21	2051.9	1725.87
YOR286W	21177.3	21285.6	28545.7	36425.6	31374	41031.6	47920.7	53032.8	45821
YPL263C	695.023	830.753	1439.13	1385.87	1194.87	1561.99	1822.73	2263.1	1795.45
YOR275C	#DIV/0!	#DIV/0!	#DIV/0!	753.088	#DIV/0!	#DIV/0!	#DIV/0!	#DIV/0!	#DIV/0!
YPR062W	3425.06	4641.9	7474.08	10031	9196.9	12603.2	13840.9	14182.8	12612.2
YDL099W	302.063	248.095	332.09	303.811	250.01	184.142	138.133	122.194	126.486
YOR216C	656.825	704.944	738.937	800.077	639.128	545.78	498.051	483.68	325.475
YLR068W	1105.56	1204.84	1805.03	2221.51	2270.78	2973	3291.01	3190.19	2991.11
YDR032C	179150	140869	122154	127098	84621.9	80574.6	64890.7	57402.5	46292.3
YLR143W	420.745	452.345	559.524	581.444	#DIV/0!	#DIV/0!	#DIV/0!	#DIV/0!	#DIV/0!
YOR150W	5842.84	6484.84	11488.4	14829.9	12217	15892.5	18027.6	20103.9	17251.8
YGR169C-A	6997.58	6679.8	7511.68	8239.05	6015.97	6981.15	6875.06	6923.8	6443.27
YBR009C	222649	236759	351588	424340	327107	379888	324754	344739	298939
YDR382W	101835	111547	152659	197642	155555	190449	198221	224176	215956
YDR408C	8375.79	9451.18	13069.8	16159.7	13171.4	14942	16796.3	14708.1	15030
YMR194W	14698.3	15976	20898.6	24272.5	21157.5	26329.2	27280.2	33007.9	34428.4
YPL203W	5808.39	5765.75	5779.88	4636.92	2591.59	2547.03	2317.27	2421.62	1524
YML032C	946.68	1176.68	1434.34	1642.87	1311.82	1229.44	1368.67	1060.79	2283.05
YIL116W	14010.1	14687.3	19079.7	18369.8	11174.4	9516.19	10774.3	11858.1	12004.6
YML124C	6979.31	6489.59	8805.27	11150.1	8278.51	9108.47	9550.3	10156.1	8756.14
YER148W	#DIV/0!	1270.24	#DIV/0!	2534.76	2045.92	2363.91	3013.39	2395.37	2671.42
YGL030W	107949	112718	157739	185266	158047	201092	205708	236659	227176
YMR228W	867.3	802.031	819.85	1132.11	955.732	1156.93	1313.24	1396.82	1186.2
YIL021W	2691.77	2809.4	3287.7	3715.96	2942.95	3370.79	3301.97	3158.39	2901.31
YBR110W	#DIV/0!	429.176	599.938	474.012	#DIV/0!	440.651	345.747	426.699	448.959
YJR060W	1074.79	1191.54	1734.67	1996.04	1629.36	1756.7	1594.6	1560.33	1426.23
YDR513W	57677.6	52933.6	44126.9	41866.3	24272.5	22536	21172.8	18530.1	13717.9
YHR128W	8733.6	9123.31	9186.52	11935	10515.9	12754.2	14021.8	16325.8	15100.3
YOR212W	3167.08	2768.3	2912.93	3415.73	2513.53	3671.31	3198.54	3651.63	3269.98
YML007W	876.742	949.23	832.315	1309.71	816.444	1067.75	814.55	992.288	642.633
YNL135C	187555	181004	208719	233230	181403	213476	205174	166468	126576
YJR051W	439.512	450.312	521.568	828.776	216.352	473.599	#DIV/0!	#DIV/0!	341.909
YNL183C	1514.24	1914.28	2667.32	3170.96	4953.61	3081.74	3041.42	2968.14	2560.41
YGL248W	1558.7	1479.92	1056.12	1351.73	926.124	818.986	#DIV/0!	891.485	851.57
YHR135C	279.958	328.717	420.047	449.988	346.369	405.468	381.611	454.457	375.158
YNL154C	#DIV/0!	#DIV/0!	#DIV/0!	#DIV/0!	1855.85	1940.61	236.183	1835.08	#DIV/0!
YLR300W	6997.26	6131.28	5865.03	5705.55	3307	3983.19	3435.7	4816.78	5263.08
YCR024C	#DIV/0!	#DIV/0!	#DIV/0!	#DIV/0!	#DIV/0!	#DIV/0!	#DIV/0!	#DIV/0!	#DIV/0!
YCL034W	4183.11	4201.27	5840.74	6396.79	5175.6	5516.86	5564.03	5766.74	5089.79
YHR089C	27318.6	27031.9	32708.5	37650.2	30437.5	35566.9	37450.3	39530.5	37234.8
YMR267W	1803.62	2190.96	2438.63	2950.48	2773.93	3513.66	3525.91	3617.72	3068.37
YFL001W	92.3887	79.6899	#DIV/0!	#DIV/0!	141.747	249.604	176.92	119.161	123.691
YAL017W	154.019	#DIV/0!	#DIV/0!	#DIV/0!	#DIV/0!	#DIV/0!	53.9561	#DIV/0!	20.347
YBR123C	#DIV/0!	732.487	602.764	#DIV/0!	#DIV/0!	#DIV/0!	448.399	#DIV/0!	#DIV/0!
YDL208W	33243.7	30935	36963.2	41704.7	33295.9	40197.3	39231.5	41576.5	38943.8
YER133W	14179.1	14024.2	14849.7	16234.5	11323.2	12405.5	12639.1	13179.6	10849.6
YEL051W	7746.5	9099.18	10398.4	12393.3	10325.3	11566.5	11611.7	12279	12247.9
YEL050C	3453.41	3842.39	7021.78	8045.19	6996.77	9001.57	9814.66	10837.2	10116
YER176W	212.087	96.4346	96.869	163.265	139.865	159.54	166.164	182.949	161.208
YBR212W	532.822	523.876	488.903	533.016	626.24	455.659	#DIV/0!	#DIV/0!	#DIV/0!
YKL181W	14181.7	14941.6	20553.1	24377.6	19965.3	22666.1	21113.2	19110.1	19255.5
YHR165C	9.84729	#DIV/0!	#DIV/0!	#DIV/0!	#DIV/0!	#DIV/0!	#DIV/0!	#DIV/0!	#DIV/0!
YML062C	275.386	255.592	335.857	#DIV/0!	35.7353	333.344	#DIV/0!	#DIV/0!	354.231
YBR171W	4770.81	3640.14	5643.36	6240.74	4793.27	5219.24	5090.27	5218.58	4788.15
YBL055C	981.442	910.003	851.836	1250.83	944.19	1019.57	1026.61	585.813	824.179
YKL110C	2420.12	1908.3	2624.77	3176.15	2394.15	2651.08	2774.27	2612.42	2366.04
YFR019W	69.0238	71.9414	53.35	73.5728	49.0906	52.1728	58.308	#DIV/0!	#DIV/0!
YML028W	160028	170614	195028	198937	152187	162919	176180	175283	142575
YDR087C	903.96	790.5	913.279	915.974	737.408	894.495	825.171	713.019	766.462
YGR082W	2113.34	2575.87	4004.5	4652.56	4230.45	5662.57	6739.5	7039.18	5720.62
YKL173W	261.839	310.34	332.294	273.496	223.982	287.595	241.739	205.959	204.984
YKL128C	1116.7	805.177	1671.32	1530.12	1404.1	1511.66	1203.21	2116.78	2001.83
YKL042W	1107.25	#DIV/0!	1532.88	1386.09	1720.68	1202.21	1352.91	1814.58	2200.96
YBR282W	3880.55	4408.79	7706.93	9564.75	8076.12	11046.6	13177.3	14103.2	12574.9
YPR025C	#DIV/0!	587.072	#DIV/0!	777.282	#DIV/0!	741.672	909.539	881.067	#DIV/0!
YBL038W	1979.87	2508.37	4061.78	5064.37	4056.17	5400.24	6065.6	6168.99	4992.8
YBR192W	982.174	#DIV/0!	1311.44	1424.64	#DIV/0!	#DIV/0!	742.262	#DIV/0!	#DIV/0!
YBR205W	2347.69	2266.03	2180.54	3015.22	1678.41	2285.71	1679.17	2029.15	1670.33
YBR229C	616.076	561.023	811.028	853.885	453.433	571.061	397.881	535.621	548.801
YBL090W	4559.04	5294.4	8670.71	11052.2	10133.9	14221.6	18089.7	19811.8	15925.3
YBL067C	85.8114	75.4767	102.437	#DIV/0!	63.5509	88.0508	#DIV/0!	#DIV/0!	#DIV/0!
YBL028C	982.254	1206.5	2248.77	2854.22	2500.14	2888.69	3554.41	4167.02	4322.89
YBR058C	2232.34	1711.53	1907.57	2523.08	1698.58	2153.14	1617.47	1698.25	1709.87
YBR230C	55348.5	55110.5	47867.9	46304.2	29425.8	20671.4	21630.7	15620.9	10770.6
YHR138C	9813.67	10073.5	9884.42	8816.34	3330.87	3700.05	2390.39	2343.69	#DIV/0!
YHR206W	629.484	690.901	975.943	1039.63	792.151	831.189	822.236	933.912	912.058
YMR260C	31436.9	31821.7	40183.5	47300.3	37977.9	46982	48625.4	49572.8	45965
YNL004W	4341.31	5496.99	6142.02	7450.19	5863.74	6524.16	5987.72	5807.07	4733.07
YPL161C	#DIV/0!	#DIV/0!	#DIV/0!	#DIV/0!	#DIV/0!	#DIV/0!	103.231	#DIV/0!	#DIV/0!
YLR292C	846.966	977.363	1313.92	1990.76	923.481	1238.07	1209.68	1178.13	1847.54
YGL189C	170900	182581	244136	288071	233664	279103	307280	344698	333421
YER131W	24262.3	26308.2	35666.6	43727.6	35554.5	47733	53479.7	68876.6	68706.6
YER123W	485.009	335.427	579.362	765.044	443.819	736.264	456.43	480.631	788.173
YER053C	736.178	818.657	1025.48	#DIV/0!	#DIV/0!	#DIV/0!	629.593	#DIV/0!	#DIV/0!
YER107C	3481.88	2794.78	3519.41	3426.93	2501.79	2598.54	2259.98	2598.89	1777.94
YMR140W	1444.11	1680.23	2007.48	2082.16	1160.27	1290.58	1191.42	#DIV/0!	633.439
YPL074W	98.7058	#DIV/0!	#DIV/0!	#DIV/0!	43.9898	#DIV/0!	99.525	#DIV/0!	#DIV/0!
YJL053W	1260.58	1497.44	1520.02	1432.67	812.438	1082.17	1130.78	1095.06	726.647
YIL145C	2573.21	2472.27	3389.65	4497.13	2987.51	3096.52	2550.56	2594.96	3340.52
YIL052C	36078.5	45209.1	57622.7	70679.4	52115.4	62849.8	65091.3	72632.5	67979.9
YIL044C	1730.62	1852.26	2241.77	2674.75	1787.16	2022.57	2363.19	2242.97	2074.84
YOR234C	#DIV/0!	#DIV/0!	#DIV/0!	#DIV/0!	#DIV/0!	#DIV/0!	#DIV/0!	434187	#DIV/0!
YPL171C	9875.93	10370.2	6332.25	5269.59	1419.15	#DIV/0!	#DIV/0!	2844.67	2760.5
YFL044C	3588.81	3418.66	2798.95	3029.32	1735.11	1991.02	1505.32	1488.61	1653.13
YFL041W	6211.01	6077.84	#DIV/0!	6637.45	6648.16	8081.06	4436.08	4729.26	6425.13
YFL017C	1988.87	2432.31	4787.84	4069.21	#DIV/0!	#DIV/0!	2788.62	2479.68	1914.32
YOR340C	6288.13	8157.21	10502.4	12553.5	9628.06	11214.6	10932.4	12633.6	11501.6
YLR289W	#DIV/0!	#DIV/0!	#DIV/0!	#DIV/0!	#DIV/0!	#DIV/0!	#DIV/0!	390.409	349.088
YGR196C	186.046	172.166	180.491	185.769	128.558	127.512	151.755	169.433	147.872
YJL011C	818.081	1181.86	1257.05	1849.92	1519.61	1742.06	1596.22	1801.43	1349
YJR003C	#DIV/0!	354.204	842.657	#DIV/0!	#DIV/0!	#DIV/0!	#DIV/0!	#DIV/0!	#DIV/0!
YGR072W	266.074	278.039	293.059	307.563	195.359	284.519	199.033	277.754	259.712
YNR034W	6498.84	5564.17	4016.08	3378.86	2393.14	1781.76	2403.32	2415.66	1870.86
YLR200W	6744.92	6087.27	7729.52	9239.6	6654.3	7603.4	7623.22	7426.37	6885.2
YGR048W	4205.61	4218.11	4633.57	4985.7	3598.49	3918.94	3273.34	3513.82	3598.78
YGR060W	143.26	477.731	1294.5	1262	595.517	267.612	170.309	216.821	222.657
YGL241W	#DIV/0!	50.1463	#DIV/0!	#DIV/0!	#DIV/0!	56.266	#DIV/0!	#DIV/0!	#DIV/0!
YGL227W	158.71	#DIV/0!	#DIV/0!	#DIV/0!	#DIV/0!	#DIV/0!	#DIV/0!	#DIV/0!	#DIV/0!
YGL039W	498.291	803.197	736.302	974.062	1023.21	1270.28	1256.14	1220.99	966.771
YGL037C	125757	121799	99910.5	83119.3	36048.3	21881.7	19444.5	22617.9	18715.1
YGR002C	146.888	128.528	243.313	#DIV/0!	197.107	213.183	251.621	224.296	304.973
YGR112W	1761.91	1802.57	2176.39	2406.36	1814.43	1967.91	1743.89	2210.61	1615.56
YGR279C	8396.59	9369	12930.7	14181.8	10971.3	13489.5	11550.2	11766	10495
YNR018W	6373	7498.02	9840.53	10811.8	9185.26	10262.5	10567.8	9375.97	7928.8
YNR040W	#DIV/0!	2395.1	3933.16	4438.36	4631.22	5070.29	6346.45	7028.65	5975.05
YNL281W	24359	22269	19441.2	22244.7	14947.6	20212.9	22534.7	20267.8	19574
YNL155W	811.58	#DIV/0!	1115.33	#DIV/0!	#DIV/0!	1396.25	1357.99	#DIV/0!	2090.79
YNL108C	1669.87	1618.38	2108.46	2073.75	1957.58	2228.48	1910.55	2699.43	3281.86
YNL091W	#DIV/0!	#DIV/0!	2016.47	242.779	926.601	359.814	#DIV/0!	634.768	493.489
YNL048W	450.12	364.129	368.517	#DIV/0!	#DIV/0!	#DIV/0!	#DIV/0!	#DIV/0!	#DIV/0!
YNL040W	1590.58	2119.47	2291.68	2524.27	1975.15	1793.05	1915.36	2137	1600.83
YMR039C	1538.92	1453.65	2101.93	2742.88	1926.39	2396.55	2282.79	2572.72	1971.25
YHR005C-A	10483.9	11211.8	17675.2	22076.3	18813.7	24254.1	30700.4	32345.9	28509.8
YER056C-A	111758	128252	175928	204198	162980	201451	214277	234070	223026
YHR030C	4782.15	4052.37	4308.99	4175.32	2185.44	2314.63	2312.31	2230.9	1940.41
YLR038C	50997.9	55995.6	62726.7	71454.1	61313.3	77904.7	85612.7	87548.8	66091.3
YBR111C	12738.1	15788	14397	14977.3	10407	9737.67	12392.6	7353.64	9999.84
YPL013C	1013.79	1254.03	2010.54	2596.66	2383.52	2820.94	3342.07	3515.46	3187.28
YGL213C	3828.77	3705.45	4330.32	4121.48	3440.6	3834.17	3415.33	4317.39	3350.58
YNL189W	21864.4	25062.5	32193.3	37007.9	28566.7	31311.7	28890.7	27707.9	24950.7
YML127W	560.286	623.498	843.738	706.582	585.649	747.168	710.47	770.99	#DIV/0!
YMR285C	243.449	355.606	486.185	953.528	896.254	1196.89	1199.54	1567.02	1443.64
YDR465C	1129.17	1277.61	1174.71	1306.29	1231.08	1496.22	1255.04	1703.76	1360.27
YGR252W	484.04	579.995	536.247	754.356	621.927	684.605	795.822	679.904	631.016
YMR009W	9324.67	9990.14	12669.8	15489.4	13191.7	16378.1	15301.6	11954.7	9393.14
YML034W	511.439	#DIV/0!	589.037	396.375	365.982	#DIV/0!	466.983	274.218	#DIV/0!
YML117W	#DIV/0!	705.842	#DIV/0!	1124.78	593.555	#DIV/0!	1820.39	1869.58	1347.09
YDR152W	10359.7	8990.67	10689.2	12538.4	10115	10951.2	11525.3	11077.2	9887.85
YMR158W	2608.28	3085.85	5200.47	6177.77	4971.47	6706.9	7326.38	7276.39	6492.03
YDR174W	9005.79	9250.86	10582.9	12722.9	10352.9	11965.8	12538.8	16178.2	14931.8
YML013W	650.952	658.874	675.021	#DIV/0!	654.325	847.196	448.379	#DIV/0!	#DIV/0!
YDL125C	107284	89322.3	86768.5	99732.7	83367.4	95962.1	81892.7	78483.3	69314.6
YML094W	2174.8	2304.52	2968.64	3567.7	2768.39	3282.16	3371.76	3175.01	2991.36
YMR305C	2216.8	1411.38	1445.41	1708.49	1460.35	1554.06	1519.92	1405.78	1491.62
YDR266C	#DIV/0!	#DIV/0!	#DIV/0!	#DIV/0!	#DIV/0!	#DIV/0!	864.637	#DIV/0!	#DIV/0!
YLR209C	6609.49	5954.49	6082.36	6949.07	5832.97	6531.9	6607.02	6545.45	5618.81
YLR231C	6147.17	5270.16	4862.03	5450.94	3700.01	3549.79	3962.75	3949.8	3203.14
YLR328W	4546.02	3891.05	4173.15	4703.98	3357.84	4161.45	3827.09	3999.25	3316.25
YLR181C	4038.29	2832.8	2150.43	2598.01	1839.52	1768.17	1838.95	1796.1	1572.82
YDR295C	212.534	#DIV/0!	#DIV/0!	#DIV/0!	#DIV/0!	400.967	381.544	#DIV/0!	363.162
YDR320C	1631.72	1277.4	1546.74	1356.38	1116.69	1150.54	944.797	#DIV/0!	823.929
YLR417W	134.557	107.116	131.995	76.5903	38.3616	#DIV/0!	#DIV/0!	#DIV/0!	57.867
YDL027C	413.594	490.75	#DIV/0!	87.6991	#DIV/0!	#DIV/0!	#DIV/0!	#DIV/0!	#DIV/0!
YDL237W	3400.64	3025.2	3093.64	2797.74	2211.05	2217.84	2136.07	1902.94	1182.26
YLL032C	#DIV/0!	#DIV/0!	#DIV/0!	#DIV/0!	#DIV/0!	#DIV/0!	310.596	319.186	#DIV/0!
YOL032W	12631.8	12505.4	10621.9	8012.34	4967.69	4031.86	4394.02	3939.88	3311.09
YOL071W	6247.54	6456.98	8137.36	8874.56	6879.08	7641.54	8319.47	7920.43	6016.26
YOL080C	1974.13	2171.17	2641.9	2515.4	1595.85	1544.57	2409.29	1594.84	1519.01
YOR054C	117.857	59.4223	86.0644	64.1537	40.9212	46.3337	40.2852	44.0682	38.3932
YOR357C	36275.4	5689.28	6842.98	14172.1	6116.55	6738.96	9797.99	7452.97	10618.2
YPL211W	8599.83	9347.9	12495.7	15539.2	12379.4	15815.1	16068	17384.5	15807.1
YPL225W	45231.6	46563.4	50390.4	52053.4	38160.6	35975.4	39477.3	36162.4	32690.5
YOR271C	5702.1	7137.28	9331.2	10429.5	7978.73	7798.35	8073.93	6493.03	7213.61
YOR283W	1433.67	1544.42	2858.65	4277.55	4262.75	5096.37	5227.4	5681.48	5620.62
YLR095C	912.862	922.074	1065.37	1000.9	1137.35	1236.18	1264.7	1468.9	1543.99
YOL100W	#DIV/0!	#DIV/0!	#DIV/0!	#DIV/0!	#DIV/0!	#DIV/0!	#DIV/0!	#DIV/0!	#DIV/0!
YPR155C	1565.98	1485.62	2052.68	1383.83	1522.15	1470.35	1352.33	1042.63	648.782
YOR084W	1229.54	1769.79	1921.66	2316.46	1598.34	1958.27	1763.6	1264.75	530.571
YOR131C	4995.16	5221.59	7984.07	9319.54	13019.4	9674.64	10058.3	16718.2	12237.1
YLR440C	868.031	701.676	746.685	735.292	433.112	646.503	586.745	629.768	636.182
YML125C	539.434	520.215	502.096	619.48	#DIV/0!	501.668	552.743	500.303	462.037
YGR271C-A	2453.35	2419.24	3349.06	3791.53	3715.56	4058.16	4019.01	3913.24	3724.38
YHR072W-A	23064.4	21765.9	26909.4	31169.8	25098.4	29855	31320.4	31675.3	30988.8
YDL015C	4005.89	3889.94	5026.82	5249.23	3737.12	4832.75	4544.32	3805.08	3349.39
YNL083W	#DIV/0!	#DIV/0!	#DIV/0!	#DIV/0!	221.449	#DIV/0!	#DIV/0!	455.607	281.847
YDL045W-A	2021.62	2474.56	4216.03	5739.99	4931.45	6931.73	8364.09	9292.66	7741.41
YEL039C	3660.93	3031.03	2118.71	1845.05	813.353	522.673	397.182	463.222	#DIV/0!
YNL052W	64290.1	71381.6	76715.4	85824	67274.8	78465.9	84161.2	87244	67882.1
YFL037W	45008.6	45112.2	48572	55289.6	43621.5	47722.8	46140.1	43006.4	36888.7
YLR310C	347.414	412.191	#DIV/0!	#DIV/0!	#DIV/0!	#DIV/0!	#DIV/0!	#DIV/0!	#DIV/0!
YLR061W	85481.2	89821.4	129764	160524	130498	166181	171135	197721	196334
YDL042C	73.81	67.22	93.5296	#DIV/0!	103.071	122.828	138.11	136.09	133.461
YNL090W	1091.65	1000.47	881.038	995.482	942.234	1034.41	1062.21	984.927	932.841
YBR109C	38161.7	38535.1	41917.4	47369.7	34367.7	38779.9	38484.3	35320.7	29691
YER171W	45.608	#DIV/0!	#DIV/0!	#DIV/0!	#DIV/0!	22.8487	20.5477	#DIV/0!	#DIV/0!
YDL106C	2611.57	1833.88	5754.97	#DIV/0!	#DIV/0!	#DIV/0!	1858.93	2697.24	2537.56
YJL208C	3639.31	4052.31	5518.63	6222.4	5138.04	7958.31	8125.65	9514.59	8106.22
YJL166W	62337.2	65403.1	89725.1	102283	80956.6	98550.7	110578	107081	84872.4
YLR182W	#DIV/0!	#DIV/0!	#DIV/0!	#DIV/0!	#DIV/0!	#DIV/0!	#DIV/0!	#DIV/0!	#DIV/0!
YLR333C	#DIV/0!	#DIV/0!	#DIV/0!	#DIV/0!	#DIV/0!	#DIV/0!	#DIV/0!	#DIV/0!	#DIV/0!
YOR182C	205698	218730	263549	326070	265652	318182	347263	400110	382325
YDR481C	3489.76	3355.49	3144.04	3205.71	2211.29	2255.42	2194.94	2181.19	1863.51
YPR052C	12880	13489.4	16628.9	18818.5	16761.1	16226.5	15310.3	16001.9	13750.9
YNR026C	766.097	824.487	991.117	1092.62	495.904	902.478	721.819	738.635	673.215
YGR152C	7692.42	8040.72	9516.35	11729.6	7448.07	8844.57	8608.39	8866.44	8204.62
YBL016W	1426.76	1280.74	1706.95	1912.4	1889.42	1539.12	2622.83	2666.57	2312.61
YBR289W	#DIV/0!	#DIV/0!	1007.54	#DIV/0!	#DIV/0!	#DIV/0!	701.436	#DIV/0!	746.957
YLR393W	909.903	#DIV/0!	1167.81	1461.48	1270.67	1524.12	1835.43	2091.74	1824.67
YMR286W	8326.06	9583.02	16439.6	20742.4	18101.3	25251.4	27830.8	29522.6	26686.5
YDL047W	1702.28	1961.32	2119.98	1987.8	924.745	1591.99	1699.25	1443.74	1777.61
YOR336W	56.6105	#DIV/0!	#DIV/0!	#DIV/0!	#DIV/0!	#DIV/0!	#DIV/0!	#DIV/0!	#DIV/0!
YML115C	1134.86	1163.53	1318.37	1328.72	896.305	960.355	989.866	946.912	815.19
YBR037C	2978.92	2671.48	3526.48	4274.29	3212.62	4471.9	4581.48	5237.1	4356.45
YKL197C	#DIV/0!	#DIV/0!	#DIV/0!	#DIV/0!	#DIV/0!	#DIV/0!	#DIV/0!	#DIV/0!	#DIV/0!
YOR157C	19383.8	18890.2	21106.2	21844.8	15060	15708.4	15979.3	15840.8	14718.7
YGL012W	1072.79	1663.66	3500.32	3624.94	2769.79	1883.95	2083.31	1817.47	1561.22
YCR067C	1103.19	1047.59	801.13	1541.96	328.057	669.473	469.625	1139.45	940.826
YCR011C	356.086	289.342	253.559	328.306	144.996	171.137	136.402	122.406	84.8288
YCR083W	25608	24734.9	21798.2	20125	12107.9	11220.2	9004.6	7878.52	6294.43
YCL035C	40602.9	39758.2	38343	39132.8	25540	25678.2	24138.8	21103.2	18143
YCL014W	35.5144	44.3651	70.0778	86.5777	63.3481	76.0669	78.6395	80.1997	72.885
YCR046C	4957.29	5511.96	10523	13130.5	9883.5	13598.1	14166.7	15837.3	14545.6
YCR052W	2616.1	1760.29	2767.12	3661.56	2773.49	3161.55	3092.86	3039.73	2983.64
YFL002C	269.076	#DIV/0!	388.895	#DIV/0!	466.935	515.669	519.18	567.302	620.54
YHR120W	165.855	#DIV/0!	253.33	315.789	186.31	225.929	325.33	243.095	259.896
YKL117W	114601	111902	121462	126050	90984.7	101446	97999.9	94229.9	82223.6
YPR103W	21891.8	21179.4	23847.7	24847	17473.2	18985.2	18228.9	16569.1	14425.9
YFR050C	71699.4	65824.9	72290.8	74166.8	54641.2	57804.4	53036.4	49605.5	43352.6
YGR037C	27637	27359.9	29273.2	31322.9	24758.8	23996.7	27203.6	23683.1	21551.6
YPR058W	2192.79	2742.46	3688.62	4213.74	2391.13	2783.39	2969.83	3729.35	2044.3
YPL082C	#DIV/0!	#DIV/0!	#DIV/0!	#DIV/0!	#DIV/0!	#DIV/0!	#DIV/0!	#DIV/0!	#DIV/0!
YJR076C	9120.06	9047.33	12963.6	14562.2	11394.4	12975.8	13084.2	13433.2	12265.7
YNL330C	1303.7	1119.31	1380.65	1584.68	1349.36	1424.43	1401.36	1594.76	1463.58
YGR049W	3255.42	4443.22	6451.22	6259.14	3027.09	2047.23	1368.65	1138.09	1152.41
YDR011W	807.284	#DIV/0!	526.978	1128.53	347.07	#DIV/0!	#DIV/0!	#DIV/0!	630.674
YEL037C	8465.32	8831.85	11254.1	11744.9	9741.32	9855.28	9728.84	8929	8658.05
YER174C	2378.76	2430.31	2199.39	2837.54	2243.36	2667.49	2513.4	2728.46	2119.31
YDR311W	#DIV/0!	#DIV/0!	#DIV/0!	#DIV/0!	60.0857	160.449	124.637	#DIV/0!	#DIV/0!
YPL232W	12782.7	13499	18725.3	20799.4	13351.5	13993.4	13991.9	13234.3	11192.9
YNR003C	576.664	740.796	1057.34	1073.44	1108.61	1052.17	1174.35	914.427	973.101
YLR378C	146.821	141.356	184.584	212.482	130.713	147.028	204.499	172.964	113.238
YML001W	12055.9	11406.1	13157.8	14756.8	11634.2	12390.9	11843.5	11695.4	10363.8
YKL009W	17001.1	18707.3	22171.9	25942.2	21147.6	24611.7	25439.4	25280.2	26276.6
YKL012W	#DIV/0!	#DIV/0!	#DIV/0!	#DIV/0!	#DIV/0!	#DIV/0!	#DIV/0!	#DIV/0!	#DIV/0!
YBR252W	10439.1	10898.2	16957.5	20062.1	17634.9	20600.9	20240.3	19463.7	17222.8
YKL143W	533.188	628.36	906.532	1172.57	974.96	1121.89	1106.04	1107.9	1000.47
YKL170W	5028.86	5302.8	8893.41	10913.7	9264.05	11997.7	13136.5	14904	13006.6
YKL078W	#DIV/0!	#DIV/0!	#DIV/0!	179.323	175.875	#DIV/0!	139.305	98.383	148.275
YKL067W	106363	124921	116798	128274	102126	117254	144017	126035	83375.8
YOR089C	3739.07	4035.77	4288.99	4438.62	3018.79	2992.09	2540.96	2523.28	2478.31
YKL041W	2089.85	2292.58	3186.72	3524.65	2535.7	2991.69	3093.05	2935.84	2651.1
YKL018W	1553.43	1308.65	1545.73	2019.91	1489.64	1492.09	1707.83	#DIV/0!	1497.85
YKL002W	5609.57	5797.02	5642.3	6801.81	4667.5	4936.14	5022.74	4415.72	3670.59
YKR028W	#DIV/0!	#DIV/0!	#DIV/0!	#DIV/0!	356.47	#DIV/0!	355.69	527.208	355.91
YKR029C	#DIV/0!	#DIV/0!	#DIV/0!	#DIV/0!	#DIV/0!	#DIV/0!	#DIV/0!	#DIV/0!	#DIV/0!
YKR038C	543.035	#DIV/0!	#DIV/0!	#DIV/0!	311.565	242.749	351.936	229.891	#DIV/0!
YKR070W	1723.09	1148.86	2071.58	1624.58	1478.42	2835.12	1968.55	2266.89	1800.81
YBL033C	1211.95	1543.77	2973	3508.37	3107.34	4475.8	4396.77	4709.3	4909.93
YBR139W	2623.86	2413.5	2333.3	2099.23	1150.35	1034.6	939.929	897.032	766.841
YBR199W	#DIV/0!	1130.9	#DIV/0!	592.817	#DIV/0!	#DIV/0!	#DIV/0!	#DIV/0!	#DIV/0!
YBR256C	12244.3	14022.8	20150.3	19668.1	11614.5	8891.87	7967.94	8144.14	7386.33
YBR233W	#DIV/0!	#DIV/0!	1211.66	#DIV/0!	#DIV/0!	1662.58	#DIV/0!	1462.12	#DIV/0!
YBR261C	3080.9	3058.85	3856.75	5157.26	3862.58	4532.8	4168.04	4168.07	4579.95
YBR272C	573.892	#DIV/0!	#DIV/0!	1089.51	740.292	560.131	#DIV/0!	#DIV/0!	507.413
YNL160W	84859.8	119517	115330	78561.4	16393.5	2484.63	2435.7	1846.28	2083.27
YFR025C	1865.78	1787.15	2149.38	2656.29	1933.28	2034.89	2155.72	2141.44	1964.58
YHL031C	5559.64	5128.46	5403.57	7463.46	4375.19	4884.41	6932.43	7454.4	#DIV/0!
YHR003C	770.454	922.374	2454.71	#DIV/0!	517.386	1295.58	1003.08	#DIV/0!	903.615
YHR069C	3190.36	3107.41	3770.48	4187.62	3091.97	4396.61	4175.58	4176.91	4177.13
YHR127W	2190.8	2210.58	2692.95	3248.76	2506.63	3052.78	2879.02	2755.07	2248.87
YHR132C	5860.43	5161.47	5309.83	5739.1	3766.23	3715.52	3013.95	2576.28	2451.37
YHR161C	201.854	236.723	#DIV/0!	#DIV/0!	#DIV/0!	#DIV/0!	#DIV/0!	#DIV/0!	#DIV/0!
YHR207C	#DIV/0!	#DIV/0!	1192.21	#DIV/0!	#DIV/0!	852.612	#DIV/0!	#DIV/0!	466.948
YML074C	35299	30303.6	31972.9	34376.9	26570.7	29676.2	28967	27102.7	25283.9
YLR090W	1030.84	#DIV/0!	1385.55	1682.17	1466.58	1832.47	1688.68	1533.45	1151.2
YNL267W	246.698	263.774	#DIV/0!	#DIV/0!	252.747	#DIV/0!	#DIV/0!	#DIV/0!	#DIV/0!
YER061C	2842.21	2344.47	2536.7	2949.62	2030.52	2132.87	2134.92	2195.08	2057.55
YMR183C	21682.7	19816.5	18942.4	19388.8	12862.8	13410.5	14147.4	13497.5	11354.3
YLR250W	10605.5	10026.5	9664.92	8464.65	6632.72	5801.89	6165.9	5166.07	4634.92
YER010C	16814.5	12204.4	10680.7	10500	6905.45	6441.2	6688.38	7339.62	4564.11
YER029C	5670.96	4682.07	6370.58	6416.15	5293.35	5182.9	5650.6	5278.91	4267.46
YER134C	4933.09	5336.89	8104.7	8210.51	6636.45	7504.07	7395.91	7231.84	6042.48
YNL201C	67.4221	#DIV/0!	#DIV/0!	167.11	94.3587	121.58	82.3741	#DIV/0!	#DIV/0!
YIL051C	46946.1	39734.2	50034.7	53204.1	37009.8	41708.9	41729.7	54056.7	51770.8
YMR134W	1769.59	2551	3748.85	3000.5	1977.15	2116.26	2119.8	2083.5	2301.65
YNR008W	812.13	#DIV/0!	#DIV/0!	#DIV/0!	#DIV/0!	#DIV/0!	#DIV/0!	787.818	781.697
YGR009C	#DIV/0!	789.258	883.639	#DIV/0!	776.97	993.175	1369.52	1006.95	508.525
YJL071W	362.543	452.479	760.496	#DIV/0!	445.871	437.686	511.306	587.344	347.468
YIL129C	#DIV/0!	#DIV/0!	#DIV/0!	#DIV/0!	66.5833	#DIV/0!	#DIV/0!	#DIV/0!	#DIV/0!
YIL124W	10680.9	8534.71	6831.75	6082.11	3483.34	3008	2203.36	1837.11	1263.11
YIL098C	2596.56	2440.32	4157.25	5499.23	4091.51	5424.84	5988.32	6486.46	5639.9
YIL065C	10761.8	10058.2	10815.3	12563.3	10206.5	11092.1	12184.8	11396.9	8966.86
YIL042C	1076.75	984.854	1037.67	786.84	#DIV/0!	1130.07	675.365	703.442	#DIV/0!
YIL039W	1589.39	1959.27	2005.04	1894.93	1400.4	1551.26	1781.5	1671.78	1188.06
YGL181W	2375.54	2344.08	2456.45	2953.7	2145.15	2782.32	2834.13	2771.95	2166.83
YOR126C	7358.02	6312.05	6764.01	7477.27	5550.8	5960.24	5212.72	4549.58	3730.56
YNL221C	670.814	#DIV/0!	#DIV/0!	#DIV/0!	#DIV/0!	#DIV/0!	527.248	#DIV/0!	527.733
YFL021W	494.744	528.658	#DIV/0!	1365.58	1051.39	1123.6	1383.14	1572.92	1481.07
YGL065C	748.645	1286.03	#DIV/0!	#DIV/0!	#DIV/0!	#DIV/0!	#DIV/0!	1304.42	#DIV/0!
YJR093C	854.073	937.728	1077.58	1267.05	988.967	768.206	845.129	1184.26	770.93
YJR042W	856.484	1144.09	#DIV/0!	#DIV/0!	#DIV/0!	#DIV/0!	1024.78	1071.52	758.923
YJL125C	1010.54	1016.78	1300.99	1678.41	1276.97	1416.93	1328.23	1406.09	1426.97
YJR132W	#DIV/0!	230.889	202.545	#DIV/0!	#DIV/0!	#DIV/0!	159.288	#DIV/0!	#DIV/0!
YJL122W	1747.17	1915.54	3137.86	4354.04	3948.39	5364.96	5668.42	6243.67	5779.14
YJR059W	1255.32	1451.98	1551.54	1527.05	944.824	901.503	935.677	1150.31	990.424
YJR072C	4185.89	4077.28	5145.76	6540.04	5156.26	6007.7	5985.77	6062.56	5596.31
YJR088C	3404.37	3544.03	4154	4194.26	3308.88	3337.75	3075.58	2750.22	2352.93
YJR101W	1542.7	1701.78	2768.71	3548.83	3026.06	4273.04	4690.17	4712.65	4094.1
YJR138W	140.35	#DIV/0!	#DIV/0!	#DIV/0!	#DIV/0!	#DIV/0!	#DIV/0!	#DIV/0!	#DIV/0!
YOL033W	467.899	371.497	399.698	543.999	482.122	600.267	667.384	725.175	326.757
YGR223C	41.0628	33.1202	#DIV/0!	#DIV/0!	#DIV/0!	19.2012	#DIV/0!	#DIV/0!	#DIV/0!
YDR245W	757.221	932.49	1170.35	1108.88	806.661	974.876	980.44	1105.03	910.087
YOL143C	29261.8	29142.1	32079.9	33794.1	26052.4	27691.7	26198.6	23959.4	20135.4
YOR035C	595.838	551.977	652.952	#DIV/0!	363.192	383.209	323.55	327.599	#DIV/0!
YLR371W	#DIV/0!	#DIV/0!	#DIV/0!	61.6331	#DIV/0!	73.7889	#DIV/0!	#DIV/0!	#DIV/0!
YGL210W	2731.28	2825.54	2472.51	2934.33	1722.02	1969.52	1979.18	1806.07	1521.8
YER087C-B	7409.77	11683.1	9647.93	11225.1	9249.92	13293.2	10251.4	9979.92	10817.5
YGL100W	6536.18	5400.9	5842.49	5734.56	5913.71	6078.62	6319.59	6855.87	5366.24
YGL231C	2523.12	2781.46	2877.98	2248.78	2684.33	2356.21	1812.2	1608.24	1738.5
YGL197W	67.6462	49.8264	#DIV/0!	#DIV/0!	#DIV/0!	#DIV/0!	#DIV/0!	#DIV/0!	#DIV/0!
YGL151W	174.947	228.713	#DIV/0!	#DIV/0!	155.593	#DIV/0!	122.973	218.527	#DIV/0!
YGL082W	3838.67	3401.4	3104.93	3860.23	2205.87	2874.52	2756.68	2495.73	1699.47
YGL067W	1211.17	1369.99	1630.18	1538.06	1353.16	#DIV/0!	1493.99	1703.66	1449.84
YGR001C	7193.06	7577.38	9410.83	9413.63	9091.18	9558.84	9607.61	9643.96	8636.73
YGR013W	#DIV/0!	#DIV/0!	254.087	240.199	140.592	199.711	#DIV/0!	#DIV/0!	176.494
YGR021W	1221.1	1123.21	1546.04	2000.02	1669.11	2152.45	2924.51	3730.51	3188.32
YGR181W	13837	14024.3	15937.9	17790.3	15248.3	19023	19078.9	17268.4	14424
YGR262C	3798.28	3800.26	3634.45	4290.27	3182.97	3703.14	3518.22	3979.1	2967.52
YGR280C	#DIV/0!	393.809	#DIV/0!	826.138	912.567	805.294	1008.72	1196.92	1309.99
YNR023W	#DIV/0!	#DIV/0!	#DIV/0!	#DIV/0!	#DIV/0!	#DIV/0!	#DIV/0!	#DIV/0!	287.912
YNR022C	2936.74	3529.78	5488.43	7527	5674.3	7310.83	8730.18	9712.28	8585.07
YNR029C	1917.3	1142.34	2050.33	3989.79	3095.97	2214.51	3105.76	3951.61	2329.29
YNR036C	2275.52	2680.7	4829.02	5924.98	5024.17	6616.82	7507.85	8095.94	6827.35
[truncated: 1,022 more rows]

## Sheet: MetID
Metabolite name	Metabolite description	Metabolite formula
s_0001	(1->3)-beta-D-glucan [cell envelope]	(C6H10O5)n
s_0002	(1->3)-beta-D-glucan [cytoplasm]	(C6H10O5)n
s_0003	(1->3)-beta-D-glucan [extracellular]	(C6H10O5)n
s_0004	(1->6)-beta-D-glucan [cell envelope]	C12H22O11(C6H10O5)n
s_0006	(2-amino-4-hydroxy-7,8-dihydropteridin-6-yl)methyl trihydrogen diphosphate [mitochondrion]	C7H8N5O8P2
s_0007	(2E)-3-(methoxycarbonyl)pent-2-enedioic acid [cytoplasm]	C7H6O6
s_0008	(2R,3R)-2,3-dihydroxy-3-methylpentanoate [mitochondrion]	C6H11O4
s_0009	(2R,3S)-3-isopropylmalate [cytoplasm]	C7H10O5
s_0010	(2S)-2-isopropyl-3-oxosuccinate [cytoplasm]	C7H8O5
s_0011	(2S)-2-isopropyl-3-oxosuccinate [mitochondrion]	C7H8O5
s_0012	(2S,3R)-3-hydroxybutane-1,2,3-tricarboxylic acid [mitochondrion]	C7H7O7
s_0013	(5S,6S)-di-HETE [cytoplasm]	C20H32O4
s_0014	(5S,6S)-di-HETE [nucleus]	C20H32O4
s_0015	(N(omega)-L-arginino)succinic acid [cytoplasm]	C10H17N4O6
s_0016	(R)-2,3-dihydroxy-3-methylbutanoate [mitochondrion]	C5H9O4
s_0017	(R)-4'-phosphopantothenic acid [cytoplasm]	C9H18NO8P
s_0018	(R)-5-diphosphomevalonic acid [cytoplasm]	C6H10O10P2
s_0019	(R)-5-phosphomevalonic acid [cytoplasm]	C6H10O7P
s_0020	(R)-acetoin [cytoplasm]	C4H8O2
s_0021	(R)-carnitine [cytoplasm]	C7H15NO3
s_0022	(R)-carnitine [extracellular]	C7H15NO3
s_0023	(R)-carnitine [mitochondrion]	C7H15NO3
s_0024	(R)-carnitine [peroxisome]	C7H15NO3
s_0025	(R)-lactate [cytoplasm]	C3H5O3
s_0026	(R)-lactate [extracellular]	C3H5O3
s_0027	(R)-lactate [mitochondrion]	C3H5O3
s_0028	(R)-mevalonate [cytoplasm]	C6H11O4
s_0029	(R)-mevalonate [extracellular]	C6H11O4
s_0030	(R)-pantoate [cytoplasm]	C6H11O4
s_0031	(R)-pantothenate [cytoplasm]	C9H16NO5
s_0032	(R)-pantothenate [extracellular]	C9H16NO5
s_0033	(R)-S-lactoylglutathione [cytoplasm]	C13H20N3O8S
s_0034	(R)-S-lactoylglutathione [mitochondrion]	C13H20N3O8S
s_0035	(R,R)-2,3-butanediol [cytoplasm]	C4H10O2
s_0036	(R,R)-2,3-butanediol [extracellular]	C4H10O2
s_0037	(S)-2,3-epoxysqualene [cytoplasm]	C30H50O
s_0038	(S)-2,3-epoxysqualene [endoplasmic reticulum]	C30H50O
s_0039	(S)-2-acetyl-2-hydroxybutanoate [mitochondrion]	C6H9O4
s_0042	(R)-3-hydroxydecanoyl-CoA [peroxisome]	C31H54N7O18P3S
s_0045	(S)-3-hydroxyhexacosanoyl-CoA [peroxisome]	C47H86N7O18P3S
s_0048	(R)-3-hydroxylauroyl-CoA [peroxisome]	C33H58N7O18P3S
s_0051	(S)-3-hydroxypalmitoyl-CoA [peroxisome]	C37H66N7O18P3S
s_0054	(S)-3-hydroxytetradecanoyl-CoA [peroxisome]	C35H62N7O18P3S
s_0056	(S)-3-methyl-2-oxopentanoate [cytoplasm]	C6H9O3
s_0058	(S)-3-methyl-2-oxopentanoate [extracellular]	C6H9O3
s_0060	(S)-3-methyl-2-oxopentanoate [mitochondrion]	C6H9O3
s_0061	(S)-dihydroorotate [cytoplasm]	C5H5N2O4
s_0062	(S)-lactaldehyde [cytoplasm]	C3H6O2
s_0063	(S)-lactate [cytoplasm]	C3H5O3
s_0064	(S)-lactate [extracellular]	C3H5O3
s_0065	(S)-lactate [mitochondrion]	C3H5O3
s_0066	(S)-malate [cytoplasm]	C4H4O5
s_0067	(S)-malate [extracellular]	C4H4O5
s_0068	(S)-malate [mitochondrion]	C4H4O5
s_0069	(S)-malate [peroxisome]	C4H4O5
s_0075	1,3-bisphospho-D-glycerate [cytoplasm]	C3H4O10P2
s_0076	1-(2-carboxyphenylamino)-1-deoxy-D-ribulose 5-phosphate [cytoplasm]	C12H13NO9P
s_0077	1-(5-phospho-D-ribosyl)-5-[(5-phospho-D-ribosylamino)methylideneamino]imidazole-4-carboxamide [cytoplasm]	C15H21N5O15P2
s_0078	1-(5-phosphoribosyl)-5'-AMP [cytoplasm]	C15H19N5O14P2
s_0079	1-(sn-glycero-3-phospho)-1D-myo-inositol [cytoplasm]	C9H18O11P
s_0080	1-(sn-glycero-3-phospho)-1D-myo-inositol [extracellular]	C9H18O11P
s_0084	1-acylglycerophosphocholine [extracellular]	C9H20NO7PR
s_0086	1-C-(indol-3-yl)glycerol 3-phosphate [cytoplasm]	C11H12NO6P
s_0087	1-methylnicotinamide [cytoplasm]	C7H9N2O
s_0089	1-phosphatidyl-1D-myo-inositol [cytoplasm]	C11H16O13PR2
s_0116	1-pyrroline-3-hydroxy-5-carboxylic acid [cytoplasm]	C5H6NO3
s_0117	1-pyrroline-3-hydroxy-5-carboxylic acid [mitochondrion]	C5H6NO3
s_0118	1-pyrroline-5-carboxylate [cytoplasm]	C5H6NO2
s_0119	1-pyrroline-5-carboxylate [mitochondrion]	C5H6NO2
s_0120	10-formyl-THF [cytoplasm]	C20H21N7O7
s_0121	10-formyl-THF [mitochondrion]	C20H21N7O7
s_0122	14-demethyllanosterol [cytoplasm]	C29H48O
s_0123	1D-myo-inositol 1,3,4,5-tetrakisphosphate [nucleus]	C6H8O18P4
s_0124	1D-myo-inositol 1,4,5,6-tetrakisphosphate [nucleus]	C6H8O18P4
s_0125	1D-myo-inositol 1,4,5-trisphosphate [nucleus]	C6H9O15P3
s_0126	1D-myo-inositol 1-phosphate [cytoplasm]	C6H11O9P
s_0127	1D-myo-inositol 1-phosphate [endoplasmic reticulum]	C6H11O9P
s_0129	1D-myo-inositol 3-phosphate [mitochondrion]	C6H11O9P
s_0131	2',3'-cyclic AMP [cytoplasm]	C10H11N5O6P
s_0132	2'-deoxyadenosine [cytoplasm]	C10H13N5O3
s_0133	2'-deoxyadenosine [extracellular]	C10H13N5O3
s_0134	2'-deoxyguanosine [cytoplasm]	C10H13N5O4
s_0135	2'-deoxyguanosine [extracellular]	C10H13N5O4
s_0136	2'-deoxyinosine [cytoplasm]	C10H12N4O4
s_0137	2'-deoxyinosine [extracellular]	C10H12N4O4
s_0138	2'-deoxyuridine [cytoplasm]	C9H12N2O5
s_0139	2'-deoxyuridine [extracellular]	C9H12N2O5
s_0140	2,3-bisphospho-D-glyceric acid [cytoplasm]	C3H3O10P2
s_0141	2,5-diamino-4-hydroxy-6-(5-phosphoribosylamino)pyrimidine [cytoplasm]	C9H14N5O8P
s_0142	2,5-diamino-6-(5-phosphono)ribitylamino-4(3H)-pyrimidinone [cytoplasm]	C9H18N5O8P
s_0143	2-(3-amino-3-carboxypropyl)-L-histidine [cytoplasm]	C10H16N4O4
s_0144	2-[3-carboxy-3-(methylammonio)propyl]-L-histidine [cytoplasm]	C11H18N4O4
s_0145	2-acetamido-5-oxopentanoate [mitochondrion]	C7H10NO4
s_0146	2-acetyllactic acid [mitochondrion]	C5H7O4
s_0147	2-amino-3-carboxymuconate-6-semialdehyde [cytoplasm]	C7H5NO5
s_0148	2-amino-6-(hydroxymethyl)-7,8-dihydropteridin-4-ol [mitochondrion]	C7H9N5O2
s_0149	2-dehydropantoate [cytoplasm]	C6H9O4
s_0150	2-dehydropantoate [mitochondrion]	C6H9O4
s_0152	2-deoxy-D-ribose [cytoplasm]	C5H10O4
s_0153	2-deoxy-D-ribose 5-phosphate [cytoplasm]	C5H9O7P
s_0154	2-hexaprenyl-5-hydroxy-6-methoxy-3-methyl-1,4-benzoquinone [mitochondrion]	C38H56O4
s_0155	2-hexaprenyl-6-methoxy-1,4-benzoquinone [mitochondrion]	C37H54O3
s_0156	2-hexaprenyl-6-methoxy-3-methyl-1,4-benzoquinone [mitochondrion]	C38H56O3
s_0157	2-hexaprenyl-6-methoxyphenol [mitochondrion]	C37H56O2
s_0158	2-hydroxy-3-oxobutyl phosphate [cytoplasm]	C4H9O6P
s_0161	2-hydroxyhexadecanal [endoplasmic reticulum]	C16H32O2
s_0162	2-isopropylmalate [cytoplasm]	C7H10O5
s_0163	2-isopropylmalate [extracellular]	C7H10O5
s_0164	2-isopropylmalate [mitochondrion]	C7H10O5
s_0165	2-isopropylmaleic acid [cytoplasm]	C7H8O4
s_0166	2-methylbutanal [cytoplasm]	C5H10O
s_0167	2-methylbutanal [extracellular]	C5H10O
s_0168	2-methylbutanal [mitochondrion]	C5H10O
s_0169	2-methylbutanol [cytoplasm]	C5H12O
s_0170	2-methylbutanol [extracellular]	C5H12O
s_0171	2-methylbutanol [mitochondrion]	C5H12O
s_0172	2-methylbutyl acetate [cytoplasm]	C7H14O2
s_0173	2-methylbutyl acetate [extracellular]	C7H14O2
s_0174	2-methylcitrate [mitochondrion]	C7H7O7
s_0176	2-oxoadipic acid [cytoplasm]	C6H6O5
s_0177	2-oxoadipic acid [mitochondrion]	C6H6O5
s_0178	2-oxobutanoate [cytoplasm]	C4H5O3
s_0179	2-oxobutanoate [mitochondrion]	C4H5O3
s_0180	2-oxoglutarate [cytoplasm]	C5H4O5
s_0181	2-oxoglutarate [extracellular]	C5H4O5
s_0182	2-oxoglutarate [mitochondrion]	C5H4O5
s_0183	2-oxoglutarate [nucleus]	C5H4O5
s_0184	2-oxoglutarate [peroxisome]	C5H4O5
s_0185	2-phenylethanol [cytoplasm]	C8H10O
s_0186	2-phenylethanol [extracellular]	C8H10O
s_0187	2-phenylethanol [mitochondrion]	C8H10O
s_0188	2-phospho-D-glyceric acid [cytoplasm]	C3H4O7P
s_0189	geranylgeranyl diphosphate [cytoplasm]	C20H33O7P2
s_0190	farnesyl diphosphate [cytoplasm]	C15H25O7P2
s_0191	farnesyl diphosphate [mitochondrion]	C15H25O7P2
s_0192	3',5'-cyclic AMP [cytoplasm]	C10H11N5O6P
s_0193	3',5'-cyclic CMP [cytoplasm]	C9H11N3O7P
s_0194	3',5'-cyclic dAMP [cytoplasm]	C10H12N5O5P
s_0195	3',5'-cyclic GMP [cytoplasm]	C10H11N5O7P
s_0196	3',5'-cyclic IMP [cytoplasm]	C10H11N4O7P
s_0197	3'-dephospho-CoA [cytoplasm]	C21H33N7O13P2S
s_0200	3'-dephospho-CoA [mitochondrion]	C21H33N7O13P2S
s_0201	3'-phospho-5'-adenylyl sulfate [cytoplasm]	C10H11N5O13P2S
s_0204	3-(4-hydroxyphenyl)pyruvate [cytoplasm]	C9H7O4
s_0206	3-(4-hydroxyphenyl)pyruvate [peroxisome]	C9H7O4
s_0207	3-(imidazol-4-yl)-2-oxopropyl dihydrogen phosphate [cytoplasm]	C6H7N2O5P
s_0208	3-aminopropanal [cytoplasm]	C3H8NO
s_0209	3-dehydro-4-methylzymosterol [cytoplasm]	C28H44O
s_0210	3-dehydroquinate [cytoplasm]	C7H9O6
s_0211	3-dehydroshikimate [cytoplasm]	C7H7O5
s_0212	3-hexaprenyl-4,5-dihydroxybenzoic acid [cytoplasm]	C37H53O4
s_0213	3-hexaprenyl-4,5-dihydroxybenzoic acid [mitochondrion]	C37H53O4
s_0214	3-hexaprenyl-4-hydroxy-5-methoxybenzoic acid [mitochondrion]	C38H55O4
s_0215	3-hexaprenyl-4-hydroxybenzoic acid [cytoplasm]	C37H54O3
s_0216	3-hexaprenyl-4-hydroxybenzoic acid [mitochondrion]	C37H54O3
s_0217	3-hydroxy-2-isopropyl-4-methoxy-4-oxobutanoate [cytoplasm]	C8H13O5
s_0218	3-hydroxy-3-methylglutaryl-CoA [cytoplasm]	C27H44N7O20P3S
s_0221	3-hydroxy-3-methylglutaryl-CoA [mitochondrion]	C27H44N7O20P3S
s_0222	3-hydroxy-L-kynurenine [cytoplasm]	C10H12N2O4
s_0224	3-hydroxyanthranilate [cytoplasm]	C7H6NO3
s_0229	3-hydroxyoctadecanoyl-CoA [peroxisome]	C39H70N7O18P3S
s_0231	3-ketosphinganine [endoplasmic reticulum]	C18H38NO2
s_0232	3-methyl-2-oxobutanoate [cytoplasm]	C5H7O3
s_0233	3-methyl-2-oxobutanoate [mitochondrion]	C5H7O3
s_0234	3-methylbutanal [cytoplasm]	C5H10O
s_0235	3-methylbutanal [extracellular]	C5H10O
s_0236	3-methylbutanal [mitochondrion]	C5H10O
s_0239	3-oxodecanoyl-CoA [peroxisome]	C31H52N7O18P3S
s_0243	3-oxohexacosanoyl-CoA [peroxisome]	C47H84N7O18P3S
s_0247	3-oxolauroyl-CoA [peroxisome]	C33H56N7O18P3S
s_0250	3-oxooctadecanoyl-CoA [peroxisome]	C39H68N7O18P3S
s_0253	3-oxopalmitoyl-CoA [peroxisome]	C37H60N7O18P3S
s_0257	3-oxotetradecanoyl-CoA [peroxisome]	C35H60N7O18P3S
s_0258	3-phospho-hydroxypyruvate [cytoplasm]	C3H2O7P
s_0259	3-phospho-serine [cytoplasm]	C3H6NO6P
s_0260	3-phosphoglycerate [cytoplasm]	C3H4O7P
s_0261	3-phosphoshikimic acid [cytoplasm]	C7H8O8P
s_0262	4,4-dimethyl-5alpha-cholesta-8,14,24-trien-3beta-ol [cytoplasm]	C29H46O
s_0263	4,5-bis(diphospho)-1D-myo-inositol tetrakisphosphate [cytoplasm]	C6H20O30P8
s_0264	4-(phosphonooxy)-L-threonine [cytoplasm]	C4H8NO7P
s_0267	4-amino-2-methyl-5-diphosphomethylpyrimidine [cytoplasm]	C6H8N3O7P2
s_0268	4-amino-2-methyl-5-phosphomethylpyrimidine [cytoplasm]	C6H8N3O4P
s_0269	4-amino-4-deoxychorismate [cytoplasm]	C10H9NO5
s_0270	4-amino-5-hydroxymethyl-2-methylpyrimidine [cytoplasm]	C6H9N3O
s_0271	4-aminobenzoate [cytoplasm]	C7H6NO2
s_0272	4-aminobenzoate [extracellular]	C7H6NO2
s_0273	4-aminobenzoate [mitochondrion]	C7H6NO2
s_0274	4-aminobutanal [cytoplasm]	C4H10NO
s_0275	4-aminobutanal [mitochondrion]	C4H10NO
s_0279	4-diphospho-1D-myo-inositol pentakisphosphate [cytoplasm]	C6H19O27P7
s_0280	4-guanidinobutanamide [cytoplasm]	C5H13N4O
s_0281	4-guanidinobutanoic acid [cytoplasm]	C5H11N3O2
s_0282	4-hydroxy-2-oxoglutarate [cytoplasm]	C5H4O6
s_0283	4-hydroxy-2-oxoglutarate [mitochondrion]	C5H4O6
s_0284	4-hydroxy-2-oxoglutarate [peroxisome]	C5H4O6
s_0285	4-hydroxy-L-threonine [cytoplasm]	C4H9NO4
s_0286	4-hydroxybenzoate [cytoplasm]	C7H5O3
s_0287	4-hydroxybenzoate [mitochondrion]	C7H5O3
s_0290	4-hydroxybenzoyl-CoA [mitochondrion]	C28H36N7O18P3S
s_0291	4-methyl-2-oxopentanoate [cytoplasm]	C6H9O3
s_0292	4-methyl-2-oxopentanoate [mitochondrion]	C6H9O3
s_0293	4-methyl-5-(2-phosphonooxyethyl)thiazole [cytoplasm]	C6H8NO4PS
s_0294	4-methylthio-2-oxobutanoate [cytoplasm]	C5H7O3S
s_0295	4-phospho-L-aspartate [cytoplasm]	C4H5NO7P
s_0296	4alpha-methylzymosterol [cytoplasm]	C28H46O
s_0297	4beta-methylzymosterol-4alpha-carboxylic acid [cytoplasm]	C29H46O3
s_0298	5'-adenylyl sulfate [cytoplasm]	C10H12N5O10PS
s_0299	5'-phosphoribosyl-4-(N-succinocarboxamide)-5-aminoimidazole [cytoplasm]	C13H15N4O12P
s_0300	5'-phosphoribosyl-5-aminoimidazole [cytoplasm]	C8H13N3O7P
s_0301	5'-phosphoribosyl-N-formylglycineamide [cytoplasm]	C8H13N2O9P
s_0302	5'-phosphoribosyl-N-formylglycineamidine [cytoplasm]	C8H15N3O8P
s_0303	5'-S-methyl-5'-thioadenosine [cytoplasm]	C11H15N5O3S
s_0304	5,10-methenyl-THF [cytoplasm]	C20H20N7O6
s_0305	5,10-methenyl-THF [mitochondrion]	C20H20N7O6
s_0306	5,10-methylenetetrahydrofolate [cytoplasm]	C20H21N7O6
s_0307	5,10-methylenetetrahydrofolate [mitochondrion]	C20H21N7O6
s_0308	5,6,7,8-tetrahydrofolyl-L-glutamic acid [cytoplasm]	C24H30N8O9
s_0309	5,6-bis(diphospho)-1D-myo-inositol tetrakisphosphate [cytoplasm]	C6H20O30P8
s_0310	5-(2-hydroxyethyl)-4-methylthiazole [cytoplasm]	C6H9NOS
s_0311	5-(methylsulfanyl)-2,3-dioxopentyl phosphate [cytoplasm]	C6H9O6PS
s_0312	5-[(5-phospho-1-deoxy-D-ribulos-1-ylamino)methylideneamino]-1-(5-phospho-D-ribosyl)imidazole-4-carboxamide [cytoplasm]	C15H21N5O15P2
s_0313	5-amino-6-(5-phosphoribitylamino)uracil [cytoplasm]	C9H15N4O9P
s_0314	5-amino-6-(D-ribitylamino)uracil [cytoplasm]	C9H16N4O6
s_0315	5-aminolevulinate [cytoplasm]	C5H9NO3
s_0316	5-aminolevulinate [extracellular]	C5H9NO3
s_0317	5-aminolevulinate [mitochondrion]	C5H9NO3
s_0318	5-diphospho-1D-myo-inositol pentakisphosphate [cytoplasm]	C6H6O27P7
s_0319	5-formyltetrahydrofolic acid [cytoplasm]	C20H21N7O7
s_0320	5-formyltetrahydrofolic acid [extracellular]	C20H21N7O7
s_0321	5-formyltetrahydrofolic acid [mitochondrion]	C20H21N7O7
s_0322	5-methyltetrahydrofolate [cytoplasm]	C20H23N7O6
s_0323	5-methyltetrahydropteroyltri-L-glutamic acid [cytoplasm]	C30H35N9O12
s_0324	5-O-(1-carboxyvinyl)-3-phosphoshikimic acid [cytoplasm]	C10H9O10P
s_0325	5-phospho-ribosyl-glycineamide [cytoplasm]	C7H14N2O8P
s_0326	5-phosphoribosyl-ATP [cytoplasm]	C15H19N5O20P4
s_0327	5-phosphoribosylamine [cytoplasm]	C5H11NO7P
s_0328	6,7-dimethyl-8-(1-D-ribityl)lumazine [cytoplasm]	C13H17N4O6
s_0329	6-(alpha-D-glucosaminyl)-1-phosphatidyl-1D-myo-inositol [endoplasmic reticulum]	C17H28NO17PR2
s_0330	6-(alpha-D-glucosaminyl)-O-acyl-1-phosphatidyl-1D-myo-inositol [endoplasmic reticulum]
s_0331	6-(N-acetyl-alpha-D-glucosaminyl)-1-phosphatidyl-1D-myo-inositol [endoplasmic reticulum]	C19H29NO18PR2
s_0332	6-[6-(2-aminoethylphosphoryl)-alpha-mannosyl-(1->6)-2-(2-aminoethylphosphoryl)-alpha-mannosyl-(1->6)-alpha-2-(2-aminoethylphosphoryl)mannosyl-(1->4)-alpha-glucosaminyl]-O-acyl-1-phosphatidyl-1D-myo-inositol [endoplasmic reticulum]
s_0333	6-diphospho-1D-myo-inositol pentakisphosphate [cytoplasm]	C6H19O27P7
s_0334	6-O-[alpha-D-mannosyl-(1->4)-alpha-D-glucosaminyl]-O-acyl-1-phosphatidyl-1D-myo-inositol [endoplasmic reticulum]
s_0335	6-O-phosphono-D-glucono-1,5-lactone [cytoplasm]	C6H9O9P
s_0337	6-O-{2-O-[(2-aminoethyl)phosphoryl]-alpha-D-mannosyl-(1->4)-alpha-D-glucosaminyl}-O-acyl-1-phosphatidyl-1D-myo-inositol [endoplasmic reticulum]
s_0338	6-O-{alpha-D-mannosyl-(1->2)-alpha-D-mannosyl-(1->6)-2-O-[(2-aminoethyl)phosphoryl]-alpha-D-mannosyl-(1->4)-alpha-D-glucosaminyl}-O-acyl-1-phosphatidyl-1D-myo-inositol [endoplasmic reticulum]
s_0339	6-O-{alpha-D-mannosyl-(1->6)-2-O-[(2-aminoethyl)phosphoryl]-alpha-D-mannosyl-(1->4)-alpha-D-glucosaminyl}-O-acyl-1-phosphatidyl-1D-myo-inositol [endoplasmic reticulum]
s_0340	6-phospho-D-gluconate [cytoplasm]	C6H10O10P
s_0341	7,8-diaminononanoate [cytoplasm]	C9H19N2O2
s_0342	7,8-diaminononanoate [extracellular]	C9H19N2O2
s_0343	7,8-dihydroneopterin [cytoplasm]	C9H13N5O4
s_0344	7,8-dihydroneopterin [mitochondrion]	C9H13N5O4
s_0345	7,8-dihydroneopterin 3'-phosphate [cytoplasm]	C9H12N5O7P
s_0346	7,8-dihydroneopterin 3'-triphosphate [cytoplasm]	C9H12N5O13P3
s_0347	7,8-dihydropteroate [cytoplasm]	C14H13N6O3
s_0348	7,8-dihydropteroate [mitochondrion]	C14H13N6O3
s_0349	7-phospho-2-dehydro-3-deoxy-D-arabino-heptonic acid [cytoplasm]	C7H10O10P
s_0350	7-phospho-2-dehydro-3-deoxy-D-arabino-heptonic acid [mitochondrion]	C7H10O10P
s_0352	8-amino-7-oxononanoate [cytoplasm]	C9H17NO3
s_0354	8-amino-7-oxononanoate [extracellular]	C9H17NO3
s_0357	9H-xanthine [cytoplasm]	C5H4N4O2
s_0358	9H-xanthine [extracellular]	C5H4N4O2
s_0359	acetaldehyde [cytoplasm]	C2H4O
s_0360	acetaldehyde [extracellular]	C2H4O
s_0361	acetaldehyde [mitochondrion]	C2H4O
s_0362	acetate [cytoplasm]	C2H3O2
s_0363	acetate [endoplasmic reticulum]	C2H3O2
s_0364	acetate [extracellular]	C2H3O2
s_0365	acetate [mitochondrion]	C2H3O2
s_0366	acetate [nucleus]	C2H3O2
s_0367	acetoacetyl-CoA [cytoplasm]	C25H36N7O18P3S
s_0370	acetoacetyl-CoA [mitochondrion]	C25H36N7O18P3S
s_0372	acetyl-ACP [mitochondrion]	C2H3OSR
s_0373	acetyl-CoA [cytoplasm]	C23H34N7O17P3S
s_0376	acetyl-CoA [mitochondrion]	C23H34N7O17P3S
s_0377	acetyl-CoA [nucleus]	C23H34N7O17P3S
s_0378	acetyl-CoA [peroxisome]	C23H34N7O17P3S
s_0383	adenine [cytoplasm]	C5H5N5
s_0384	adenine [extracellular]	C5H5N5
s_0385	adenine [mitochondrion]	C5H5N5
s_0386	adenosine [cytoplasm]	C10H13N5O4
s_0387	adenosine [extracellular]	C10H13N5O4
s_0389	adenosine 2'-phosphate [cytoplasm]	C10H14N5O7P
s_0390	adenosine 3',5'-bismonophosphate [cytoplasm]	C10H11N5O10P2
s_0391	adenosine 3',5'-bismonophosphate [extracellular]	C10H11N5O10P2
s_0392	adenosine 3',5'-bismonophosphate [mitochondrion]	C10H11N5O10P2
s_0393	adenylo-succinate [cytoplasm]	C14H14N5O11P
s_0394	ADP [cytoplasm]	C10H12N5O10P2
s_0395	ADP [endoplasmic reticulum]	C10H12N5O10P2
s_0397	ADP [mitochondrion]	C10H12N5O10P2
s_0398	ADP [nucleus]	C10H12N5O10P2
s_0399	ADP [peroxisome]	C10H12N5O10P2
s_0402	ADP-ribose [nucleus]	C15H21N5O14P2
s_0403	AICAR [cytoplasm]	C9H13N4O8P
s_0404	Ala-tRNA(Ala) [cytoplasm]	C13H22NO11PR2(C5H8O6PR)n
s_0405	allantoate [cytoplasm]	C4H7N4O4
s_0406	allantoate [extracellular]	C4H7N4O4
s_0407	allantoin [cytoplasm]	C4H6N4O3
s_0408	allantoin [extracellular]	C4H6N4O3
s_0409	alpha,alpha-trehalose 6-phosphate [cytoplasm]	C12H21O14P
s_0410	alpha-D-galactose 1-phosphate [cytoplasm]	C6H11O9P
s_0411	alpha-D-glucosamine 1-phosphate [cytoplasm]	C6H13NO8P
s_0412	alpha-D-glucosamine 6-phosphate [cytoplasm]	C6H14NO8P
s_0413	alpha-D-glucosamine 6-phosphate [extracellular]	C6H14NO8P
s_0414	alpha-D-mannosyl-beta-D-mannosyldiacetylchitobiosyldiphosphodolichol [Golgi]	C38H68N2O27P2(C5H8)n
s_0415	alpha-D-ribose 1-phosphate [cytoplasm]	C5H9O8P
s_0416	alpha-D-ribose 1-phosphate [mitochondrion]	C5H9O8P
s_0417	aminoacetaldehyde [cytoplasm]	C2H6NO
s_0418	aminoacetone [cytoplasm]	C3H8NO
s_0419	ammonium [cytoplasm]	H4N
s_0420	ammonium [extracellular]	H4N
s_0421	ammonium [mitochondrion]	H4N
s_0423	AMP [cytoplasm]	C10H12N5O7P
s_0424	AMP [mitochondrion]	C10H12N5O7P
s_0425	AMP [nucleus]	C10H12N5O7P
s_0426	AMP [peroxisome]	C10H12N5O7P
s_0427	anthranilate [cytoplasm]	C7H6NO2
s_0428	Arg-tRNA(Arg) [cytoplasm]	C21H33N9O11PR(C5H8O6PR)n
s_0429	Arg-tRNA(Arg) [mitochondrion]	C21H33N9O11PR(C5H8O6PR)n
s_0430	Asn-tRNA(Asn) [cytoplasm]	C14H23N2O12PR2(C5H8O6PR)n
s_0431	Asn-tRNA(Asn) [mitochondrion]	C14H23N2O12PR2(C5H8O6PR)n
s_0432	Asp-tRNA(Asp) [cytoplasm]	C14H22NO13PR2(C5H8O6PR)n
s_0433	Asp-tRNA(Asp) [mitochondrion]	C14H22NO13PR2(C5H8O6PR)n
s_0434	ATP [cytoplasm]	C10H12N5O13P3
s_0435	ATP [endoplasmic reticulum]	C10H12N5O13P3
s_0437	ATP [mitochondrion]	C10H12N5O13P3
s_0438	ATP [nucleus]	C10H12N5O13P3
s_0439	ATP [peroxisome]	C10H12N5O13P3
s_0441	beta-alanine [cytoplasm]	C3H7NO2
s_0442	beta-D-fructose 2,6-bisphosphate [cytoplasm]	C6H10O12P2
s_0443	beta-D-mannosyldiacetylchitobiosyldiphosphodolichol [cytoplasm]	C32H58N2O22P2(C5H8)n
s_0444	beta-D-mannosyldiacetylchitobiosyldiphosphodolichol [Golgi]	C32H58N2O22P2(C5H8)n
s_0445	bicarbonate [cytoplasm]	CHO3
s_0446	bicarbonate [extracellular]	CHO3
s_0447	bicarbonate [mitochondrion]	CHO3
s_0448	bicarbonate [nucleus]	CHO3
s_0450	biomass [cytoplasm]
s_0451	biotin [cytoplasm]	C10H15N2O3S
s_0452	biotin [extracellular]	C10H15N2O3S
s_0453	biotinyl-5'-AMP [cytoplasm]	C20H27N7O9PS
s_0454	but-1-ene-1,2,4-tricarboxylic acid [mitochondrion]	C7H5O6
s_0455	carbamoyl phosphate [cytoplasm]	CH2NO5P
s_0456	carbon dioxide [cytoplasm]	CO2
s_0457	carbon dioxide [endoplasmic reticulum]	CO2
s_0458	carbon dioxide [extracellular]	CO2
s_0460	carbon dioxide [mitochondrion]	CO2
s_0461	carbon dioxide [nucleus]	CO2
s_0462	carbon dioxide [peroxisome]	CO2
s_0465	carboxyacetyl-ACP [mitochondrion]	C3H3O3SR
s_0467	CDP [cytoplasm]	C9H12N3O11P2
s_0468	CDP [nucleus]	C9H12N3O11P2
s_0469	CDP-choline [cytoplasm]	C14H26N4O11P2
s_0474	CDP-ethanolamine [cytoplasm]	C11H19N4O11P2
s_0475	ceramide-1 (C24) [endoplasmic reticulum]	C42H85NO3
s_0476	ceramide-1 (C24) [Golgi]	C42H85NO3
s_0477	ceramide-1 (C24) [mitochondrion]	C42H85NO3
s_0478	ceramide-1 (C26) [endoplasmic reticulum]	C44H89NO3
s_0479	ceramide-1 (C26) [Golgi]	C44H89NO3
s_0480	ceramide-1 (C26) [mitochondrion]	C44H89NO3
s_0481	ceramide-2 (C24) [endoplasmic reticulum]	C42H85NO4
s_0482	ceramide-2 (C24) [Golgi]	C42H85NO4
s_0483	ceramide-2 (C24) [mitochondrion]	C42H85NO4
s_0484	ceramide-2 (C26) [endoplasmic reticulum]	C44H89NO4
s_0485	ceramide-2 (C26) [Golgi]	C44H89NO4
s_0486	ceramide-2 (C26) [mitochondrion]	C44H89NO4
s_0487	ceramide-2' (C24) [endoplasmic reticulum]	C42H85NO4
s_0488	ceramide-2' (C24) [Golgi]	C42H85NO4
s_0489	ceramide-2' (C24) [mitochondrion]	C42H85NO4
s_0490	ceramide-2' (C26) [endoplasmic reticulum]	C44H89NO4
s_0491	ceramide-2' (C26) [Golgi]	C44H89NO4
s_0492	ceramide-2' (C26) [mitochondrion]	C44H89NO4
s_0493	ceramide-3 (C24) [endoplasmic reticulum]	C42H85NO5
s_0494	ceramide-3 (C24) [Golgi]	C42H85NO5
s_0495	ceramide-3 (C24) [mitochondrion]	C42H85NO5
s_0496	ceramide-3 (C26) [endoplasmic reticulum]	C44H89NO5
s_0497	ceramide-3 (C26) [Golgi]	C44H89NO5
s_0498	ceramide-3 (C26) [mitochondrion]	C44H89NO5
s_0499	ceramide-4 (C24) [endoplasmic reticulum]	C42H85NO6
s_0500	ceramide-4 (C24) [Golgi]	C42H85NO6
s_0501	ceramide-4 (C24) [mitochondrion]	C42H85NO6
s_0502	ceramide-4 (C26) [endoplasmic reticulum]	C44H89NO6
s_0503	ceramide-4 (C26) [Golgi]	C44H89NO6
s_0504	ceramide-4 (C26) [mitochondrion]	C44H89NO6
s_0507	cerotic acid [endoplasmic reticulum]	C26H51O2
s_0509	chitin [cytoplasm]	H2O(C8H13NO5)n
s_0510	chitosan [cell envelope]	H2O(C6H12NO4)n
s_0511	choline [cell envelope]	C5H14NO
s_0512	choline [cytoplasm]	C5H14NO
s_0513	choline [extracellular]	C5H14NO
s_0514	choline phosphate [cytoplasm]	C5H13NO4P
s_0515	chorismate [cytoplasm]	C10H8O6
s_0516	cis-aconitate [cytoplasm]	C6H3O6
s_0517	cis-aconitate [mitochondrion]	C6H3O6
s_0522	citrate [cytoplasm]	C6H5O7
s_0523	citrate [extracellular]	C6H5O7
s_0524	citrate [mitochondrion]	C6H5O7
s_0525	citrate [peroxisome]	C6H5O7
s_0526	CMP [cytoplasm]	C9H12N3O8P
s_0528	CMP [mitochondrion]	C9H12N3O8P
s_0529	coenzyme A [cytoplasm]	C21H32N7O16P3S
s_0530	coenzyme A [endoplasmic reticulum]	C21H32N7O16P3S
s_0531	coenzyme A [lipid particle]	C21H32N7O16P3S
s_0532	coenzyme A [mitochondrion]	C21H32N7O16P3S
s_0533	coenzyme A [nucleus]	C21H32N7O16P3S
s_0534	coenzyme A [peroxisome]	C21H32N7O16P3S
s_0535	complex sphingolipid [cytoplasm]
s_0536	complex sphingolipid [Golgi]
s_0537	complex sphingolipid [mitochondrion]
s_0538	coproporphyrinogen III [cytoplasm]	C36H40N4O8
s_0539	CTP [cytoplasm]	C9H12N3O14P3
s_0541	CTP [mitochondrion]	C9H12N3O14P3
s_0542	Cys-tRNA(Cys) [cytoplasm]	C18H26N6O11PSR(C5H8O6PR)n
s_0543	cytidine [cytoplasm]	C9H13N3O5
s_0544	cytidine [extracellular]	C9H13N3O5
s_0545	cytosine [cytoplasm]	C4H5N3O
s_0546	cytosine [extracellular]	C4H5N3O
s_0547	D-arabinono-1,4-lactone [cytoplasm]	C5H8O5
s_0548	D-arabinose [cytoplasm]	C5H10O5
s_0549	D-arabinose [extracellular]	C5H10O5
s_0550	D-erythro-1-(imidazol-4-yl)glycerol 3-phosphate [cytoplasm]	C6H9N2O6P
s_0551	D-erythrose 4-phosphate [cytoplasm]	C4H7O7P
s_0552	D-erythrose 4-phosphate [mitochondrion]	C4H7O7P
s_0553	D-fructose [cytoplasm]	C6H12O6
s_0554	D-fructose [extracellular]	C6H12O6
s_0555	D-fructose 1,6-bisphosphate [cytoplasm]	C6H14O12P2
s_0556	D-fructose 1-phosphate [cytoplasm]	C6H13O9P
s_0557	D-fructose 6-phosphate [cytoplasm]	C6H11O9P
s_0558	D-galactose [cytoplasm]	C6H12O6
s_0559	D-galactose [extracellular]	C6H12O6
s_0560	D-galacturonate [extracellular]	C6H9O7
s_0561	D-glucitol [cytoplasm]	C6H14O6
s_0562	D-glucitol [extracellular]	C6H14O6
s_0563	D-glucose [cytoplasm]	C6H12O6
s_0565	D-glucose [extracellular]	C6H12O6
s_0566	D-glucose [vacuole]	C6H12O6
s_0567	D-glucose 1-phosphate [cytoplasm]	C6H11O9P
s_0568	D-glucose 6-phosphate [cytoplasm]	C6H13O9P
s_0570	D-glyceraldehyde [cytoplasm]	C3H6O3
s_0571	D-mannose [cytoplasm]	C6H12O6
s_0572	D-mannose [extracellular]	C6H12O6
s_0573	D-mannose 1-phosphate [cytoplasm]	C6H13O9P
s_0574	D-mannose 6-phosphate [cytoplasm]	C6H13O9P
s_0575	D-ribose [cytoplasm]	C5H10O5
s_0576	D-ribose [extracellular]	C5H10O5
s_0577	D-ribulose 5-phosphate [cytoplasm]	C5H9O8P
s_0578	D-xylose [cytoplasm]	C5H10O5
s_0579	D-xylose [extracellular]	C5H10O5
s_0580	D-xylulose [cytoplasm]	C5H10O5
s_0581	D-xylulose 5-phosphate [cytoplasm]	C5H9O8P
s_0582	dADP [cytoplasm]	C10H12N5O9P2
s_0583	dADP [nucleus]	C10H12N5O9P2
s_0584	dAMP [cytoplasm]	C10H12N5O6P
s_0585	dAMP [mitochondrion]	C10H12N5O6P
s_0586	dATP [cytoplasm]	C10H12N5O12P3
s_0587	dCDP [cytoplasm]	C9H12N3O10P2
s_0588	dCDP [nucleus]	C9H12N3O10P2
s_0589	dCMP [cytoplasm]	C9H12N3O7P
s_0590	dCTP [cytoplasm]	C9H13N3O13P3
s_0591	deamido-NAD(+) [cytoplasm]	C21H27N6O15P2
s_0593	deamido-NAD(+) [nucleus]	C21H27N6O15P2
s_0595	decanoate [cytoplasm]	C10H19O2
s_0597	decanoate [extracellular]	C10H19O2
s_0600	decanoate [peroxisome]	C10H19O2
s_0605	decanoyl-CoA [peroxisome]	C31H50N7O17P3S
s_0606	decaprenyl diphosphate [lipid particle]	C50H84O7P2
s_0607	dehydro-D-arabinono-1,4-lactone [cytoplasm]	C5H5O5
s_0608	Delta(6)-trans,Delta(8)-cis-leukotriene B4 [cytoplasm]	C20H32O4
s_0609	Delta(6)-trans,Delta(8)-cis-leukotriene B4 [nucleus]	C20H32O4
s_0610	deoxycytidine [cytoplasm]	C9H13N3O4
s_0611	deoxycytidine [extracellular]	C9H13N3O4
s_0612	dethiobiotin [cytoplasm]	C10H17N2O3
s_0613	dGDP [cytoplasm]	C10H12N5O10P2
s_0614	dGDP [nucleus]	C10H12N5O10P2
s_0615	dGMP [cytoplasm]	C10H12N5O7P
s_0616	dGMP [mitochondrion]	C10H12N5O7P
s_0617	dGTP [cytoplasm]	C10H13N5O13P3
s_0618	dIDP [cytoplasm]	C10H14N4O10P2
s_0620	diglyceride [endoplasmic reticulum]	C5H6O5R2
s_0625	dihydrofolic acid [cytoplasm]	C19H19N7O6
s_0626	dihydrofolic acid [mitochondrion]	C19H19N7O6
s_0627	dihydrolipoamide [mitochondrion]	C8H17NOS2
s_0628	dihydrolipoylprotein [mitochondrion]	C8H15OS2R
s_0629	dihydroxyacetone phosphate [cytoplasm]	C3H5O6P
s_0631	dihydroxyacetone phosphate [lipid particle]	C3H5O6P
s_0632	dihydroxyacetone phosphate [mitochondrion]	C3H5O6P
s_0633	diphosphate [cytoplasm]	HO7P2
s_0635	diphosphate [lipid particle]	HO7P2
s_0636	diphosphate [mitochondrion]	HO7P2
s_0637	diphosphate [nucleus]	HO7P2
s_0638	diphosphate [peroxisome]	HO7P2
s_0639	dITP [cytoplasm]	C10H11N4O13P3
s_0640	docosaprenyl diphosphate [lipid particle]	C110H180O7P2
s_0641	dodecaprenyl diphosphate [lipid particle]	C60H100O7P2
s_0642	dolichol [cytoplasm]	C20H36O(C5H8)n
s_0643	dolichol [lipid particle]	C20H36O(C5H8)n
s_0644	dolichyl D-mannosyl phosphate [endoplasmic reticulum]	C26H47O9P(C5H8)n
s_0645	dolichyl phosphate [cytoplasm]	C20H37O4P(C5H8)n
s_0646	dolichyl phosphate [endoplasmic reticulum]	C20H37O4P(C5H8)n
s_0647	dTDP [cytoplasm]	C10H13N2O11P2
s_0649	dTMP [cytoplasm]	C10H15N2O8P
s_0650	dTTP [cytoplasm]	C10H14N2O14P3
s_0651	dTTP [extracellular]	C10H14N2O14P3
s_0652	dUDP [cytoplasm]	C9H11N2O11P2
s_0653	dUDP [nucleus]	C9H11N2O11P2
s_0654	dUMP [cytoplasm]	C9H11N2O8P
s_0655	dUMP [nucleus]	C9H11N2O8P
s_0656	dUTP [cytoplasm]	C9H12N2O14P3
s_0657	episterol [cytoplasm]	C28H46O
s_0659	episterol [extracellular]	C28H46O
s_0662	ergosta-5,7,22,24(28)-tetraen-3beta-ol [cytoplasm]	C28H42O
s_0663	ergosta-5,7,22,24(28)-tetraen-3beta-ol [endoplasmic reticulum]	C28H42O
s_0664	ergosta-5,7,24(28)-trien-3beta-ol [cytoplasm]	C28H44O
s_0665	ergosterol [cell envelope]	C28H44O
s_0666	ergosterol [cytoplasm]	C28H44O
s_0667	ergosterol [endoplasmic reticulum]	C28H44O
s_0668	ergosterol [extracellular]	C28H44O
s_0669	ergosterol [lipid particle]	C28H44O
s_0670	ergosterol 3-beta-D-glucoside [cytoplasm]	C34H54O6
s_0672	ergosterol ester [cytoplasm]	C29H43O2R
s_0677	erythro-4-hydroxy-L-glutamic acid [cytoplasm]	C5H9NO5
s_0678	erythro-4-hydroxy-L-glutamic acid [mitochondrion]	C5H9NO5
s_0679	erythro-4-hydroxy-L-glutamic acid [peroxisome]	C5H9NO5
s_0680	ethanol [cytoplasm]	C2H6O
s_0681	ethanol [extracellular]	C2H6O
s_0682	ethanol [mitochondrion]	C2H6O
s_0683	ethanolamine [cytoplasm]	C2H8NO
s_0684	ethanolamine [extracellular]	C2H8NO
s_0685	ethyl acetate [cytoplasm]	C4H8O2
s_0686	ethyl acetate [extracellular]	C4H8O2
s_0687	FAD [cytoplasm]	C27H30N9O15P2
s_0688	FAD [mitochondrion]	C27H30N9O15P2
s_0689	FADH2 [cytoplasm]	C27H33N9O15P2
s_0690	FADH2 [mitochondrion]	C27H33N9O15P2
s_0692	farnesyl diphosphate [lipid particle]	C15H25O7P2
s_0694	fatty acid [cytoplasm]	CHO2R
s_0699	fecosterol [cell envelope]	C28H46O
s_0700	fecosterol [cytoplasm]	C28H46O
s_0702	fecosterol [extracellular]	C28H46O
s_0703	fecosterol [lipid particle]	C28H46O
s_0709	ferricytochrome c [mitochondrion]
s_0710	ferrocytochrome c [mitochondrion]
s_0712	ferroheme b [mitochondrion]	C34H30FeN4O4
s_0713	fMet-tRNA(fMet) [mitochondrion]
s_0714	FMN [cytoplasm]	C17H18N4O9P
s_0715	FMN [extracellular]	C17H18N4O9P
s_0716	FMN [mitochondrion]	C17H18N4O9P
s_0717	FMNH2 [cytoplasm]	C17H21N4O9P
s_0719	folate [cytoplasm]	C19H17N7O6
s_0720	folate [extracellular]	C19H17N7O6
s_0721	formaldehyde [cytoplasm]	CH2O
s_0722	formate [cytoplasm]	CHO2
s_0723	formate [extracellular]	CHO2
s_0724	formate [mitochondrion]	CHO2
s_0725	fumarate [cytoplasm]	C4H2O4
s_0726	fumarate [extracellular]	C4H2O4
s_0727	fumarate [mitochondrion]	C4H2O4
s_0734	gamma-aminobutyrate [cytoplasm]	C4H9NO2
s_0736	gamma-aminobutyrate [extracellular]	C4H9NO2
s_0738	gamma-aminobutyrate [mitochondrion]	C4H9NO2
s_0739	GDP [cytoplasm]	C10H12N5O11P2
s_0740	GDP [Golgi]	C10H12N5O11P2
s_0741	GDP [mitochondrion]	C10H12N5O11P2
s_0742	GDP [nucleus]	C10H12N5O11P2
s_0743	GDP-alpha-D-mannose [cytoplasm]	C16H23N5O16P2
s_0744	GDP-alpha-D-mannose [Golgi]	C16H23N5O16P2
s_0745	geranyl diphosphate [cytoplasm]	C10H17O7P2
s_0746	geranylgeranyl diphosphate [lipid particle]	C20H33O7P2
s_0747	Gln-tRNA(Gln) [cytoplasm]	C20H29N7O12PR(C5H8O6PR)n
s_0748	Glu-tRNA(Glu) [cytoplasm]	C20H28N6O13PR(C5H8O6PR)n
s_0749	Glu-tRNA(Glu) [mitochondrion]	C20H28N6O13PR(C5H8O6PR)n
s_0750	glutathione [cytoplasm]	C10H16N3O6S
s_0751	glutathione [extracellular]	C10H16N3O6S
s_0752	glutathione [mitochondrion]	C10H16N3O6S
s_0753	glutathione [vacuole]	C10H16N3O6S
s_0754	glutathione disulfide [cytoplasm]	C20H30N6O12S2
s_0755	glutathione disulfide [extracellular]	C20H30N6O12S2
s_0756	glutathione disulfide [mitochondrion]	C20H30N6O12S2
s_0757	Gly-tRNA(Gly) [cytoplasm]	C12H20NO11PR2(C5H8O6PR)n
s_0764	glyceraldehyde 3-phosphate [cytoplasm]	C3H5O6P
s_0765	glycerol [cytoplasm]	C3H8O3
s_0766	glycerol [extracellular]	C3H8O3
s_0767	glycerol 3-phosphate [cytoplasm]	C3H7O6P
s_0769	glycerol 3-phosphate [lipid particle]	C3H7O6P
s_0770	glycerol 3-phosphate [mitochondrion]	C3H7O6P
s_0771	glycerone [cytoplasm]	C3H6O3
s_0773	glycogen [cytoplasm]
s_0774	glycogen [vacuole]
s_0775	glycolaldehyde [cytoplasm]	C2H4O2
s_0776	glycolaldehyde [extracellular]	C2H4O2
s_0777	glycolaldehyde [mitochondrion]	C2H4O2
s_0779	glyoxylate [cytoplasm]	C2HO3
s_0780	glyoxylate [extracellular]	C2HO3
s_0781	glyoxylate [peroxisome]	C2HO3
s_0782	GMP [cytoplasm]	C10H12N5O8P
s_0783	GMP [Golgi]	C10H12N5O8P
s_0785	GTP [cytoplasm]	C10H13N5O14P3
s_0786	GTP [mitochondrion]	C10H13N5O14P3
s_0787	guanine [cytoplasm]	C5H5N5O
s_0788	guanine [extracellular]	C5H5N5O
s_0789	guanine [mitochondrion]	C5H5N5O
s_0790	guanosine [cytoplasm]	C10H13N5O5
s_0791	guanosine [extracellular]	C10H13N5O5
s_0792	guanosine [mitochondrion]	C10H13N5O5
s_0793	H+ [cell envelope]	H
s_0794	H+ [cytoplasm]	H
s_0795	H+ [endoplasmic reticulum]	H
s_0796	H+ [extracellular]	H
s_0797	H+ [Golgi]	H
s_0798	H+ [lipid particle]	H
s_0799	H+ [mitochondrion]	H
s_0800	H+ [nucleus]	H
s_0801	H+ [peroxisome]	H
s_0802	H+ [vacuole]	H
s_0803	H2O [cytoplasm]	H2O
s_0804	H2O [endoplasmic reticulum]	H2O
s_0805	H2O [extracellular]	H2O
s_0806	H2O [Golgi]	H2O
s_0807	H2O [mitochondrion]	H2O
s_0808	H2O [nucleus]	H2O
s_0809	H2O [peroxisome]	H2O
s_0810	H2O [vacuole]	H2O
s_0811	heme a [mitochondrion]	C49H56FeN4O6
s_0812	heme o [mitochondrion]	C49H58FeN4O5
s_0813	henicosaprenyl diphosphate [lipid particle]	C105H172O7P2
s_0814	heptadecaprenyl diphosphate [lipid particle]	C85H140O7P2
s_0815	heptaprenyl diphosphate [lipid particle]	C35H60O7P2
s_0816	hexacosanoyl-CoA [cytoplasm]	C47H86N7O17P3S
s_0817	hexacosanoyl-CoA [endoplasmic reticulum]	C47H86N7O17P3S
s_0819	hexacosanoyl-CoA [peroxisome]	C47H86N7O17P3S
s_0823	hexadec-2-enoyl-CoA [peroxisome]	C37H64N7O17P3S
s_0825	hexadecanal [endoplasmic reticulum]	C16H32O
s_0826	hexadecanal [extracellular]	C16H32O
s_0829	hexadecaprenyl diphosphate [lipid particle]	C80H132O7P2
s_0830	hexaprenyl diphosphate [lipid particle]	C30H52O7P2
s_0831	hexaprenyl diphosphate [mitochondrion]	C30H52O7P2
s_0832	His-tRNA(His) [cytoplasm]	C16H24N3O11PR2(C5H8O6PR)n
s_0833	His-tRNA(His) [mitochondrion]	C16H24N3O11PR2(C5H8O6PR)n
s_0834	homocitrate [mitochondrion]	C7H7O7
s_0835	homocitrate [nucleus]	C7H7O7
s_0836	homoisocitrate [mitochondrion]	C7H7O7
s_0837	hydrogen peroxide [cytoplasm]	H2O2
s_0838	hydrogen peroxide [mitochondrion]	H2O2
s_0839	hydrogen peroxide [nucleus]	H2O2
s_0840	hydrogen peroxide [peroxisome]	H2O2
s_0841	hydrogen sulfide [cytoplasm]	HS
s_0843	hypoxanthine [cytoplasm]	C5H4N4O
s_0844	hypoxanthine [extracellular]	C5H4N4O
s_0845	icosaprenyl diphosphate [lipid particle]	C100H164O7P2
s_0846	IDP [cytoplasm]	C10H11N4O11P2
s_0847	Ile-tRNA(Ile) [cytoplasm]	C21H32N6O11PR(C5H8O6PR)n
s_0848	Ile-tRNA(Ile) [mitochondrion]	C21H32N6O11PR(C5H8O6PR)n
s_0849	IMP [cytoplasm]	C10H11N4O8P
s_0850	indol-3-ylacetaldehyde [cytoplasm]	C10H9NO
s_0851	indol-3-ylacetaldehyde [extracellular]	C10H9NO
s_0852	indol-3-ylacetaldehyde [mitochondrion]	C10H9NO
s_0853	indole-3-acetate [cytoplasm]	C10H8NO2
s_0854	indole-3-acetate [mitochondrion]	C10H8NO2
s_0855	indole-3-pyruvate [cytoplasm]	C11H8NO3
s_0856	inosine [cytoplasm]	C10H12N4O5
s_0857	inosine [extracellular]	C10H12N4O5
s_0858	inositol phosphomannosylinositol phosphoceramide [endoplasmic reticulum]	C22H39NO24P2R2
s_0859	inositol phosphomannosylinositol phosphoceramide [Golgi]	C22H39NO24P2R2
s_0860	inositol phosphomannosylinositol phosphoceramide [mitochondrion]	C22H39NO24P2R2
s_0861	inositol phosphomannosylinositol phosphoceramide A (C24) [endoplasmic reticulum]	C60H117NO24P2
s_0862	inositol phosphomannosylinositol phosphoceramide A (C24) [Golgi]	C60H117NO24P2
s_0863	inositol phosphomannosylinositol phosphoceramide A (C24) [mitochondrion]	C60H117NO24P2
s_0864	inositol phosphomannosylinositol phosphoceramide A (C26) [endoplasmic reticulum]	C62H121NO24P2
s_0865	inositol phosphomannosylinositol phosphoceramide A (C26) [Golgi]	C62H121NO24P2
s_0866	inositol phosphomannosylinositol phosphoceramide A (C26) [mitochondrion]	C62H121NO24P2
s_0867	inositol phosphomannosylinositol phosphoceramide B (C24) [endoplasmic reticulum]	C60H117NO25P2
s_0868	inositol phosphomannosylinositol phosphoceramide B (C24) [Golgi]	C60H117NO25P2
s_0869	inositol phosphomannosylinositol phosphoceramide B (C24) [mitochondrion]	C60H117NO25P2
s_0870	inositol phosphomannosylinositol phosphoceramide B (C26) [endoplasmic reticulum]	C62H121NO25P2
s_0871	inositol phosphomannosylinositol phosphoceramide B (C26) [Golgi]	C62H121NO25P2
s_0872	inositol phosphomannosylinositol phosphoceramide B (C26) [mitochondrion]	C62H121NO25P2
s_0873	inositol phosphomannosylinositol phosphoceramide B' (C24) [endoplasmic reticulum]	C60H117NO25P2
s_0874	inositol phosphomannosylinositol phosphoceramide B' (C24) [Golgi]	C60H117NO25P2
s_0875	inositol phosphomannosylinositol phosphoceramide B' (C24) [mitochondrion]	C60H117NO25P2
s_0876	inositol phosphomannosylinositol phosphoceramide B' (C26) [endoplasmic reticulum]	C62H121NO25P2
s_0877	inositol phosphomannosylinositol phosphoceramide B' (C26) [Golgi]	C62H121NO25P2
s_0878	inositol phosphomannosylinositol phosphoceramide B' (C26) [mitochondrion]	C62H121NO25P2
s_0879	inositol phosphomannosylinositol phosphoceramide C (C24) [endoplasmic reticulum]	C60H117NO26P2
s_0880	inositol phosphomannosylinositol phosphoceramide C (C24) [Golgi]	C60H117NO26P2
s_0881	inositol phosphomannosylinositol phosphoceramide C (C24) [mitochondrion]	C60H117NO26P2
s_0882	inositol phosphomannosylinositol phosphoceramide C (C26) [endoplasmic reticulum]	C62H121NO26P2
s_0883	inositol phosphomannosylinositol phosphoceramide C (C26) [Golgi]	C62H121NO26P2
s_0884	inositol phosphomannosylinositol phosphoceramide C (C26) [mitochondrion]	C62H121NO26P2
s_0885	inositol phosphomannosylinositol phosphoceramide D (C24) [endoplasmic reticulum]	C60H117NO27P2
s_0886	inositol phosphomannosylinositol phosphoceramide D (C24) [Golgi]	C60H117NO27P2
s_0887	inositol phosphomannosylinositol phosphoceramide D (C24) [mitochondrion]	C60H117NO27P2
s_0888	inositol phosphomannosylinositol phosphoceramide D (C26) [endoplasmic reticulum]	C62H121NO27P2
s_0889	inositol phosphomannosylinositol phosphoceramide D (C26) [Golgi]	C62H121NO27P2
s_0890	inositol phosphomannosylinositol phosphoceramide D (C26) [mitochondrion]	C62H121NO27P2
s_0891	inositol-P-ceramide [endoplasmic reticulum]	C11H20NO12PR2
s_0892	inositol-P-ceramide [Golgi]	C11H20NO12PR2
s_0893	inositol-P-ceramide [mitochondrion]	C11H20NO12PR2
s_0894	inositol-P-ceramide A (C24) [endoplasmic reticulum]	C48H96NO11P
s_0895	inositol-P-ceramide A (C24) [Golgi]	C48H96NO11P
s_0896	inositol-P-ceramide A (C24) [mitochondrion]	C48H96NO11P
s_0897	inositol-P-ceramide A (C26) [endoplasmic reticulum]	C50H100NO11P
s_0898	inositol-P-ceramide A (C26) [Golgi]	C50H100NO11P
s_0899	inositol-P-ceramide A (C26) [mitochondrion]	C50H100NO11P
s_0900	inositol-P-ceramide B (C24) [endoplasmic reticulum]	C48H96NO12P
s_0901	inositol-P-ceramide B (C24) [Golgi]	C48H96NO12P
s_0902	inositol-P-ceramide B (C24) [mitochondrion]	C48H96NO12P
s_0903	inositol-P-ceramide B (C26) [endoplasmic reticulum]	C50H100NO12P
s_0904	inositol-P-ceramide B (C26) [Golgi]	C50H100NO12P
s_0905	inositol-P-ceramide B (C26) [mitochondrion]	C50H100NO12P
s_0906	inositol-P-ceramide B' (C24) [endoplasmic reticulum]	C48H96NO12P
s_0907	inositol-P-ceramide B' (C24) [Golgi]	C48H96NO12P
s_0908	inositol-P-ceramide B' (C24) [mitochondrion]	C48H96NO12P
s_0909	inositol-P-ceramide B' (C26) [endoplasmic reticulum]	C50H100NO12P
s_0910	inositol-P-ceramide B' (C26) [Golgi]	C50H100NO12P
s_0911	inositol-P-ceramide B' (C26) [mitochondrion]	C50H100NO12P
s_0912	inositol-P-ceramide C (C24) [endoplasmic reticulum]	C48H96NO13P
s_0913	inositol-P-ceramide C (C24) [Golgi]	C48H96NO13P
s_0914	inositol-P-ceramide C (C24) [mitochondrion]	C48H96NO13P
s_0915	inositol-P-ceramide C (C26) [endoplasmic reticulum]	C50H100NO13P
s_0916	inositol-P-ceramide C (C26) [Golgi]	C50H100NO13P
s_0917	inositol-P-ceramide C (C26) [mitochondrion]	C50H100NO13P
s_0918	inositol-P-ceramide D (C24) [endoplasmic reticulum]	C48H96NO14P
s_0919	inositol-P-ceramide D (C24) [Golgi]	C48H96NO14P
s_0920	inositol-P-ceramide D (C24) [mitochondrion]	C48H96NO14P
s_0921	inositol-P-ceramide D (C26) [endoplasmic reticulum]	C50H100NO14P
s_0922	inositol-P-ceramide D (C26) [Golgi]	C50H100NO14P
s_0923	inositol-P-ceramide D (C26) [mitochondrion]	C50H100NO14P
s_0924	iron [cytoplasm]	Fe
s_0925	iron [extracellular]	Fe
s_0926	iron [mitochondrion]	Fe
s_0927	isoamyl acetate [cytoplasm]	C7H14O2
s_0928	isoamyl acetate [extracellular]	C7H14O2
s_0929	isoamylol [cytoplasm]	C5H12O
s_0930	isoamylol [extracellular]	C5H12O
s_0931	isoamylol [mitochondrion]	C5H12O
s_0932	isobutanol [cytoplasm]	C4H10O
s_0933	isobutanol [extracellular]	C4H10O
s_0934	isobutanol [mitochondrion]	C4H10O
s_0935	isobutyl acetate [cytoplasm]	C6H12O2
s_0936	isobutyl acetate [extracellular]	C6H12O2
s_0937	isobutyraldehyde [cytoplasm]	C4H8O
s_0938	isobutyraldehyde [extracellular]	C4H8O
s_0939	isobutyraldehyde [mitochondrion]	C4H8O
s_0940	isocitrate [cytoplasm]	C6H5O7
s_0941	isocitrate [mitochondrion]	C6H5O7
s_0942	isocitrate [peroxisome]	C6H5O7
s_0943	isopentenyl diphosphate [cytoplasm]	C5H9O7P2
s_0944	isopentenyl diphosphate [lipid particle]	C5H9O7P2
s_0945	isopentenyl diphosphate [mitochondrion]	C5H9O7P2
s_0946	itaconate [mitochondrion]	C5H4O4
s_0949	itaconyl-CoA [mitochondrion]	C26H35N7O19P3S
s_0950	ITP [cytoplasm]	C10H11N4O14P3
s_0951	keto-phenylpyruvate [cytoplasm]	C9H7O3
s_0952	L-2-amino-3-oxobutanoate [cytoplasm]	C4H7NO3
s_0953	L-2-aminoadipate [cytoplasm]	C6H10NO4
s_0954	L-4-hydroxyglutamic semialdehyde [mitochondrion]	C5H9NO4
s_0955	L-alanine [cytoplasm]	C3H7NO2
s_0956	L-alanine [extracellular]	C3H7NO2
s_0957	L-alanine [mitochondrion]	C3H7NO2
s_0958	L-allothreonine [cytoplasm]	C4H9NO3
s_0959	L-allysine [cytoplasm]	C6H11NO3
s_0960	L-alpha-formylglycine [cytoplasm]	C3H4NO3
s_0961	L-arabinitol [cytoplasm]	C5H12O5
s_0962	L-arabinitol [extracellular]	C5H12O5
s_0963	L-arabinose [cytoplasm]	C5H10O5
s_0964	L-arabinose [extracellular]	C5H10O5
s_0965	L-arginine [cytoplasm]	C6H15N4O2
s_0966	L-arginine [extracellular]	C6H15N4O2
s_0967	L-arginine [mitochondrion]	C6H15N4O2
s_0968	L-arginine [vacuole]	C6H15N4O2
s_0969	L-asparagine [cytoplasm]	C4H8N2O3
s_0970	L-asparagine [extracellular]	C4H8N2O3
s_0971	L-asparagine [mitochondrion]	C4H8N2O3
s_0972	L-asparagine [vacuole]	C4H8N2O3
s_0973	L-aspartate [cytoplasm]	C4H6NO4
s_0974	L-aspartate [extracellular]	C4H6NO4
s_0975	L-aspartate [mitochondrion]	C4H6NO4
s_0976	L-aspartate [peroxisome]	C4H6NO4
s_0977	L-aspartate [vacuole]	C4H6NO4
s_0978	L-aspartate 4-semialdehyde [cytoplasm]	C4H7NO3
s_0979	L-citrulline [cytoplasm]	C6H13N3O3
s_0980	L-cystathionine [cytoplasm]	C7H14N2O4S
s_0981	L-cysteine [cytoplasm]	C3H7NO2S
s_0982	L-cysteine [extracellular]	C3H7NO2S
s_0983	L-cysteinylglycine [cytoplasm]	C5H10N2O3S
s_0984	L-cystine [cytoplasm]	C6H12N2O4S2
s_0985	L-cystine [vacuole]	C6H12N2O4S2
s_0986	L-gamma-glutamyl phosphate [cytoplasm]	C5H8NO7P
s_0987	L-gamma-glutamyl-L-alanine [cytoplasm]	C8H14N2O5
s_0988	L-gamma-glutamyl-L-cysteine [cytoplasm]	C8H13N2O5S
s_0989	L-glucitol [cytoplasm]	C6H14O6
s_0990	L-glucitol [extracellular]	C6H14O6
s_0991	L-glutamate [cytoplasm]	C5H8NO4
s_0992	L-glutamate [extracellular]	C5H8NO4
s_0993	L-glutamate [mitochondrion]	C5H8NO4
s_0994	L-glutamate [nucleus]	C5H8NO4
s_0995	L-glutamate [peroxisome]	C5H8NO4
s_0996	L-glutamate [vacuole]	C5H8NO4
s_0997	L-glutamic 5-semialdehyde [cytoplasm]	C5H9NO3
s_0999	L-glutamine [cytoplasm]	C5H10N2O3
s_1000	L-glutamine [extracellular]	C5H10N2O3
s_1001	L-glutamine [nucleus]	C5H10N2O3
s_1002	L-glutamine [vacuole]	C5H10N2O3
s_1003	L-glycine [cytoplasm]	C2H5NO2
s_1004	L-glycine [extracellular]	C2H5NO2
s_1005	L-glycine [mitochondrion]	C2H5NO2
s_1006	L-histidine [cytoplasm]	C6H9N3O2
s_1007	L-histidine [extracellular]	C6H9N3O2
s_1008	L-histidine [mitochondrion]	C6H9N3O2
s_1009	L-histidine [vacuole]	C6H9N3O2
s_1010	L-histidinol [cytoplasm]	C6H12N3O
s_1011	L-histidinol phosphate [cytoplasm]	C6H11N3O4P
s_1012	L-homocysteine [cytoplasm]	C4H9NO2S
s_1014	L-homoserine [cytoplasm]	C4H9NO3
s_1015	L-homoserine [extracellular]	C4H9NO3
s_1016	L-isoleucine [cytoplasm]	C6H13NO2
s_1017	L-isoleucine [extracellular]	C6H13NO2
s_1018	L-isoleucine [mitochondrion]	C6H13NO2
s_1019	L-isoleucine [vacuole]	C6H13NO2
s_1020	L-kynurenine [cytoplasm]	C10H12N2O3
s_1021	L-leucine [cytoplasm]	C6H13NO2
s_1022	L-leucine [extracellular]	C6H13NO2
s_1023	L-leucine [mitochondrion]	C6H13NO2
s_1024	L-leucine [vacuole]	C6H13NO2
s_1025	L-lysine [cytoplasm]	C6H15N2O2
s_1026	L-lysine [extracellular]	C6H15N2O2
s_1027	L-lysine [mitochondrion]	C6H15N2O2
s_1028	L-lysine [vacuole]	C6H15N2O2
s_1029	L-methionine [cytoplasm]	C5H11NO2S
s_1030	L-methionine [extracellular]	C5H11NO2S
s_1031	L-methionine [mitochondrion]	C5H11NO2S
s_1032	L-phenylalanine [cytoplasm]	C9H11NO2
s_1033	L-phenylalanine [extracellular]	C9H11NO2
s_1034	L-phenylalanine [mitochondrion]	C9H11NO2
s_1035	L-proline [cytoplasm]	C5H9NO2
s_1036	L-proline [extracellular]	C5H9NO2
s_1037	L-proline [mitochondrion]	C5H9NO2
s_1038	L-saccharopine [cytoplasm]	C11H19N2O6
s_1039	L-serine [cytoplasm]	C3H7NO3
s_1040	L-serine [endoplasmic reticulum]	C3H7NO3
s_1041	L-serine [extracellular]	C3H7NO3
s_1042	L-serine [mitochondrion]	C3H7NO3
s_1043	L-sorbose [cytoplasm]	C6H12O6
s_1044	L-sorbose [extracellular]	C6H12O6
s_1045	L-threonine [cytoplasm]	C4H9NO3
s_1046	L-threonine [extracellular]	C4H9NO3
s_1047	L-threonine [mitochondrion]	C4H9NO3
s_1048	L-tryptophan [cytoplasm]	C11H12N2O2
s_1049	L-tryptophan [extracellular]	C11H12N2O2
s_1050	L-tryptophan [mitochondrion]	C11H12N2O2
s_1051	L-tyrosine [cytoplasm]	C9H11NO3
s_1052	L-tyrosine [extracellular]	C9H11NO3
s_1053	L-tyrosine [mitochondrion]	C9H11NO3
s_1054	L-tyrosine [peroxisome]	C9H11NO3
s_1055	L-tyrosine [vacuole]	C9H11NO3
s_1056	L-valine [cytoplasm]	C5H11NO2
s_1057	L-valine [extracellular]	C5H11NO2
s_1058	L-valine [mitochondrion]	C5H11NO2
s_1059	lanosterol [cytoplasm]	C30H50O
s_1061	lanosterol [extracellular]	C30H50O
s_1065	laurate [cytoplasm]	C12H23O2
s_1067	laurate [extracellular]	C12H23O2
s_1070	laurate [peroxisome]	C12H23O2
s_1073	lauroyl-CoA [cytoplasm]	C33H54N7O17P3S
s_1076	lauroyl-CoA [peroxisome]	C33H54N7O17P3S
s_1077	Leu-tRNA(Leu) [cytoplasm]	C21H32N6O11PR(C5H8O6PR)n
s_1078	Leu-tRNA(Leu) [mitochondrion]	C21H32N6O11PR(C5H8O6PR)n
s_1079	leukotriene A4 [cytoplasm]	C20H29O3
s_1080	leukotriene A4 [nucleus]	C20H29O3
s_1081	leukotriene B4 [cytoplasm]	C20H31O4
s_1082	leukotriene B4 [nucleus]	C20H31O4
s_1085	lignoceric acid [endoplasmic reticulum]	C24H47O2
s_1096	lipid [cytoplasm]
s_1097	lipoamide [mitochondrion]	C8H15NOS2
s_1098	lipoylprotein [mitochondrion]	C12H18N2O4S2R2(C2H2NOR)n
s_1099	Lys-tRNA(Lys) [cytoplasm]
s_1100	Lys-tRNA(Lys) [mitochondrion]
s_1101	malonyl-CoA [cytoplasm]	C24H33N7O19P3S
s_1104	malonyl-CoA [mitochondrion]	C24H33N7O19P3S
s_1105	maltose [cytoplasm]	C12H22O11
s_1106	maltose [extracellular]	C12H22O11
s_1107	mannan [cytoplasm]
s_1108	mannan [endoplasmic reticulum]
s_1109	mannose-(1D-myo-inositol 1-phosphate)2 [endoplasmic reticulum]	C18H34O22P2
s_1110	mannose-(1D-myo-inositol 1-phosphate)2 [mitochondrion]	C18H34O22P2
s_1111	mannose-1D-myo-inositol 1-phosphate [endoplasmic reticulum]	C12H23O14P
s_1112	mannose-1D-myo-inositol 1-phosphate [mitochondrion]	C12H23O14P
s_1113	mannosylinositol phosphorylceramide [endoplasmic reticulum]	C16H28NO16PR2
s_1114	mannosylinositol phosphorylceramide [Golgi]	C16H28NO16PR2
s_1115	mannosylinositol phosphorylceramide [mitochondrion]	C16H28NO16PR2
s_1116	mannosylinositol phosphorylceramide A (C24) [endoplasmic reticulum]	C54H106NO16P
s_1117	mannosylinositol phosphorylceramide A (C24) [Golgi]	C54H106NO16P
s_1118	mannosylinositol phosphorylceramide A (C24) [mitochondrion]	C54H106NO16P
s_1119	mannosylinositol phosphorylceramide A (C26) [endoplasmic reticulum]	C56H110NO16P
s_1120	mannosylinositol phosphorylceramide A (C26) [Golgi]	C56H110NO16P
s_1121	mannosylinositol phosphorylceramide A (C26) [mitochondrion]	C56H110NO16P
s_1122	mannosylinositol phosphorylceramide B (C24) [endoplasmic reticulum]	C54H106NO17P
s_1123	mannosylinositol phosphorylceramide B (C24) [Golgi]	C54H106NO17P
s_1124	mannosylinositol phosphorylceramide B (C24) [mitochondrion]	C54H106NO17P
s_1125	mannosylinositol phosphorylceramide B (C26) [endoplasmic reticulum]	C56H110NO17P
s_1126	mannosylinositol phosphorylceramide B (C26) [Golgi]	C56H110NO17P
s_1127	mannosylinositol phosphorylceramide B (C26) [mitochondrion]	C56H110NO17P
s_1128	mannosylinositol phosphorylceramide B' (C24) [endoplasmic reticulum]	C54H106NO17P
s_1129	mannosylinositol phosphorylceramide B' (C24) [Golgi]	C54H106NO17P
s_1130	mannosylinositol phosphorylceramide B' (C24) [mitochondrion]	C54H106NO17P
s_1131	mannosylinositol phosphorylceramide B' (C26) [endoplasmic reticulum]	C56H110NO17P
s_1132	mannosylinositol phosphorylceramide B' (C26) [Golgi]	C56H110NO17P
s_1133	mannosylinositol phosphorylceramide B' (C26) [mitochondrion]	C56H110NO17P
s_1134	mannosylinositol phosphorylceramide C (C24) [endoplasmic reticulum]	C54H106NO18P
s_1135	mannosylinositol phosphorylceramide C (C24) [Golgi]	C54H106NO18P
s_1136	mannosylinositol phosphorylceramide C (C24) [mitochondrion]	C54H106NO18P
s_1137	mannosylinositol phosphorylceramide C (C26) [endoplasmic reticulum]	C56H110NO18P
s_1138	mannosylinositol phosphorylceramide C (C26) [Golgi]	C56H110NO18P
s_1139	mannosylinositol phosphorylceramide C (C26) [mitochondrion]	C56H110NO18P
s_1140	mannosylinositol phosphorylceramide D (C24) [endoplasmic reticulum]	C54H106NO19P
s_1141	mannosylinositol phosphorylceramide D (C24) [Golgi]	C54H106NO19P
s_1142	mannosylinositol phosphorylceramide D (C24) [mitochondrion]	C54H106NO19P
s_1143	mannosylinositol phosphorylceramide D (C26) [endoplasmic reticulum]	C56H110NO19P
s_1144	mannosylinositol phosphorylceramide D (C26) [Golgi]	C56H110NO19P
s_1145	mannosylinositol phosphorylceramide D (C26) [mitochondrion]	C56H110NO19P
s_1148	Met-tRNA(Met) [cytoplasm]	C20H30N6O11PSR(C5H8O6PR)n
s_1149	Met-tRNA(Met) [mitochondrion]	C20H30N6O11PSR(C5H8O6PR)n
s_1150	methanethiol [cytoplasm]	CH4S
s_1151	methylglyoxal [cytoplasm]	C3H4O2
s_1153	myo-inositol [cytoplasm]	C6H12O6
s_1154	myo-inositol [extracellular]	C6H12O6
s_1156	myo-inositol 1,3,4,5,6-pentakisphosphate [cytoplasm]	C6H7O21P5
s_1157	myo-inositol 1,3,4,5,6-pentakisphosphate [nucleus]	C6H7O21P5
s_1158	myo-inositol hexakisphosphate [cytoplasm]	C6H6O24P6
s_1159	myo-inositol hexakisphosphate [nucleus]	C6H6O24P6
s_1161	myristate [cytoplasm]	C14H27O2
s_1163	myristate [extracellular]	C14H27O2
s_1166	myristate [peroxisome]	C14H27O2
s_1176	myristoyl-CoA [cytoplasm]	C35H58N7O17P3S
s_1179	myristoyl-CoA [peroxisome]	C35H58N7O17P3S
s_1180	N(1)-acetylspermidine [cytoplasm]	C9H23N3O
s_1181	N(1)-acetylspermine [cytoplasm]	C12H31N4O
s_1182	N(2)-acetyl-L-ornithine [mitochondrion]	C7H14N2O3
s_1183	N(pros)-methyl-L-histidine [cytoplasm]	C7H11N3O2
s_1184	N,N'-diacetylchitobiosyldiphosphodolichol [cytoplasm]	C36H64N2O17P2(C5H8)n
s_1185	N,N'-diformyldityrosine [cytoplasm]	C20H20N2O8
s_1186	N,N'-diformyldityrosine [extracellular]	C20H20N2O8
s_1187	N-(5-phospho-beta-D-ribosyl)anthranilate [cytoplasm]	C12H13NO9P
s_1188	N-[(R)-4-phosphonopantothenoyl]-L-cysteine [cytoplasm]	C12H20N2O9PS
s_1189	N-acetyl-alpha-D-glucosamine 1-phosphate [cytoplasm]	C8H16NO9P
s_1190	N-acetyl-D-glucosamine 6-phosphate [cytoplasm]	C8H14NO9P
s_1191	N-acetyl-L-gamma-glutamyl phosphate [mitochondrion]	C7H9NO8P
s_1192	N-acetyl-L-glutamate [mitochondrion]	C7H9NO5
s_1193	N-acetylputrescine [cytoplasm]	C6H15N2O
s_1194	N-carbamoyl-L-aspartate [cytoplasm]	C5H6N2O5
s_1195	N-formyl-L-kynurenine [cytoplasm]	C11H12N2O4
s_1196	N-formyl-L-tyrosine [cytoplasm]	C10H11NO4
s_1198	NAD [cytoplasm]	C21H26N7O14P2
s_1199	NAD [endoplasmic reticulum]	C21H26N7O14P2
s_1200	NAD [mitochondrion]	C21H26N7O14P2
s_1201	NAD [nucleus]	C21H26N7O14P2
s_1202	NAD [peroxisome]	C21H26N7O14P2
s_1203	NADH [cytoplasm]	C21H27N7O14P2
s_1204	NADH [endoplasmic reticulum]	C21H27N7O14P2
s_1205	NADH [mitochondrion]	C21H27N7O14P2
s_1206	NADH [peroxisome]	C21H27N7O14P2
s_1207	NADP(+) [cytoplasm]	C21H25N7O17P3
s_1208	NADP(+) [endoplasmic reticulum]	C21H25N7O17P3
s_1210	NADP(+) [mitochondrion]	C21H25N7O17P3
s_1211	NADP(+) [peroxisome]	C21H25N7O17P3
s_1212	NADPH [cytoplasm]	C21H26N7O17P3
s_1213	NADPH [endoplasmic reticulum]	C21H26N7O17P3
s_1214	NADPH [mitochondrion]	C21H26N7O17P3
s_1215	NADPH [peroxisome]	C21H26N7O17P3
s_1216	nicotinamide [cytoplasm]	C6H6N2O
s_1217	nicotinamide [nucleus]	C6H6N2O
s_1218	nicotinamide ribose [cytoplasm]	C11H15N2O5
s_1219	nicotinate [cytoplasm]	C6H4NO2
s_1220	nicotinate [extracellular]	C6H4NO2
s_1221	nicotinate [mitochondrion]	C6H4NO2
s_1222	nicotinic acid D-ribonucleotide [cytoplasm]	C11H12NO9P
s_1223	nicotinic acid D-ribonucleotide [mitochondrion]	C11H12NO9P
s_1224	NMN [cytoplasm]	C11H14N2O8P
s_1225	NMN [extracellular]	C11H14N2O8P
s_1227	NMN [nucleus]	C11H14N2O8P
s_1228	NMN [peroxisome]	C11H14N2O8P
s_1229	nonadecaprenyl diphosphate [lipid particle]	C95H156O7P2
s_1230	nonaprenyl 4-hydroxybenzoate [cytoplasm]	C52H78O3
s_1231	nonaprenyl diphosphate [cytoplasm]	C45H76O7P2
s_1232	nonaprenyl diphosphate [lipid particle]	C45H76O7P2
s_1233	O-acetyl-L-homoserine [cytoplasm]	C6H11NO4
s_1234	O-acetyl-L-serine [cytoplasm]	C5H9NO4
s_1235	O-acetylcarnitine [cytoplasm]	C9H17NO4
s_1236	O-acetylcarnitine [mitochondrion]	C9H17NO4
s_1237	O-acetylcarnitine [peroxisome]	C9H17NO4
s_1238	O-phospho-L-homoserine [cytoplasm]	C4H8NO6P
s_1239	O-phosphoethanolamine [cytoplasm]	C2H7NO4P
s_1240	O-phosphoethanolamine [endoplasmic reticulum]	C2H7NO4P
s_1241	O-succinyl-L-homoserine [cytoplasm]	C8H12NO6
s_1246	octadecaprenyl diphosphate [lipid particle]	C90H148O7P2
s_1248	octanoate [cytoplasm]	C8H15O2
s_1250	octanoate [extracellular]	C8H15O2
s_1253	octanoate [peroxisome]	C8H15O2
s_1254	octanoyl-ACP [mitochondrion]	C8H15OSR
s_1258	octanoyl-CoA [peroxisome]	C29H46N7O17P3S
s_1259	octaprenyl diphosphate [lipid particle]	C40H68O7P2
s_1260	oleate [cytoplasm]	C18H33O2
s_1262	oleoyl-CoA [cytoplasm]	C39H64N7O17P3S
s_1265	oleoyl-CoA [peroxisome]	C39H64N7O17P3S
s_1266	ornithine [cytoplasm]	C5H13N2O2
s_1267	ornithine [extracellular]	C5H13N2O2
s_1268	ornithine [mitochondrion]	C5H13N2O2
s_1269	orotate [cytoplasm]	C5H3N2O4
s_1270	orotidine 5'-(dihydrogen phosphate) [cytoplasm]	C10H10N2O11P
s_1271	oxaloacetate [cytoplasm]	C4H2O5
s_1272	oxaloacetate [extracellular]	C4H2O5
s_1273	oxaloacetate [mitochondrion]	C4H2O5
s_1274	oxaloacetate [peroxisome]	C4H2O5
s_1275	oxygen [cytoplasm]	O2
s_1276	oxygen [endoplasmic reticulum]	O2
s_1277	oxygen [extracellular]	O2
s_1278	oxygen [mitochondrion]	O2
s_1279	oxygen [peroxisome]	O2
s_1282	P(1),P(4)-bis(5'-adenosyl) tetraphosphate [cytoplasm]	C20H24N10O19P4
s_1283	P(1),P(4)-bis(5'-guanosyl) tetraphosphate [cytoplasm]	C20H24N10O21P4
s_1284	P1-(5'-adenosyl),P4-(5'-guanosyl) tetraphosphate [cytoplasm]	C20H28N10O20P4
s_1286	palmitate [cytoplasm]	C16H31O2
s_1288	palmitate [extracellular]	C16H31O2
s_1291	palmitate [peroxisome]	C16H31O2
s_1293	palmitoleate [cytoplasm]	C16H29O2
s_1295	palmitoleate [extracellular]	C16H29O2
s_1298	palmitoleate [peroxisome]	C16H29O2
s_1302	palmitoyl-CoA [cytoplasm]	C37H62N7O17P3S
s_1303	palmitoyl-CoA [endoplasmic reticulum]	C37H62N7O17P3S
s_1305	palmitoyl-CoA [peroxisome]	C37H62N7O17P3S
s_1307	pantetheine 4'-phosphate [cytoplasm]	C11H21N2O7PS
s_1308	pantetheine 4'-phosphate [mitochondrion]	C11H21N2O7PS
s_1309	pectin [extracellular]	H2O(C6H8O6)n
s_1310	pentadecaprenyl diphosphate [lipid particle]	C75H124O7P2
s_1311	pentaprenyl diphosphate [cytoplasm]	C25H44O7P2
s_1312	pentaprenyl diphosphate [lipid particle]	C25H44O7P2
s_1313	pentaprenyl diphosphate [mitochondrion]	C25H44O7P2
s_1314	Phe-tRNA(Phe) [cytoplasm]	C19H26NO11PR2(C5H8O6PR)n
s_1315	Phe-tRNA(Phe) [mitochondrion]	C19H26NO11PR2(C5H8O6PR)n
s_1316	phenethyl acetate [cytoplasm]	C10H12O2
s_1317	phenethyl acetate [extracellular]	C10H12O2
s_1318	phenylacetaldehyde [cytoplasm]	C8H8O
s_1319	phenylacetaldehyde [extracellular]	C8H8O
s_1320	phenylacetaldehyde [mitochondrion]	C8H8O
s_1321	phenylacetic acid [cytoplasm]	C8H7O2
s_1322	phosphate [cytoplasm]	HO4P
s_1323	phosphate [endoplasmic reticulum]	HO4P
s_1324	phosphate [extracellular]	HO4P
s_1325	phosphate [Golgi]	HO4P
s_1326	phosphate [mitochondrion]	HO4P
s_1329	phosphate [vacuole]	HO4P
s_1337	phosphatidyl-L-serine [cytoplasm]	C8H12NO10PR2
s_1346	phosphatidylcholine [cytoplasm]	C10H19NO8PR2
s_1351	phosphatidylethanolamine [cytoplasm]	C7H12NO8PR2
s_1352	phosphatidylethanolamine [endoplasmic reticulum]	C7H12NO8PR2
s_1360	phosphoenolpyruvate [cytoplasm]	C3H2O6P
s_1361	phosphoenolpyruvate [mitochondrion]	C3H2O6P
s_1364	phosphoribosyl-carboxy-aminoimidazole [cytoplasm]	C9H11N3O9P
s_1365	phosphoribosyl-formamido-carboxamide [cytoplasm]	C10H13N4O9P
s_1366	phytosphingosine [endoplasmic reticulum]	C18H39NO3
s_1367	phytosphingosine 1-phosphate [endoplasmic reticulum]	C18H40NO6P
s_1368	pimeloyl-CoA [cytoplasm]	C28H41N7O19P3S
s_1371	polysulphur [cytoplasm]	S
s_1372	porphobilinogen [cytoplasm]	C10H13N2O4
s_1373	potassium [cytoplasm]	K
s_1374	potassium [extracellular]	K
s_1375	precorrin-2 [cytoplasm]	C42H41N4O16
s_1376	prenyl diphosphate [cytoplasm]	C5H9O7P2
s_1377	prephenate [cytoplasm]	C10H8O6
s_1378	preuroporphyrinogen [cytoplasm]	C40H38N4O17
s_1379	Pro-tRNA(Pro) [cytoplasm]	RC5H8NO
s_1382	propionyl-CoA [mitochondrion]	C24H36N7O17P3S
s_1383	protoporphyrin [mitochondrion]	C34H32N4O4
s_1384	protoporphyrinogen [cytoplasm]	C34H38N4O4
s_1385	protoporphyrinogen [mitochondrion]	C34H38N4O4
s_1386	PRPP [cytoplasm]	C5H8O14P3
s_1387	PRPP [mitochondrion]	C5H8O14P3
s_1388	pseudouridine 5'-phosphate [cytoplasm]	C9H11N2O9P
s_1389	putrescine [cytoplasm]	C4H14N2
s_1390	putrescine [extracellular]	C4H14N2
s_1391	putrescine [vacuole]	C4H14N2
s_1392	pyridoxal [cytoplasm]	C8H9NO3
s_1393	pyridoxal 5'-phosphate [cytoplasm]	C8H8NO6P
s_1394	pyridoxamine [cytoplasm]	C8H13N2O2
s_1395	pyridoxamine 5'-phosphate [cytoplasm]	C8H12N2O5P
s_1396	pyridoxine [cytoplasm]	C8H11NO3
s_1397	pyridoxine [extracellular]	C8H11NO3
s_1398	pyridoxine 5'-phosphate [cytoplasm]	C8H10NO6P
s_1399	pyruvate [cytoplasm]	C3H3O3
s_1400	pyruvate [extracellular]	C3H3O3
s_1401	pyruvate [mitochondrion]	C3H3O3
s_1403	quinolinate [cytoplasm]	C7H3NO4
s_1404	quinolinate [mitochondrion]	C7H3NO4
s_1405	riboflavin [cytoplasm]	C17H19N4O6
s_1406	riboflavin [extracellular]	C17H19N4O6
s_1407	riboflavin [mitochondrion]	C17H19N4O6
s_1408	ribose-5-phosphate [cytoplasm]	C5H11O8P
s_1409	S(8)-aminomethyldihydrolipoamide [mitochondrion]	C9H20N2OS2
s_1410	S(8)-aminomethyldihydrolipoylprotein [mitochondrion]	C9H18NOS2R
s_1411	S(8)-succinyldihydrolipoamide [mitochondrion]	C12H21NO4S2
s_1412	S-adenosyl-4-methylthio-2-oxobutanoate [cytoplasm]	C15H19N5O6S
s_1413	S-adenosyl-L-homocysteine [cytoplasm]	C14H20N6O5S
s_1415	S-adenosyl-L-homocysteine [mitochondrion]	C14H20N6O5S
s_1416	S-adenosyl-L-methionine [cytoplasm]	C15H23N6O5S
s_1418	S-adenosyl-L-methionine [extracellular]	C15H23N6O5S
s_1419	S-adenosyl-L-methionine [mitochondrion]	C15H23N6O5S
s_1420	S-adenosylmethioninamine [cytoplasm]	C14H24N6O3S
s_1421	S-formylglutathione [cytoplasm]	C11H16N3O7S
s_1422	S-methyl-5-thio-alpha-D-ribose 1-phosphate [cytoplasm]	C6H11O7PS
s_1423	S-methyl-5-thio-D-ribulose 1-phosphate [cytoplasm]	C6H11O7PS
s_1424	S-methyl-L-methionine [cytoplasm]	C6H14NO2S
s_1425	S-methyl-L-methionine [extracellular]	C6H14NO2S
s_1426	sedoheptulose 1,7-bisphosphate [cytoplasm]	C7H12O13P2
s_1427	sedoheptulose 7-phosphate [cytoplasm]	C7H13O10P
s_1428	Ser-tRNA(Ser) [cytoplasm]	C13H22NO12PR2(C5H8O6PR)n
s_1429	shikimate [cytoplasm]	C7H9O5
s_1430	siroheme [cytoplasm]	C42H36FeN4O16
s_1431	sirohydrochlorin [cytoplasm]	C42H38N4O16
s_1432	sn-glycero-3-phosphocholine [cell envelope]	C8H21NO6P
s_1433	sn-glycero-3-phosphocholine [cytoplasm]	C8H21NO6P
s_1435	sn-glycero-3-phosphocholine [extracellular]	C8H21NO6P
s_1437	sodium [cytoplasm]	Na
s_1438	sodium [extracellular]	Na
s_1439	spermidine [cytoplasm]	C7H22N3
s_1440	spermidine [extracellular]	C7H22N3
s_1441	spermidine [vacuole]	C7H22N3
s_1442	spermine [cytoplasm]	C10H30N4
s_1443	spermine [extracellular]	C10H30N4
s_1444	spermine [vacuole]	C10H30N4
s_1445	sphinganine [endoplasmic reticulum]	C18H40NO2
s_1446	sphinganine 1-phosphate [endoplasmic reticulum]	C18H39NO5P
s_1447	squalene [cytoplasm]	C30H50
s_1448	squalene [endoplasmic reticulum]	C30H50
s_1449	stearate [cytoplasm]	C18H35O2
s_1450	stearate [extracellular]	C18H35O2
s_1451	stearate [peroxisome]	C18H35O2
s_1454	stearoyl-CoA [cytoplasm]	C39H66N7O17P3S
s_1457	stearoyl-CoA [peroxisome]	C39H66N7O17P3S
s_1458	succinate [cytoplasm]	C4H4O4
s_1459	succinate [extracellular]	C4H4O4
s_1460	succinate [mitochondrion]	C4H4O4
s_1461	succinic semialdehyde [cytoplasm]	C4H5O3
s_1464	succinyl-CoA [mitochondrion]	C25H35N7O19P3S
s_1466	sucrose [extracellular]	C12H22O11
s_1467	sulphate [cytoplasm]	O4S
s_1468	sulphate [extracellular]	O4S
s_1469	sulphite [cytoplasm]	HO3S
s_1470	sulphite [extracellular]	HO3S
s_1471	taurine [cytoplasm]	C2H7NO3S
s_1472	taurine [extracellular]	C2H7NO3S
s_1473	taurocholic acid [cytoplasm]	C26H44NO7S
s_1474	taurocholic acid [vacuole]	C26H44NO7S
s_1475	TDP [cytoplasm]	C12H18N4O7P2S
s_1476	TDP [extracellular]	C12H18N4O7P2S
s_1477	TDP [mitochondrion]	C12H18N4O7P2S
s_1479	tetracosanoyl-CoA [cytoplasm]	C45H82N7O17P3S
s_1480	tetracosanoyl-CoA [endoplasmic reticulum]	C45H82N7O17P3S
s_1482	tetracosanoyl-CoA [peroxisome]	C45H82N7O17P3S
s_1483	tetradecaprenyl diphosphate [lipid particle]	C70H116O7P2
s_1486	tetrahydropteroyltri-L-glutamic acid [cytoplasm]	C29H33N9O12
s_1487	THF [cytoplasm]	C19H23N7O6
s_1488	THF [mitochondrion]	C19H23N7O6
s_1489	thiamine [cytoplasm]	C12H17N4OS
s_1490	thiamine [extracellular]	C12H17N4OS
s_1491	Thr-tRNA(Thr) [cytoplasm]	C14H24NO12PR2(C5H8O6PR)n
s_1492	Thr-tRNA(Thr) [mitochondrion]	C14H24NO12PR2(C5H8O6PR)n
s_1493	thymidine [cytoplasm]	C10H14N2O5
s_1494	thymidine [extracellular]	C10H14N2O5
s_1497	TMP [cytoplasm]	C12H18N4O4PS
s_1498	TMP [extracellular]	C12H18N4O4PS
s_1503	trans-aconitate [cytoplasm]	C6H3O6
s_1504	trans-aconitate [mitochondrion]	C6H3O6
s_1507	trans-dec-2-enoyl-CoA [peroxisome]	C31H48N7O17P3S
s_1510	trans-dodec-2-enoyl-CoA [peroxisome]	C33H52N7O17P3S
s_1513	trans-hexacos-2-enoyl-CoA [peroxisome]	C47H84N7O17P3S
s_1516	trans-octadec-2-enoyl-CoA [peroxisome]	C39H68N7O17P3S
s_1519	trans-tetradec-2-enoyl-CoA [peroxisome]	C35H56N7O17P3S
s_1520	trehalose [cytoplasm]	C12H22O11
s_1521	trehalose [extracellular]	C12H22O11
s_1522	trehalose [vacuole]	C12H22O11
s_1523	tridecaprenyl diphosphate [lipid particle]	C65H108O7P2
s_1524	triglyceride [cytoplasm]	C6H5O6R3
s_1526	trimethylenediamine [cytoplasm]	C3H12N2
s_1527	Trp-tRNA(Trp) [cytoplasm]	C26H31N7O11PR(C5H8O6PR)n
s_1528	Trp-tRNA(Trp) [mitochondrion]	C26H31N7O11PR(C5H8O6PR)n
s_1529	tryptophol [cytoplasm]	C10H11NO
s_1530	tryptophol [extracellular]	C10H11NO
s_1531	tryptophol [mitochondrion]	C10H11NO
s_1532	TTP [cytoplasm]	C12H16N4O10P3S
s_1533	Tyr-tRNA(Tyr) [cytoplasm]	RC9H10NO2
s_1534	Tyr-tRNA(Tyr) [mitochondrion]	RC9H10NO2
s_1535	ubiquinol-6 [mitochondrion]	C39H60O4
s_1537	ubiquinone-6 [mitochondrion]	C39H58O4
s_1538	UDP [cytoplasm]	C9H11N2O12P2
s_1539	UDP [Golgi]	C9H11N2O12P2
s_1540	UDP [nucleus]	C9H11N2O12P2
s_1541	UDP-D-galactose [cytoplasm]	C15H22N2O17P2
s_1542	UDP-D-galactose [Golgi]	C15H22N2O17P2
s_1543	UDP-D-glucose [cytoplasm]	C15H22N2O17P2
s_1544	UDP-N-acetyl-alpha-D-glucosamine [cytoplasm]	C17H25N3O17P2
s_1545	UMP [cytoplasm]	C9H11N2O9P
s_1546	UMP [Golgi]	C9H11N2O9P
s_1547	UMP [mitochondrion]	C9H11N2O9P
s_1548	UMP [nucleus]	C9H11N2O9P
s_1549	undecaprenyl diphosphate [lipid particle]	C55H92O7P2
s_1550	uracil [cytoplasm]	C4H4N2O2
s_1551	uracil [extracellular]	C4H4N2O2
s_1552	urea [cytoplasm]	CH4N2O
s_1553	urea [extracellular]	CH4N2O
s_1554	urea-1-carboxylic acid [cytoplasm]	C2H3N2O3
s_1555	ureidoglycolic acid [cytoplasm]	C3H6N2O4
s_1556	uridine [cytoplasm]	C9H12N2O6
s_1557	uridine [extracellular]	C9H12N2O6
s_1558	uroporphyrinogen III [cytoplasm]	C40H36N4O16
s_1559	UTP [cytoplasm]	C9H11N2O15P3
s_1560	UTP [mitochondrion]	C9H11N2O15P3
s_1561	Val-tRNA(Val) [cytoplasm]	C20H30N6O11PR(C5H8O6PR)n
s_1562	Val-tRNA(Val) [mitochondrion]	C20H30N6O11PR(C5H8O6PR)n
s_1563	xanthosine [cytoplasm]	C10H12N4O6
s_1564	xanthosine [extracellular]	C10H12N4O6
s_1565	xanthosine-5-phosphate [cytoplasm]	C10H11N4O9P
s_1566	xylitol [cytoplasm]	C5H12O5
s_1567	xylitol [extracellular]	C5H12O5
s_1568	zymosterol [cell envelope]	C27H44O
s_1569	zymosterol [cytoplasm]	C27H44O
s_1571	zymosterol [extracellular]	C27H44O
s_1572	zymosterol [lipid particle]	C27H44O
s_1576	zymosterol intermediate 1a [cytoplasm]	C28H46O2
s_1577	zymosterol intermediate 1b [cytoplasm]	C28H44O2
s_1578	zymosterol intermediate 1c [cytoplasm]	C29H46O2
s_1579	zymosterol intermediate 2 [cytoplasm]	C27H42O
s_1582	tRNA(Ala), cytoplasmic [cytoplasm]	C10H17O10PR2(C5H8O6PR)n
s_1583	tRNA(Arg), cytoplasmic [cytoplasm]
s_1584	tRNA(Arg), mitchondrial [mitochondrion]
s_1585	tRNA(Asn), cytoplasmic [cytoplasm]
s_1586	tRNA(Asn), mitchondrial [mitochondrion]
s_1587	tRNA(Asp), cytoplasmic [cytoplasm]
s_1588	tRNA(Asp), mitchondrial [mitochondrion]
s_1589	tRNA(Cys), cytoplasmic [cytoplasm]
s_1590	tRNA(Gln), cytoplasmic [cytoplasm]	C15H21N5O10PR(C5H8O6PR)n
s_1591	tRNA(Glu), cytoplasmic [cytoplasm]
s_1592	tRNA(Glu), mitchondrial [mitochondrion]
s_1593	tRNA(Gly), cytoplasmic [cytoplasm]	C10H17O10PR2(C5H8O6PR)n
s_1594	tRNA(His), cytoplasmic [cytoplasm]
s_1595	tRNA(His), mitchondrial [mitochondrion]
s_1596	tRNA(Ile), cytoplasmic [cytoplasm]
s_1597	tRNA(Ile), mitchondrial [mitochondrion]
s_1598	tRNA(Leu), cytoplasmic [cytoplasm]
s_1599	tRNA(Leu), mitchondrial [mitochondrion]
s_1600	tRNA(Lys), cytoplasmic [cytoplasm]
s_1601	tRNA(Lys), mitchondrial [mitochondrion]
s_1602	tRNA(Met), cytoplasmic [cytoplasm]
s_1603	tRNA(Met), mitchondrial [mitochondrion]
s_1604	tRNA(Phe), cytoplasmic [cytoplasm]
s_1605	tRNA(Phe), mitchondrial [mitochondrion]
s_1606	tRNA(Pro), cytoplasmic [cytoplasm]	RH
s_1607	tRNA(Ser), cytoplasmic [cytoplasm]	C10H17O10PR2(C5H8O6PR)n
s_1608	tRNA(Thr), cytoplasmic [cytoplasm]
s_1609	tRNA(Thr), mitchondrial [mitochondrion]
s_1610	tRNA(Trp), cytoplasmic [cytoplasm]
s_1611	tRNA(Trp), mitchondrial [mitochondrion]
s_1612	tRNA(Tyr), cytoplasmic [cytoplasm]
s_1613	tRNA(Tyr), mitchondrial [mitochondrion]
s_1614	tRNA(Val), cytoplasmic [cytoplasm]
s_1615	tRNA(Val), mitchondrial [mitochondrion]
s_1616	TRX1 [cytoplasm]	C6H9NO2S2R2
s_1617	TRX1 [mitochondrion]	C6H9NO2S2R2
s_1618	TRX1 [nucleus]	C6H9NO2S2R2
s_1619	TRX1 [peroxisome]	C6H9NO2S2R2
s_1620	TRX1 disulphide [cytoplasm]	C6H7NO2S2R2
s_1621	TRX1 disulphide [mitochondrion]	C6H7NO2S2R2
s_1622	TRX1 disulphide [nucleus]	C6H7NO2S2R2
s_1623	TRX1 disulphide [peroxisome]	C6H7NO2S2R2
s_2763	kynurenic acid [cytoplasm]	C10H7NO3
s_2764	quinaldic acid [cytoplasm]	C10H7NO2
s_1845	ACP1 [mitochondrion]
s_2766	14-demethyllanosterol [extracellular]	C29H48O
s_2768	ergosta-5,7,22,24(28)-tetraen-3beta-ol [extracellular]	C28H42O
s_2770	acetoacetyl-ACP [mitochondrion]
s_2771	butanoyl-ACP [mitochondrion]
s_2772	3-oxo-hexanoyl-ACP [mitochondrion]
s_2773	hexanoyl-ACP [mitochondrion]
s_2774	3-oxo-octanoyl-ACP [mitochondrion]
s_2775	3-hydroxybutanoyl-ACP [mitochondrion]
s_2776	3-hydroxyhexanoyl-ACP [mitochondrion]
s_2777	3-hydroxyoctanoyl-ACP [mitochondrion]
s_2778	trans-but-2-enoyl-ACP [mitochondrion]
s_2779	trans-hex-2-enoyl-ACP [mitochondrion]
s_2780	trans-oct-2-enoyl-ACP [mitochondrion]
s_2781	lauroyl-CoA [endoplasmic reticulum membrane]	C33H54N7O17P3S
s_2782	malonyl-CoA [endoplasmic reticulum membrane]	C24H33N7O19P3S
s_2783	H+ [endoplasmic reticulum membrane]	H
s_2784	carbon dioxide [endoplasmic reticulum membrane]	CO2
s_2785	coenzyme A [endoplasmic reticulum membrane]	C21H32N7O16P3S
s_2786	3-oxotetradecanoyl-CoA [endoplasmic reticulum membrane]	C35H60N7O18P3S
s_2787	myristoyl-CoA [endoplasmic reticulum membrane]	C35H58N7O17P3S
s_2788	3-oxopalmitoyl-CoA [endoplasmic reticulum membrane]	C37H60N7O18P3S
s_2789	palmitoyl-CoA [endoplasmic reticulum membrane]	C37H62N7O17P3S
s_2790	3-oxooctadecanoyl-CoA [endoplasmic reticulum membrane]	C39H68N7O18P3S
s_2791	stearoyl-CoA [endoplasmic reticulum membrane]	C39H66N7O17P3S
s_2792	3-oxoicosanoyl-CoA [endoplasmic reticulum membrane]	C41H72N7O18P3S
s_2793	icosanoyl-CoA [endoplasmic reticulum membrane]
s_2794	3-oxodocosanoyl-CoA [endoplasmic reticulum membrane]	C43H76N7O18P3S
s_2795	docosanoyl-CoA [endoplasmic reticulum membrane]
s_2796	3-oxotetracosanoyl-CoA [endoplasmic reticulum membrane]	C45H80N7O18P3S
s_2797	tetracosanoyl-CoA [endoplasmic reticulum membrane]	C45H82N7O17P3S
s_2798	3-oxohexacosanoyl-CoA [endoplasmic reticulum membrane]	C47H84N7O18P3S
s_2799	NADPH [endoplasmic reticulum membrane]	C21H26N7O17P3
s_2800	NADP(+) [endoplasmic reticulum membrane]	C21H25N7O17P3
s_2801	(S)-3-hydroxytetradecanoyl-CoA [endoplasmic reticulum membrane]	C35H62N7O18P3S
s_2802	(S)-3-hydroxypalmitoyl-CoA [endoplasmic reticulum membrane]	C37H66N7O18P3S
s_2803	3-hydroxyoctadecanoyl-CoA [endoplasmic reticulum membrane]	C39H70N7O18P3S
s_2804	3-hydroxyicosanoyl-CoA [endoplasmic reticulum membrane]	C41H74N7O18P3S
s_2805	3-hydroxydocosanoyl-CoA [endoplasmic reticulum membrane]	C43H78N7O18P3S
s_2806	3-hydroxytetracosanoyl-CoA [endoplasmic reticulum membrane]	C45H82N7O18P3S
s_2807	(S)-3-hydroxyhexacosanoyl-CoA [endoplasmic reticulum membrane]	C47H86N7O18P3S
s_2808	H2O [endoplasmic reticulum membrane]	H2O
s_2809	trans-tetradec-2-enoyl-CoA [endoplasmic reticulum membrane]	C35H56N7O17P3S
s_2810	trans-hexadec-2-enoyl-CoA [endoplasmic reticulum membrane]
s_2811	trans-octadec-2-enoyl-CoA [endoplasmic reticulum membrane]	C39H68N7O17P3S
s_2812	trans-icos-2-enoyl-CoA [endoplasmic reticulum membrane]
s_2813	trans-docos-2-enoyl-CoA [endoplasmic reticulum membrane]
s_2814	trans-tetracos-2-enoyl-CoA [endoplasmic reticulum membrane]
s_2815	trans-hexacos-2-enoyl-CoA [endoplasmic reticulum membrane]	C47H84N7O17P3S
s_2816	hexacosanoyl-CoA [endoplasmic reticulum membrane]	C47H86N7O17P3S
s_2817	oxygen [endoplasmic reticulum membrane]	O2
s_2818	NADH [endoplasmic reticulum membrane]	C21H27N7O14P2
s_2819	palmitoleoyl-CoA [endoplasmic reticulum membrane]	C37H60N7O17P3S
s_2820	NAD [endoplasmic reticulum membrane]	C21H26N7O14P2
s_2821	oleoyl-CoA [endoplasmic reticulum membrane]	C39H64N7O17P3S
s_2822	butyrate [extracellular]
s_2824	hexanoate [extracellular]
s_2826	oleate [extracellular]	C18H33O2
s_2828	butyrate [cytoplasm]
s_2829	hexanoate [cytoplasm]
s_2831	ATP [endoplasmic reticulum membrane]	C10H12N5O13P3
s_2832	laurate [endoplasmic reticulum membrane]	C12H23O2
s_2833	AMP [endoplasmic reticulum membrane]	C10H12N5O7P
s_2834	diphosphate [endoplasmic reticulum membrane]	HO7P2
s_2835	myristate [endoplasmic reticulum membrane]	C14H27O2
s_2836	palmitate [endoplasmic reticulum membrane]	C16H31O2
s_2837	palmitoleate [endoplasmic reticulum membrane]	C16H29O2
s_2838	stearate [endoplasmic reticulum membrane]	C18H35O2
s_2839	oleate [endoplasmic reticulum membrane]	C18H33O2
s_2840	ATP [lipid particle]	C10H12N5O13P3
s_2841	laurate [lipid particle]	C12H23O2
s_2842	AMP [lipid particle]	C10H12N5O7P
s_2843	lauroyl-CoA [lipid particle]	C33H54N7O17P3S
s_2844	myristate [lipid particle]	C14H27O2
s_2845	myristoyl-CoA [lipid particle]	C35H58N7O17P3S
s_2846	palmitate [lipid particle]	C16H31O2
s_2847	palmitoyl-CoA [lipid particle]	C37H62N7O17P3S
s_2848	palmitoleate [lipid particle]	C16H29O2
s_2849	palmitoleoyl-CoA [lipid particle]	C37H60N7O17P3S
s_2850	stearate [lipid particle]	C18H35O2
s_2851	stearoyl-CoA [lipid particle]	C39H66N7O17P3S
s_2852	oleate [lipid particle]	C18H33O2
s_2853	oleoyl-CoA [lipid particle]	C39H64N7O17P3S
s_2854	palmitoleoyl-CoA [peroxisome]	C37H60N7O17P3S
s_2855	oleate [peroxisome]	C18H33O2
s_2856	ATP [cell envelope]	C10H12N5O13P3
s_2857	coenzyme A [cell envelope]	C21H32N7O16P3S
s_2858	arachidate [cell envelope]
s_2859	AMP [cell envelope]	C10H12N5O7P
s_2860	diphosphate [cell envelope]	HO7P2
s_2861	icosanoyl-CoA [cell envelope]
s_2862	behenate [cell envelope]
s_2863	docosanoyl-CoA [cell envelope]
s_2864	lignoceric acid [cell envelope]	C24H47O2
s_2865	tetracosanoyl-CoA [cell envelope]	C45H82N7O17P3S
s_2866	cerotic acid [cell envelope]	C26H51O2
s_2867	hexacosanoyl-CoA [cell envelope]	C47H86N7O17P3S
s_2868	behenate [endoplasmic reticulum membrane]
s_2869	lignoceric acid [endoplasmic reticulum membrane]	C24H47O2
s_2870	cerotic acid [endoplasmic reticulum membrane]	C26H51O2
s_2871	behenate [lipid particle]
s_2872	docosanoyl-CoA [lipid particle]
s_2873	lignoceric acid [lipid particle]	C24H47O2
s_2874	tetracosanoyl-CoA [lipid particle]	C45H82N7O17P3S
s_2875	cerotic acid [lipid particle]	C26H51O2
s_2876	hexacosanoyl-CoA [lipid particle]	C47H86N7O17P3S
s_2877	palmitoleoyl-CoA [cytoplasm]	C37H60N7O17P3S
s_2878	icosanoyl-CoA [cytoplasm]
s_2879	icosanoyl-CoA [peroxisome]
s_2880	docosanoyl-CoA [cytoplasm]
s_2881	docosanoyl-CoA [peroxisome]
s_2882	butyrate [peroxisome]
s_2883	hexanoate [peroxisome]
s_2884	butanoyl-CoA [peroxisome]
s_2885	hexanoyl-CoA [peroxisome]
s_2886	trans-but-2-enoyl-CoA [peroxisome]
s_2887	trans-hex-2-enoyl-CoA [peroxisome]
s_2888	trans-oct-2-enoyl-CoA [peroxisome]
s_2889	trans-icos-2-enoyl-CoA [peroxisome]
s_2890	trans-docos-2-enoyl-CoA [peroxisome]
s_2891	trans-tetracos-2-enoyl-CoA [peroxisome]
s_2892	trans-2,cis-9-hexadecadienoyl-CoA [peroxisome]
s_2893	cis-tetradec-7-enoyl-CoA [peroxisome]
s_2894	trans-2,cis-7-tetradecadienoyl-CoA [peroxisome]
s_2895	cis-dodec-5-enoyl-CoA [peroxisome]
s_2896	trans-2,cis-5-dodecadienoyl-CoA [peroxisome]
s_2897	trans-2,cis-9-octadecadienoyl-CoA [peroxisome]
s_2898	cis-hexadec-7-enoyl-CoA [peroxisome]
s_2899	trans-2,cis-7-hexadecadienoyl-CoA [peroxisome]
s_2900	cis-tetradec-5-enoyl-CoA [peroxisome]
s_2901	trans-2,cis-5-tetradecadienoyl-CoA [peroxisome]
s_2902	(R)-3-hydroxybutanoyl-CoA [peroxisome]
s_2903	(R)-3-hydroxyhexanoyl-CoA [peroxisome]
s_2904	(R)-3-hydroxyoctanoyl-CoA [peroxisome]
s_2905	(R)-3-hydroxyicosanoyl-CoA [peroxisome]
s_2906	(R)-3-hydroxydocosanoyl-CoA [peroxisome]
s_2907	(R)-3-hydroxytetracosanoyl-CoA [peroxisome]
s_2908	(R)-3-hydroxy-cis-hexadec-9-enoyl-CoA [peroxisome]
s_2909	(R)-3-hydroxy-cis-tetradec-7-enoyl-CoA [peroxisome]
s_2910	(R)-3-hydroxy-cis-dodec-5-enoyl-CoA [peroxisome]
s_2911	(R)-3-hydroxy-cis-octadec-9-enoyl-CoA [peroxisome]
s_2912	(R)-3-hydroxy-cis-hexadec-7-enoyl-CoA [peroxisome]
s_2913	(R)-3-hydroxy-cis-tetradec-5-enoyl-CoA [peroxisome]
s_2914	acetoacetyl-CoA [peroxisome]	C25H36N7O18P3S
s_2915	3-oxohexanoyl-CoA [peroxisome]
s_2916	3-oxooctanoyl-CoA [peroxisome]
s_2917	3-oxoicosanoyl-CoA [peroxisome]	C41H72N7O18P3S
s_2918	3-oxodocosanoyl-CoA [peroxisome]	C43H76N7O18P3S
s_2919	3-oxotetracosanoyl-CoA [peroxisome]	C45H80N7O18P3S
s_2920	3-oxo-cis-hexadec-9-enoyl-CoA [peroxisome]
s_2921	3-oxo-cis-tetradec-7-enoyl-CoA [peroxisome]
s_2922	3-oxo-cis-dodec-5-enoyl-CoA [peroxisome]
s_2923	3-oxo-cis-octadec-9-enoyl-CoA [peroxisome]
s_2924	3-oxo-cis-hexadec-7-enoyl-CoA [peroxisome]
s_2925	3-oxo-cis-tetradec-5-enoyl-CoA [peroxisome]
s_2926	cis-dec-3-enoyl-CoA [peroxisome]
s_2927	cis-dodec-3-enoyl-CoA [peroxisome]
s_2928	trans-3,cis-5-dodecadienoyl-CoA [peroxisome]
s_2929	trans-dodec-3-enoyl-CoA [peroxisome]
s_2930	trans-3,cis-5-tetradecadienoyl-CoA [peroxisome]
s_2931	trans-tetradec-3-enoyl-CoA [peroxisome]
s_2932	trans-2,trans-4-dodecadienoyl-CoA [peroxisome]
s_2933	trans-2,trans-4-tetradecadienoyl-CoA [peroxisome]
s_2934	glycerol 3-phosphate [endoplasmic reticulum membrane]	C3H7O6P
s_2935	1-acyl-sn-glycerol 3-phosphate (16:0) [endoplasmic reticulum membrane]
s_2936	1-acyl-sn-glycerol 3-phosphate (16:1) [endoplasmic reticulum membrane]
s_2937	1-acyl-sn-glycerol 3-phosphate (18:0) [endoplasmic reticulum membrane]
s_2938	1-acyl-sn-glycerol 3-phosphate (18:1) [endoplasmic reticulum membrane]
s_2939	dihydroxyacetone phosphate [endoplasmic reticulum membrane]	C3H5O6P
s_2940	acylglycerone phosphate (16:0) [endoplasmic reticulum membrane]
s_2941	acylglycerone phosphate (16:1) [endoplasmic reticulum membrane]
s_2942	acylglycerone phosphate (18:0) [endoplasmic reticulum membrane]
s_2943	acylglycerone phosphate (18:1) [endoplasmic reticulum membrane]
s_2944	1-acyl-sn-glycerol 3-phosphate (16:0) [lipid particle]
s_2945	1-acyl-sn-glycerol 3-phosphate (16:1) [lipid particle]
s_2946	1-acyl-sn-glycerol 3-phosphate (18:0) [lipid particle]
s_2947	1-acyl-sn-glycerol 3-phosphate (18:1) [lipid particle]
s_2948	acylglycerone phosphate (16:0) [lipid particle]
s_2949	acylglycerone phosphate (16:1) [lipid particle]
s_2950	acylglycerone phosphate (18:0) [lipid particle]
s_2951	acylglycerone phosphate (18:1) [lipid particle]
s_2952	NADPH [lipid particle]	C21H26N7O17P3
s_2953	NADP(+) [lipid particle]	C21H25N7O17P3
s_2954	phosphatidate (1-16:0, 2-16:1) [endoplasmic reticulum membrane]
s_2955	phosphatidate (1-16:0, 2-18:1) [endoplasmic reticulum membrane]
s_2956	phosphatidate (1-16:1, 2-16:1) [endoplasmic reticulum membrane]
s_2957	phosphatidate (1-16:1, 2-18:1) [endoplasmic reticulum membrane]
s_2958	phosphatidate (1-18:0, 2-16:1) [endoplasmic reticulum membrane]
s_2959	phosphatidate (1-18:0, 2-18:1) [endoplasmic reticulum membrane]
s_2960	phosphatidate (1-18:1, 2-16:1) [endoplasmic reticulum membrane]
s_2961	phosphatidate (1-18:1, 2-18:1) [endoplasmic reticulum membrane]
s_2962	phosphatidate (1-16:0, 2-18:1) [lipid particle]
s_2963	phosphatidate (1-16:1, 2-18:1) [lipid particle]
s_2964	phosphatidate (1-18:0, 2-18:1) [lipid particle]
s_2965	phosphatidate (1-18:1, 2-18:1) [lipid particle]
s_2966	phosphate [endoplasmic reticulum membrane]	HO4P
s_2967	diglyceride (1-16:0, 2-16:1) [endoplasmic reticulum membrane]
s_2968	diglyceride (1-16:0, 2-18:1) [endoplasmic reticulum membrane]
s_2969	diglyceride (1-16:1, 2-16:1) [endoplasmic reticulum membrane]
s_2970	diglyceride (1-16:1, 2-18:1) [endoplasmic reticulum membrane]
s_2971	diglyceride (1-18:0, 2-16:1) [endoplasmic reticulum membrane]
s_2972	diglyceride (1-18:0, 2-18:1) [endoplasmic reticulum membrane]
s_2973	diglyceride (1-18:1, 2-16:1) [endoplasmic reticulum membrane]
s_2974	diglyceride (1-18:1, 2-18:1) [endoplasmic reticulum membrane]
s_2975	phosphatidate (1-16:0, 2-16:1) [vacuolar membrane]
s_2976	H2O [vacuolar membrane]	H2O
s_2977	phosphate [vacuolar membrane]	HO4P
s_2978	diglyceride (1-16:0, 2-16:1) [vacuolar membrane]
s_2979	phosphatidate (1-16:0, 2-18:1) [vacuolar membrane]
s_2980	diglyceride (1-16:0, 2-18:1) [vacuolar membrane]
s_2981	phosphatidate (1-16:1, 2-16:1) [vacuolar membrane]
s_2982	diglyceride (1-16:1, 2-16:1) [vacuolar membrane]
s_2983	phosphatidate (1-16:1, 2-18:1) [vacuolar membrane]
s_2984	diglyceride (1-16:1, 2-18:1) [vacuolar membrane]
s_2985	phosphatidate (1-18:0, 2-16:1) [vacuolar membrane]
s_2986	diglyceride (1-18:0, 2-16:1) [vacuolar membrane]
s_2987	phosphatidate (1-18:0, 2-18:1) [vacuolar membrane]
s_2988	diglyceride (1-18:0, 2-18:1) [vacuolar membrane]
s_2989	phosphatidate (1-18:1, 2-16:1) [vacuolar membrane]
s_2990	diglyceride (1-18:1, 2-16:1) [vacuolar membrane]
s_2991	phosphatidate (1-18:1, 2-18:1) [vacuolar membrane]
s_2992	diglyceride (1-18:1, 2-18:1) [vacuolar membrane]
s_2993	phosphatidate (1-16:0, 2-16:1) [Golgi membrane]
s_2994	H2O [Golgi membrane]	H2O
s_2995	phosphate [Golgi membrane]	HO4P
s_2996	diglyceride (1-16:0, 2-16:1) [Golgi membrane]
s_2997	phosphatidate (1-16:0, 2-18:1) [Golgi membrane]
s_2998	diglyceride (1-16:0, 2-18:1) [Golgi membrane]
s_2999	phosphatidate (1-16:1, 2-16:1) [Golgi membrane]
s_3000	diglyceride (1-16:1, 2-16:1) [Golgi membrane]
s_3001	phosphatidate (1-16:1, 2-18:1) [Golgi membrane]
s_3002	diglyceride (1-16:1, 2-18:1) [Golgi membrane]
s_3003	phosphatidate (1-18:0, 2-16:1) [Golgi membrane]
s_3004	diglyceride (1-18:0, 2-16:1) [Golgi membrane]
s_3005	phosphatidate (1-18:0, 2-18:1) [Golgi membrane]
s_3006	diglyceride (1-18:0, 2-18:1) [Golgi membrane]
s_3007	phosphatidate (1-18:1, 2-16:1) [Golgi membrane]
s_3008	diglyceride (1-18:1, 2-16:1) [Golgi membrane]
s_3009	phosphatidate (1-18:1, 2-18:1) [Golgi membrane]
s_3010	diglyceride (1-18:1, 2-18:1) [Golgi membrane]
s_3011	triglyceride (1-16:0, 2-16:1, 3-16:0) [endoplasmic reticulum membrane]
s_3012	triglyceride (1-16:0, 2-18:1, 3-16:0) [endoplasmic reticulum membrane]
s_3013	triglyceride (1-16:1, 2-16:1, 3-16:0) [endoplasmic reticulum membrane]
s_3014	triglyceride (1-16:1, 2-18:1, 3-16:0) [endoplasmic reticulum membrane]
s_3015	triglyceride (1-18:0, 2-16:1, 3-16:0) [endoplasmic reticulum membrane]
s_3016	triglyceride (1-18:0, 2-18:1, 3-16:0) [endoplasmic reticulum membrane]
s_3017	triglyceride (1-18:1, 2-16:1, 3-16:0) [endoplasmic reticulum membrane]
s_3018	triglyceride (1-18:1, 2-18:1, 3-16:0) [endoplasmic reticulum membrane]
s_3019	triglyceride (1-16:0, 2-16:1, 3-16:1) [endoplasmic reticulum membrane]
s_3020	triglyceride (1-16:0, 2-18:1, 3-16:1) [endoplasmic reticulum membrane]
s_3021	triglyceride (1-16:1, 2-16:1, 3-16:1) [endoplasmic reticulum membrane]
s_3022	triglyceride (1-16:1, 2-18:1, 3-16:1) [endoplasmic reticulum membrane]
s_3023	triglyceride (1-18:0, 2-16:1, 3-16:1) [endoplasmic reticulum membrane]
s_3024	triglyceride (1-18:0, 2-18:1, 3-16:1) [endoplasmic reticulum membrane]
s_3025	triglyceride (1-18:1, 2-16:1, 3-16:1) [endoplasmic reticulum membrane]
s_3026	triglyceride (1-18:1, 2-18:1, 3-16:1) [endoplasmic reticulum membrane]
s_3027	triglyceride (1-16:0, 2-16:1, 3-18:0) [endoplasmic reticulum membrane]
s_3028	triglyceride (1-16:0, 2-18:1, 3-18:0) [endoplasmic reticulum membrane]
s_3029	triglyceride (1-16:1, 2-16:1, 3-18:0) [endoplasmic reticulum membrane]
s_3030	triglyceride (1-16:1, 2-18:1, 3-18:0) [endoplasmic reticulum membrane]
s_3031	triglyceride (1-18:0, 2-16:1, 3-18:0) [endoplasmic reticulum membrane]
s_3032	triglyceride (1-18:0, 2-18:1, 3-18:0) [endoplasmic reticulum membrane]
s_3033	triglyceride (1-18:1, 2-16:1, 3-18:0) [endoplasmic reticulum membrane]
s_3034	triglyceride (1-18:1, 2-18:1, 3-18:0) [endoplasmic reticulum membrane]
s_3035	triglyceride (1-16:0, 2-16:1, 3-18:1) [endoplasmic reticulum membrane]
s_3036	triglyceride (1-16:0, 2-18:1, 3-18:1) [endoplasmic reticulum membrane]
s_3037	triglyceride (1-16:1, 2-16:1, 3-18:1) [endoplasmic reticulum membrane]
s_3038	triglyceride (1-16:1, 2-18:1, 3-18:1) [endoplasmic reticulum membrane]
s_3039	triglyceride (1-18:0, 2-16:1, 3-18:1) [endoplasmic reticulum membrane]
s_3040	triglyceride (1-18:0, 2-18:1, 3-18:1) [endoplasmic reticulum membrane]
s_3041	triglyceride (1-18:1, 2-16:1, 3-18:1) [endoplasmic reticulum membrane]
s_3042	triglyceride (1-18:1, 2-18:1, 3-18:1) [endoplasmic reticulum membrane]
s_3043	diglyceride (1-16:0, 2-16:1) [lipid particle]
s_3044	triglyceride (1-16:0, 2-16:1, 3-16:0) [lipid particle]
s_3045	diglyceride (1-16:0, 2-18:1) [lipid particle]
s_3046	triglyceride (1-16:0, 2-18:1, 3-16:0) [lipid particle]
s_3047	diglyceride (1-16:1, 2-16:1) [lipid particle]
s_3048	triglyceride (1-16:1, 2-16:1, 3-16:0) [lipid particle]
s_3049	diglyceride (1-16:1, 2-18:1) [lipid particle]
s_3050	triglyceride (1-16:1, 2-18:1, 3-16:0) [lipid particle]
s_3051	diglyceride (1-18:0, 2-16:1) [lipid particle]
s_3052	triglyceride (1-18:0, 2-16:1, 3-16:0) [lipid particle]
s_3053	diglyceride (1-18:0, 2-18:1) [lipid particle]
s_3054	triglyceride (1-18:0, 2-18:1, 3-16:0) [lipid particle]
s_3055	diglyceride (1-18:1, 2-16:1) [lipid particle]
s_3056	triglyceride (1-18:1, 2-16:1, 3-16:0) [lipid particle]
s_3057	diglyceride (1-18:1, 2-18:1) [lipid particle]
s_3058	triglyceride (1-18:1, 2-18:1, 3-16:0) [lipid particle]
s_3059	triglyceride (1-16:0, 2-16:1, 3-16:1) [lipid particle]
s_3060	triglyceride (1-16:0, 2-18:1, 3-16:1) [lipid particle]
s_3061	triglyceride (1-16:1, 2-16:1, 3-16:1) [lipid particle]
s_3062	triglyceride (1-16:1, 2-18:1, 3-16:1) [lipid particle]
s_3063	triglyceride (1-18:0, 2-16:1, 3-16:1) [lipid particle]
s_3064	triglyceride (1-18:0, 2-18:1, 3-16:1) [lipid particle]
s_3065	triglyceride (1-18:1, 2-16:1, 3-16:1) [lipid particle]
s_3066	triglyceride (1-18:1, 2-18:1, 3-16:1) [lipid particle]
s_3067	triglyceride (1-16:0, 2-16:1, 3-18:0) [lipid particle]
s_3068	triglyceride (1-16:0, 2-18:1, 3-18:0) [lipid particle]
s_3069	triglyceride (1-16:1, 2-16:1, 3-18:0) [lipid particle]
s_3070	triglyceride (1-16:1, 2-18:1, 3-18:0) [lipid particle]
s_3071	triglyceride (1-18:0, 2-16:1, 3-18:0) [lipid particle]
s_3072	triglyceride (1-18:0, 2-18:1, 3-18:0) [lipid particle]
s_3073	triglyceride (1-18:1, 2-16:1, 3-18:0) [lipid particle]
s_3074	triglyceride (1-18:1, 2-18:1, 3-18:0) [lipid particle]
s_3075	triglyceride (1-16:0, 2-16:1, 3-18:1) [lipid particle]
s_3076	triglyceride (1-16:0, 2-18:1, 3-18:1) [lipid particle]
s_3077	triglyceride (1-16:1, 2-16:1, 3-18:1) [lipid particle]
s_3078	triglyceride (1-16:1, 2-18:1, 3-18:1) [lipid particle]
s_3079	triglyceride (1-18:0, 2-16:1, 3-18:1) [lipid particle]
s_3080	triglyceride (1-18:0, 2-18:1, 3-18:1) [lipid particle]
s_3081	triglyceride (1-18:1, 2-16:1, 3-18:1) [lipid particle]
s_3082	triglyceride (1-18:1, 2-18:1, 3-18:1) [lipid particle]
s_3083	CTP [endoplasmic reticulum membrane]	C9H12N3O14P3
s_3084	CDP-diacylglycerol (1-16:0, 2-16:1) [endoplasmic reticulum membrane]
s_3085	CDP-diacylglycerol (1-16:1, 2-16:1) [endoplasmic reticulum membrane]
s_3086	CDP-diacylglycerol (1-18:0, 2-16:1) [endoplasmic reticulum membrane]
s_3087	CDP-diacylglycerol (1-18:1, 2-16:1) [endoplasmic reticulum membrane]
s_3088	CDP-diacylglycerol (1-16:0, 2-18:1) [endoplasmic reticulum membrane]
s_3089	CDP-diacylglycerol (1-16:1, 2-18:1) [endoplasmic reticulum membrane]
s_3090	CDP-diacylglycerol (1-18:0, 2-18:1) [endoplasmic reticulum membrane]
s_3091	CDP-diacylglycerol (1-18:1, 2-18:1) [endoplasmic reticulum membrane]
s_3092	phosphatidate (1-16:0, 2-16:1) [mitochondrial membrane]
s_3093	CTP [mitochondrial membrane]	C9H12N3O14P3
s_3094	H+ [mitochondrial membrane]	H
s_3095	diphosphate [mitochondrial membrane]	HO7P2
s_3096	CDP-diacylglycerol (1-16:0, 2-16:1) [mitochondrial membrane]
s_3097	phosphatidate (1-16:1, 2-16:1) [mitochondrial membrane]
s_3098	CDP-diacylglycerol (1-16:1, 2-16:1) [mitochondrial membrane]
s_3099	phosphatidate (1-18:0, 2-16:1) [mitochondrial membrane]
s_3100	CDP-diacylglycerol (1-18:0, 2-16:1) [mitochondrial membrane]
s_3101	phosphatidate (1-18:1, 2-16:1) [mitochondrial membrane]
s_3102	CDP-diacylglycerol (1-18:1, 2-16:1) [mitochondrial membrane]
s_3103	phosphatidate (1-16:0, 2-18:1) [mitochondrial membrane]
s_3104	CDP-diacylglycerol (1-16:0, 2-18:1) [mitochondrial membrane]
s_3105	phosphatidate (1-16:1, 2-18:1) [mitochondrial membrane]
s_3106	CDP-diacylglycerol (1-16:1, 2-18:1) [mitochondrial membrane]
s_3107	L-serine [endoplasmic reticulum membrane]	C3H7NO3
s_3108	CMP [endoplasmic reticulum membrane]	C9H12N3O8P
s_3109	phosphatidyl-L-serine (1-16:0, 2-16:1) [endoplasmic reticulum membrane]
s_3110	phosphatidyl-L-serine (1-16:1, 2-16:1) [endoplasmic reticulum membrane]
s_3111	phosphatidyl-L-serine (1-18:0, 2-16:1) [endoplasmic reticulum membrane]
s_3112	phosphatidyl-L-serine (1-18:1, 2-16:1) [endoplasmic reticulum membrane]
s_3113	phosphatidyl-L-serine (1-16:0, 2-18:1) [endoplasmic reticulum membrane]
s_3114	phosphatidyl-L-serine (1-16:1, 2-18:1) [endoplasmic reticulum membrane]
s_3115	phosphatidyl-L-serine (1-18:0, 2-18:1) [endoplasmic reticulum membrane]
s_3116	phosphatidyl-L-serine (1-18:1, 2-18:1) [endoplasmic reticulum membrane]
s_3117	myo-inositol [endoplasmic reticulum membrane]	C6H12O6
s_3118	1-phosphatidyl-1D-myo-inositol (1-16:0, 2-16:1) [endoplasmic reticulum membrane]
s_3119	1-phosphatidyl-1D-myo-inositol (1-16:1, 2-16:1) [endoplasmic reticulum membrane]
s_3120	1-phosphatidyl-1D-myo-inositol (1-18:0, 2-16:1) [endoplasmic reticulum membrane]
s_3121	1-phosphatidyl-1D-myo-inositol (1-18:1, 2-16:1) [endoplasmic reticulum membrane]
s_3122	1-phosphatidyl-1D-myo-inositol (1-16:0, 2-18:1) [endoplasmic reticulum membrane]
s_3123	1-phosphatidyl-1D-myo-inositol (1-16:1, 2-18:1) [endoplasmic reticulum membrane]
s_3124	1-phosphatidyl-1D-myo-inositol (1-18:0, 2-18:1) [endoplasmic reticulum membrane]
s_3125	1-phosphatidyl-1D-myo-inositol (1-18:1, 2-18:1) [endoplasmic reticulum membrane]
s_3126	sn-2-acyl-1-lysophosphatidylinositol (16:1) [endoplasmic reticulum membrane]
s_3127	sn-2-acyl-1-lysophosphatidylinositol (18:1) [endoplasmic reticulum membrane]
s_3128	phosphatidyl-L-serine (1-16:0, 2-16:1) [mitochondrial membrane]
s_3129	carbon dioxide [mitochondrial membrane]	CO2
s_3130	phosphatidylethanolamine (1-16:0, 2-16:1) [mitochondrial membrane]
s_3131	phosphatidyl-L-serine (1-16:1, 2-16:1) [mitochondrial membrane]
s_3132	phosphatidylethanolamine (1-16:1, 2-16:1) [mitochondrial membrane]
s_3133	phosphatidyl-L-serine (1-18:0, 2-16:1) [mitochondrial membrane]
s_3134	phosphatidylethanolamine (1-18:0, 2-16:1) [mitochondrial membrane]
s_3135	phosphatidyl-L-serine (1-18:1, 2-16:1) [mitochondrial membrane]
s_3136	phosphatidylethanolamine (1-18:1, 2-16:1) [mitochondrial membrane]
s_3137	phosphatidyl-L-serine (1-16:0, 2-18:1) [mitochondrial membrane]
s_3138	phosphatidylethanolamine (1-16:0, 2-18:1) [mitochondrial membrane]
s_3139	phosphatidyl-L-serine (1-16:1, 2-18:1) [mitochondrial membrane]
s_3140	phosphatidylethanolamine (1-16:1, 2-18:1) [mitochondrial membrane]
s_3141	phosphatidyl-L-serine (1-18:0, 2-18:1) [mitochondrial membrane]
s_3142	phosphatidylethanolamine (1-18:0, 2-18:1) [mitochondrial membrane]
s_3143	phosphatidyl-L-serine (1-18:1, 2-18:1) [mitochondrial membrane]
s_3144	phosphatidylethanolamine (1-18:1, 2-18:1) [mitochondrial membrane]
s_3145	phosphatidyl-L-serine (1-16:0, 2-16:1) [Golgi membrane]
s_3146	H+ [Golgi membrane]	H
s_3147	carbon dioxide [Golgi membrane]	CO2
s_3148	phosphatidylethanolamine (1-16:0, 2-16:1) [Golgi membrane]
s_3149	phosphatidyl-L-serine (1-16:1, 2-16:1) [Golgi membrane]
s_3150	phosphatidylethanolamine (1-16:1, 2-16:1) [Golgi membrane]
s_3151	phosphatidyl-L-serine (1-18:0, 2-16:1) [Golgi membrane]
s_3152	phosphatidylethanolamine (1-18:0, 2-16:1) [Golgi membrane]
s_3153	phosphatidyl-L-serine (1-18:1, 2-16:1) [Golgi membrane]
s_3154	phosphatidylethanolamine (1-18:1, 2-16:1) [Golgi membrane]
s_3155	phosphatidyl-L-serine (1-16:0, 2-18:1) [Golgi membrane]
s_3156	phosphatidylethanolamine (1-16:0, 2-18:1) [Golgi membrane]
s_3157	phosphatidyl-L-serine (1-16:1, 2-18:1) [Golgi membrane]
s_3158	phosphatidylethanolamine (1-16:1, 2-18:1) [Golgi membrane]
s_3159	phosphatidyl-L-serine (1-18:0, 2-18:1) [Golgi membrane]
s_3160	phosphatidylethanolamine (1-18:0, 2-18:1) [Golgi membrane]
s_3161	phosphatidyl-L-serine (1-18:1, 2-18:1) [Golgi membrane]
s_3162	phosphatidylethanolamine (1-18:1, 2-18:1) [Golgi membrane]
s_3163	phosphatidyl-L-serine (1-16:0, 2-16:1) [vacuolar membrane]
s_3164	H+ [vacuolar membrane]	H
s_3165	carbon dioxide [vacuolar membrane]	CO2
s_3166	phosphatidylethanolamine (1-16:0, 2-16:1) [vacuolar membrane]
s_3167	phosphatidyl-L-serine (1-16:1, 2-16:1) [vacuolar membrane]
s_3168	phosphatidylethanolamine (1-16:1, 2-16:1) [vacuolar membrane]
s_3169	phosphatidyl-L-serine (1-18:0, 2-16:1) [vacuolar membrane]
s_3170	phosphatidylethanolamine (1-18:0, 2-16:1) [vacuolar membrane]
s_3171	phosphatidyl-L-serine (1-18:1, 2-16:1) [vacuolar membrane]
s_3172	phosphatidylethanolamine (1-18:1, 2-16:1) [vacuolar membrane]
s_3173	phosphatidyl-L-serine (1-16:0, 2-18:1) [vacuolar membrane]
s_3174	phosphatidylethanolamine (1-16:0, 2-18:1) [vacuolar membrane]
s_3175	phosphatidyl-L-serine (1-16:1, 2-18:1) [vacuolar membrane]
s_3176	phosphatidylethanolamine (1-16:1, 2-18:1) [vacuolar membrane]
s_3177	phosphatidyl-L-serine (1-18:0, 2-18:1) [vacuolar membrane]
s_3178	phosphatidylethanolamine (1-18:0, 2-18:1) [vacuolar membrane]
s_3179	phosphatidyl-L-serine (1-18:1, 2-18:1) [vacuolar membrane]
s_3180	phosphatidylethanolamine (1-18:1, 2-18:1) [vacuolar membrane]
s_3181	phosphatidylethanolamine (1-16:0, 2-16:1) [endoplasmic reticulum membrane]
s_3182	S-adenosyl-L-methionine [endoplasmic reticulum membrane]	C15H23N6O5S
s_3183	S-adenosyl-L-homocysteine [endoplasmic reticulum membrane]	C14H20N6O5S
s_3184	phosphatidyl-N-methylethanolamine (1-16:0, 2-16:1) [endoplasmic reticulum membrane]
s_3185	phosphatidylethanolamine (1-16:1, 2-16:1) [endoplasmic reticulum membrane]
s_3186	phosphatidyl-N-methylethanolamine (1-16:1, 2-16:1) [endoplasmic reticulum membrane]
s_3187	phosphatidylethanolamine (1-18:0, 2-16:1) [endoplasmic reticulum membrane]
s_3188	phosphatidyl-N-methylethanolamine (1-18:0, 2-16:1) [endoplasmic reticulum membrane]
s_3189	phosphatidylethanolamine (1-18:1, 2-16:1) [endoplasmic reticulum membrane]
s_3190	phosphatidyl-N-methylethanolamine (1-18:1, 2-16:1) [endoplasmic reticulum membrane]
s_3191	phosphatidylethanolamine (1-16:0, 2-18:1) [endoplasmic reticulum membrane]
s_3192	phosphatidyl-N-methylethanolamine (1-16:0, 2-18:1) [endoplasmic reticulum membrane]
s_3193	phosphatidylethanolamine (1-16:1, 2-18:1) [endoplasmic reticulum membrane]
s_3194	phosphatidyl-N-methylethanolamine (1-16:1, 2-18:1) [endoplasmic reticulum membrane]
s_3195	phosphatidylethanolamine (1-18:0, 2-18:1) [endoplasmic reticulum membrane]
s_3196	phosphatidyl-N-methylethanolamine (1-18:0, 2-18:1) [endoplasmic reticulum membrane]
s_3197	phosphatidylethanolamine (1-18:1, 2-18:1) [endoplasmic reticulum membrane]
s_3198	phosphatidyl-N-methylethanolamine (1-18:1, 2-18:1) [endoplasmic reticulum membrane]
s_3199	phosphatidyl-N,N-dimethylethanolamine (1-16:0, 2-16:1) [endoplasmic reticulum membrane]
s_3200	phosphatidyl-N,N-dimethylethanolamine (1-16:1, 2-16:1) [endoplasmic reticulum membrane]
s_3201	phosphatidyl-N,N-dimethylethanolamine (1-18:0, 2-16:1) [endoplasmic reticulum membrane]
s_3202	phosphatidyl-N,N-dimethylethanolamine (1-18:1, 2-16:1) [endoplasmic reticulum membrane]
s_3203	phosphatidyl-N,N-dimethylethanolamine (1-16:0, 2-18:1) [endoplasmic reticulum membrane]
s_3204	phosphatidyl-N,N-dimethylethanolamine (1-16:1, 2-18:1) [endoplasmic reticulum membrane]
s_3205	phosphatidyl-N,N-dimethylethanolamine (1-18:0, 2-18:1) [endoplasmic reticulum membrane]
s_3206	phosphatidyl-N,N-dimethylethanolamine (1-18:1, 2-18:1) [endoplasmic reticulum membrane]
s_3207	phosphatidylcholine (1-16:0, 2-16:1) [endoplasmic reticulum membrane]
s_3208	phosphatidylcholine (1-16:1, 2-16:1) [endoplasmic reticulum membrane]
s_3209	phosphatidylcholine (1-18:0, 2-16:1) [endoplasmic reticulum membrane]
s_3210	phosphatidylcholine (1-18:1, 2-16:1) [endoplasmic reticulum membrane]
s_3211	phosphatidylcholine (1-16:0, 2-18:1) [endoplasmic reticulum membrane]
s_3212	phosphatidylcholine (1-16:1, 2-18:1) [endoplasmic reticulum membrane]
s_3213	phosphatidylcholine (1-18:0, 2-18:1) [endoplasmic reticulum membrane]
s_3214	phosphatidylcholine (1-18:1, 2-18:1) [endoplasmic reticulum membrane]
s_3215	CDP [endoplasmic reticulum membrane]	C9H12N3O11P2
s_3216	CDP-ethanolamine [endoplasmic reticulum membrane]	C11H19N4O11P2
s_3217	CDP-choline [endoplasmic reticulum membrane]	C14H26N4O11P2
s_3218	glycerol 3-phosphate [mitochondrial membrane]	C3H7O6P
s_3219	CMP [mitochondrial membrane]	C9H12N3O8P
s_3220	3-(3-sn-phosphatidyl)-sn-glycerol 1-phosphate (1-16:0, 2-16:1) [mitochondrial membrane]
s_3221	3-(3-sn-phosphatidyl)-sn-glycerol 1-phosphate (1-16:1, 2-16:1) [mitochondrial membrane]
s_3222	3-(3-sn-phosphatidyl)-sn-glycerol 1-phosphate (1-18:0, 2-16:1) [mitochondrial membrane]
s_3223	3-(3-sn-phosphatidyl)-sn-glycerol 1-phosphate (1-18:1, 2-16:1) [mitochondrial membrane]
s_3224	3-(3-sn-phosphatidyl)-sn-glycerol 1-phosphate (1-16:0, 2-18:1) [mitochondrial membrane]
s_3225	3-(3-sn-phosphatidyl)-sn-glycerol 1-phosphate (1-16:1, 2-18:1) [mitochondrial membrane]
s_3226	H2O [mitochondrial membrane]	H2O
s_3227	phosphatidylglycerol (1-16:0, 2-16:1) [mitochondrial membrane]
s_3228	phosphate [mitochondrial membrane]	HO4P
s_3229	phosphatidylglycerol (1-16:1, 2-16:1) [mitochondrial membrane]
s_3230	phosphatidylglycerol (1-18:0, 2-16:1) [mitochondrial membrane]
s_3231	phosphatidylglycerol (1-18:1, 2-16:1) [mitochondrial membrane]
s_3232	phosphatidylglycerol (1-16:0, 2-18:1) [mitochondrial membrane]
s_3233	phosphatidylglycerol (1-16:1, 2-18:1) [mitochondrial membrane]
s_3234	cardiolipin (1-16:0, 2-16:1, 3-16:0, 4-16:1) [mitochondrial membrane]
s_3235	cardiolipin (1-16:0, 2-16:1, 3-16:1, 4-16:1) [mitochondrial membrane]
s_3236	cardiolipin (1-16:0, 2-16:1, 3-18:0, 4-16:1) [mitochondrial membrane]
s_3237	cardiolipin (1-16:0, 2-16:1, 3-18:1, 4-16:1) [mitochondrial membrane]
s_3238	cardiolipin (1-16:0, 2-16:1, 3-16:0, 4-18:1) [mitochondrial membrane]
s_3239	cardiolipin (1-16:0, 2-16:1, 3-16:1, 4-18:1) [mitochondrial membrane]
s_3240	cardiolipin (1-16:1, 2-16:1, 3-16:0, 4-16:1) [mitochondrial membrane]
s_3241	cardiolipin (1-16:1, 2-16:1, 3-16:1, 4-16:1) [mitochondrial membrane]
s_3242	cardiolipin (1-16:1, 2-16:1, 3-18:0, 4-16:1) [mitochondrial membrane]
s_3243	cardiolipin (1-16:1, 2-16:1, 3-18:1, 4-16:1) [mitochondrial membrane]
s_3244	cardiolipin (1-16:1, 2-16:1, 3-16:0, 4-18:1) [mitochondrial membrane]
s_3245	cardiolipin (1-16:1, 2-16:1, 3-16:1, 4-18:1) [mitochondrial membrane]
s_3246	cardiolipin (1-18:0, 2-16:1, 3-16:0, 4-16:1) [mitochondrial membrane]
s_3247	cardiolipin (1-18:0, 2-16:1, 3-16:1, 4-16:1) [mitochondrial membrane]
s_3248	cardiolipin (1-18:0, 2-16:1, 3-18:0, 4-16:1) [mitochondrial membrane]
s_3249	cardiolipin (1-18:0, 2-16:1, 3-18:1, 4-16:1) [mitochondrial membrane]
s_3250	cardiolipin (1-18:0, 2-16:1, 3-16:0, 4-18:1) [mitochondrial membrane]
s_3251	cardiolipin (1-18:0, 2-16:1, 3-16:1, 4-18:1) [mitochondrial membrane]
s_3252	cardiolipin (1-18:1, 2-16:1, 3-16:0, 4-16:1) [mitochondrial membrane]
s_3253	cardiolipin (1-18:1, 2-16:1, 3-16:1, 4-16:1) [mitochondrial membrane]
s_3254	cardiolipin (1-18:1, 2-16:1, 3-18:0, 4-16:1) [mitochondrial membrane]
s_3255	cardiolipin (1-18:1, 2-16:1, 3-18:1, 4-16:1) [mitochondrial membrane]
s_3256	cardiolipin (1-18:1, 2-16:1, 3-16:0, 4-18:1) [mitochondrial membrane]
s_3257	cardiolipin (1-18:1, 2-16:1, 3-16:1, 4-18:1) [mitochondrial membrane]
s_3258	cardiolipin (1-16:0, 2-18:1, 3-16:0, 4-16:1) [mitochondrial membrane]
s_3259	cardiolipin (1-16:0, 2-18:1, 3-16:1, 4-16:1) [mitochondrial membrane]
s_3260	cardiolipin (1-16:0, 2-18:1, 3-18:0, 4-16:1) [mitochondrial membrane]
s_3261	cardiolipin (1-16:0, 2-18:1, 3-18:1, 4-16:1) [mitochondrial membrane]
s_3262	cardiolipin (1-16:0, 2-18:1, 3-16:0, 4-18:1) [mitochondrial membrane]
s_3263	cardiolipin (1-16:0, 2-18:1, 3-16:1, 4-18:1) [mitochondrial membrane]
s_3264	cardiolipin (1-16:1, 2-18:1, 3-16:0, 4-16:1) [mitochondrial membrane]
s_3265	cardiolipin (1-16:1, 2-18:1, 3-16:1, 4-16:1) [mitochondrial membrane]
s_3266	cardiolipin (1-16:1, 2-18:1, 3-18:0, 4-16:1) [mitochondrial membrane]
s_3267	cardiolipin (1-16:1, 2-18:1, 3-18:1, 4-16:1) [mitochondrial membrane]
s_3268	cardiolipin (1-16:1, 2-18:1, 3-16:0, 4-18:1) [mitochondrial membrane]
s_3269	cardiolipin (1-16:1, 2-18:1, 3-16:1, 4-18:1) [mitochondrial membrane]
s_3270	monolysocardiolipin (2-16:1, 3-16:0, 4-16:1) [mitochondrial membrane]
s_3271	palmitate [mitochondrial membrane]	C16H31O2
s_3272	monolysocardiolipin (2-16:1, 3-16:1, 4-16:1) [mitochondrial membrane]
s_3273	monolysocardiolipin (2-16:1, 3-18:0, 4-16:1) [mitochondrial membrane]
s_3274	monolysocardiolipin (2-16:1, 3-18:1, 4-16:1) [mitochondrial membrane]
s_3275	monolysocardiolipin (2-16:1, 3-16:0, 4-18:1) [mitochondrial membrane]
s_3276	monolysocardiolipin (2-16:1, 3-16:1, 4-18:1) [mitochondrial membrane]
s_3277	stearate [mitochondrial membrane]	C18H35O2
s_3278	monolysocardiolipin (2-18:1, 3-16:0, 4-16:1) [mitochondrial membrane]
s_3279	monolysocardiolipin (2-18:1, 3-16:1, 4-16:1) [mitochondrial membrane]
s_3280	monolysocardiolipin (2-18:1, 3-18:0, 4-16:1) [mitochondrial membrane]
s_3281	monolysocardiolipin (2-18:1, 3-18:1, 4-16:1) [mitochondrial membrane]
s_3282	monolysocardiolipin (2-18:1, 3-16:0, 4-18:1) [mitochondrial membrane]
s_3283	monolysocardiolipin (2-18:1, 3-16:1, 4-18:1) [mitochondrial membrane]
s_3284	monolysocardiolipin (1-16:0, 2-16:1, 4-16:1) [mitochondrial membrane]
s_3285	monolysocardiolipin (1-16:0, 2-16:1, 4-18:1) [mitochondrial membrane]
s_3286	monolysocardiolipin (1-16:1, 2-16:1, 4-16:1) [mitochondrial membrane]
s_3287	monolysocardiolipin (1-16:1, 2-16:1, 4-18:1) [mitochondrial membrane]
s_3288	monolysocardiolipin (1-18:0, 2-16:1, 4-16:1) [mitochondrial membrane]
s_3289	monolysocardiolipin (1-18:0, 2-16:1, 4-18:1) [mitochondrial membrane]
s_3290	monolysocardiolipin (1-18:1, 2-16:1, 4-16:1) [mitochondrial membrane]
s_3291	monolysocardiolipin (1-18:1, 2-16:1, 4-18:1) [mitochondrial membrane]
s_3292	monolysocardiolipin (1-16:0, 2-18:1, 4-16:1) [mitochondrial membrane]
s_3293	monolysocardiolipin (1-16:0, 2-18:1, 4-18:1) [mitochondrial membrane]
s_3294	monolysocardiolipin (1-16:1, 2-18:1, 4-16:1) [mitochondrial membrane]
s_3295	monolysocardiolipin (1-16:1, 2-18:1, 4-18:1) [mitochondrial membrane]
s_3296	phosphatidylcholine (1-16:0, 2-16:1) [mitochondrial membrane]
s_3297	1-acylglycerophosphocholine (16:0) [mitochondrial membrane]
s_3298	phosphatidylcholine (1-16:1, 2-16:1) [mitochondrial membrane]
s_3299	1-acylglycerophosphocholine (16:1) [mitochondrial membrane]
s_3300	phosphatidylcholine (1-18:0, 2-16:1) [mitochondrial membrane]
s_3301	1-acylglycerophosphocholine (18:0) [mitochondrial membrane]
s_3302	phosphatidylcholine (1-18:1, 2-16:1) [mitochondrial membrane]
s_3303	1-acylglycerophosphocholine (18:1) [mitochondrial membrane]
s_3304	phosphatidylcholine (1-16:0, 2-18:1) [mitochondrial membrane]
s_3305	phosphatidylcholine (1-16:1, 2-18:1) [mitochondrial membrane]
s_3306	phosphatidylcholine (1-18:0, 2-18:1) [mitochondrial membrane]
s_3307	phosphatidylcholine (1-18:1, 2-18:1) [mitochondrial membrane]
s_3308	cardiolipin (1-18:1, 2-18:1, 3-16:0, 4-16:1) [mitochondrial membrane]
s_3309	cardiolipin (1-18:1, 2-18:1, 3-16:1, 4-16:1) [mitochondrial membrane]
s_3310	cardiolipin (1-18:1, 2-18:1, 3-18:0, 4-16:1) [mitochondrial membrane]
s_3311	cardiolipin (1-18:1, 2-18:1, 3-18:1, 4-16:1) [mitochondrial membrane]
s_3312	cardiolipin (1-18:1, 2-18:1, 3-16:0, 4-18:1) [mitochondrial membrane]
s_3313	cardiolipin (1-18:1, 2-18:1, 3-16:1, 4-18:1) [mitochondrial membrane]
s_3314	cardiolipin (1-16:0, 2-16:1, 3-18:1, 4-18:1) [mitochondrial membrane]
s_3315	cardiolipin (1-16:1, 2-16:1, 3-18:1, 4-18:1) [mitochondrial membrane]
s_3316	cardiolipin (1-18:0, 2-16:1, 3-18:1, 4-18:1) [mitochondrial membrane]
s_3317	cardiolipin (1-18:1, 2-16:1, 3-18:1, 4-18:1) [mitochondrial membrane]
s_3318	cardiolipin (1-16:0, 2-18:1, 3-18:1, 4-18:1) [mitochondrial membrane]
s_3319	cardiolipin (1-16:1, 2-18:1, 3-18:1, 4-18:1) [mitochondrial membrane]
s_3320	palmitoleoyl-CoA [mitochondrial membrane]	C37H60N7O17P3S
s_3321	coenzyme A [mitochondrial membrane]	C21H32N7O16P3S
s_3322	oleoyl-CoA [mitochondrial membrane]	C39H64N7O17P3S
s_3323	1-phosphatidyl-1D-myo-inositol (1-16:0, 2-16:1) [cell envelope]
s_3324	ADP [cell envelope]	C10H12N5O10P2
s_3325	1-phosphatidyl-1D-myo-inositol 4-phosphate (1-16:0, 2-16:1) [cell envelope]
s_3326	1-phosphatidyl-1D-myo-inositol (1-16:1, 2-16:1) [cell envelope]
s_3327	1-phosphatidyl-1D-myo-inositol 4-phosphate (1-16:1, 2-16:1) [cell envelope]
s_3328	1-phosphatidyl-1D-myo-inositol (1-18:0, 2-16:1) [cell envelope]
s_3329	1-phosphatidyl-1D-myo-inositol 4-phosphate (1-18:0, 2-16:1) [cell envelope]
s_3330	1-phosphatidyl-1D-myo-inositol (1-18:1, 2-16:1) [cell envelope]
s_3331	1-phosphatidyl-1D-myo-inositol 4-phosphate (1-18:1, 2-16:1) [cell envelope]
s_3332	1-phosphatidyl-1D-myo-inositol (1-16:0, 2-18:1) [cell envelope]
s_3333	1-phosphatidyl-1D-myo-inositol 4-phosphate (1-16:0, 2-18:1) [cell envelope]
s_3334	1-phosphatidyl-1D-myo-inositol (1-16:1, 2-18:1) [cell envelope]
s_3335	1-phosphatidyl-1D-myo-inositol 4-phosphate (1-16:1, 2-18:1) [cell envelope]
s_3336	1-phosphatidyl-1D-myo-inositol (1-18:0, 2-18:1) [cell envelope]
s_3337	1-phosphatidyl-1D-myo-inositol 4-phosphate (1-18:0, 2-18:1) [cell envelope]
s_3338	1-phosphatidyl-1D-myo-inositol (1-18:1, 2-18:1) [cell envelope]
s_3339	1-phosphatidyl-1D-myo-inositol 4-phosphate (1-18:1, 2-18:1) [cell envelope]
s_3340	1-phosphatidyl-1D-myo-inositol (1-16:0, 2-16:1) [vacuolar membrane]
s_3341	ATP [vacuolar membrane]	C10H12N5O13P3
s_3342	ADP [vacuolar membrane]	C10H12N5O10P2
s_3343	1-phosphatidyl-1D-myo-inositol 4-phosphate (1-16:0, 2-16:1) [vacuolar membrane]
s_3344	1-phosphatidyl-1D-myo-inositol (1-16:1, 2-16:1) [vacuolar membrane]
s_3345	1-phosphatidyl-1D-myo-inositol 4-phosphate (1-16:1, 2-16:1) [vacuolar membrane]
s_3346	1-phosphatidyl-1D-myo-inositol (1-18:0, 2-16:1) [vacuolar membrane]
s_3347	1-phosphatidyl-1D-myo-inositol 4-phosphate (1-18:0, 2-16:1) [vacuolar membrane]
s_3348	1-phosphatidyl-1D-myo-inositol (1-18:1, 2-16:1) [vacuolar membrane]
s_3349	1-phosphatidyl-1D-myo-inositol 4-phosphate (1-18:1, 2-16:1) [vacuolar membrane]
s_3350	1-phosphatidyl-1D-myo-inositol (1-16:0, 2-18:1) [vacuolar membrane]
s_3351	1-phosphatidyl-1D-myo-inositol 4-phosphate (1-16:0, 2-18:1) [vacuolar membrane]
s_3352	1-phosphatidyl-1D-myo-inositol (1-16:1, 2-18:1) [vacuolar membrane]
s_3353	1-phosphatidyl-1D-myo-inositol 4-phosphate (1-16:1, 2-18:1) [vacuolar membrane]
s_3354	1-phosphatidyl-1D-myo-inositol (1-18:0, 2-18:1) [vacuolar membrane]
s_3355	1-phosphatidyl-1D-myo-inositol 4-phosphate (1-18:0, 2-18:1) [vacuolar membrane]
s_3356	1-phosphatidyl-1D-myo-inositol (1-18:1, 2-18:1) [vacuolar membrane]
s_3357	1-phosphatidyl-1D-myo-inositol 4-phosphate (1-18:1, 2-18:1) [vacuolar membrane]
s_3358	1-phosphatidyl-1D-myo-inositol (1-16:0, 2-16:1) [Golgi membrane]
s_3359	ATP [Golgi membrane]	C10H12N5O13P3
s_3360	ADP [Golgi membrane]	C10H12N5O10P2
s_3361	1-phosphatidyl-1D-myo-inositol 4-phosphate (1-16:0, 2-16:1) [Golgi membrane]
s_3362	1-phosphatidyl-1D-myo-inositol (1-16:1, 2-16:1) [Golgi membrane]
s_3363	1-phosphatidyl-1D-myo-inositol 4-phosphate (1-16:1, 2-16:1) [Golgi membrane]
s_3364	1-phosphatidyl-1D-myo-inositol (1-18:0, 2-16:1) [Golgi membrane]
s_3365	1-phosphatidyl-1D-myo-inositol 4-phosphate (1-18:0, 2-16:1) [Golgi membrane]
s_3366	1-phosphatidyl-1D-myo-inositol (1-18:1, 2-16:1) [Golgi membrane]
s_3367	1-phosphatidyl-1D-myo-inositol 4-phosphate (1-18:1, 2-16:1) [Golgi membrane]
s_3368	1-phosphatidyl-1D-myo-inositol (1-16:0, 2-18:1) [Golgi membrane]
s_3369	1-phosphatidyl-1D-myo-inositol 4-phosphate (1-16:0, 2-18:1) [Golgi membrane]
s_3370	1-phosphatidyl-1D-myo-inositol (1-16:1, 2-18:1) [Golgi membrane]
s_3371	1-phosphatidyl-1D-myo-inositol 4-phosphate (1-16:1, 2-18:1) [Golgi membrane]
s_3372	1-phosphatidyl-1D-myo-inositol (1-18:0, 2-18:1) [Golgi membrane]
s_3373	1-phosphatidyl-1D-myo-inositol 4-phosphate (1-18:0, 2-18:1) [Golgi membrane]
s_3374	1-phosphatidyl-1D-myo-inositol (1-18:1, 2-18:1) [Golgi membrane]
s_3375	1-phosphatidyl-1D-myo-inositol 4-phosphate (1-18:1, 2-18:1) [Golgi membrane]
s_3376	1-phosphatidyl-1D-myo-inositol (1-16:0, 2-16:1) [nucleus]
s_3377	1-phosphatidyl-1D-myo-inositol 4-phosphate (1-16:0, 2-16:1) [nucleus]
s_3378	1-phosphatidyl-1D-myo-inositol (1-16:1, 2-16:1) [nucleus]
s_3379	1-phosphatidyl-1D-myo-inositol 4-phosphate (1-16:1, 2-16:1) [nucleus]
s_3380	1-phosphatidyl-1D-myo-inositol (1-18:0, 2-16:1) [nucleus]
s_3381	1-phosphatidyl-1D-myo-inositol 4-phosphate (1-18:0, 2-16:1) [nucleus]
s_3382	1-phosphatidyl-1D-myo-inositol (1-18:1, 2-16:1) [nucleus]
s_3383	1-phosphatidyl-1D-myo-inositol 4-phosphate (1-18:1, 2-16:1) [nucleus]
s_3384	1-phosphatidyl-1D-myo-inositol (1-16:0, 2-18:1) [nucleus]
s_3385	1-phosphatidyl-1D-myo-inositol 4-phosphate (1-16:0, 2-18:1) [nucleus]
s_3386	1-phosphatidyl-1D-myo-inositol (1-16:1, 2-18:1) [nucleus]
s_3387	1-phosphatidyl-1D-myo-inositol 4-phosphate (1-16:1, 2-18:1) [nucleus]
s_3388	1-phosphatidyl-1D-myo-inositol (1-18:0, 2-18:1) [nucleus]
s_3389	1-phosphatidyl-1D-myo-inositol 4-phosphate (1-18:0, 2-18:1) [nucleus]
s_3390	1-phosphatidyl-1D-myo-inositol (1-18:1, 2-18:1) [nucleus]
s_3391	1-phosphatidyl-1D-myo-inositol 4-phosphate (1-18:1, 2-18:1) [nucleus]
s_3392	1-phosphatidyl-1D-myo-inositol 3-phosphate (1-16:0, 2-16:1) [vacuolar membrane]
s_3393	1-phosphatidyl-1D-myo-inositol 3-phosphate (1-16:1, 2-16:1) [vacuolar membrane]
s_3394	1-phosphatidyl-1D-myo-inositol 3-phosphate (1-18:0, 2-16:1) [vacuolar membrane]
s_3395	1-phosphatidyl-1D-myo-inositol 3-phosphate (1-18:1, 2-16:1) [vacuolar membrane]
s_3396	1-phosphatidyl-1D-myo-inositol 3-phosphate (1-16:0, 2-18:1) [vacuolar membrane]
s_3397	1-phosphatidyl-1D-myo-inositol 3-phosphate (1-16:1, 2-18:1) [vacuolar membrane]
s_3398	1-phosphatidyl-1D-myo-inositol 3-phosphate (1-18:0, 2-18:1) [vacuolar membrane]
s_3399	1-phosphatidyl-1D-myo-inositol 3-phosphate (1-18:1, 2-18:1) [vacuolar membrane]
s_3400	1-phosphatidyl-1D-myo-inositol 4,5-bisphosphate (1-16:0, 2-16:1) [nucleus]
s_3401	1-phosphatidyl-1D-myo-inositol 4,5-bisphosphate (1-16:1, 2-16:1) [nucleus]
s_3402	1-phosphatidyl-1D-myo-inositol 4,5-bisphosphate (1-18:0, 2-16:1) [nucleus]
s_3403	1-phosphatidyl-1D-myo-inositol 4,5-bisphosphate (1-18:1, 2-16:1) [nucleus]
s_3404	1-phosphatidyl-1D-myo-inositol 4,5-bisphosphate (1-16:0, 2-18:1) [nucleus]
s_3405	1-phosphatidyl-1D-myo-inositol 4,5-bisphosphate (1-16:1, 2-18:1) [nucleus]
s_3406	1-phosphatidyl-1D-myo-inositol 4,5-bisphosphate (1-18:0, 2-18:1) [nucleus]
s_3407	1-phosphatidyl-1D-myo-inositol 4,5-bisphosphate (1-18:1, 2-18:1) [nucleus]
s_3408	1-phosphatidyl-1D-myo-inositol 4,5-bisphosphate (1-16:0, 2-16:1) [cell envelope]
s_3409	1-phosphatidyl-1D-myo-inositol 4,5-bisphosphate (1-16:1, 2-16:1) [cell envelope]
s_3410	1-phosphatidyl-1D-myo-inositol 4,5-bisphosphate (1-18:0, 2-16:1) [cell envelope]
s_3411	1-phosphatidyl-1D-myo-inositol 4,5-bisphosphate (1-18:1, 2-16:1) [cell envelope]
s_3412	1-phosphatidyl-1D-myo-inositol 4,5-bisphosphate (1-16:0, 2-18:1) [cell envelope]
s_3413	1-phosphatidyl-1D-myo-inositol 4,5-bisphosphate (1-16:1, 2-18:1) [cell envelope]
s_3414	1-phosphatidyl-1D-myo-inositol 4,5-bisphosphate (1-18:0, 2-18:1) [cell envelope]
s_3415	1-phosphatidyl-1D-myo-inositol 4,5-bisphosphate (1-18:1, 2-18:1) [cell envelope]
s_3416	1-phosphatidyl-1D-myo-inositol 3,5-bisphosphate (1-16:0, 2-16:1) [vacuolar membrane]
s_3417	1-phosphatidyl-1D-myo-inositol 3,5-bisphosphate (1-16:1, 2-16:1) [vacuolar membrane]
s_3418	1-phosphatidyl-1D-myo-inositol 3,5-bisphosphate (1-18:0, 2-16:1) [vacuolar membrane]
s_3419	1-phosphatidyl-1D-myo-inositol 3,5-bisphosphate (1-18:1, 2-16:1) [vacuolar membrane]
s_3420	1-phosphatidyl-1D-myo-inositol 3,5-bisphosphate (1-16:0, 2-18:1) [vacuolar membrane]
s_3421	1-phosphatidyl-1D-myo-inositol 3,5-bisphosphate (1-16:1, 2-18:1) [vacuolar membrane]
s_3422	1-phosphatidyl-1D-myo-inositol 3,5-bisphosphate (1-18:0, 2-18:1) [vacuolar membrane]
s_3423	1-phosphatidyl-1D-myo-inositol 3,5-bisphosphate (1-18:1, 2-18:1) [vacuolar membrane]
s_3424	1-acylglycerophosphoethanolamine (16:0) [endoplasmic reticulum membrane]
s_3425	1-acylglycerophosphoethanolamine (16:1) [endoplasmic reticulum membrane]
s_3426	1-acylglycerophosphoethanolamine (18:0) [endoplasmic reticulum membrane]
s_3427	1-acylglycerophosphoethanolamine (18:1) [endoplasmic reticulum membrane]
s_3428	1-acylglycerophosphocholine (16:0) [endoplasmic reticulum membrane]
s_3429	1-acylglycerophosphocholine (16:1) [endoplasmic reticulum membrane]
s_3430	1-acylglycerophosphocholine (18:0) [endoplasmic reticulum membrane]
s_3431	1-acylglycerophosphocholine (18:1) [endoplasmic reticulum membrane]
s_3432	episterol [endoplasmic reticulum membrane]	C28H46O
s_3433	episteryl oleate [endoplasmic reticulum membrane]	C46H78O2
s_3434	episteryl palmitoleate [endoplasmic reticulum membrane]	C44H74O2
s_3435	fecosterol [endoplasmic reticulum membrane]	C28H46O
s_3436	fecosteryl oleate [endoplasmic reticulum membrane]	C46H78O2
s_3437	fecosteryl palmitoleate [endoplasmic reticulum membrane]	C44H74O2
s_3438	lanosterol [endoplasmic reticulum membrane]	C30H50O
s_3439	lanosteryl oleate [endoplasmic reticulum membrane]	C48H82O2
s_3440	lanosteryl palmitoleate [endoplasmic reticulum membrane]	C46H78O2
s_3441	ergosterol [endoplasmic reticulum membrane]	C28H44O
s_3442	ergosteryl oleate [endoplasmic reticulum membrane]	C46H76O2
s_3443	ergosteryl palmitoleate [endoplasmic reticulum membrane]	C44H72O2
s_3444	zymosterol [endoplasmic reticulum membrane]	C27H44O
s_3445	zymosteryl oleate [endoplasmic reticulum membrane]	C45H76O2
s_3446	zymosteryl palmitoleate [endoplasmic reticulum membrane]	C43H72O2
s_3447	sn-glycero-3-phosphocholine [endoplasmic reticulum membrane]	C8H21NO6P
s_3448	phosphatidylcholine (1-16:0, 2-16:1) [cell envelope]
s_3449	H2O [cell envelope]	H2O
s_3450	1-acylglycerophosphocholine (16:0) [cell envelope]
s_3451	palmitoleate [cell envelope]	C16H29O2
s_3452	phosphatidylcholine (1-16:1, 2-16:1) [cell envelope]
s_3453	1-acylglycerophosphocholine (16:1) [cell envelope]
s_3454	phosphatidylcholine (1-18:0, 2-16:1) [cell envelope]
s_3455	1-acylglycerophosphocholine (18:0) [cell envelope]
s_3456	phosphatidylcholine (1-18:1, 2-16:1) [cell envelope]
s_3457	1-acylglycerophosphocholine (18:1) [cell envelope]
s_3458	phosphatidylcholine (1-16:0, 2-18:1) [cell envelope]
s_3459	oleate [cell envelope]	C18H33O2
s_3460	phosphatidylcholine (1-16:1, 2-18:1) [cell envelope]
s_3461	phosphatidylcholine (1-18:0, 2-18:1) [cell envelope]
s_3462	phosphatidylcholine (1-18:1, 2-18:1) [cell envelope]
s_3463	palmitate [cell envelope]	C16H31O2
s_3464	stearate [cell envelope]	C18H35O2
s_3465	phosphatidylethanolamine (1-16:0, 2-16:1) [cell envelope]
s_3466	1-acylglycerophosphoethanolamine (16:0) [cell envelope]
s_3467	phosphatidylethanolamine (1-16:1, 2-16:1) [cell envelope]
s_3468	1-acylglycerophosphoethanolamine (16:1) [cell envelope]
s_3469	phosphatidylethanolamine (1-18:0, 2-16:1) [cell envelope]
s_3470	1-acylglycerophosphoethanolamine (18:0) [cell envelope]
s_3471	phosphatidylethanolamine (1-18:1, 2-16:1) [cell envelope]
s_3472	1-acylglycerophosphoethanolamine (18:1) [cell envelope]
s_3473	phosphatidylethanolamine (1-16:0, 2-18:1) [cell envelope]
s_3474	phosphatidylethanolamine (1-16:1, 2-18:1) [cell envelope]
s_3475	phosphatidylethanolamine (1-18:0, 2-18:1) [cell envelope]
s_3476	phosphatidylethanolamine (1-18:1, 2-18:1) [cell envelope]
s_3477	sn-glycero-3-phosphoethanolamine [cell envelope]
s_3478	phosphatidyl-L-serine (1-16:0, 2-16:1) [cell envelope]
s_3479	1-acylglycerophosphoserine (16:0) [cell envelope]
s_3480	phosphatidyl-L-serine (1-16:1, 2-16:1) [cell envelope]
s_3481	1-acylglycerophosphoserine (16:1) [cell envelope]
s_3482	phosphatidyl-L-serine (1-18:0, 2-16:1) [cell envelope]
s_3483	1-acylglycerophosphoserine (18:0) [cell envelope]
s_3484	phosphatidyl-L-serine (1-18:1, 2-16:1) [cell envelope]
s_3485	1-acylglycerophosphoserine (18:1) [cell envelope]
s_3486	phosphatidyl-L-serine (1-16:0, 2-18:1) [cell envelope]
s_3487	phosphatidyl-L-serine (1-16:1, 2-18:1) [cell envelope]
s_3488	phosphatidyl-L-serine (1-18:0, 2-18:1) [cell envelope]
s_3489	phosphatidyl-L-serine (1-18:1, 2-18:1) [cell envelope]
s_3490	sn-glycero-3-phosphoserine [cell envelope]
s_3491	1-acylglycerophosphoinositol (16:0) [cell envelope]
s_3492	1-acylglycerophosphoinositol (16:1) [cell envelope]
s_3493	1-acylglycerophosphoinositol (18:0) [cell envelope]
s_3494	1-acylglycerophosphoinositol (18:1) [cell envelope]
s_3495	1-(sn-glycero-3-phospho)-1D-myo-inositol [cell envelope]	C9H18O11P
[truncated: 221 more rows]
