# Supplementary material for: Proteome allocations change linearly with the specific growth rate of Saccharomyces cerevisiae under glucose limitation
Source: Nat Commun. 2022 May 20;13:2819. doi: 10.1038/s41467-022-30513-2 (PMC9122918; doi:10.1038/s41467-022-30513-2)
Supplement: Supplementary file 8 — Supplementary Software [file 41467_2022_30513_MOESM8_ESM.zip › NCOMMS-21-15807B_supp-soft/Code_10_Pearson correlation analysis functional groups level/Group_comparison_between_proeome_and_transcriptome.xlsx]

## Sheet: Sheet1
Ribosome		Translation		Glycolysis		Mitochondial		Amino acid		Energy		Lipid		Chaperon		Nucleotide		Stress		ER		Transcription		Other
proteome	transcriptome	proteome	transcriptome	proteome	transcriptome	proteome	transcriptome	proteome	transcriptome	proteome	transcriptome	proteome	transcriptome	proteome	transcriptome	proteome	transcriptome	proteome	transcriptome	proteome	transcriptome	proteome	transcriptome	proteome	transcriptome
0.0878927		0.13754	0.122846	0.0967106	0.0252013	0.112327	0.132262	0.0830495	0.0250249	0.0131754		0.0884553	0.0262203	0.134471	0.038234	0.0268859		0.0329471		0.0262059		0.0145817		0.179094
0.0922886		0.142098	0.134379	0.095461	0.0291944	0.118159	0.134516	0.0927663	0.0286139	0.0129783		0.0932855	0.0316175	0.120068	0.0394102	0.0281324		0.0327827		0.0255761		0.0142671		0.171539
0.109464		0.167357	0.143906	0.0716447	0.0251152	0.12905	0.137783	0.112844	0.0337657	0.0133317		0.0941519	0.0370795	0.0838236	0.0319932	0.0308915		0.0321064		0.0252651		0.015313		0.174876
0.120864		0.183249	0.161603	0.0623044	0.0202981	0.134392	0.141603	0.118466	0.036136	0.0135073		0.0938039	0.0347131	0.0706084	0.0237512	0.0317475		0.0305182		0.0240642		0.0151485		0.176728
0.132976		0.201473	0.174745	0.0492418	0.012179	0.142776	0.153165	0.12344	0.0381534	0.0138528		0.0887338	0.0294838	0.0574659	0.0135543	0.032732		0.028183		0.0225626		0.0148852		0.178536
0.144789		0.216755	0.204943	0.0453211	0.00981083	0.148626	0.161184	0.126854	0.0383916	0.0135588		0.0806525	0.024611	0.0526461	0.010998	0.0332518		0.0257972		0.0205786		0.014635		0.178371
0.1492		0.225725	0.177918	0.0473834	0.00863534	0.151668	0.175863	0.132124	0.0383268	0.0134337		0.06178	0.0225335	0.0535507	0.0113336	0.0338448		0.0250669		0.0200067		0.0144012		0.177223
0.167769		0.24879	0.214007	0.048655	0.00900474	0.144049	0.172189	0.134208	0.0368532	0.0137108		0.0462968	0.0196387	0.0541739	0.011327	0.0347061		0.0241443		0.0187808		0.0147486		0.178575
0.177325		0.260735	0.237911	0.0504775	0.0096914	0.132853	0.168683	0.134048	0.0380847	0.014084		0.0428808	0.0195434	0.0526082	0.0115008	0.0357265		0.0225919		0.0187975		0.0149541		0.18329
		0.965209		0.929963		0.823582		0.965331				0.886128		0.94998

## Sheet: Proteins
Translation	Glycolysis	Mitochondria	AminoAcids	Lipid	Chaperone
0.13754	0.0967106	0.112327	0.0830495	0.0884553	0.134471
0.142098	0.095461	0.118159	0.0927663	0.0932855	0.120068
0.167357	0.0716447	0.12905	0.112844	0.0941519	0.0838236
0.183249	0.0623044	0.134392	0.118466	0.0938039	0.0706084
0.201473	0.0492418	0.142776	0.12344	0.0887338	0.0574659
0.216755	0.0453211	0.148626	0.126854	0.0806525	0.0526461
0.225725	0.0473834	0.151668	0.132124	0.06178	0.0535507
0.24879	0.048655	0.144049	0.134208	0.0462968	0.0541739
0.260735	0.0504775	0.132853	0.134048	0.0428808	0.0526082

## Sheet: mRNAs
Translation	Glycolysis	Mitochondria	AminoAcids	Lipid	Chaperone
0.0852904	0.0389331	0.138834	0.0460581	0.0467275	0.0534658
0.0885345	0.042054	0.136188	0.0493582	0.0541965	0.0514504
0.0911226	0.0352	0.138913	0.0564144	0.0602643	0.0402591
0.101586	0.028823	0.146017	0.0609672	0.0563568	0.0311871
0.111831	0.0180426	0.166059	0.0655751	0.0487999	0.0201898
0.127204	0.0147043	0.172515	0.0662224	0.0403056	0.0169579
0.113827	0.0131934	0.18822	0.0671199	0.0371566	0.017646
0.130257	0.0134552	0.17983	0.0643693	0.0308704	0.0174299
0.139006	0.0141059	0.171066	0.0648217	0.0296807	0.0171696
