# Supplementary material for: Proteome allocations change linearly with the specific growth rate of Saccharomyces cerevisiae under glucose limitation
Source: Nat Commun. 2022 May 20;13:2819. doi: 10.1038/s41467-022-30513-2 (PMC9122918; doi:10.1038/s41467-022-30513-2)
Supplement: Supplementary file 8 — Supplementary Software [file 41467_2022_30513_MOESM8_ESM.zip › NCOMMS-21-15807B_supp-soft/Code_11-BayesianInferenceScript/CChemostatsBayesModelData-withmacro.xlsm]

## Sheet: Model
Rxn_name	Rxn_description	Formula	Genes	Pathway	Notes	Reaction
r_0534	hexokinase (D-glucose:ATP)	s_0434 + s_0563 <=> s_0394 + s_0568 + s_0794	YCL040W OR YFR053C OR YGL253W	EMP	1	ATP [cytoplasm] + D-glucose [cytoplasm] -> ADP [cytoplasm] + D-glucose 6-phosphate [cytoplasm] + H+ [cytoplasm]
r_0467	glucose-6-phosphate isomerase	s_0568 <=> s_0557	YBR196C	EMP	2	D-glucose 6-phosphate [cytoplasm] <=> D-fructose 6-phosphate [cytoplasm]
r_0886	phosphofructokinase	s_0434 + s_0557 <=> s_0394 + s_0555 + s_0794	(YGR240C AND YMR205C)	EMP	3	ATP [cytoplasm] + D-fructose 6-phosphate [cytoplasm] -> ADP [cytoplasm] + D-fructose 1,6-bisphosphate [cytoplasm] + H+ [cytoplasm]
r_0450	fructose-bisphosphate aldolase	s_0555 <=> s_0629 + s_0764	YKL060C	EMP	4	D-fructose 1,6-bisphosphate [cytoplasm] <=> dihydroxyacetone phosphate [cytoplasm] + glyceraldehyde 3-phosphate [cytoplasm]
r_1054	triose-phosphate isomerase	s_0629 <=> s_0764	YDR050C	EMP	5	dihydroxyacetone phosphate [cytoplasm] <=> glyceraldehyde 3-phosphate [cytoplasm]
r_0486	glyceraldehyde-3-phosphate dehydrogenase	s_0764 + s_1198 + s_1322 <=> s_0075 + s_0794 + s_1203	YGR192C OR YJL052W OR YJR009C	EMP	6	glyceraldehyde 3-phosphate [cytoplasm] + NAD [cytoplasm] + phosphate [cytoplasm] <=> 1,3-bisphospho-D-glycerate [cytoplasm] + H+ [cytoplasm] + NADH [cytoplasm]
r_0892	phosphoglycerate kinase	s_0075 + s_0394 <=> s_0260 + s_0434	YCR012W	EMP	7	1,3-bisphospho-D-glycerate [cytoplasm] + ADP [cytoplasm] <=> 3-phosphoglycerate [cytoplasm] + ATP [cytoplasm]
r_0893	phosphoglycerate mutase	s_0260 <=> s_0188	YKL152C	EMP	8	3-phosphoglycerate [cytoplasm] <=> 2-phospho-D-glyceric acid [cytoplasm]
r_0366	enolase	s_0188 <=> s_0803 + s_1360	YGR254W OR YHR174W	EMP	9	2-phospho-D-glyceric acid [cytoplasm] <=> H2O [cytoplasm] + phosphoenolpyruvate [cytoplasm]
r_0962	pyruvate kinase	s_0394 + s_0794 + s_1360 <=> s_0434 + s_1399	YAL038W OR YOR347C	EMP	10	ADP [cytoplasm] + H+ [cytoplasm] + phosphoenolpyruvate [cytoplasm] -> ATP [cytoplasm] + pyruvate [cytoplasm]
r_0466	glucose 6-phosphate dehydrogenase	s_0568 + s_1207 <=> s_0335 + s_0794 + s_1212	YNL241C	PPP	1	D-glucose 6-phosphate [cytoplasm] + NADP(+) [cytoplasm] -> 6-O-phosphono-D-glucono-1,5-lactone [cytoplasm] + H+ [cytoplasm] + NADPH [cytoplasm]
r_0091	6-phosphogluconolactonase	s_0335 + s_0803 <=> s_0340 + s_0794	YGR248W OR YHR163W	PPP	2	6-O-phosphono-D-glucono-1,5-lactone [cytoplasm] + H2O [cytoplasm] -> 6-phospho-D-gluconate [cytoplasm] + H+ [cytoplasm]
r_0889	phosphogluconate dehydrogenase	s_0340 + s_1207 <=> s_0456 + s_0577 + s_1212	YGR256W OR YHR183W	PPP	3	6-phospho-D-gluconate [cytoplasm] + NADP(+) [cytoplasm] -> carbon dioxide [cytoplasm] + D-ribulose 5-phosphate [cytoplasm] + NADPH [cytoplasm]
r_0984	ribulose 5-phosphate 3-epimerase	s_0577 <=> s_0581	YJL121C	PPP	4	D-ribulose 5-phosphate [cytoplasm] <=> D-xylulose 5-phosphate [cytoplasm]
r_0982	ribose-5-phosphate isomerase	s_0577 <=> s_1408	YOR095C	PPP	5	D-ribulose 5-phosphate [cytoplasm] <=> ribose-5-phosphate [cytoplasm]
r_1049	transketolase 1	s_0581 + s_1408 <=> s_0764 + s_1427	YBR117C OR YPR074C	PPP	6	D-xylulose 5-phosphate [cytoplasm] + ribose-5-phosphate [cytoplasm] <=> glyceraldehyde 3-phosphate [cytoplasm] + sedoheptulose 7-phosphate [cytoplasm]
r_1048	transaldolase	s_0764 + s_1427 <=> s_0551 + s_0557	YLR354C	PPP	7	glyceraldehyde 3-phosphate [cytoplasm] + sedoheptulose 7-phosphate [cytoplasm] <=> D-erythrose 4-phosphate [cytoplasm] + D-fructose 6-phosphate [cytoplasm]
r_1050	transketolase 2	s_0551 + s_0581 <=> s_0557 + s_0764	YBR117C OR YPR074C	PPP	8	D-erythrose 4-phosphate [cytoplasm] + D-xylulose 5-phosphate [cytoplasm] <=> D-fructose 6-phosphate [cytoplasm] + glyceraldehyde 3-phosphate [cytoplasm]
r_0958	pyruvate carboxylase	s_0434 + s_0445 + s_1399 <=> s_0394 + s_0794 + s_1271 + s_1322	YBR218C OR YGL062W	TCA	1	ATP [cytoplasm] + bicarbonate [cytoplasm] + pyruvate [cytoplasm] -> ADP [cytoplasm] + H+ [cytoplasm] + oxaloacetate [cytoplasm] + phosphate [cytoplasm]
r_0300	citrate synthase	s_0376 + s_0807 + s_1273 <=> s_0524 + s_0532 + s_0799	YNR001C OR YPR001W	TCA	2	acetyl-CoA [mitochondrion] + H2O [mitochondrion] + oxaloacetate [mitochondrion] -> citrate [mitochondrion] + coenzyme A [mitochondrion] + H+ [mitochondrion]
r_0302	citrate to cis-aconitate(3-)	s_0524 <=> s_0517 + s_0807	YLR304C	TCA	3	citrate [mitochondrion] <=> cis-aconitate [mitochondrion] + H2O [mitochondrion]
r_0280	cis-aconitate(3-) to isocitrate	s_0517 + s_0807 <=> s_0941	YLR304C	TCA	4	cis-aconitate [mitochondrion] + H2O [mitochondrion] <=> isocitrate [mitochondrion]
r_0658	isocitrate dehydrogenase (NAD+)	s_0941 + s_1200 <=> s_0182 + s_0460 + s_1205	(YNL037C AND YOR136W)	TCA	5	isocitrate [mitochondrion] + NAD [mitochondrion] -> 2-oxoglutarate [mitochondrion] + carbon dioxide [mitochondrion] + NADH [mitochondrion]
r_0831	oxoglutarate dehydrogenase (dihydrolipoamide S-succinyltransferase)	s_0532 + s_1200 + s_0182 +s_0799 <=> s_1205 + s_0460 + s_1464	(YDR148C AND YFL018C AND YIL125W)	TCA	6	coenzyme A [mitochondrion] + NAD [mitochondrion] + 2-oxoglutarate [mitochondrion] + H+[mitochondrion] -> NADH [mitochondrion] + carbon dioxide [mitochondrion] + succinyl-CoA [mitochondrion]
r_1022	succinate-CoA ligase (ADP-forming)	s_0397 + s_1326 + s_1464 <=> s_0437 + s_0532 + s_1460	(YGR244C AND YOR142W)	TCA	7	ADP [mitochondrion] + phosphate [mitochondrion] + succinyl-CoA [mitochondrion] -> ATP [mitochondrion] + coenzyme A [mitochondrion] + succinate [mitochondrion]
r_1021	succinate dehydrogenase (ubiquinone-6)	s_1460 + s_1537 <=> s_0727 + s_1535	(YDR178W AND YJL045W AND YKL141W AND YLL041C) OR (YDR178W AND YKL141W AND YKL148C AND YLL041C)	TCA	8	succinate [mitochondrion] + ubiquinone-6 [mitochondrion] <=> fumarate [mitochondrion] + ubiquinol-6 [mitochondrion]
r_0451	fumarase	s_0727 + s_0807 <=> s_0068	YPL262W	TCA	9	fumarate [mitochondrion] + H2O [mitochondrion] <=> (S)-malate [mitochondrion]
r_0713	malate dehydrogenase	s_0068 + s_1200 <=> s_0799 + s_1205 + s_1273	YKL085W	TCA	10	(S)-malate [mitochondrion] + NAD [mitochondrion] <=> H+ [mitochondrion] + NADH [mitochondrion] + oxaloacetate [mitochondrion]

## Sheet: MetaboliteNameConversion
MetId	MetName	MetOrderId
s_0001	(1->3)-beta-D-glucan	0
s_0002	(1->3)-beta-D-glucan	0
s_0003	(1->3)-beta-D-glucan	0
s_0004	(1->6)-beta-D-glucan	0
s_0006	(2-amino-4-hydroxy-7,8-dihydropteridin-6-yl)methyl trihydrogen diphosphate	0
s_0007	(2E)-3-(methoxycarbonyl)pent-2-enedioic acid	0
s_0008	(2R,3R)-2,3-dihydroxy-3-methylpentanoate	0
s_0009	(2R,3S)-3-isopropylmalate	0
s_0010	(2S)-2-isopropyl-3-oxosuccinate	0
s_0011	(2S)-2-isopropyl-3-oxosuccinate	0
s_0012	(2S,3R)-3-hydroxybutane-1,2,3-tricarboxylic acid	0
s_0013	(5S,6S)-di-HETE	0
s_0014	(5S,6S)-di-HETE	0
s_0015	(N(omega)-L-arginino)succinic acid	0
s_0016	(R)-2,3-dihydroxy-3-methylbutanoate	0
s_0017	(R)-4-phosphopantothenic acid	0
s_0018	(R)-5-diphosphomevalonic acid	0
s_0019	(R)-5-phosphomevalonic acid	0
s_0020	(R)-acetoin	0
s_0021	(R)-carnitine	154
s_0022	(R)-carnitine	154
s_0023	(R)-carnitine	154
s_0024	(R)-carnitine	154
s_0025	(R)-lactate	252
s_0026	(R)-lactate	252
s_0027	(R)-lactate	252
s_0028	(R)-mevalonate	274
s_0029	(R)-mevalonate	274
s_0030	(R)-pantoate	0
s_0031	(R)-pantothenate	339
s_0032	(R)-pantothenate	339
s_0033	(R)-S-lactoylglutathione	383
s_0034	(R)-S-lactoylglutathione	383
s_0035	(R,R)-2,3-butanediol	0
s_0036	(R,R)-2,3-butanediol	0
s_0037	(S)-2,3-epoxysqualene	0
s_0038	(S)-2,3-epoxysqualene	0
s_0039	(S)-2-acetyl-2-hydroxybutanoate	0
s_0042	(R)-3-hydroxydecanoyl-CoA	0
s_0045	(S)-3-hydroxyhexacosanoyl-CoA	0
s_0048	(R)-3-hydroxylauroyl-CoA	0
s_0051	(S)-3-hydroxypalmitoyl-CoA	0
s_0054	(S)-3-hydroxytetradecanoyl-CoA	0
s_0056	(S)-3-methyl-2-oxopentanoate	0
s_0058	(S)-3-methyl-2-oxopentanoate	0
s_0060	(S)-3-methyl-2-oxopentanoate	0
s_0061	(S)-dihydroorotate	173
s_0062	(S)-lactaldehyde	0
s_0063	(S)-lactate	252
s_0064	(S)-lactate	252
s_0065	(S)-lactate	252
s_0066	(S)-malate	262
s_0067	(S)-malate	262
s_0068	(S)-malate	262
s_0069	(S)-malate	262
s_0075	1,3-bisphospho-D-glycerate	0
s_0076	1-(2-carboxyphenylamino)-1-deoxy-D-ribulose 5-phosphate	0
s_0077	1-(5-phospho-D-ribosyl)-5-	0
s_0078	1-(5-phosphoribosyl)-5-AMP	0
s_0079	1-(sn-glycero-3-phospho)-1D-myo-inositol	0
s_0080	1-(sn-glycero-3-phospho)-1D-myo-inositol	0
s_0084	1-acylglycerophosphocholine	0
s_0086	1-C-(indol-3-yl)glycerol 3-phosphate	0
s_0087	1-methylnicotinamide	0
s_0089	1-phosphatidyl-1D-myo-inositol	0
s_0116	1-pyrroline-3-hydroxy-5-carboxylic acid	0
s_0117	1-pyrroline-3-hydroxy-5-carboxylic acid	0
s_0118	1-pyrroline-5-carboxylate	0
s_0119	1-pyrroline-5-carboxylate	0
s_0120	10-formyl-THF	0
s_0121	10-formyl-THF	0
s_0122	14-demethyllanosterol	0
s_0123	1D-myo-inositol 1,3,4,5-tetrakisphosphate	0
s_0124	1D-myo-inositol 1,4,5,6-tetrakisphosphate	0
s_0125	1D-myo-inositol 1,4,5-trisphosphate	0
s_0126	1D-myo-inositol 1-phosphate	0
s_0127	1D-myo-inositol 1-phosphate	0
s_0129	1D-myo-inositol 3-phosphate	0
s_0131	2,3-cyclic AMP	0
s_0132	2-deoxyadenosine	55
s_0133	2-deoxyadenosine	55
s_0134	2-deoxyguanosine	58
s_0135	2-deoxyguanosine	58
s_0136	2-deoxyinosine	0
s_0137	2-deoxyinosine	0
s_0138	2-deoxyuridine	60
s_0139	2-deoxyuridine	60
s_0140	2,3-bisphospho-D-glyceric acid	0
s_0141	2,5-diamino-4-hydroxy-6-(5-phosphoribosylamino)pyrimidine	0
s_0142	2,5-diamino-6-(5-phosphono)ribitylamino-4(3H)-pyrimidinone	0
s_0143	2-(3-amino-3-carboxypropyl)-L-histidine	0
s_0144	2-	0
s_0145	2-acetamido-5-oxopentanoate	0
s_0146	2-acetyllactic acid	0
s_0147	2-amino-3-carboxymuconate-6-semialdehyde	0
s_0148	2-amino-6-(hydroxymethyl)-7,8-dihydropteridin-4-ol	0
s_0149	2-dehydropantoate	0
s_0150	2-dehydropantoate	0
s_0152	2-deoxy-D-ribose	0
s_0153	2-deoxy-D-ribose 5-phosphate	0
s_0154	2-hexaprenyl-5-hydroxy-6-methoxy-3-methyl-1,4-benzoquinone	0
s_0155	2-hexaprenyl-6-methoxy-1,4-benzoquinone	0
s_0156	2-hexaprenyl-6-methoxy-3-methyl-1,4-benzoquinone	0
s_0157	2-hexaprenyl-6-methoxyphenol	0
s_0158	2-hydroxy-3-oxobutyl phosphate	0
s_0161	2-hydroxyhexadecanal	0
s_0162	2-isopropylmalate	65
s_0163	2-isopropylmalate	65
s_0164	2-isopropylmalate	65
s_0165	2-isopropylmaleic acid	0
s_0166	2-methylbutanal	0
s_0167	2-methylbutanal	0
s_0168	2-methylbutanal	0
s_0169	2-methylbutanol	0
s_0170	2-methylbutanol	0
s_0171	2-methylbutanol	0
s_0172	2-methylbutyl acetate	0
s_0173	2-methylbutyl acetate	0
s_0174	2-methylcitrate	66
s_0176	2-oxoadipic acid	0
s_0177	2-oxoadipic acid	0
s_0178	2-oxobutanoate	0
s_0179	2-oxobutanoate	0
s_0180	2-oxoglutarate	134
s_0181	2-oxoglutarate	134
s_0182	2-oxoglutarate	134
s_0183	2-oxoglutarate	134
s_0184	2-oxoglutarate	134
s_0185	2-phenylethanol	0
s_0186	2-phenylethanol	0
s_0187	2-phenylethanol	0
s_0188	2-phospho-D-glyceric acid	75
s_0189	geranylgeranyl diphosphate	0
s_0190	farnesyl diphosphate	0
s_0191	farnesyl diphosphate	0
s_0192	3,5-cyclic AMP	0
s_0193	3,5-cyclic CMP	0
s_0194	3,5-cyclic dAMP	0
s_0195	3,5-cyclic GMP	0
s_0196	3,5-cyclic IMP	0
s_0197	3-dephospho-CoA	81
s_0200	3-dephospho-CoA	81
s_0201	3-phospho-5-adenylyl sulfate	0
s_0204	3-(4-hydroxyphenyl)pyruvate	0
s_0206	3-(4-hydroxyphenyl)pyruvate	0
s_0207	3-(imidazol-4-yl)-2-oxopropyl dihydrogen phosphate	0
s_0208	3-aminopropanal	0
s_0209	3-dehydro-4-methylzymosterol	0
s_0210	3-dehydroquinate	0
s_0211	3-dehydroshikimate	0
s_0212	3-hexaprenyl-4,5-dihydroxybenzoic acid	0
s_0213	3-hexaprenyl-4,5-dihydroxybenzoic acid	0
s_0214	3-hexaprenyl-4-hydroxy-5-methoxybenzoic acid	0
s_0215	3-hexaprenyl-4-hydroxybenzoic acid	0
s_0216	3-hexaprenyl-4-hydroxybenzoic acid	0
s_0217	3-hydroxy-2-isopropyl-4-methoxy-4-oxobutanoate	0
s_0218	3-hydroxy-3-methylglutaryl-CoA	0
s_0221	3-hydroxy-3-methylglutaryl-CoA	0
s_0222	3-hydroxy-L-kynurenine	0
s_0224	3-hydroxyanthranilate	84
s_0229	3-hydroxyoctadecanoyl-CoA	0
s_0231	3-ketosphinganine	94
s_0232	3-methyl-2-oxobutanoate	0
s_0233	3-methyl-2-oxobutanoate	0
s_0234	3-methylbutanal	0
s_0235	3-methylbutanal	0
s_0236	3-methylbutanal	0
s_0239	3-oxodecanoyl-CoA	0
s_0243	3-oxohexacosanoyl-CoA	0
s_0247	3-oxolauroyl-CoA	0
s_0250	3-oxooctadecanoyl-CoA	0
s_0253	3-oxopalmitoyl-CoA	0
s_0257	3-oxotetradecanoyl-CoA	0
s_0258	3-phospho-hydroxypyruvate	0
s_0259	3-phospho-serine	0
s_0260	3-phosphoglycerate	99
s_0261	3-phosphoshikimic acid	0
s_0262	4,4-dimethyl-5alpha-cholesta-8,14,24-trien-3beta-ol	0
s_0263	4,5-bis(diphospho)-1D-myo-inositol tetrakisphosphate	0
s_0264	4-(phosphonooxy)-L-threonine	0
s_0267	4-amino-2-methyl-5-diphosphomethylpyrimidine	0
s_0268	4-amino-2-methyl-5-phosphomethylpyrimidine	0
s_0269	4-amino-4-deoxychorismate	0
s_0270	4-amino-5-hydroxymethyl-2-methylpyrimidine	0
s_0271	4-aminobenzoate	0
s_0272	4-aminobenzoate	0
s_0273	4-aminobenzoate	0
s_0274	4-aminobutanal	0
s_0275	4-aminobutanal	0
s_0279	4-diphospho-1D-myo-inositol pentakisphosphate	0
s_0280	4-guanidinobutanamide	0
s_0281	4-guanidinobutanoic acid	0
s_0282	4-hydroxy-2-oxoglutarate	0
s_0283	4-hydroxy-2-oxoglutarate	0
s_0284	4-hydroxy-2-oxoglutarate	0
s_0285	4-hydroxy-L-threonine	0
s_0286	4-hydroxybenzoate	0
s_0287	4-hydroxybenzoate	0
s_0290	4-hydroxybenzoyl-CoA	0
s_0291	4-methyl-2-oxopentanoate	105
s_0292	4-methyl-2-oxopentanoate	105
s_0293	4-methyl-5-(2-phosphonooxyethyl)thiazole	0
s_0294	4-methylthio-2-oxobutanoate	0
s_0295	4-phospho-L-aspartate	0
s_0296	4alpha-methylzymosterol	0
s_0297	4beta-methylzymosterol-4alpha-carboxylic acid	0
s_0298	5-adenylyl sulfate	0
s_0299	5-phosphoribosyl-4-(N-succinocarboxamide)-5-aminoimidazole	0
s_0300	5-phosphoribosyl-5-aminoimidazole	0
s_0301	5-phosphoribosyl-N-formylglycineamide	0
s_0302	5-phosphoribosyl-N-formylglycineamidine	0
s_0303	5-S-methyl-5-thioadenosine	0
s_0304	5,10-methenyl-THF	0
s_0305	5,10-methenyl-THF	0
s_0306	5,10-methylenetetrahydrofolate	0
s_0307	5,10-methylenetetrahydrofolate	0
s_0308	5,6,7,8-tetrahydrofolyl-L-glutamic acid	0
s_0309	5,6-bis(diphospho)-1D-myo-inositol tetrakisphosphate	0
s_0310	5-(2-hydroxyethyl)-4-methylthiazole	107
s_0311	5-(methylsulfanyl)-2,3-dioxopentyl phosphate	0
s_0312	5-	0
s_0313	5-amino-6-(5-phosphoribitylamino)uracil	0
s_0314	5-amino-6-(D-ribitylamino)uracil	0
s_0315	5-aminolevulinate	108
s_0316	5-aminolevulinate	108
s_0317	5-aminolevulinate	108
s_0318	5-diphospho-1D-myo-inositol pentakisphosphate	0
s_0319	5-formyltetrahydrofolic acid	0
s_0320	5-formyltetrahydrofolic acid	0
s_0321	5-formyltetrahydrofolic acid	0
s_0322	5-methyltetrahydrofolate	0
s_0323	5-methyltetrahydropteroyltri-L-glutamic acid	0
s_0324	5-O-(1-carboxyvinyl)-3-phosphoshikimic acid	0
s_0325	5-phospho-ribosyl-glycineamide	0
s_0326	5-phosphoribosyl-ATP	0
s_0327	5-phosphoribosylamine	0
s_0328	6,7-dimethyl-8-(1-D-ribityl)lumazine	0
s_0329	6-(alpha-D-glucosaminyl)-1-phosphatidyl-1D-myo-inositol	0
s_0330	6-(alpha-D-glucosaminyl)-O-acyl-1-phosphatidyl-1D-myo-inositol	0
s_0331	6-(N-acetyl-alpha-D-glucosaminyl)-1-phosphatidyl-1D-myo-inositol	0
s_0332	6-	0
s_0333	6-diphospho-1D-myo-inositol pentakisphosphate	0
s_0334	6-O-	0
s_0335	6-O-phosphono-D-glucono-1,5-lactone	0
s_0337	6-O-{2-O-	0
s_0338	6-O-{alpha-D-mannosyl-(1->2)-alpha-D-mannosyl-(1->6)-2-O-	0
s_0339	6-O-{alpha-D-mannosyl-(1->6)-2-O-	0
s_0340	6-phospho-D-gluconate	115
s_0341	7,8-diaminononanoate	0
s_0342	7,8-diaminononanoate	0
s_0343	7,8-dihydroneopterin	0
s_0344	7,8-dihydroneopterin	0
s_0345	7,8-dihydroneopterin 3-phosphate	0
s_0346	7,8-dihydroneopterin 3-triphosphate	0
s_0347	7,8-dihydropteroate	0
s_0348	7,8-dihydropteroate	0
s_0349	7-phospho-2-dehydro-3-deoxy-D-arabino-heptonic acid	0
s_0350	7-phospho-2-dehydro-3-deoxy-D-arabino-heptonic acid	0
s_0352	8-amino-7-oxononanoate	0
s_0354	8-amino-7-oxononanoate	0
s_0357	9H-xanthine	0
s_0358	9H-xanthine	0
s_0359	acetaldehyde	0
s_0360	acetaldehyde	0
s_0361	acetaldehyde	0
s_0362	acetate	0
s_0363	acetate	0
s_0364	acetate	0
s_0365	acetate	0
s_0366	acetate	0
s_0367	acetoacetyl-CoA	0
s_0370	acetoacetyl-CoA	0
s_0372	acetyl-ACP	0
s_0373	acetyl-CoA	119
s_0376	acetyl-CoA	119
s_0377	acetyl-CoA	119
s_0378	acetyl-CoA	119
s_0383	adenine	121
s_0384	adenine	121
s_0385	adenine	121
s_0386	adenosine	122
s_0387	adenosine	122
s_0389	adenosine 2-phosphate	0
s_0390	adenosine 3,5-bismonophosphate	0
s_0391	adenosine 3,5-bismonophosphate	0
s_0392	adenosine 3,5-bismonophosphate	0
s_0393	adenylo-succinate	125
s_0394	ADP	126
s_0395	ADP	126
s_0397	ADP	126
s_0398	ADP	126
s_0399	ADP	126
s_0402	ADP-ribose	123
s_0403	AICAR	0
s_0404	Ala-tRNA(Ala)	0
s_0405	allantoate	0
s_0406	allantoate	0
s_0407	allantoin	130
s_0408	allantoin	130
s_0409	alpha,alpha-trehalose 6-phosphate	401
s_0410	alpha-D-galactose 1-phosphate	0
s_0411	alpha-D-glucosamine 1-phosphate	0
s_0412	alpha-D-glucosamine 6-phosphate	0
s_0413	alpha-D-glucosamine 6-phosphate	0
s_0414	alpha-D-mannosyl-beta-D-mannosyldiacetylchitobiosyldiphosphodolichol	0
s_0415	alpha-D-ribose 1-phosphate	0
s_0416	alpha-D-ribose 1-phosphate	0
s_0417	aminoacetaldehyde	0
s_0418	aminoacetone	0
s_0419	ammonium	0
s_0420	ammonium	0
s_0421	ammonium	0
s_0423	AMP	135
s_0424	AMP	135
s_0425	AMP	135
s_0426	AMP	135
s_0427	anthranilate	136
s_0428	Arg-tRNA(Arg)	0
s_0429	Arg-tRNA(Arg)	0
s_0430	Asn-tRNA(Asn)	0
s_0431	Asn-tRNA(Asn)	0
s_0432	Asp-tRNA(Asp)	0
s_0433	Asp-tRNA(Asp)	0
s_0434	ATP	421
s_0435	ATP	421
s_0437	ATP	421
s_0438	ATP	421
s_0439	ATP	421
s_0441	beta-alanine	0
s_0442	beta-D-fructose 2,6-bisphosphate	0
s_0443	beta-D-mannosyldiacetylchitobiosyldiphosphodolichol	0
s_0444	beta-D-mannosyldiacetylchitobiosyldiphosphodolichol	0
s_0445	bicarbonate	0
s_0446	bicarbonate	0
s_0447	bicarbonate	0
s_0448	bicarbonate	0
s_0450	biomass	0
s_0451	biotin	149
s_0452	biotin	149
s_0453	biotinyl-5-AMP	0
s_0454	but-1-ene-1,2,4-tricarboxylic acid	0
s_0455	carbamoyl phosphate	0
s_0456	carbon dioxide	0
s_0457	carbon dioxide	0
s_0458	carbon dioxide	0
s_0460	carbon dioxide	0
s_0461	carbon dioxide	0
s_0462	carbon dioxide	0
s_0465	carboxyacetyl-ACP	0
s_0467	CDP	0
s_0468	CDP	0
s_0469	CDP-choline	0
s_0474	CDP-ethanolamine	0
s_0475	ceramide-1 (C24)	0
s_0476	ceramide-1 (C24)	0
s_0477	ceramide-1 (C24)	0
s_0478	ceramide-1 (C26)	0
s_0479	ceramide-1 (C26)	0
s_0480	ceramide-1 (C26)	0
s_0481	ceramide-2 (C24)	0
s_0482	ceramide-2 (C24)	0
s_0483	ceramide-2 (C24)	0
s_0484	ceramide-2 (C26)	0
s_0485	ceramide-2 (C26)	0
s_0486	ceramide-2 (C26)	0
s_0487	ceramide-2 (C24)	0
s_0488	ceramide-2 (C24)	0
s_0489	ceramide-2 (C24)	0
s_0490	ceramide-2 (C26)	0
s_0491	ceramide-2 (C26)	0
s_0492	ceramide-2 (C26)	0
s_0493	ceramide-3 (C24)	0
s_0494	ceramide-3 (C24)	0
s_0495	ceramide-3 (C24)	0
s_0496	ceramide-3 (C26)	0
s_0497	ceramide-3 (C26)	0
s_0498	ceramide-3 (C26)	0
s_0499	ceramide-4 (C24)	0
s_0500	ceramide-4 (C24)	0
s_0501	ceramide-4 (C24)	0
s_0502	ceramide-4 (C26)	0
s_0503	ceramide-4 (C26)	0
s_0504	ceramide-4 (C26)	0
s_0507	cerotic acid	0
s_0509	chitin	0
s_0510	chitosan	0
s_0511	choline	156
s_0512	choline	156
s_0513	choline	156
s_0514	choline phosphate	348
s_0515	chorismate	0
s_0516	cis-aconitate	0
s_0517	cis-aconitate	0
s_0522	citrate	157
s_0523	citrate	157
s_0524	citrate	157
s_0525	citrate	157
s_0526	CMP	159
s_0528	CMP	159
s_0529	coenzyme A	160
s_0530	coenzyme A	160
s_0531	coenzyme A	160
s_0532	coenzyme A	160
s_0533	coenzyme A	160
s_0534	coenzyme A	160
s_0535	complex sphingolipid	0
s_0536	complex sphingolipid	0
s_0537	complex sphingolipid	0
s_0538	coproporphyrinogen III	0
s_0539	CTP	0
s_0541	CTP	0
s_0542	Cys-tRNA(Cys)	0
s_0543	cytidine	165
s_0544	cytidine	165
s_0545	cytosine	167
s_0546	cytosine	167
s_0547	D-arabinono-1,4-lactone	0
s_0548	D-arabinose	137
s_0549	D-arabinose	137
s_0550	D-erythro-1-(imidazol-4-yl)glycerol 3-phosphate	180
s_0551	D-erythrose 4-phosphate	0
s_0552	D-erythrose 4-phosphate	0
s_0553	D-fructose	184
s_0554	D-fructose	184
s_0555	D-fructose 1,6-bisphosphate	245
s_0556	D-fructose 1-phosphate	0
s_0557	D-fructose 6-phosphate	420
s_0558	D-galactose	0
s_0559	D-galactose	0
s_0560	D-galacturonate	0
s_0561	D-glucitol	0
s_0562	D-glucitol	0
s_0563	D-glucose	204
s_0565	D-glucose	204
s_0566	D-glucose	204
s_0567	D-glucose 1-phosphate	0
s_0568	D-glucose 6-phosphate	205
s_0570	D-glyceraldehyde	0
s_0571	D-mannose	265
s_0572	D-mannose	265
s_0573	D-mannose 1-phosphate	0
s_0574	D-mannose 6-phosphate	266
s_0575	D-ribose	374
s_0576	D-ribose	374
s_0577	D-ribulose 5-phosphate	0
s_0578	D-xylose	0
s_0579	D-xylose	0
s_0580	D-xylulose	376
s_0581	D-xylulose 5-phosphate	0
s_0582	dADP	0
s_0583	dADP	0
s_0584	dAMP	56
s_0585	dAMP	56
s_0586	dATP	0
s_0587	dCDP	0
s_0588	dCDP	0
s_0589	dCMP	168
s_0590	dCTP	0
s_0591	deamido-NAD(+)	0
s_0593	deamido-NAD(+)	0
s_0595	decanoate	0
s_0597	decanoate	0
s_0600	decanoate	0
s_0605	decanoyl-CoA	0
s_0606	decaprenyl diphosphate	0
s_0607	dehydro-D-arabinono-1,4-lactone	0
s_0608	Delta(6)-trans,Delta(8)-cis-leukotriene B4	0
s_0609	Delta(6)-trans,Delta(8)-cis-leukotriene B4	0
s_0610	deoxycytidine	57
s_0611	deoxycytidine	57
s_0612	dethiobiotin	0
s_0613	dGDP	0
s_0614	dGDP	0
s_0615	dGMP	59
s_0616	dGMP	59
s_0617	dGTP	0
s_0618	dIDP	0
s_0620	diglyceride	0
s_0625	dihydrofolic acid	0
s_0626	dihydrofolic acid	0
s_0627	dihydrolipoamide	0
s_0628	dihydrolipoylprotein	0
s_0629	dihydroxyacetone phosphate	174
s_0631	dihydroxyacetone phosphate	174
s_0632	dihydroxyacetone phosphate	174
s_0633	diphosphate	0
s_0635	diphosphate	0
s_0636	diphosphate	0
s_0637	diphosphate	0
s_0638	diphosphate	0
s_0639	dITP	0
s_0640	docosaprenyl diphosphate	0
s_0641	dodecaprenyl diphosphate	0
s_0642	dolichol	0
s_0643	dolichol	0
s_0644	dolichyl D-mannosyl phosphate	0
s_0645	dolichyl phosphate	0
s_0646	dolichyl phosphate	0
s_0647	dTDP	0
s_0649	dTMP	0
s_0650	dTTP	0
s_0651	dTTP	0
s_0652	dUDP	0
s_0653	dUDP	0
s_0654	dUMP	0
s_0655	dUMP	0
s_0656	dUTP	0
s_0657	episterol	0
s_0659	episterol	0
s_0662	ergosta-5,7,22,24(28)-tetraen-3beta-ol	0
s_0663	ergosta-5,7,22,24(28)-tetraen-3beta-ol	0
s_0664	ergosta-5,7,24(28)-trien-3beta-ol	0
s_0665	ergosterol	178
s_0666	ergosterol	178
s_0667	ergosterol	178
s_0668	ergosterol	178
s_0669	ergosterol	178
s_0670	ergosterol 3-beta-D-glucoside	0
s_0672	ergosterol ester	0
s_0677	erythro-4-hydroxy-L-glutamic acid	0
s_0678	erythro-4-hydroxy-L-glutamic acid	0
s_0679	erythro-4-hydroxy-L-glutamic acid	0
s_0680	ethanol	0
s_0681	ethanol	0
s_0682	ethanol	0
s_0683	ethanolamine	0
s_0684	ethanolamine	0
s_0685	ethyl acetate	0
s_0686	ethyl acetate	0
s_0687	FAD	182
s_0688	FAD	182
s_0689	FADH2	0
s_0690	FADH2	0
s_0692	farnesyl diphosphate	0
s_0694	fatty acid	0
s_0699	fecosterol	0
s_0700	fecosterol	0
s_0702	fecosterol	0
s_0703	fecosterol	0
s_0709	ferricytochrome c	0
s_0710	ferrocytochrome c	0
s_0712	ferroheme b	0
s_0713	fMet-tRNA(fMet)	0
s_0714	FMN	183
s_0715	FMN	183
s_0716	FMN	183
s_0717	FMNH2	0
s_0719	folate	0
s_0720	folate	0
s_0721	formaldehyde	0
s_0722	formate	0
s_0723	formate	0
s_0724	formate	0
s_0725	fumarate	185
s_0726	fumarate	185
s_0727	fumarate	185
s_0734	gamma-aminobutyrate	0
s_0736	gamma-aminobutyrate	0
s_0738	gamma-aminobutyrate	0
s_0739	GDP	0
s_0740	GDP	0
s_0741	GDP	0
s_0742	GDP	0
s_0743	GDP-alpha-D-mannose	0
s_0744	GDP-alpha-D-mannose	0
s_0745	geranyl diphosphate	0
s_0746	geranylgeranyl diphosphate	0
s_0747	Gln-tRNA(Gln)	0
s_0748	Glu-tRNA(Glu)	0
s_0749	Glu-tRNA(Glu)	0
s_0750	glutathione	211
s_0751	glutathione	211
s_0752	glutathione	211
s_0753	glutathione	211
s_0754	glutathione disulfide	0
s_0755	glutathione disulfide	0
s_0756	glutathione disulfide	0
s_0757	Gly-tRNA(Gly)	0
s_0764	glyceraldehyde 3-phosphate	419
s_0765	glycerol	214
s_0766	glycerol	214
s_0767	glycerol 3-phosphate	215
s_0769	glycerol 3-phosphate	215
s_0770	glycerol 3-phosphate	215
s_0771	glycerone	0
s_0773	glycogen	0
s_0774	glycogen	0
s_0775	glycolaldehyde	0
s_0776	glycolaldehyde	0
s_0777	glycolaldehyde	0
s_0779	glyoxylate	0
s_0780	glyoxylate	0
s_0781	glyoxylate	0
s_0782	GMP	106
s_0783	GMP	106
s_0785	GTP	0
s_0786	GTP	0
s_0787	guanine	225
s_0788	guanine	225
s_0789	guanine	225
s_0790	guanosine	226
s_0791	guanosine	226
s_0792	guanosine	226
s_0793	H+	0
s_0794	H+	0
s_0795	H+	0
s_0796	H+	0
s_0797	H+	0
s_0798	H+	0
s_0799	H+	0
s_0800	H+	0
s_0801	H+	0
s_0802	H+	0
s_0803	H2O	0
s_0804	H2O	0
s_0805	H2O	0
s_0806	H2O	0
s_0807	H2O	0
s_0808	H2O	0
s_0809	H2O	0
s_0810	H2O	0
s_0811	heme a	0
s_0812	heme o	0
s_0813	henicosaprenyl diphosphate	0
s_0814	heptadecaprenyl diphosphate	0
s_0815	heptaprenyl diphosphate	0
s_0816	hexacosanoyl-CoA	0
s_0817	hexacosanoyl-CoA	0
s_0819	hexacosanoyl-CoA	0
s_0823	hexadec-2-enoyl-CoA	0
s_0825	hexadecanal	0
s_0826	hexadecanal	0
s_0829	hexadecaprenyl diphosphate	0
s_0830	hexaprenyl diphosphate	0
s_0831	hexaprenyl diphosphate	0
s_0832	His-tRNA(His)	0
s_0833	His-tRNA(His)	0
s_0834	homocitrate	235
s_0835	homocitrate	235
s_0836	homoisocitrate	0
s_0837	hydrogen peroxide	0
s_0838	hydrogen peroxide	0
s_0839	hydrogen peroxide	0
s_0840	hydrogen peroxide	0
s_0841	hydrogen sulfide	0
s_0843	hypoxanthine	239
s_0844	hypoxanthine	239
s_0845	icosaprenyl diphosphate	0
s_0846	IDP	0
s_0847	Ile-tRNA(Ile)	0
s_0848	Ile-tRNA(Ile)	0
s_0849	IMP	0
s_0850	indol-3-ylacetaldehyde	0
s_0851	indol-3-ylacetaldehyde	0
s_0852	indol-3-ylacetaldehyde	0
s_0853	indole-3-acetate	0
s_0854	indole-3-acetate	0
s_0855	indole-3-pyruvate	0
s_0856	inosine	243
s_0857	inosine	243
s_0858	inositol phosphomannosylinositol phosphoceramide	0
s_0859	inositol phosphomannosylinositol phosphoceramide	0
s_0860	inositol phosphomannosylinositol phosphoceramide	0
s_0861	inositol phosphomannosylinositol phosphoceramide A (C24)	0
s_0862	inositol phosphomannosylinositol phosphoceramide A (C24)	0
s_0863	inositol phosphomannosylinositol phosphoceramide A (C24)	0
s_0864	inositol phosphomannosylinositol phosphoceramide A (C26)	0
s_0865	inositol phosphomannosylinositol phosphoceramide A (C26)	0
s_0866	inositol phosphomannosylinositol phosphoceramide A (C26)	0
s_0867	inositol phosphomannosylinositol phosphoceramide B (C24)	0
s_0868	inositol phosphomannosylinositol phosphoceramide B (C24)	0
s_0869	inositol phosphomannosylinositol phosphoceramide B (C24)	0
s_0870	inositol phosphomannosylinositol phosphoceramide B (C26)	0
s_0871	inositol phosphomannosylinositol phosphoceramide B (C26)	0
s_0872	inositol phosphomannosylinositol phosphoceramide B (C26)	0
s_0873	inositol phosphomannosylinositol phosphoceramide B (C24)	0
s_0874	inositol phosphomannosylinositol phosphoceramide B (C24)	0
s_0875	inositol phosphomannosylinositol phosphoceramide B (C24)	0
s_0876	inositol phosphomannosylinositol phosphoceramide B (C26)	0
s_0877	inositol phosphomannosylinositol phosphoceramide B (C26)	0
s_0878	inositol phosphomannosylinositol phosphoceramide B (C26)	0
s_0879	inositol phosphomannosylinositol phosphoceramide C (C24)	0
s_0880	inositol phosphomannosylinositol phosphoceramide C (C24)	0
s_0881	inositol phosphomannosylinositol phosphoceramide C (C24)	0
s_0882	inositol phosphomannosylinositol phosphoceramide C (C26)	0
s_0883	inositol phosphomannosylinositol phosphoceramide C (C26)	0
s_0884	inositol phosphomannosylinositol phosphoceramide C (C26)	0
s_0885	inositol phosphomannosylinositol phosphoceramide D (C24)	0
s_0886	inositol phosphomannosylinositol phosphoceramide D (C24)	0
s_0887	inositol phosphomannosylinositol phosphoceramide D (C24)	0
s_0888	inositol phosphomannosylinositol phosphoceramide D (C26)	0
s_0889	inositol phosphomannosylinositol phosphoceramide D (C26)	0
s_0890	inositol phosphomannosylinositol phosphoceramide D (C26)	0
s_0891	inositol-P-ceramide	0
s_0892	inositol-P-ceramide	0
s_0893	inositol-P-ceramide	0
s_0894	inositol-P-ceramide A (C24)	0
s_0895	inositol-P-ceramide A (C24)	0
s_0896	inositol-P-ceramide A (C24)	0
s_0897	inositol-P-ceramide A (C26)	0
s_0898	inositol-P-ceramide A (C26)	0
s_0899	inositol-P-ceramide A (C26)	0
s_0900	inositol-P-ceramide B (C24)	0
s_0901	inositol-P-ceramide B (C24)	0
s_0902	inositol-P-ceramide B (C24)	0
s_0903	inositol-P-ceramide B (C26)	0
s_0904	inositol-P-ceramide B (C26)	0
s_0905	inositol-P-ceramide B (C26)	0
s_0906	inositol-P-ceramide B (C24)	0
s_0907	inositol-P-ceramide B (C24)	0
s_0908	inositol-P-ceramide B (C24)	0
s_0909	inositol-P-ceramide B (C26)	0
s_0910	inositol-P-ceramide B (C26)	0
s_0911	inositol-P-ceramide B (C26)	0
s_0912	inositol-P-ceramide C (C24)	0
s_0913	inositol-P-ceramide C (C24)	0
s_0914	inositol-P-ceramide C (C24)	0
s_0915	inositol-P-ceramide C (C26)	0
s_0916	inositol-P-ceramide C (C26)	0
s_0917	inositol-P-ceramide C (C26)	0
s_0918	inositol-P-ceramide D (C24)	0
s_0919	inositol-P-ceramide D (C24)	0
s_0920	inositol-P-ceramide D (C24)	0
s_0921	inositol-P-ceramide D (C26)	0
s_0922	inositol-P-ceramide D (C26)	0
s_0923	inositol-P-ceramide D (C26)	0
s_0924	iron	0
s_0925	iron	0
s_0926	iron	0
s_0927	isoamyl acetate	0
s_0928	isoamyl acetate	0
s_0929	isoamylol	0
s_0930	isoamylol	0
s_0931	isoamylol	0
s_0932	isobutanol	0
s_0933	isobutanol	0
s_0934	isobutanol	0
s_0935	isobutyl acetate	0
s_0936	isobutyl acetate	0
s_0937	isobutyraldehyde	0
s_0938	isobutyraldehyde	0
s_0939	isobutyraldehyde	0
s_0940	isocitrate	246
s_0941	isocitrate	246
s_0942	isocitrate	246
s_0943	isopentenyl diphosphate	0
s_0944	isopentenyl diphosphate	0
s_0945	isopentenyl diphosphate	0
s_0946	itaconate	0
s_0949	itaconyl-CoA	0
s_0950	ITP	0
s_0951	keto-phenylpyruvate	346
s_0952	L-2-amino-3-oxobutanoate	0
s_0953	L-2-aminoadipate	0
s_0954	L-4-hydroxyglutamic semialdehyde	0
s_0955	L-alanine	128
s_0956	L-alanine	128
s_0957	L-alanine	128
s_0958	L-allothreonine	131
s_0959	L-allysine	0
s_0960	L-alpha-formylglycine	0
s_0961	L-arabinitol	0
s_0962	L-arabinitol	0
s_0963	L-arabinose	0
s_0964	L-arabinose	0
s_0965	L-arginine	142
s_0966	L-arginine	142
s_0967	L-arginine	142
s_0968	L-arginine	142
s_0969	L-asparagine	144
s_0970	L-asparagine	144
s_0971	L-asparagine	144
s_0972	L-asparagine	144
s_0973	L-aspartate	145
s_0974	L-aspartate	145
s_0975	L-aspartate	145
s_0976	L-aspartate	145
s_0977	L-aspartate	145
s_0978	L-aspartate 4-semialdehyde	0
s_0979	L-citrulline	158
s_0980	L-cystathionine	161
s_0981	L-cysteine	162
s_0982	L-cysteine	162
s_0983	L-cysteinylglycine	164
s_0984	L-cystine	0
s_0985	L-cystine	0
s_0986	L-gamma-glutamyl phosphate	0
s_0987	L-gamma-glutamyl-L-alanine	0
s_0988	L-gamma-glutamyl-L-cysteine	0
s_0989	L-glucitol	0
s_0990	L-glucitol	0
s_0991	L-glutamate	206
s_0992	L-glutamate	206
s_0993	L-glutamate	206
s_0994	L-glutamate	206
s_0995	L-glutamate	206
s_0996	L-glutamate	206
s_0997	L-glutamic 5-semialdehyde	0
s_0999	L-glutamine	208
s_1000	L-glutamine	208
s_1001	L-glutamine	208
s_1002	L-glutamine	208
s_1003	L-glycine	221
s_1004	L-glycine	221
s_1005	L-glycine	221
s_1006	L-histidine	231
s_1007	L-histidine	231
s_1008	L-histidine	231
s_1009	L-histidine	231
s_1010	L-histidinol	233
s_1011	L-histidinol phosphate	0
s_1012	L-homocysteine	236
s_1014	L-homoserine	237
s_1015	L-homoserine	237
s_1016	L-isoleucine	248
s_1017	L-isoleucine	248
s_1018	L-isoleucine	248
s_1019	L-isoleucine	248
s_1020	L-kynurenine	251
s_1021	L-leucine	254
s_1022	L-leucine	254
s_1023	L-leucine	254
s_1024	L-leucine	254
s_1025	L-lysine	260
s_1026	L-lysine	260
s_1027	L-lysine	260
s_1028	L-lysine	260
s_1029	L-methionine	268
s_1030	L-methionine	268
s_1031	L-methionine	268
s_1032	L-phenylalanine	343
s_1033	L-phenylalanine	343
s_1034	L-phenylalanine	343
s_1035	L-proline	355
s_1036	L-proline	355
s_1037	L-proline	355
s_1038	L-saccharopine	377
s_1039	L-serine	382
s_1040	L-serine	382
s_1041	L-serine	382
s_1042	L-serine	382
s_1043	L-sorbose	0
s_1044	L-sorbose	0
s_1045	L-threonine	396
s_1046	L-threonine	396
s_1047	L-threonine	396
s_1048	L-tryptophan	402
s_1049	L-tryptophan	402
s_1050	L-tryptophan	402
s_1051	L-tyrosine	404
s_1052	L-tyrosine	404
s_1053	L-tyrosine	404
s_1054	L-tyrosine	404
s_1055	L-tyrosine	404
s_1056	L-valine	413
s_1057	L-valine	413
s_1058	L-valine	413
s_1059	lanosterol	0
s_1061	lanosterol	0
s_1065	laurate	253
s_1067	laurate	253
s_1070	laurate	253
s_1073	lauroyl-CoA	0
s_1076	lauroyl-CoA	0
s_1077	Leu-tRNA(Leu)	0
s_1078	Leu-tRNA(Leu)	0
s_1079	leukotriene A4	0
s_1080	leukotriene A4	0
s_1081	leukotriene B4	0
s_1082	leukotriene B4	0
s_1085	lignoceric acid	0
s_1096	lipid	0
s_1097	lipoamide	0
s_1098	lipoylprotein	0
s_1099	Lys-tRNA(Lys)	0
s_1100	Lys-tRNA(Lys)	0
s_1101	malonyl-CoA	0
s_1104	malonyl-CoA	0
s_1105	maltose	0
s_1106	maltose	0
s_1107	mannan	0
s_1108	mannan	0
s_1109	mannose-(1D-myo-inositol 1-phosphate)2	0
s_1110	mannose-(1D-myo-inositol 1-phosphate)2	0
s_1111	mannose-1D-myo-inositol 1-phosphate	0
s_1112	mannose-1D-myo-inositol 1-phosphate	0
s_1113	mannosylinositol phosphorylceramide	0
s_1114	mannosylinositol phosphorylceramide	0
s_1115	mannosylinositol phosphorylceramide	0
s_1116	mannosylinositol phosphorylceramide A (C24)	0
s_1117	mannosylinositol phosphorylceramide A (C24)	0
s_1118	mannosylinositol phosphorylceramide A (C24)	0
s_1119	mannosylinositol phosphorylceramide A (C26)	0
s_1120	mannosylinositol phosphorylceramide A (C26)	0
s_1121	mannosylinositol phosphorylceramide A (C26)	0
s_1122	mannosylinositol phosphorylceramide B (C24)	0
s_1123	mannosylinositol phosphorylceramide B (C24)	0
s_1124	mannosylinositol phosphorylceramide B (C24)	0
s_1125	mannosylinositol phosphorylceramide B (C26)	0
s_1126	mannosylinositol phosphorylceramide B (C26)	0
s_1127	mannosylinositol phosphorylceramide B (C26)	0
s_1128	mannosylinositol phosphorylceramide B (C24)	0
s_1129	mannosylinositol phosphorylceramide B (C24)	0
s_1130	mannosylinositol phosphorylceramide B (C24)	0
s_1131	mannosylinositol phosphorylceramide B (C26)	0
s_1132	mannosylinositol phosphorylceramide B (C26)	0
s_1133	mannosylinositol phosphorylceramide B (C26)	0
s_1134	mannosylinositol phosphorylceramide C (C24)	0
s_1135	mannosylinositol phosphorylceramide C (C24)	0
s_1136	mannosylinositol phosphorylceramide C (C24)	0
s_1137	mannosylinositol phosphorylceramide C (C26)	0
s_1138	mannosylinositol phosphorylceramide C (C26)	0
s_1139	mannosylinositol phosphorylceramide C (C26)	0
s_1140	mannosylinositol phosphorylceramide D (C24)	0
s_1141	mannosylinositol phosphorylceramide D (C24)	0
s_1142	mannosylinositol phosphorylceramide D (C24)	0
s_1143	mannosylinositol phosphorylceramide D (C26)	0
s_1144	mannosylinositol phosphorylceramide D (C26)	0
s_1145	mannosylinositol phosphorylceramide D (C26)	0
s_1148	Met-tRNA(Met)	0
s_1149	Met-tRNA(Met)	0
s_1150	methanethiol	0
s_1151	methylglyoxal	0
s_1153	myo-inositol	276
s_1154	myo-inositol	276
s_1156	myo-inositol 1,3,4,5,6-pentakisphosphate	0
s_1157	myo-inositol 1,3,4,5,6-pentakisphosphate	0
s_1158	myo-inositol hexakisphosphate	0
s_1159	myo-inositol hexakisphosphate	0
s_1161	myristate	277
s_1163	myristate	277
s_1166	myristate	277
s_1176	myristoyl-CoA	0
s_1179	myristoyl-CoA	0
s_1180	N(1)-acetylspermidine	279
s_1181	N(1)-acetylspermine	0
s_1182	N(2)-acetyl-L-ornithine	314
s_1183	N(pros)-methyl-L-histidine	0
s_1184	N,N-diacetylchitobiosyldiphosphodolichol	0
s_1185	N,N-diformyldityrosine	0
s_1186	N,N-diformyldityrosine	0
s_1187	N-(5-phospho-beta-D-ribosyl)anthranilate	0
s_1188	N-	0
s_1189	N-acetyl-alpha-D-glucosamine 1-phosphate	0
s_1190	N-acetyl-D-glucosamine 6-phosphate	0
s_1191	N-acetyl-L-gamma-glutamyl phosphate	0
s_1192	N-acetyl-L-glutamate	296
s_1193	N-acetylputrescine	307
s_1194	N-carbamoyl-L-aspartate	315
s_1195	N-formyl-L-kynurenine	0
s_1196	N-formyl-L-tyrosine	0
s_1198	NAD	312
s_1199	NAD	312
s_1200	NAD	312
s_1201	NAD	312
s_1202	NAD	312
s_1203	NADH	313
s_1204	NADH	313
s_1205	NADH	313
s_1206	NADH	313
s_1207	NADP(+)	0
s_1208	NADP(+)	0
s_1210	NADP(+)	0
s_1211	NADP(+)	0
s_1212	NADPH	0
s_1213	NADPH	0
s_1214	NADPH	0
s_1215	NADPH	0
s_1216	nicotinamide	317
s_1217	nicotinamide	317
s_1218	nicotinamide ribose	319
s_1219	nicotinate	320
s_1220	nicotinate	320
s_1221	nicotinate	320
s_1222	nicotinic acid D-ribonucleotide	323
s_1223	nicotinic acid D-ribonucleotide	323
s_1224	NMN	318
s_1225	NMN	318
s_1227	NMN	318
s_1228	NMN	318
s_1229	nonadecaprenyl diphosphate	0
s_1230	nonaprenyl 4-hydroxybenzoate	0
s_1231	nonaprenyl diphosphate	0
s_1232	nonaprenyl diphosphate	0
s_1233	O-acetyl-L-homoserine	0
s_1234	O-acetyl-L-serine	0
s_1235	O-acetylcarnitine	118
s_1236	O-acetylcarnitine	0
s_1237	O-acetylcarnitine	0
s_1238	O-phospho-L-homoserine	0
s_1239	O-phosphoethanolamine	0
s_1240	O-phosphoethanolamine	0
s_1241	O-succinyl-L-homoserine	0
s_1246	octadecaprenyl diphosphate	0
s_1248	octanoate	0
s_1250	octanoate	0
s_1253	octanoate	0
s_1254	octanoyl-ACP	0
s_1258	octanoyl-CoA	0
s_1259	octaprenyl diphosphate	0
s_1260	oleate	327
s_1262	oleoyl-CoA	0
s_1265	oleoyl-CoA	0
s_1266	ornithine	330
s_1267	ornithine	330
s_1268	ornithine	330
s_1269	orotate	331
s_1270	orotidine 5-(dihydrogen phosphate)	333
s_1271	oxaloacetate	0
s_1272	oxaloacetate	0
s_1273	oxaloacetate	0
s_1274	oxaloacetate	0
s_1275	oxygen	0
s_1276	oxygen	0
s_1277	oxygen	0
s_1278	oxygen	0
s_1279	oxygen	0
s_1282	P(1),P(4)-bis(5-adenosyl) tetraphosphate	0
s_1283	P(1),P(4)-bis(5-guanosyl) tetraphosphate	0
s_1284	P1-(5-adenosyl),P4-(5-guanosyl) tetraphosphate	0
s_1286	palmitate	334
s_1288	palmitate	334
s_1291	palmitate	334
s_1293	palmitoleate	335
s_1295	palmitoleate	335
s_1298	palmitoleate	335
s_1302	palmitoyl-CoA	0
s_1303	palmitoyl-CoA	0
s_1305	palmitoyl-CoA	0
s_1307	pantetheine 4-phosphate	350
s_1308	pantetheine 4-phosphate	350
s_1309	pectin	0
s_1310	pentadecaprenyl diphosphate	0
s_1311	pentaprenyl diphosphate	0
s_1312	pentaprenyl diphosphate	0
s_1313	pentaprenyl diphosphate	0
s_1314	Phe-tRNA(Phe)	0
s_1315	Phe-tRNA(Phe)	0
s_1316	phenethyl acetate	0
s_1317	phenethyl acetate	0
s_1318	phenylacetaldehyde	0
s_1319	phenylacetaldehyde	0
s_1320	phenylacetaldehyde	0
s_1321	phenylacetic acid	341
s_1322	phosphate	347
s_1323	phosphate	347
s_1324	phosphate	347
s_1325	phosphate	347
s_1326	phosphate	347
s_1329	phosphate	347
s_1337	phosphatidyl-L-serine	0
s_1346	phosphatidylcholine	0
s_1351	phosphatidylethanolamine	0
s_1352	phosphatidylethanolamine	0
s_1360	phosphoenolpyruvate	349
s_1361	phosphoenolpyruvate	349
s_1364	phosphoribosyl-carboxy-aminoimidazole	0
s_1365	phosphoribosyl-formamido-carboxamide	0
s_1366	phytosphingosine	352
s_1367	phytosphingosine 1-phosphate	0
s_1368	pimeloyl-CoA	0
s_1371	polysulphur	0
s_1372	porphobilinogen	0
s_1373	potassium	0
s_1374	potassium	0
s_1375	precorrin-2	0
s_1376	prenyl diphosphate	0
s_1377	prephenate	0
s_1378	preuroporphyrinogen	0
s_1379	Pro-tRNA(Pro)	0
s_1382	propionyl-CoA	357
s_1383	protoporphyrin	0
s_1384	protoporphyrinogen	0
s_1385	protoporphyrinogen	0
s_1386	PRPP	0
s_1387	PRPP	0
s_1388	pseudouridine 5-phosphate	0
s_1389	putrescine	360
s_1390	putrescine	360
s_1391	putrescine	360
s_1392	pyridoxal	361
s_1393	pyridoxal 5-phosphate	362
s_1394	pyridoxamine	363
s_1395	pyridoxamine 5-phosphate	364
s_1396	pyridoxine	366
s_1397	pyridoxine	366
s_1398	pyridoxine 5-phosphate	0
s_1399	pyruvate	368
s_1400	pyruvate	368
s_1401	pyruvate	368
s_1403	quinolinate	370
s_1404	quinolinate	370
s_1405	riboflavin	372
s_1406	riboflavin	372
s_1407	riboflavin	372
s_1408	ribose-5-phosphate	375
s_1409	S(8)-aminomethyldihydrolipoamide	0
s_1410	S(8)-aminomethyldihydrolipoylprotein	0
s_1411	S(8)-succinyldihydrolipoamide	0
s_1412	S-adenosyl-4-methylthio-2-oxobutanoate	0
s_1413	S-adenosyl-L-homocysteine	378
s_1415	S-adenosyl-L-homocysteine	378
s_1416	S-adenosyl-L-methionine	379
s_1418	S-adenosyl-L-methionine	379
s_1419	S-adenosyl-L-methionine	379
s_1420	S-adenosylmethioninamine	0
s_1421	S-formylglutathione	0
s_1422	S-methyl-5-thio-alpha-D-ribose 1-phosphate	0
s_1423	S-methyl-5-thio-D-ribulose 1-phosphate	0
s_1424	S-methyl-L-methionine	316
s_1425	S-methyl-L-methionine	316
s_1426	sedoheptulose 1,7-bisphosphate	0
s_1427	sedoheptulose 7-phosphate	381
s_1428	Ser-tRNA(Ser)	0
s_1429	shikimate	0
s_1430	siroheme	0
s_1431	sirohydrochlorin	0
s_1432	sn-glycero-3-phosphocholine	0
s_1433	sn-glycero-3-phosphocholine	0
s_1435	sn-glycero-3-phosphocholine	0
s_1437	sodium	0
s_1438	sodium	0
s_1439	spermidine	385
s_1440	spermidine	385
s_1441	spermidine	385
s_1442	spermine	0
s_1443	spermine	0
s_1444	spermine	0
s_1445	sphinganine	386
s_1446	sphinganine 1-phosphate	0
s_1447	squalene	0
s_1448	squalene	0
s_1449	stearate	388
s_1450	stearate	388
s_1451	stearate	388
s_1454	stearoyl-CoA	0
s_1457	stearoyl-CoA	0
s_1458	succinate	389
s_1459	succinate	389
s_1460	succinate	389
s_1461	succinic semialdehyde	0
s_1464	succinyl-CoA	0
s_1466	sucrose	0
s_1467	sulphate	0
s_1468	sulphate	0
s_1469	sulphite	0
s_1470	sulphite	0
s_1471	taurine	0
s_1472	taurine	0
s_1473	taurocholic acid	0
s_1474	taurocholic acid	0
s_1475	TDP	0
s_1476	TDP	0
s_1477	TDP	0
s_1479	tetracosanoyl-CoA	0
s_1480	tetracosanoyl-CoA	0
s_1482	tetracosanoyl-CoA	0
s_1483	tetradecaprenyl diphosphate	0
s_1486	tetrahydropteroyltri-L-glutamic acid	0
s_1487	THF	0
s_1488	THF	0
s_1489	thiamine	392
s_1490	thiamine	392
s_1491	Thr-tRNA(Thr)	0
s_1492	Thr-tRNA(Thr)	0
s_1493	thymidine	398
s_1494	thymidine	398
s_1497	TMP	0
s_1498	TMP	0
s_1503	trans-aconitate	0
s_1504	trans-aconitate	0
s_1507	trans-dec-2-enoyl-CoA	0
s_1510	trans-dodec-2-enoyl-CoA	0
s_1513	trans-hexacos-2-enoyl-CoA	0
s_1516	trans-octadec-2-enoyl-CoA	0
s_1519	trans-tetradec-2-enoyl-CoA	0
s_1520	trehalose	400
s_1521	trehalose	400
s_1522	trehalose	400
s_1523	tridecaprenyl diphosphate	0
s_1524	triglyceride	0
s_1526	trimethylenediamine	0
s_1527	Trp-tRNA(Trp)	0
s_1528	Trp-tRNA(Trp)	0
s_1529	tryptophol	0
s_1530	tryptophol	0
s_1531	tryptophol	0
s_1532	TTP	0
s_1533	Tyr-tRNA(Tyr)	0
s_1534	Tyr-tRNA(Tyr)	0
s_1535	ubiquinol-6	0
s_1537	ubiquinone-6	0
s_1538	UDP	0
s_1539	UDP	0
s_1540	UDP	0
s_1541	UDP-D-galactose	406
s_1542	UDP-D-galactose	406
s_1543	UDP-D-glucose	406
s_1544	UDP-N-acetyl-alpha-D-glucosamine	407
s_1545	UMP	408
s_1546	UMP	408
s_1547	UMP	408
s_1548	UMP	408
s_1549	undecaprenyl diphosphate	0
s_1550	uracil	409
s_1551	uracil	409
s_1552	urea	0
s_1553	urea	0
s_1554	urea-1-carboxylic acid	0
s_1555	ureidoglycolic acid	0
s_1556	uridine	410
s_1557	uridine	410
s_1558	uroporphyrinogen III	0
s_1559	UTP	0
s_1560	UTP	0
s_1561	Val-tRNA(Val)	0
s_1562	Val-tRNA(Val)	0
s_1563	xanthosine	418
s_1564	xanthosine	418
s_1565	xanthosine-5-phosphate	0
s_1566	xylitol	138
s_1567	xylitol	138
s_1568	zymosterol	0
s_1569	zymosterol	0
s_1571	zymosterol	0
s_1572	zymosterol	0
s_1576	zymosterol intermediate 1a	0
s_1577	zymosterol intermediate 1b	0
s_1578	zymosterol intermediate 1c	0
s_1579	zymosterol intermediate 2	0
s_1582	tRNA(Ala), cytoplasmic	0
s_1583	tRNA(Arg), cytoplasmic	0
s_1584	tRNA(Arg), mitchondrial	0
s_1585	tRNA(Asn), cytoplasmic	0
s_1586	tRNA(Asn), mitchondrial	0
s_1587	tRNA(Asp), cytoplasmic	0
s_1588	tRNA(Asp), mitchondrial	0
s_1589	tRNA(Cys), cytoplasmic	0
s_1590	tRNA(Gln), cytoplasmic	0
s_1591	tRNA(Glu), cytoplasmic	0
s_1592	tRNA(Glu), mitchondrial	0
s_1593	tRNA(Gly), cytoplasmic	0
s_1594	tRNA(His), cytoplasmic	0
s_1595	tRNA(His), mitchondrial	0
s_1596	tRNA(Ile), cytoplasmic	0
s_1597	tRNA(Ile), mitchondrial	0
s_1598	tRNA(Leu), cytoplasmic	0
s_1599	tRNA(Leu), mitchondrial	0
s_1600	tRNA(Lys), cytoplasmic	0
s_1601	tRNA(Lys), mitchondrial	0
s_1602	tRNA(Met), cytoplasmic	0
s_1603	tRNA(Met), mitchondrial	0
s_1604	tRNA(Phe), cytoplasmic	0
s_1605	tRNA(Phe), mitchondrial	0
s_1606	tRNA(Pro), cytoplasmic	0
s_1607	tRNA(Ser), cytoplasmic	0
s_1608	tRNA(Thr), cytoplasmic	0
s_1609	tRNA(Thr), mitchondrial	0
s_1610	tRNA(Trp), cytoplasmic	0
s_1611	tRNA(Trp), mitchondrial	0
s_1612	tRNA(Tyr), cytoplasmic	0
s_1613	tRNA(Tyr), mitchondrial	0
s_1614	tRNA(Val), cytoplasmic	0
s_1615	tRNA(Val), mitchondrial	0
s_1616	TRX1	0
s_1617	TRX1	0
s_1618	TRX1	0
s_1619	TRX1	0
s_1620	TRX1 disulphide	0
s_1621	TRX1 disulphide	0
s_1622	TRX1 disulphide	0
s_1623	TRX1 disulphide	0
s_2763	kynurenic acid	0
s_2764	quinaldic acid	0
s_1845	ACP1	0
s_2766	14-demethyllanosterol	0
s_2768	ergosta-5,7,22,24(28)-tetraen-3beta-ol	0
s_2770	acetoacetyl-ACP	0
s_2771	butanoyl-ACP	0
s_2772	3-oxo-hexanoyl-ACP	0
s_2773	hexanoyl-ACP	0
s_2774	3-oxo-octanoyl-ACP	0
s_2775	3-hydroxybutanoyl-ACP	0
s_2776	3-hydroxyhexanoyl-ACP	0
s_2777	3-hydroxyoctanoyl-ACP	0
s_2778	trans-but-2-enoyl-ACP	0
s_2779	trans-hex-2-enoyl-ACP	0
s_2780	trans-oct-2-enoyl-ACP	0
s_2781	lauroyl-CoA	0
s_2782	malonyl-CoA	0
s_2783	H+	0
s_2784	carbon dioxide	0
s_2785	coenzyme A	0
s_2786	3-oxotetradecanoyl-CoA	0
s_2787	myristoyl-CoA	0
s_2788	3-oxopalmitoyl-CoA	0
s_2789	palmitoyl-CoA	0
s_2790	3-oxooctadecanoyl-CoA	0
s_2791	stearoyl-CoA	0
s_2792	3-oxoicosanoyl-CoA	0
s_2793	icosanoyl-CoA	0
s_2794	3-oxodocosanoyl-CoA	0
s_2795	docosanoyl-CoA	0
s_2796	3-oxotetracosanoyl-CoA	0
s_2797	tetracosanoyl-CoA	0
s_2798	3-oxohexacosanoyl-CoA	0
s_2799	NADPH	0
s_2800	NADP(+)	0
s_2801	(S)-3-hydroxytetradecanoyl-CoA	0
s_2802	(S)-3-hydroxypalmitoyl-CoA	0
s_2803	3-hydroxyoctadecanoyl-CoA	0
s_2804	3-hydroxyicosanoyl-CoA	0
s_2805	3-hydroxydocosanoyl-CoA	0
s_2806	3-hydroxytetracosanoyl-CoA	0
s_2807	(S)-3-hydroxyhexacosanoyl-CoA	0
s_2808	H2O	0
s_2809	trans-tetradec-2-enoyl-CoA	0
s_2810	trans-hexadec-2-enoyl-CoA	0
s_2811	trans-octadec-2-enoyl-CoA	0
s_2812	trans-icos-2-enoyl-CoA	0
s_2813	trans-docos-2-enoyl-CoA	0
s_2814	trans-tetracos-2-enoyl-CoA	0
s_2815	trans-hexacos-2-enoyl-CoA	0
s_2816	hexacosanoyl-CoA	0
s_2817	oxygen	0
s_2818	NADH	0
s_2819	palmitoleoyl-CoA	0
s_2820	NAD	0
s_2821	oleoyl-CoA	0
s_2822	butyrate	0
s_2824	hexanoate	0
s_2826	oleate	0
s_2828	butyrate	0
s_2829	hexanoate	0
s_2831	ATP	0
s_2832	laurate	0
s_2833	AMP	135
s_2834	diphosphate	0
s_2835	myristate	0
s_2836	palmitate	0
s_2837	palmitoleate	0
s_2838	stearate	0
s_2839	oleate	0
s_2840	ATP	0
s_2841	laurate	0
s_2842	AMP	135
s_2843	lauroyl-CoA	0
s_2844	myristate	0
s_2845	myristoyl-CoA	0
s_2846	palmitate	0
s_2847	palmitoyl-CoA	0
s_2848	palmitoleate	0
s_2849	palmitoleoyl-CoA	0
s_2850	stearate	0
s_2851	stearoyl-CoA	0
s_2852	oleate	327
s_2853	oleoyl-CoA	0
s_2854	palmitoleoyl-CoA	0
s_2855	oleate	0
s_2856	ATP	0
s_2857	coenzyme A	0
s_2858	arachidate	140
s_2859	AMP	135
s_2860	diphosphate	0
s_2861	icosanoyl-CoA	0
s_2862	behenate	0
s_2863	docosanoyl-CoA	0
s_2864	lignoceric acid	0
s_2865	tetracosanoyl-CoA	0
s_2866	cerotic acid	0
s_2867	hexacosanoyl-CoA	0
s_2868	behenate	0
s_2869	lignoceric acid	0
s_2870	cerotic acid	0
s_2871	behenate	0
s_2872	docosanoyl-CoA	0
s_2873	lignoceric acid	0
s_2874	tetracosanoyl-CoA	0
s_2875	cerotic acid	0
s_2876	hexacosanoyl-CoA	0
s_2877	palmitoleoyl-CoA	0
s_2878	icosanoyl-CoA	0
s_2879	icosanoyl-CoA	0
s_2880	docosanoyl-CoA	0
s_2881	docosanoyl-CoA	0
s_2882	butyrate	0
s_2883	hexanoate	0
s_2884	butanoyl-CoA	0
s_2885	hexanoyl-CoA	0
s_2886	trans-but-2-enoyl-CoA	0
s_2887	trans-hex-2-enoyl-CoA	0
s_2888	trans-oct-2-enoyl-CoA	0
s_2889	trans-icos-2-enoyl-CoA	0
s_2890	trans-docos-2-enoyl-CoA	0
s_2891	trans-tetracos-2-enoyl-CoA	0
s_2892	trans-2,cis-9-hexadecadienoyl-CoA	0
s_2893	cis-tetradec-7-enoyl-CoA	0
s_2894	trans-2,cis-7-tetradecadienoyl-CoA	0
s_2895	cis-dodec-5-enoyl-CoA	0
s_2896	trans-2,cis-5-dodecadienoyl-CoA	0
s_2897	trans-2,cis-9-octadecadienoyl-CoA	0
s_2898	cis-hexadec-7-enoyl-CoA	0
s_2899	trans-2,cis-7-hexadecadienoyl-CoA	0
s_2900	cis-tetradec-5-enoyl-CoA	0
s_2901	trans-2,cis-5-tetradecadienoyl-CoA	0
s_2902	(R)-3-hydroxybutanoyl-CoA	0
s_2903	(R)-3-hydroxyhexanoyl-CoA	0
s_2904	(R)-3-hydroxyoctanoyl-CoA	0
s_2905	(R)-3-hydroxyicosanoyl-CoA	0
s_2906	(R)-3-hydroxydocosanoyl-CoA	0
s_2907	(R)-3-hydroxytetracosanoyl-CoA	0
s_2908	(R)-3-hydroxy-cis-hexadec-9-enoyl-CoA	0
s_2909	(R)-3-hydroxy-cis-tetradec-7-enoyl-CoA	0
s_2910	(R)-3-hydroxy-cis-dodec-5-enoyl-CoA	0
s_2911	(R)-3-hydroxy-cis-octadec-9-enoyl-CoA	0
s_2912	(R)-3-hydroxy-cis-hexadec-7-enoyl-CoA	0
s_2913	(R)-3-hydroxy-cis-tetradec-5-enoyl-CoA	0
s_2914	acetoacetyl-CoA	0
s_2915	3-oxohexanoyl-CoA	0
s_2916	3-oxooctanoyl-CoA	0
s_2917	3-oxoicosanoyl-CoA	0
s_2918	3-oxodocosanoyl-CoA	0
s_2919	3-oxotetracosanoyl-CoA	0
s_2920	3-oxo-cis-hexadec-9-enoyl-CoA	0
s_2921	3-oxo-cis-tetradec-7-enoyl-CoA	0
s_2922	3-oxo-cis-dodec-5-enoyl-CoA	0
s_2923	3-oxo-cis-octadec-9-enoyl-CoA	0
s_2924	3-oxo-cis-hexadec-7-enoyl-CoA	0
s_2925	3-oxo-cis-tetradec-5-enoyl-CoA	0
s_2926	cis-dec-3-enoyl-CoA	0
s_2927	cis-dodec-3-enoyl-CoA	0
s_2928	trans-3,cis-5-dodecadienoyl-CoA	0
s_2929	trans-dodec-3-enoyl-CoA	0
s_2930	trans-3,cis-5-tetradecadienoyl-CoA	0
s_2931	trans-tetradec-3-enoyl-CoA	0
s_2932	trans-2,trans-4-dodecadienoyl-CoA	0
s_2933	trans-2,trans-4-tetradecadienoyl-CoA	0
s_2934	glycerol 3-phosphate	0
s_2935	1-acyl-sn-glycerol 3-phosphate (16:0)	0
s_2936	1-acyl-sn-glycerol 3-phosphate (16:1)	0
s_2937	1-acyl-sn-glycerol 3-phosphate (18:0)	0
s_2938	1-acyl-sn-glycerol 3-phosphate (18:1)	0
s_2939	dihydroxyacetone phosphate	0
s_2940	acylglycerone phosphate (16:0)	0
s_2941	acylglycerone phosphate (16:1)	0
s_2942	acylglycerone phosphate (18:0)	0
s_2943	acylglycerone phosphate (18:1)	0
s_2944	1-acyl-sn-glycerol 3-phosphate (16:0)	0
s_2945	1-acyl-sn-glycerol 3-phosphate (16:1)	0
s_2946	1-acyl-sn-glycerol 3-phosphate (18:0)	0
s_2947	1-acyl-sn-glycerol 3-phosphate (18:1)	0
s_2948	acylglycerone phosphate (16:0)	0
s_2949	acylglycerone phosphate (16:1)	0
s_2950	acylglycerone phosphate (18:0)	0
s_2951	acylglycerone phosphate (18:1)	0
s_2952	NADPH	0
s_2953	NADP(+)	0
s_2954	phosphatidate (1-16:0, 2-16:1)	0
s_2955	phosphatidate (1-16:0, 2-18:1)	0
s_2956	phosphatidate (1-16:1, 2-16:1)	0
s_2957	phosphatidate (1-16:1, 2-18:1)	0
s_2958	phosphatidate (1-18:0, 2-16:1)	0
s_2959	phosphatidate (1-18:0, 2-18:1)	0
s_2960	phosphatidate (1-18:1, 2-16:1)	0
s_2961	phosphatidate (1-18:1, 2-18:1)	0
s_2962	phosphatidate (1-16:0, 2-18:1)	0
s_2963	phosphatidate (1-16:1, 2-18:1)	0
s_2964	phosphatidate (1-18:0, 2-18:1)	0
s_2965	phosphatidate (1-18:1, 2-18:1)	0
s_2966	phosphate	0
s_2967	diglyceride (1-16:0, 2-16:1)	0
s_2968	diglyceride (1-16:0, 2-18:1)	0
s_2969	diglyceride (1-16:1, 2-16:1)	0
s_2970	diglyceride (1-16:1, 2-18:1)	0
s_2971	diglyceride (1-18:0, 2-16:1)	0
s_2972	diglyceride (1-18:0, 2-18:1)	0
s_2973	diglyceride (1-18:1, 2-16:1)	0
s_2974	diglyceride (1-18:1, 2-18:1)	0
s_2975	phosphatidate (1-16:0, 2-16:1)	0
s_2976	H2O	0
s_2977	phosphate	0
s_2978	diglyceride (1-16:0, 2-16:1)	0
s_2979	phosphatidate (1-16:0, 2-18:1)	0
s_2980	diglyceride (1-16:0, 2-18:1)	0
s_2981	phosphatidate (1-16:1, 2-16:1)	0
s_2982	diglyceride (1-16:1, 2-16:1)	0
s_2983	phosphatidate (1-16:1, 2-18:1)	0
s_2984	diglyceride (1-16:1, 2-18:1)	0
s_2985	phosphatidate (1-18:0, 2-16:1)	0
s_2986	diglyceride (1-18:0, 2-16:1)	0
s_2987	phosphatidate (1-18:0, 2-18:1)	0
s_2988	diglyceride (1-18:0, 2-18:1)	0
s_2989	phosphatidate (1-18:1, 2-16:1)	0
s_2990	diglyceride (1-18:1, 2-16:1)	0
s_2991	phosphatidate (1-18:1, 2-18:1)	0
s_2992	diglyceride (1-18:1, 2-18:1)	0
s_2993	phosphatidate (1-16:0, 2-16:1)	0
s_2994	H2O	0
s_2995	phosphate	0
s_2996	diglyceride (1-16:0, 2-16:1)	0
s_2997	phosphatidate (1-16:0, 2-18:1)	0
s_2998	diglyceride (1-16:0, 2-18:1)	0
s_2999	phosphatidate (1-16:1, 2-16:1)	0
s_3000	diglyceride (1-16:1, 2-16:1)	0
s_3001	phosphatidate (1-16:1, 2-18:1)	0
s_3002	diglyceride (1-16:1, 2-18:1)	0
s_3003	phosphatidate (1-18:0, 2-16:1)	0
s_3004	diglyceride (1-18:0, 2-16:1)	0
s_3005	phosphatidate (1-18:0, 2-18:1)	0
s_3006	diglyceride (1-18:0, 2-18:1)	0
s_3007	phosphatidate (1-18:1, 2-16:1)	0
s_3008	diglyceride (1-18:1, 2-16:1)	0
s_3009	phosphatidate (1-18:1, 2-18:1)	0
s_3010	diglyceride (1-18:1, 2-18:1)	0
s_3011	triglyceride (1-16:0, 2-16:1, 3-16:0)	0
s_3012	triglyceride (1-16:0, 2-18:1, 3-16:0)	0
s_3013	triglyceride (1-16:1, 2-16:1, 3-16:0)	0
s_3014	triglyceride (1-16:1, 2-18:1, 3-16:0)	0
s_3015	triglyceride (1-18:0, 2-16:1, 3-16:0)	0
s_3016	triglyceride (1-18:0, 2-18:1, 3-16:0)	0
s_3017	triglyceride (1-18:1, 2-16:1, 3-16:0)	0
s_3018	triglyceride (1-18:1, 2-18:1, 3-16:0)	0
s_3019	triglyceride (1-16:0, 2-16:1, 3-16:1)	0
s_3020	triglyceride (1-16:0, 2-18:1, 3-16:1)	0
s_3021	triglyceride (1-16:1, 2-16:1, 3-16:1)	0
s_3022	triglyceride (1-16:1, 2-18:1, 3-16:1)	0
s_3023	triglyceride (1-18:0, 2-16:1, 3-16:1)	0
s_3024	triglyceride (1-18:0, 2-18:1, 3-16:1)	0
s_3025	triglyceride (1-18:1, 2-16:1, 3-16:1)	0
s_3026	triglyceride (1-18:1, 2-18:1, 3-16:1)	0
s_3027	triglyceride (1-16:0, 2-16:1, 3-18:0)	0
s_3028	triglyceride (1-16:0, 2-18:1, 3-18:0)	0
s_3029	triglyceride (1-16:1, 2-16:1, 3-18:0)	0
s_3030	triglyceride (1-16:1, 2-18:1, 3-18:0)	0
s_3031	triglyceride (1-18:0, 2-16:1, 3-18:0)	0
s_3032	triglyceride (1-18:0, 2-18:1, 3-18:0)	0
s_3033	triglyceride (1-18:1, 2-16:1, 3-18:0)	0
s_3034	triglyceride (1-18:1, 2-18:1, 3-18:0)	0
s_3035	triglyceride (1-16:0, 2-16:1, 3-18:1)	0
s_3036	triglyceride (1-16:0, 2-18:1, 3-18:1)	0
s_3037	triglyceride (1-16:1, 2-16:1, 3-18:1)	0
s_3038	triglyceride (1-16:1, 2-18:1, 3-18:1)	0
s_3039	triglyceride (1-18:0, 2-16:1, 3-18:1)	0
s_3040	triglyceride (1-18:0, 2-18:1, 3-18:1)	0
s_3041	triglyceride (1-18:1, 2-16:1, 3-18:1)	0
s_3042	triglyceride (1-18:1, 2-18:1, 3-18:1)	0
s_3043	diglyceride (1-16:0, 2-16:1)	0
s_3044	triglyceride (1-16:0, 2-16:1, 3-16:0)	0
s_3045	diglyceride (1-16:0, 2-18:1)	0
s_3046	triglyceride (1-16:0, 2-18:1, 3-16:0)	0
s_3047	diglyceride (1-16:1, 2-16:1)	0
s_3048	triglyceride (1-16:1, 2-16:1, 3-16:0)	0
s_3049	diglyceride (1-16:1, 2-18:1)	0
s_3050	triglyceride (1-16:1, 2-18:1, 3-16:0)	0
s_3051	diglyceride (1-18:0, 2-16:1)	0
s_3052	triglyceride (1-18:0, 2-16:1, 3-16:0)	0
s_3053	diglyceride (1-18:0, 2-18:1)	0
s_3054	triglyceride (1-18:0, 2-18:1, 3-16:0)	0
s_3055	diglyceride (1-18:1, 2-16:1)	0
s_3056	triglyceride (1-18:1, 2-16:1, 3-16:0)	0
s_3057	diglyceride (1-18:1, 2-18:1)	0
s_3058	triglyceride (1-18:1, 2-18:1, 3-16:0)	0
s_3059	triglyceride (1-16:0, 2-16:1, 3-16:1)	0
s_3060	triglyceride (1-16:0, 2-18:1, 3-16:1)	0
s_3061	triglyceride (1-16:1, 2-16:1, 3-16:1)	0
s_3062	triglyceride (1-16:1, 2-18:1, 3-16:1)	0
s_3063	triglyceride (1-18:0, 2-16:1, 3-16:1)	0
s_3064	triglyceride (1-18:0, 2-18:1, 3-16:1)	0
s_3065	triglyceride (1-18:1, 2-16:1, 3-16:1)	0
s_3066	triglyceride (1-18:1, 2-18:1, 3-16:1)	0
s_3067	triglyceride (1-16:0, 2-16:1, 3-18:0)	0
s_3068	triglyceride (1-16:0, 2-18:1, 3-18:0)	0
s_3069	triglyceride (1-16:1, 2-16:1, 3-18:0)	0
s_3070	triglyceride (1-16:1, 2-18:1, 3-18:0)	0
s_3071	triglyceride (1-18:0, 2-16:1, 3-18:0)	0
s_3072	triglyceride (1-18:0, 2-18:1, 3-18:0)	0
s_3073	triglyceride (1-18:1, 2-16:1, 3-18:0)	0
s_3074	triglyceride (1-18:1, 2-18:1, 3-18:0)	0
s_3075	triglyceride (1-16:0, 2-16:1, 3-18:1)	0
s_3076	triglyceride (1-16:0, 2-18:1, 3-18:1)	0
s_3077	triglyceride (1-16:1, 2-16:1, 3-18:1)	0
s_3078	triglyceride (1-16:1, 2-18:1, 3-18:1)	0
s_3079	triglyceride (1-18:0, 2-16:1, 3-18:1)	0
s_3080	triglyceride (1-18:0, 2-18:1, 3-18:1)	0
s_3081	triglyceride (1-18:1, 2-16:1, 3-18:1)	0
s_3082	triglyceride (1-18:1, 2-18:1, 3-18:1)	0
s_3083	CTP	0
s_3084	CDP-diacylglycerol (1-16:0, 2-16:1)	0
s_3085	CDP-diacylglycerol (1-16:1, 2-16:1)	0
s_3086	CDP-diacylglycerol (1-18:0, 2-16:1)	0
s_3087	CDP-diacylglycerol (1-18:1, 2-16:1)	0
s_3088	CDP-diacylglycerol (1-16:0, 2-18:1)	0
s_3089	CDP-diacylglycerol (1-16:1, 2-18:1)	0
s_3090	CDP-diacylglycerol (1-18:0, 2-18:1)	0
s_3091	CDP-diacylglycerol (1-18:1, 2-18:1)	0
s_3092	phosphatidate (1-16:0, 2-16:1)	0
s_3093	CTP	0
s_3094	H+	0
s_3095	diphosphate	0
s_3096	CDP-diacylglycerol (1-16:0, 2-16:1)	0
s_3097	phosphatidate (1-16:1, 2-16:1)	0
s_3098	CDP-diacylglycerol (1-16:1, 2-16:1)	0
s_3099	phosphatidate (1-18:0, 2-16:1)	0
s_3100	CDP-diacylglycerol (1-18:0, 2-16:1)	0
s_3101	phosphatidate (1-18:1, 2-16:1)	0
s_3102	CDP-diacylglycerol (1-18:1, 2-16:1)	0
s_3103	phosphatidate (1-16:0, 2-18:1)	0
s_3104	CDP-diacylglycerol (1-16:0, 2-18:1)	0
s_3105	phosphatidate (1-16:1, 2-18:1)	0
s_3106	CDP-diacylglycerol (1-16:1, 2-18:1)	0
s_3107	L-serine	0
s_3108	CMP	0
s_3109	phosphatidyl-L-serine (1-16:0, 2-16:1)	0
s_3110	phosphatidyl-L-serine (1-16:1, 2-16:1)	0
s_3111	phosphatidyl-L-serine (1-18:0, 2-16:1)	0
s_3112	phosphatidyl-L-serine (1-18:1, 2-16:1)	0
s_3113	phosphatidyl-L-serine (1-16:0, 2-18:1)	0
s_3114	phosphatidyl-L-serine (1-16:1, 2-18:1)	0
s_3115	phosphatidyl-L-serine (1-18:0, 2-18:1)	0
s_3116	phosphatidyl-L-serine (1-18:1, 2-18:1)	0
s_3117	myo-inositol	0
s_3118	1-phosphatidyl-1D-myo-inositol (1-16:0, 2-16:1)	0
s_3119	1-phosphatidyl-1D-myo-inositol (1-16:1, 2-16:1)	0
s_3120	1-phosphatidyl-1D-myo-inositol (1-18:0, 2-16:1)	0
s_3121	1-phosphatidyl-1D-myo-inositol (1-18:1, 2-16:1)	0
s_3122	1-phosphatidyl-1D-myo-inositol (1-16:0, 2-18:1)	0
s_3123	1-phosphatidyl-1D-myo-inositol (1-16:1, 2-18:1)	0
s_3124	1-phosphatidyl-1D-myo-inositol (1-18:0, 2-18:1)	0
s_3125	1-phosphatidyl-1D-myo-inositol (1-18:1, 2-18:1)	0
s_3126	sn-2-acyl-1-lysophosphatidylinositol (16:1)	0
s_3127	sn-2-acyl-1-lysophosphatidylinositol (18:1)	0
s_3128	phosphatidyl-L-serine (1-16:0, 2-16:1)	0
s_3129	carbon dioxide	0
s_3130	phosphatidylethanolamine (1-16:0, 2-16:1)	0
s_3131	phosphatidyl-L-serine (1-16:1, 2-16:1)	0
s_3132	phosphatidylethanolamine (1-16:1, 2-16:1)	0
s_3133	phosphatidyl-L-serine (1-18:0, 2-16:1)	0
s_3134	phosphatidylethanolamine (1-18:0, 2-16:1)	0
s_3135	phosphatidyl-L-serine (1-18:1, 2-16:1)	0
s_3136	phosphatidylethanolamine (1-18:1, 2-16:1)	0
s_3137	phosphatidyl-L-serine (1-16:0, 2-18:1)	0
s_3138	phosphatidylethanolamine (1-16:0, 2-18:1)	0
s_3139	phosphatidyl-L-serine (1-16:1, 2-18:1)	0
s_3140	phosphatidylethanolamine (1-16:1, 2-18:1)	0
s_3141	phosphatidyl-L-serine (1-18:0, 2-18:1)	0
s_3142	phosphatidylethanolamine (1-18:0, 2-18:1)	0
s_3143	phosphatidyl-L-serine (1-18:1, 2-18:1)	0
s_3144	phosphatidylethanolamine (1-18:1, 2-18:1)	0
s_3145	phosphatidyl-L-serine (1-16:0, 2-16:1)	0
s_3146	H+	0
s_3147	carbon dioxide	0
s_3148	phosphatidylethanolamine (1-16:0, 2-16:1)	0
s_3149	phosphatidyl-L-serine (1-16:1, 2-16:1)	0
s_3150	phosphatidylethanolamine (1-16:1, 2-16:1)	0
s_3151	phosphatidyl-L-serine (1-18:0, 2-16:1)	0
s_3152	phosphatidylethanolamine (1-18:0, 2-16:1)	0
s_3153	phosphatidyl-L-serine (1-18:1, 2-16:1)	0
s_3154	phosphatidylethanolamine (1-18:1, 2-16:1)	0
s_3155	phosphatidyl-L-serine (1-16:0, 2-18:1)	0
s_3156	phosphatidylethanolamine (1-16:0, 2-18:1)	0
s_3157	phosphatidyl-L-serine (1-16:1, 2-18:1)	0
s_3158	phosphatidylethanolamine (1-16:1, 2-18:1)	0
s_3159	phosphatidyl-L-serine (1-18:0, 2-18:1)	0
s_3160	phosphatidylethanolamine (1-18:0, 2-18:1)	0
s_3161	phosphatidyl-L-serine (1-18:1, 2-18:1)	0
s_3162	phosphatidylethanolamine (1-18:1, 2-18:1)	0
s_3163	phosphatidyl-L-serine (1-16:0, 2-16:1)	0
s_3164	H+	0
s_3165	carbon dioxide	0
s_3166	phosphatidylethanolamine (1-16:0, 2-16:1)	0
s_3167	phosphatidyl-L-serine (1-16:1, 2-16:1)	0
s_3168	phosphatidylethanolamine (1-16:1, 2-16:1)	0
s_3169	phosphatidyl-L-serine (1-18:0, 2-16:1)	0
s_3170	phosphatidylethanolamine (1-18:0, 2-16:1)	0
s_3171	phosphatidyl-L-serine (1-18:1, 2-16:1)	0
s_3172	phosphatidylethanolamine (1-18:1, 2-16:1)	0
s_3173	phosphatidyl-L-serine (1-16:0, 2-18:1)	0
s_3174	phosphatidylethanolamine (1-16:0, 2-18:1)	0
s_3175	phosphatidyl-L-serine (1-16:1, 2-18:1)	0
s_3176	phosphatidylethanolamine (1-16:1, 2-18:1)	0
s_3177	phosphatidyl-L-serine (1-18:0, 2-18:1)	0
s_3178	phosphatidylethanolamine (1-18:0, 2-18:1)	0
s_3179	phosphatidyl-L-serine (1-18:1, 2-18:1)	0
s_3180	phosphatidylethanolamine (1-18:1, 2-18:1)	0
s_3181	phosphatidylethanolamine (1-16:0, 2-16:1)	0
s_3182	S-adenosyl-L-methionine	0
s_3183	S-adenosyl-L-homocysteine	0
s_3184	phosphatidyl-N-methylethanolamine (1-16:0, 2-16:1)	0
s_3185	phosphatidylethanolamine (1-16:1, 2-16:1)	0
s_3186	phosphatidyl-N-methylethanolamine (1-16:1, 2-16:1)	0
s_3187	phosphatidylethanolamine (1-18:0, 2-16:1)	0
s_3188	phosphatidyl-N-methylethanolamine (1-18:0, 2-16:1)	0
s_3189	phosphatidylethanolamine (1-18:1, 2-16:1)	0
s_3190	phosphatidyl-N-methylethanolamine (1-18:1, 2-16:1)	0
s_3191	phosphatidylethanolamine (1-16:0, 2-18:1)	0
s_3192	phosphatidyl-N-methylethanolamine (1-16:0, 2-18:1)	0
s_3193	phosphatidylethanolamine (1-16:1, 2-18:1)	0
s_3194	phosphatidyl-N-methylethanolamine (1-16:1, 2-18:1)	0
s_3195	phosphatidylethanolamine (1-18:0, 2-18:1)	0
s_3196	phosphatidyl-N-methylethanolamine (1-18:0, 2-18:1)	0
s_3197	phosphatidylethanolamine (1-18:1, 2-18:1)	0
s_3198	phosphatidyl-N-methylethanolamine (1-18:1, 2-18:1)	0
s_3199	phosphatidyl-N,N-dimethylethanolamine (1-16:0, 2-16:1)	0
s_3200	phosphatidyl-N,N-dimethylethanolamine (1-16:1, 2-16:1)	0
s_3201	phosphatidyl-N,N-dimethylethanolamine (1-18:0, 2-16:1)	0
s_3202	phosphatidyl-N,N-dimethylethanolamine (1-18:1, 2-16:1)	0
s_3203	phosphatidyl-N,N-dimethylethanolamine (1-16:0, 2-18:1)	0
s_3204	phosphatidyl-N,N-dimethylethanolamine (1-16:1, 2-18:1)	0
s_3205	phosphatidyl-N,N-dimethylethanolamine (1-18:0, 2-18:1)	0
s_3206	phosphatidyl-N,N-dimethylethanolamine (1-18:1, 2-18:1)	0
s_3207	phosphatidylcholine (1-16:0, 2-16:1)	0
s_3208	phosphatidylcholine (1-16:1, 2-16:1)	0
s_3209	phosphatidylcholine (1-18:0, 2-16:1)	0
s_3210	phosphatidylcholine (1-18:1, 2-16:1)	0
s_3211	phosphatidylcholine (1-16:0, 2-18:1)	0
s_3212	phosphatidylcholine (1-16:1, 2-18:1)	0
s_3213	phosphatidylcholine (1-18:0, 2-18:1)	0
s_3214	phosphatidylcholine (1-18:1, 2-18:1)	0
s_3215	CDP	0
s_3216	CDP-ethanolamine	0
s_3217	CDP-choline	0
s_3218	glycerol 3-phosphate	0
s_3219	CMP	0
s_3220	3-(3-sn-phosphatidyl)-sn-glycerol 1-phosphate (1-16:0, 2-16:1)	0
s_3221	3-(3-sn-phosphatidyl)-sn-glycerol 1-phosphate (1-16:1, 2-16:1)	0
s_3222	3-(3-sn-phosphatidyl)-sn-glycerol 1-phosphate (1-18:0, 2-16:1)	0
s_3223	3-(3-sn-phosphatidyl)-sn-glycerol 1-phosphate (1-18:1, 2-16:1)	0
s_3224	3-(3-sn-phosphatidyl)-sn-glycerol 1-phosphate (1-16:0, 2-18:1)	0
s_3225	3-(3-sn-phosphatidyl)-sn-glycerol 1-phosphate (1-16:1, 2-18:1)	0
s_3226	H2O	0
s_3227	phosphatidylglycerol (1-16:0, 2-16:1)	0
s_3228	phosphate	0
s_3229	phosphatidylglycerol (1-16:1, 2-16:1)	0
s_3230	phosphatidylglycerol (1-18:0, 2-16:1)	0
s_3231	phosphatidylglycerol (1-18:1, 2-16:1)	0
s_3232	phosphatidylglycerol (1-16:0, 2-18:1)	0
s_3233	phosphatidylglycerol (1-16:1, 2-18:1)	0
s_3234	cardiolipin (1-16:0, 2-16:1, 3-16:0, 4-16:1)	0
s_3235	cardiolipin (1-16:0, 2-16:1, 3-16:1, 4-16:1)	0
s_3236	cardiolipin (1-16:0, 2-16:1, 3-18:0, 4-16:1)	0
s_3237	cardiolipin (1-16:0, 2-16:1, 3-18:1, 4-16:1)	0
s_3238	cardiolipin (1-16:0, 2-16:1, 3-16:0, 4-18:1)	0
s_3239	cardiolipin (1-16:0, 2-16:1, 3-16:1, 4-18:1)	0
s_3240	cardiolipin (1-16:1, 2-16:1, 3-16:0, 4-16:1)	0
s_3241	cardiolipin (1-16:1, 2-16:1, 3-16:1, 4-16:1)	0
s_3242	cardiolipin (1-16:1, 2-16:1, 3-18:0, 4-16:1)	0
s_3243	cardiolipin (1-16:1, 2-16:1, 3-18:1, 4-16:1)	0
s_3244	cardiolipin (1-16:1, 2-16:1, 3-16:0, 4-18:1)	0
s_3245	cardiolipin (1-16:1, 2-16:1, 3-16:1, 4-18:1)	0
s_3246	cardiolipin (1-18:0, 2-16:1, 3-16:0, 4-16:1)	0
s_3247	cardiolipin (1-18:0, 2-16:1, 3-16:1, 4-16:1)	0
s_3248	cardiolipin (1-18:0, 2-16:1, 3-18:0, 4-16:1)	0
s_3249	cardiolipin (1-18:0, 2-16:1, 3-18:1, 4-16:1)	0
s_3250	cardiolipin (1-18:0, 2-16:1, 3-16:0, 4-18:1)	0
s_3251	cardiolipin (1-18:0, 2-16:1, 3-16:1, 4-18:1)	0
s_3252	cardiolipin (1-18:1, 2-16:1, 3-16:0, 4-16:1)	0
s_3253	cardiolipin (1-18:1, 2-16:1, 3-16:1, 4-16:1)	0
s_3254	cardiolipin (1-18:1, 2-16:1, 3-18:0, 4-16:1)	0
s_3255	cardiolipin (1-18:1, 2-16:1, 3-18:1, 4-16:1)	0
s_3256	cardiolipin (1-18:1, 2-16:1, 3-16:0, 4-18:1)	0
s_3257	cardiolipin (1-18:1, 2-16:1, 3-16:1, 4-18:1)	0
s_3258	cardiolipin (1-16:0, 2-18:1, 3-16:0, 4-16:1)	0
s_3259	cardiolipin (1-16:0, 2-18:1, 3-16:1, 4-16:1)	0
s_3260	cardiolipin (1-16:0, 2-18:1, 3-18:0, 4-16:1)	0
s_3261	cardiolipin (1-16:0, 2-18:1, 3-18:1, 4-16:1)	0
s_3262	cardiolipin (1-16:0, 2-18:1, 3-16:0, 4-18:1)	0
s_3263	cardiolipin (1-16:0, 2-18:1, 3-16:1, 4-18:1)	0
s_3264	cardiolipin (1-16:1, 2-18:1, 3-16:0, 4-16:1)	0
s_3265	cardiolipin (1-16:1, 2-18:1, 3-16:1, 4-16:1)	0
s_3266	cardiolipin (1-16:1, 2-18:1, 3-18:0, 4-16:1)	0
s_3267	cardiolipin (1-16:1, 2-18:1, 3-18:1, 4-16:1)	0
s_3268	cardiolipin (1-16:1, 2-18:1, 3-16:0, 4-18:1)	0
s_3269	cardiolipin (1-16:1, 2-18:1, 3-16:1, 4-18:1)	0
s_3270	monolysocardiolipin (2-16:1, 3-16:0, 4-16:1)	0
s_3271	palmitate	0
s_3272	monolysocardiolipin (2-16:1, 3-16:1, 4-16:1)	0
s_3273	monolysocardiolipin (2-16:1, 3-18:0, 4-16:1)	0
s_3274	monolysocardiolipin (2-16:1, 3-18:1, 4-16:1)	0
s_3275	monolysocardiolipin (2-16:1, 3-16:0, 4-18:1)	0
s_3276	monolysocardiolipin (2-16:1, 3-16:1, 4-18:1)	0
s_3277	stearate	0
s_3278	monolysocardiolipin (2-18:1, 3-16:0, 4-16:1)	0
s_3279	monolysocardiolipin (2-18:1, 3-16:1, 4-16:1)	0
s_3280	monolysocardiolipin (2-18:1, 3-18:0, 4-16:1)	0
s_3281	monolysocardiolipin (2-18:1, 3-18:1, 4-16:1)	0
s_3282	monolysocardiolipin (2-18:1, 3-16:0, 4-18:1)	0
s_3283	monolysocardiolipin (2-18:1, 3-16:1, 4-18:1)	0
s_3284	monolysocardiolipin (1-16:0, 2-16:1, 4-16:1)	0
s_3285	monolysocardiolipin (1-16:0, 2-16:1, 4-18:1)	0
s_3286	monolysocardiolipin (1-16:1, 2-16:1, 4-16:1)	0
s_3287	monolysocardiolipin (1-16:1, 2-16:1, 4-18:1)	0
s_3288	monolysocardiolipin (1-18:0, 2-16:1, 4-16:1)	0
s_3289	monolysocardiolipin (1-18:0, 2-16:1, 4-18:1)	0
s_3290	monolysocardiolipin (1-18:1, 2-16:1, 4-16:1)	0
s_3291	monolysocardiolipin (1-18:1, 2-16:1, 4-18:1)	0
s_3292	monolysocardiolipin (1-16:0, 2-18:1, 4-16:1)	0
s_3293	monolysocardiolipin (1-16:0, 2-18:1, 4-18:1)	0
s_3294	monolysocardiolipin (1-16:1, 2-18:1, 4-16:1)	0
s_3295	monolysocardiolipin (1-16:1, 2-18:1, 4-18:1)	0
s_3296	phosphatidylcholine (1-16:0, 2-16:1)	0
s_3297	1-acylglycerophosphocholine (16:0)	0
s_3298	phosphatidylcholine (1-16:1, 2-16:1)	0
s_3299	1-acylglycerophosphocholine (16:1)	0
s_3300	phosphatidylcholine (1-18:0, 2-16:1)	0
s_3301	1-acylglycerophosphocholine (18:0)	0
s_3302	phosphatidylcholine (1-18:1, 2-16:1)	0
s_3303	1-acylglycerophosphocholine (18:1)	0
s_3304	phosphatidylcholine (1-16:0, 2-18:1)	0
s_3305	phosphatidylcholine (1-16:1, 2-18:1)	0
s_3306	phosphatidylcholine (1-18:0, 2-18:1)	0
s_3307	phosphatidylcholine (1-18:1, 2-18:1)	0
s_3308	cardiolipin (1-18:1, 2-18:1, 3-16:0, 4-16:1)	0
s_3309	cardiolipin (1-18:1, 2-18:1, 3-16:1, 4-16:1)	0
s_3310	cardiolipin (1-18:1, 2-18:1, 3-18:0, 4-16:1)	0
s_3311	cardiolipin (1-18:1, 2-18:1, 3-18:1, 4-16:1)	0
s_3312	cardiolipin (1-18:1, 2-18:1, 3-16:0, 4-18:1)	0
s_3313	cardiolipin (1-18:1, 2-18:1, 3-16:1, 4-18:1)	0
s_3314	cardiolipin (1-16:0, 2-16:1, 3-18:1, 4-18:1)	0
s_3315	cardiolipin (1-16:1, 2-16:1, 3-18:1, 4-18:1)	0
s_3316	cardiolipin (1-18:0, 2-16:1, 3-18:1, 4-18:1)	0
s_3317	cardiolipin (1-18:1, 2-16:1, 3-18:1, 4-18:1)	0
s_3318	cardiolipin (1-16:0, 2-18:1, 3-18:1, 4-18:1)	0
s_3319	cardiolipin (1-16:1, 2-18:1, 3-18:1, 4-18:1)	0
s_3320	palmitoleoyl-CoA	0
s_3321	coenzyme A	0
s_3322	oleoyl-CoA	0
s_3323	1-phosphatidyl-1D-myo-inositol (1-16:0, 2-16:1)	0
s_3324	ADP	0
s_3325	1-phosphatidyl-1D-myo-inositol 4-phosphate (1-16:0, 2-16:1)	0
s_3326	1-phosphatidyl-1D-myo-inositol (1-16:1, 2-16:1)	0
s_3327	1-phosphatidyl-1D-myo-inositol 4-phosphate (1-16:1, 2-16:1)	0
s_3328	1-phosphatidyl-1D-myo-inositol (1-18:0, 2-16:1)	0
s_3329	1-phosphatidyl-1D-myo-inositol 4-phosphate (1-18:0, 2-16:1)	0
s_3330	1-phosphatidyl-1D-myo-inositol (1-18:1, 2-16:1)	0
s_3331	1-phosphatidyl-1D-myo-inositol 4-phosphate (1-18:1, 2-16:1)	0
s_3332	1-phosphatidyl-1D-myo-inositol (1-16:0, 2-18:1)	0
s_3333	1-phosphatidyl-1D-myo-inositol 4-phosphate (1-16:0, 2-18:1)	0
s_3334	1-phosphatidyl-1D-myo-inositol (1-16:1, 2-18:1)	0
s_3335	1-phosphatidyl-1D-myo-inositol 4-phosphate (1-16:1, 2-18:1)	0
s_3336	1-phosphatidyl-1D-myo-inositol (1-18:0, 2-18:1)	0
s_3337	1-phosphatidyl-1D-myo-inositol 4-phosphate (1-18:0, 2-18:1)	0
s_3338	1-phosphatidyl-1D-myo-inositol (1-18:1, 2-18:1)	0
s_3339	1-phosphatidyl-1D-myo-inositol 4-phosphate (1-18:1, 2-18:1)	0
s_3340	1-phosphatidyl-1D-myo-inositol (1-16:0, 2-16:1)	0
s_3341	ATP	0
s_3342	ADP	0
s_3343	1-phosphatidyl-1D-myo-inositol 4-phosphate (1-16:0, 2-16:1)	0
s_3344	1-phosphatidyl-1D-myo-inositol (1-16:1, 2-16:1)	0
s_3345	1-phosphatidyl-1D-myo-inositol 4-phosphate (1-16:1, 2-16:1)	0
s_3346	1-phosphatidyl-1D-myo-inositol (1-18:0, 2-16:1)	0
s_3347	1-phosphatidyl-1D-myo-inositol 4-phosphate (1-18:0, 2-16:1)	0
s_3348	1-phosphatidyl-1D-myo-inositol (1-18:1, 2-16:1)	0
s_3349	1-phosphatidyl-1D-myo-inositol 4-phosphate (1-18:1, 2-16:1)	0
s_3350	1-phosphatidyl-1D-myo-inositol (1-16:0, 2-18:1)	0
s_3351	1-phosphatidyl-1D-myo-inositol 4-phosphate (1-16:0, 2-18:1)	0
s_3352	1-phosphatidyl-1D-myo-inositol (1-16:1, 2-18:1)	0
s_3353	1-phosphatidyl-1D-myo-inositol 4-phosphate (1-16:1, 2-18:1)	0
s_3354	1-phosphatidyl-1D-myo-inositol (1-18:0, 2-18:1)	0
s_3355	1-phosphatidyl-1D-myo-inositol 4-phosphate (1-18:0, 2-18:1)	0
s_3356	1-phosphatidyl-1D-myo-inositol (1-18:1, 2-18:1)	0
s_3357	1-phosphatidyl-1D-myo-inositol 4-phosphate (1-18:1, 2-18:1)	0
s_3358	1-phosphatidyl-1D-myo-inositol (1-16:0, 2-16:1)	0
s_3359	ATP	0
s_3360	ADP	0
s_3361	1-phosphatidyl-1D-myo-inositol 4-phosphate (1-16:0, 2-16:1)	0
s_3362	1-phosphatidyl-1D-myo-inositol (1-16:1, 2-16:1)	0
s_3363	1-phosphatidyl-1D-myo-inositol 4-phosphate (1-16:1, 2-16:1)	0
s_3364	1-phosphatidyl-1D-myo-inositol (1-18:0, 2-16:1)	0
s_3365	1-phosphatidyl-1D-myo-inositol 4-phosphate (1-18:0, 2-16:1)	0
s_3366	1-phosphatidyl-1D-myo-inositol (1-18:1, 2-16:1)	0
s_3367	1-phosphatidyl-1D-myo-inositol 4-phosphate (1-18:1, 2-16:1)	0
s_3368	1-phosphatidyl-1D-myo-inositol (1-16:0, 2-18:1)	0
s_3369	1-phosphatidyl-1D-myo-inositol 4-phosphate (1-16:0, 2-18:1)	0
s_3370	1-phosphatidyl-1D-myo-inositol (1-16:1, 2-18:1)	0
s_3371	1-phosphatidyl-1D-myo-inositol 4-phosphate (1-16:1, 2-18:1)	0
s_3372	1-phosphatidyl-1D-myo-inositol (1-18:0, 2-18:1)	0
s_3373	1-phosphatidyl-1D-myo-inositol 4-phosphate (1-18:0, 2-18:1)	0
s_3374	1-phosphatidyl-1D-myo-inositol (1-18:1, 2-18:1)	0
s_3375	1-phosphatidyl-1D-myo-inositol 4-phosphate (1-18:1, 2-18:1)	0
s_3376	1-phosphatidyl-1D-myo-inositol (1-16:0, 2-16:1)	0
s_3377	1-phosphatidyl-1D-myo-inositol 4-phosphate (1-16:0, 2-16:1)	0
s_3378	1-phosphatidyl-1D-myo-inositol (1-16:1, 2-16:1)	0
s_3379	1-phosphatidyl-1D-myo-inositol 4-phosphate (1-16:1, 2-16:1)	0
s_3380	1-phosphatidyl-1D-myo-inositol (1-18:0, 2-16:1)	0
s_3381	1-phosphatidyl-1D-myo-inositol 4-phosphate (1-18:0, 2-16:1)	0
s_3382	1-phosphatidyl-1D-myo-inositol (1-18:1, 2-16:1)	0
s_3383	1-phosphatidyl-1D-myo-inositol 4-phosphate (1-18:1, 2-16:1)	0
s_3384	1-phosphatidyl-1D-myo-inositol (1-16:0, 2-18:1)	0
s_3385	1-phosphatidyl-1D-myo-inositol 4-phosphate (1-16:0, 2-18:1)	0
s_3386	1-phosphatidyl-1D-myo-inositol (1-16:1, 2-18:1)	0
s_3387	1-phosphatidyl-1D-myo-inositol 4-phosphate (1-16:1, 2-18:1)	0
s_3388	1-phosphatidyl-1D-myo-inositol (1-18:0, 2-18:1)	0
s_3389	1-phosphatidyl-1D-myo-inositol 4-phosphate (1-18:0, 2-18:1)	0
s_3390	1-phosphatidyl-1D-myo-inositol (1-18:1, 2-18:1)	0
s_3391	1-phosphatidyl-1D-myo-inositol 4-phosphate (1-18:1, 2-18:1)	0
s_3392	1-phosphatidyl-1D-myo-inositol 3-phosphate (1-16:0, 2-16:1)	0
s_3393	1-phosphatidyl-1D-myo-inositol 3-phosphate (1-16:1, 2-16:1)	0
s_3394	1-phosphatidyl-1D-myo-inositol 3-phosphate (1-18:0, 2-16:1)	0
s_3395	1-phosphatidyl-1D-myo-inositol 3-phosphate (1-18:1, 2-16:1)	0
s_3396	1-phosphatidyl-1D-myo-inositol 3-phosphate (1-16:0, 2-18:1)	0
s_3397	1-phosphatidyl-1D-myo-inositol 3-phosphate (1-16:1, 2-18:1)	0
s_3398	1-phosphatidyl-1D-myo-inositol 3-phosphate (1-18:0, 2-18:1)	0
s_3399	1-phosphatidyl-1D-myo-inositol 3-phosphate (1-18:1, 2-18:1)	0
s_3400	1-phosphatidyl-1D-myo-inositol 4,5-bisphosphate (1-16:0, 2-16:1)	0
s_3401	1-phosphatidyl-1D-myo-inositol 4,5-bisphosphate (1-16:1, 2-16:1)	0
s_3402	1-phosphatidyl-1D-myo-inositol 4,5-bisphosphate (1-18:0, 2-16:1)	0
s_3403	1-phosphatidyl-1D-myo-inositol 4,5-bisphosphate (1-18:1, 2-16:1)	0
s_3404	1-phosphatidyl-1D-myo-inositol 4,5-bisphosphate (1-16:0, 2-18:1)	0
s_3405	1-phosphatidyl-1D-myo-inositol 4,5-bisphosphate (1-16:1, 2-18:1)	0
s_3406	1-phosphatidyl-1D-myo-inositol 4,5-bisphosphate (1-18:0, 2-18:1)	0
s_3407	1-phosphatidyl-1D-myo-inositol 4,5-bisphosphate (1-18:1, 2-18:1)	0
s_3408	1-phosphatidyl-1D-myo-inositol 4,5-bisphosphate (1-16:0, 2-16:1)	0
s_3409	1-phosphatidyl-1D-myo-inositol 4,5-bisphosphate (1-16:1, 2-16:1)	0
s_3410	1-phosphatidyl-1D-myo-inositol 4,5-bisphosphate (1-18:0, 2-16:1)	0
s_3411	1-phosphatidyl-1D-myo-inositol 4,5-bisphosphate (1-18:1, 2-16:1)	0
s_3412	1-phosphatidyl-1D-myo-inositol 4,5-bisphosphate (1-16:0, 2-18:1)	0
s_3413	1-phosphatidyl-1D-myo-inositol 4,5-bisphosphate (1-16:1, 2-18:1)	0
s_3414	1-phosphatidyl-1D-myo-inositol 4,5-bisphosphate (1-18:0, 2-18:1)	0
s_3415	1-phosphatidyl-1D-myo-inositol 4,5-bisphosphate (1-18:1, 2-18:1)	0
s_3416	1-phosphatidyl-1D-myo-inositol 3,5-bisphosphate (1-16:0, 2-16:1)	0
s_3417	1-phosphatidyl-1D-myo-inositol 3,5-bisphosphate (1-16:1, 2-16:1)	0
s_3418	1-phosphatidyl-1D-myo-inositol 3,5-bisphosphate (1-18:0, 2-16:1)	0
s_3419	1-phosphatidyl-1D-myo-inositol 3,5-bisphosphate (1-18:1, 2-16:1)	0
s_3420	1-phosphatidyl-1D-myo-inositol 3,5-bisphosphate (1-16:0, 2-18:1)	0
s_3421	1-phosphatidyl-1D-myo-inositol 3,5-bisphosphate (1-16:1, 2-18:1)	0
s_3422	1-phosphatidyl-1D-myo-inositol 3,5-bisphosphate (1-18:0, 2-18:1)	0
s_3423	1-phosphatidyl-1D-myo-inositol 3,5-bisphosphate (1-18:1, 2-18:1)	0
s_3424	1-acylglycerophosphoethanolamine (16:0)	0
s_3425	1-acylglycerophosphoethanolamine (16:1)	0
s_3426	1-acylglycerophosphoethanolamine (18:0)	0
s_3427	1-acylglycerophosphoethanolamine (18:1)	0
s_3428	1-acylglycerophosphocholine (16:0)	0
s_3429	1-acylglycerophosphocholine (16:1)	0
s_3430	1-acylglycerophosphocholine (18:0)	0
s_3431	1-acylglycerophosphocholine (18:1)	0
s_3432	episterol	0
s_3433	episteryl oleate	0
s_3434	episteryl palmitoleate	0
s_3435	fecosterol	0
s_3436	fecosteryl oleate	0
s_3437	fecosteryl palmitoleate	0
s_3438	lanosterol	0
s_3439	lanosteryl oleate	0
s_3440	lanosteryl palmitoleate	0
s_3441	ergosterol	0
s_3442	ergosteryl oleate	0
s_3443	ergosteryl palmitoleate	0
s_3444	zymosterol	0
s_3445	zymosteryl oleate	0
s_3446	zymosteryl palmitoleate	0
s_3447	sn-glycero-3-phosphocholine	0
s_3448	phosphatidylcholine (1-16:0, 2-16:1)	0
s_3449	H2O	0
s_3450	1-acylglycerophosphocholine (16:0)	0
s_3451	palmitoleate	0
s_3452	phosphatidylcholine (1-16:1, 2-16:1)	0
s_3453	1-acylglycerophosphocholine (16:1)	0
s_3454	phosphatidylcholine (1-18:0, 2-16:1)	0
s_3455	1-acylglycerophosphocholine (18:0)	0
s_3456	phosphatidylcholine (1-18:1, 2-16:1)	0
s_3457	1-acylglycerophosphocholine (18:1)	0
s_3458	phosphatidylcholine (1-16:0, 2-18:1)	0
s_3459	oleate	0
s_3460	phosphatidylcholine (1-16:1, 2-18:1)	0
s_3461	phosphatidylcholine (1-18:0, 2-18:1)	0
s_3462	phosphatidylcholine (1-18:1, 2-18:1)	0
s_3463	palmitate	0
s_3464	stearate	0
s_3465	phosphatidylethanolamine (1-16:0, 2-16:1)	0
s_3466	1-acylglycerophosphoethanolamine (16:0)	0
s_3467	phosphatidylethanolamine (1-16:1, 2-16:1)	0
s_3468	1-acylglycerophosphoethanolamine (16:1)	0
s_3469	phosphatidylethanolamine (1-18:0, 2-16:1)	0
s_3470	1-acylglycerophosphoethanolamine (18:0)	0
s_3471	phosphatidylethanolamine (1-18:1, 2-16:1)	0
s_3472	1-acylglycerophosphoethanolamine (18:1)	0
s_3473	phosphatidylethanolamine (1-16:0, 2-18:1)	0
s_3474	phosphatidylethanolamine (1-16:1, 2-18:1)	0
s_3475	phosphatidylethanolamine (1-18:0, 2-18:1)	0
s_3476	phosphatidylethanolamine (1-18:1, 2-18:1)	0
s_3477	sn-glycero-3-phosphoethanolamine	0
s_3478	phosphatidyl-L-serine (1-16:0, 2-16:1)	0
s_3479	1-acylglycerophosphoserine (16:0)	0
s_3480	phosphatidyl-L-serine (1-16:1, 2-16:1)	0
s_3481	1-acylglycerophosphoserine (16:1)	0
s_3482	phosphatidyl-L-serine (1-18:0, 2-16:1)	0
s_3483	1-acylglycerophosphoserine (18:0)	0
s_3484	phosphatidyl-L-serine (1-18:1, 2-16:1)	0
s_3485	1-acylglycerophosphoserine (18:1)	0
s_3486	phosphatidyl-L-serine (1-16:0, 2-18:1)	0
s_3487	phosphatidyl-L-serine (1-16:1, 2-18:1)	0
s_3488	phosphatidyl-L-serine (1-18:0, 2-18:1)	0
s_3489	phosphatidyl-L-serine (1-18:1, 2-18:1)	0
s_3490	sn-glycero-3-phosphoserine	0
s_3491	1-acylglycerophosphoinositol (16:0)	0
s_3492	1-acylglycerophosphoinositol (16:1)	0
s_3493	1-acylglycerophosphoinositol (18:0)	0
s_3494	1-acylglycerophosphoinositol (18:1)	0
s_3495	1-(sn-glycero-3-phospho)-1D-myo-inositol	0
[truncated: 221 more rows]

## Sheet: EnzymeNameConversion
GeneName	EnzymeOrderId
YPL231W	1
YNR016C	2
YJL130C	3
YKL182W	4
YJL080C	5
YJR137C	6
YMR229C	7
YDL171C	8
YBR079C	9
YGL173C	10
YOR341W	11
YMR012W	12
YER091C	13
YLL026W	14
YPL106C	15
YLR106C	16
YDR127W	17
YGL206C	18
YLR249W	19
YDR258C	20
YGR094W	21
YBL022C	22
YFR030W	23
YBR115C	24
YDL185W	25
YOR326W	26
YOR335C	27
YGR204W	28
YPL160W	29
YBL076C	30
YKL157W	31
YKL210W	32
YKR009C	33
YMR031C	34
YPL226W	35
YMR186W	36
YOR133W	37
YGL195W	38
YKR095W	39
YLL024C	40
YGR240C	41
YGL245W	42
YDL223C	43
YAL005C	44
YOR027W	45
YGR061C	46
YAL035W	47
YDR150W	48
YNL121C	49
YBR169C	50
YIL078W	51
YJL034W	52
YLR304C	53
YBR121C	54
YPL240C	56
YJR109C	57
YGL156W	58
YOR317W	59
YIL075C	60
YDL140C	61
YGL009C	62
YKR001C	63
YDL215C	64
YCR012W	65
YGL062W	66
YOR374W	67
YGR130C	68
YDL145C	69
YGR264C	70
YLR335W	71
YHR020W	72
YOR198C	73
YNL247W	74
YLR410W	75
YHR174W	76
YJR045C	77
YOR168W	78
YLR259C	79
YIL155C	80
YBR218C	81
YBR245C	82
YML072C	83
YBR084W	84
YDL040C	85
YGL205W	86
YOR063W	87
YDL126C	88
YDR074W	89
YHR027C	90
YJL050W	91
YGR192C	92
YER165W	93
YGR116W	94
YGR162W	95
YNL284C-B	96
YCL030C	97
YFL018C	98
YIL125W	99
YDR430C	100
YER080W	101
YJL020C	102
YML128C	103
YDR341C	104
YLR429W	105
YOL098C	106
YML054C	107
YGL026C	108
YDR172W	109
YOR151C	110
YDL229W	111
YGR155W	112
YNL243W	113
YMR105C	114
YBL024W	115
YDL195W	116
YNL209W	117
YDR238C	118
YPL061W	119
YPL093W	120
YJR009C	121
YBR011C	122
YFR053C	123
YOR361C	124
YPR010C	125
YDR293C	126
YBR208C	127
YGL207W	128
YJR064W	129
YJL109C	130
YNL014W	131
YOL027C	132
YLR197W	133
YPR080W	134
YBL075C	135
YJL041W	136
YCL054W	137
YLR058C	138
YMR120C	139
YJL200C	140
YOR209C	141
YOR206W	142
YNL132W	143
YMR169C	144
YAL054C	145
YJL052W	146
YLR044C	147
YNL241C	148
YKL060C	149
YFL022C	150
YCR053W	151
YER103W	152
YCL057W	153
YLL045C	154
YGR218W	155
YBR248C	156
YHR158C	157
YEL031W	158
YER006W	159
YER110C	160
YMR145C	161
YMR189W	162
YDR234W	163
YNL220W	164
YER069W	165
YDL019C	166
YPL012W	167
YGR254W	168
YGL008C	169
YBR143C	170
YDR194C	171
YHL033C	172
YCL043C	173
YML010W	174
YBL015W	175
YER025W	176
YBL047C	177
YHR099W	178
YJR016C	179
YFR010W	180
YJL076W	181
YLL001W	182
YGL129C	183
YOL041C	184
YPL217C	185
YOR116C	186
YDR168W	187
YLR060W	188
YCR088W	189
YDL066W	190
YLR069C	191
YOR211C	192
YIL126W	193
YML042W	194
YDL174C	195
YKL081W	196
YBR025C	197
YPL243W	198
YHR183W	199
YHR064C	200
YNR050C	201
YIR003W	202
YGL137W	203
YGR244C	204
YOR354C	205
YDL132W	206
YDR060W	207
YOR086C	208
YLL018C	209
YER052C	210
YDR037W	211
YIL136W	212
YMR205C	213
YBR080C	214
YDR502C	215
YBR049C	216
YOR207C	217
YCR093W	218
YER065C	219
YBL039C	220
YML120C	221
YKL054C	222
YGR185C	223
YBR056W	224
YMR217W	225
YGL049C	226
YER073W	227
YPL091W	228
YJL008C	229
YDR091C	230
YOR243C	231
YOR356W	232
YPR160W	233
YNL088W	234
YLR180W	235
YLR354C	236
YKL215C	237
YHL032C	238
YGR285C	239
YPL145C	240
YHR019C	241
YJL014W	242
YER015W	243
YIL115C	244
YPR036W	245
YGL105W	246
YMR170C	247
YGR180C	248
YGR090W	249
YGR103W	250
YNL175C	251
YMR109W	252
YPR184W	253
YPL260W	254
YPR006C	255
YPR191W	256
YOR375C	257
YBR196C	258
YPL036W	259
YGL078C	260
YER070W	261
YPR074C	262
YMR309C	263
YHR047C	264
YPR041W	265
YIL009W	266
YDL103C	267
YFR037C	268
YJL074C	269
YNR053C	270
YLR028C	271
YDR496C	272
YLR359W	273
YOL109W	274
YDL147W	275
YLR303W	276
YDR226W	277
YDR170C	278
YDR212W	279
YNL005C	280
YKL104C	281
YOL004W	282
YGR087C	283
YNL069C	284
YER164W	285
YBL007C	286
YKL035W	287
YLR175W	288
YOR184W	289
YKL172W	290
YBR263W	291
YML100W	292
YHR068W	293
YLR150W	294
YGR234W	295
YIL137C	296
YLR174W	297
YFR009W	298
YFR044C	299
YPL084W	300
YLR153C	301
YML070W	302
YOL145C	303
YER151C	304
YPL063W	305
YMR049C	306
YMR062C	307
YDL124W	308
YLL040C	309
YPR002W	310
YOR310C	311
YOR165W	312
YMR303C	313
YAL038W	314
YNR001C	315
YKL211C	316
YCL018W	317
YGL234W	318
YIL033C	319
YDR023W	320
YML008C	321
YDL058W	322
YIL133C	323
YOR096W	324
YNL137C	325
YLR314C	326
YKL213C	327
YKL195W	328
YBR046C	329
YBR086C	330
YBR094W	331
YER122C	332
YHL030W	333
YER155C	334
YEL071W	335
YER021W	336
YDL007W	337
YMR246W	338
YPR145W	339
YMR304W	340
YGR266W	341
YML126C	342
YOR124C	343
YPL116W	344
YLR389C	345
YPR112C	346
YOR388C	347
YJR121W	348
YKL152C	349
YBL099W	350
YBR181C	351
YDR158W	352
YKL103C	353
YER178W	354
YLR134W	355
YNL138W	356
YOR128C	357
YAR007C	358
YOL058W	359
YML063W	360
YLR027C	361
YJR139C	362
YNL287W	363
YIR006C	364
YDR129C	365
YDR292C	366
YKR016W	367
YLR342W	368
YDL143W	369
YER048C	370
YER049W	371
YLR075W	372
YJL111W	373
YJL145W	374
YGR043C	375
YGR054W	376
YNL173C	377
YMR015C	378
YIL022W	379
YDR457W	380
YMR086W	381
YDL112W	382
YOL097C	383
YLR129W	384
YDR214W	385
YOL086C	386
YGL253W	387
YGR088W	388
YLR355C	389
YJL167W	390
YHR203C	391
YOR120W	392
YLR195C	393
YML035C	394
YBR127C	395
YHR042W	396
YNL079C	397
YPR189W	398
YAL021C	399
YLR441C	400
YLL011W	401
YFL016C	402
YKL029C	403
YKL073W	404
YHR073W	405
YHR104W	406
YHR052W	407
YHR074W	408
YER136W	409
YEL055C	410
YER036C	411
YMR089C	412
YIR004W	413
YMR092C	414
YGR124W	415
YGL107C	416
YNL118C	417
YNL010W	418
YML086C	419
YMR099C	420
YDR101C	421
YDR190C	422
YMR196W	423
YLR276C	424
YLR384C	425
YOR007C	426
YPL212C	427
YDR507C	428
YDL097C	429
YDL031W	430
YER086W	431
YBR189W	432
YHR037W	433
YMR108W	434
YLR382C	435
YJL153C	436
YOR254C	437
YGR193C	438
YCL040W	439
YOL140W	440
YJR007W	441
YDR189W	442
YCR030C	443
YEL047C	444
YEL011W	445
YOR117W	446
YBR155W	447
YKL129C	448
YKL150W	449
YKR067W	450
YMR116C	451
YBR260C	452
YEL058W	453
YIL128W	454
YNL061W	455
YGR186W	456
YDL055C	457
YDR019C	458
YNL096C	459
YDL182W	460
YGL092W	461
YGL201C	462
YGR178C	463
YGR256W	464
YKL148C	465
YNL239W	466
YKR080W	467
YDR233C	468
YDR289C	469
YDR358W	470
YPR148C	471
YLR309C	472
YOL049W	473
YOL057W	474
YPL081W	475
YNL055C	476
YGR157W	477
YLR448W	478
YOR204W	479
YBL045C	480
YPL262W	481
YGL135W	482
YIL018W	483
YBR031W	484
YKR097W	485
YML075C	486
YDL014W	487
YCR084C	488
YGR019W	489
YBL030C	490
YJL033W	491
YLR133W	492
YPL215W	493
YMR079W	494
YGL148W	495
YKL080W	496
YDR001C	497
YBR249C	498
YAL003W	499
YMR302C	500
YFL008W	501
YBR117C	502
YKL127W	503
YLR399C	504
YKL204W	505
YMR024W	506
YNL252C	507
YPL043W	508
YMR261C	509
YOR217W	510
YHR001W	511
YHR070W	512
YHR113W	513
YAL062W	514
YER082C	515
YJL010C	516
YDR012W	517
YGL202W	518
YGR250C	519
YOR323C	520
YDR449C	521
YMR072W	522
YMR290C	523
YMR110C	524
YLR222C	525
YDR365C	526
YDR322W	527
YOR241W	528
YNL045W	529
YDL131W	530
YOR230W	531
YPL009C	532
YPL228W	533
YER090W	534
YOL006C	535
YGL076C	536
YLR029C	537
YIL038C	538
YLR438W	539
YNL071W	540
YOR046C	541
YOR098C	542
YAR015W	543
YER003C	544
YPR019W	545
YLL048C	546
YKR084C	547
YLL008W	548
YFR002W	549
YMR125W	550
YDL226C	551
YLR398C	552
YKL142W	553
YKR046C	554
YBL079W	555
YPL210C	556
YHR146W	557
YGL006W	558
YMR129W	559
YAR002W	560
YER043C	561
YER024W	562
YIL094C	563
YIL041W	564
YGR032W	565
YPL028W	566
YNL313C	567
YGR200C	568
YFL007W	569
YFR016C	570
YJL012C	571
YLR432W	572
YGL228W	573
YOR142W	574
YLR216C	575
YNR051C	576
YNL059C	577
YMR121C	578
YPL058C	579
YPL126W	580
YHL007C	581
YMR076C	582
YML048W	583
YMR318C	584
YMR226C	585
YPR108W	586
YDL060W	587
YDL074C	588
YDL084W	589
YOL021C	590
YOR108W	591
YPL198W	592
YOR109W	593
YHR018C	594
YJL088W	595
YOR260W	596
YJL087C	597
YJL026W	598
YER102W	599
YBL027W	600
YFL036W	601
YPR088C	602
YLR196W	603
YMR061W	604
YNL064C	605
YCR077C	606
YPL048W	607
YKL016C	608
YNL117W	609
YAL016W	610
YPR035W	611
YAR042W	612
YKR018C	613
YKR082W	614
YBR286W	615
YBR222C	616
YGR292W	617
YBL101C	618
YBR177C	619
YBR247C	620
YHR098C	621
YHR208W	622
YIL142W	623
YDR188W	624
YDL160C	625
YIL138C	626
YIL074C	627
YJL123C	628
YJR134C	629
YPL085W	630
YLR089C	631
YGL184C	632
YGR211W	633
YNL177C	634
YNL009W	635
YDL022W	636
YGL048C	637
YOR048C	638
YDR097C	639
YDR427W	640
YDR294C	641
YPR097W	642
YPL222W	643
YLR330W	644
YOR141C	645
YOR222W	646
YIL162W	647
Q0140	648
YOR187W	649
YPL078C	650
YMR083W	651
YGL043W	652
YPL237W	653
YPR132W	654
YDL083C	655
YHL034C	656
YKR059W	657
YHR007C	658
YDR347W	659
YHR024C	660
YNL216W	661
YPR181C	662
YMR173W	663
YOL052C	664
YNL262W	665
YNL307C	666
YOR332W	667
YJL172W	668
YNL037C	669
YMR080C	670
YOL064C	671
YKL212W	672
YDL078C	673
YHR107C	674
YPR024W	675
YKL179C	676
YBR015C	677
YBR026C	678
YJR103W	679
YHR216W	680
YHR066W	681
YNL212W	682
YMR146C	683
YIL109C	684
YIL091C	685
YNL085W	686
YIL053W	687
YLR319C	688
YFL030W	689
YDL178W	690
YJR148W	691
YGR145W	692
YDR376W	693
YDR390C	694
YGR128C	695
YGR165W	696
YML073C	697
YDR395W	698
YMR029C	699
YLR192C	700
YLR270W	701
YPR133C	702
YPR137W	703
YOR239W	704
YOR261C	705
YOR091W	706
YOR173W	707
YOR095C	708
YPL004C	709
YOL061W	710
YDL204W	711
YDR368W	712
YDL148C	713
YMR300C	714
YCR005C	715
YEL060C	716
YLR163C	717
YDR044W	718
YDR122W	719
YGL167C	720
YKL112W	721
YCL050C	722
YOR176W	723
YOR158W	724
YGL055W	725
YHL021C	726
YEL032W	727
YNL007C	728
YCL059C	729
YOL090W	730
YPL131W	731
YFR014C	732
YLR258W	733
YDR353W	734
YDR356W	735
YGR286C	736
YFR052W	737
YER175C	738
YLR293C	739
YOR185C	740
YBR172C	741
YKL145W	742
YOR153W	743
YJR095W	744
YBR170C	745
YKR024C	746
YNL284C	747
YMR193W	748
YPL173W	749
YBR279W	750
YLR248W	751
YHR039C	752
YHR108W	753
YHR114W	754
YHR117W	755
YPL190C	756
YIL107C	757
YIL149C	758
YNL002C	759
YOL059W	760
YJL060W	761
YJL039C	762
YJR002W	763
YJR070C	764
YJR096W	765
YPL097W	766
YGR232W	767
YML017W	768
YNL067W	769
YML103C	770
YGL244W	771
YGL099W	772
YGL001C	773
YGR173W	774
YOR259C	775
YNL274C	776
YMR067C	777
YDR028C	778
YPR135W	779
YKR003W	780
YPL032C	781
YML131W	782
YDR516C	783
YML069W	784
YLR369W	785
YLR401C	786
YLL013C	787
YOR304W	788
YDL100C	789
YOR171C	790
YPR034W	791
YPR004C	792
YOL123W	793
YER055C	794
YBR160W	795
YDR050C	796
YGL103W	797
YEL021W	798
YGL147C	799
YLR344W	800
YPL154C	801
YDR354W	802
YHR005C	803
YDR232W	804
YNL301C	805
YIR008C	806
YAL041W	807
YMR235C	808
YGR083C	809
YDR155C	810
YDR035W	811
YDR120C	812
YGR233C	813
YPR167C	814
YMR104C	815
YGL097W	816
YLL021W	817
YJR077C	818
YGL014W	819
YCR004C	820
YCR072C	821
YGL123W	822
YCL045C	823
YDL205C	824
YKR002W	825
YEL052W	826
YMR308C	827
YNR043W	828
YGR175C	829
YJL101C	830
YJL176C	831
YBL050W	832
YER166W	833
YDL168W	834
YGL238W	835
YDL051W	836
YKR056W	837
YKL193C	838
YKL151C	839
YKL006W	840
YKR076W	841
YBR034C	842
YBR039W	843
YBR142W	844
YBR149W	845
YBR053C	846
YHL024W	847
YHL001W	848
YHR049W	849
YHR063C	850
YHR137W	851
YDL198C	852
YER001W	853
YDR135C	854
YDR388W	855
YER081W	856
YER120W	857
YIL063C	858
YGR132C	859
YFR004W	860
YFR006W	861
YFR051C	862
YGL171W	863
YLR045C	864
YJR080C	865
YJR105W	866
YNL292W	867
YGR119C	868
YML004C	869
YPR173C	870
YGR123C	871
YGL150C	872
YGL125W	873
YGL064C	874
YGR034W	875
YGR086C	876
YNR035C	877
YNL231C	878
YNL123W	879
YLR244C	880
YKR006C	881
YKR008W	882
YDR494W	883
YMR212C	884
YDR141C	885
YMR241W	886
YMR093W	887
YMR027W	888
YLR219W	889
YLR409C	890
YPR118W	891
YPR127W	892
YDR299W	893
YDR316W	894
YDR324C	895
YLR419W	896
YLR380W	897
YDL065C	898
YOR056C	899
YOR251C	900
YPL183C	901
YPL195W	902
YOR215C	903
YDR515W	904
YOL151W	905
YDR312W	906
YPL235W	907
YOL087C	908
YJR048W	909
YKR066C	910
YNL098C	911
YNL178W	912
YDR477W	913
YJR010W	914
YGR085C	915
YBR048W	916
YML026C	917
YGR084C	918
YKL126W	919
YNL250W	920
YML106W	921
YNL102W	922
YBR072W	923
YKL085W	924
YDR148C	925
YOR061W	926
YDL236W	927
YOR362C	928
YGL011C	929
YOL016C	930
YKL114C	931
YBL105C	932
YOL023W	933
YCR009C	934
YCL017C	935
YCL037C	936
YIL160C	937
YHR190W	938
YER023W	939
YDL029W	940
YLR113W	941
YAL029C	942
YDR211W	943
YGR229C	944
YJR144W	945
YMR091C	946
YDR375C	947
YDL052C	948
YDR099W	949
YBL004W	950
YKR069W	951
YKR081C	952
YBL037W	953
YBR146W	954
YBL098W	955
YBL091C	956
YBR101C	957
YBR106W	958
YBR227C	959
YHR201C	960
YHR065C	961
YER017C	962
YER089C	963
YEL022W	964
YER004W	965
YER014W	966
YER063W	967
YER126C	968
YIL026C	969
YJR019C	970
YDR195W	971
YGR194C	972
YGR205W	973
YFL048C	974
YFL047W	975
YFR040W	976
YJL042W	977
YJL183W	978
YJL168C	979
YJL148W	980
YJL045W	981
YJR014W	982
YNL087W	983
YPL040C	984
YNL297C	985
YGL120C	986
YGL111W	987
YGR245C	988
YNL139C	989
YNL256W	990
YDL190C	991
YER007C-A	992
YGL190C	993
YNL248C	994
YKL001C	995
YPL139C	996
YPL134C	997
YMR266W	998
YHR179W	999
YMR131C	1000
YML093W	1001
YMR250W	1002
YMR315W	1003
YMR237W	1004
YDR346C	1005
YLR357W	1006
YLR418C	1007
YLR017W	1008
YOL055C	1009
YOR057W	1010
YDL201W	1011
YPR069C	1012
YPL146C	1013
YDL153C	1014
YPR048W	1015
YOR100C	1016
YDR061W	1017
YOR021C	1018
YOL076W	1019
YOR112W	1020
YDR017C	1021
YKL033W-A	1022
YMR297W	1023
R0020C	1024
YHL038C	1025
YGL031C	1026
YDR064W	1027
YBR120C	1028
YFL045C	1029
YFL005W	1030
YPR110C	1031
YJL128C	1032
YDR298C	1033
YDL136W	1034
YDL044C	1035
YLR178C	1036
YBR112C	1037
YPL104W	1038
YDR256C	1039
YDR454C	1040
YPL117C	1041
YKL024C	1042
YBR088C	1043
YPL031C	1044
YOL051W	1045
YBR166C	1046
YLR420W	1047
YJL180C	1048
YMR203W	1049
YMR220W	1050
YNL112W	1051
YDL122W	1052
YKR048C	1053
YGR159C	1054
YKL094W	1055
YMR152W	1056
YER177W	1057
YBR200W	1058
YML105C	1059
YDR164C	1060
YAL012W	1061
YAL019W	1062
YLR203C	1063
YOR270C	1064
YJL155C	1065
YLR397C	1066
YER008C	1067
YBR251W	1068
YDL095W	1069
YPR163C	1070
YKL014C	1071
YKL057C	1072
YKL196C	1073
YKL027W	1074
YDR237W	1075
YDL202W	1076
YLR109W	1077
YBR281C	1078
YBR291C	1079
YBL036C	1080
YBR179C	1081
YIL043C	1082
YHL011C	1083
YHL015W	1084
YHR112C	1085
YHR029C	1086
YHR038W	1087
YHR077C	1088
YNL084C	1089
YAL060W	1090
YER114C	1091
YEL015W	1092
YER042W	1093
YER143W	1094
YER156C	1095
YER062C	1096
YMR142C	1097
YNR006W	1098
YJL068C	1099
YIL105C	1100
YIR036C	1101
YMR004W	1102
YGR207C	1103
YFR011C	1104
YPR001W	1105
YPL023C	1106
YJL112W	1107
YJL054W	1108
YJL036W	1109
YJR008W	1110
YJR065C	1111
YJR125C	1112
YJR130C	1113
YGR187C	1114
YDR335W	1115
YGR287C	1116
YGL221C	1117
YGL185C	1118
YGR276C	1119
YPL127C	1120
YNL181W	1121
YNL163C	1122
YFL039C	1123
YML091C	1124
YPL105C	1125
YPL118W	1126
YDR145W	1127
YDR165W	1128
YMR090W	1129
YMR014W	1130
YDR533C	1131
YDR116C	1132
YDR272W	1133
YLR347C	1134
YLR179C	1135
YPR125W	1136
YDL086W	1137
YOR272W	1138
YDR381W	1139
YDL135C	1140
YDL082W	1141
YOR069W	1142
YPL169C	1143
YDL164C	1144
YKL180W	1145
YOR074C	1146
YKL194C	1147
YOR303W	1148
YEL024W	1149
YHR010W	1150
YER020W	1151
YIL035C	1152
YBR154C	1153
YDR337W	1154
YLR043C	1155
YJL063C	1156
YJR017C	1157
YFL014W	1158
YLR433C	1159
YEL034W	1160
YGR135W	1161
YGR148C	1162
YCR071C	1163
YJR123W	1164
YKL113C	1165
YOR136W	1166
YKL216W	1167
YBL017C	1168
YDR047W	1169
YPR190C	1170
YDR405W	1171
YNL315C	1172
YGL252C	1173
YBR236C	1174
YOR196C	1175
YDR081C	1176
YOR132W	1177
YDR394W	1178
YKL099C	1179
YKL155C	1180
YKL088W	1181
YEL046C	1182
YBL085W	1183
YBR006W	1184
YBR017C	1185
YBR214W	1186
YHR072W	1187
YJL001W	1188
YHR163W	1189
YHR170W	1190
YHR193C	1191
YER125W	1192
YER002W	1193
YER105C	1194
YNL200C	1195
YMR314W	1196
YGR270W	1197
YJL066C	1198
YIL005W	1199
YIR037W	1200
YIR038C	1201
YMR323W	1202
YNL308C	1203
YFL004W	1204
YDR310C	1205
YJL121C	1206
YJL177W	1207
YJR032W	1208
YJR113C	1209
YML110C	1210
YLR351C	1211
YGR231C	1212
YML056C	1213
YNL100W	1214
YGL027C	1215
YGL236C	1216
YGL196W	1217
YGL108C	1218
YGL023C	1219
YNR015W	1220
YNR021W	1221
YNR054C	1222
YNL182C	1223
YMR047C	1224
YPL030W	1225
YBR191W	1226
YPL086C	1227
YPL110C	1228
YMR096W	1229
YMR098C	1230
YMR272C	1231
YMR128W	1232
YDR527W	1233
YMR033W	1234
YLR301W	1235
YLR186W	1236
YDR372C	1237
YDR296W	1238
YLR387C	1239
YLL034C	1240
YLR003C	1241
YOR042W	1242
YOR051C	1243
YPL186C	1244
YOR281C	1245
YPR029C	1246
YDL025C	1247
YOR227W	1248
YOL111C	1249
YDR071C	1250
YLR114C	1251
YOR145C	1252
YJR104C	1253
YPL111W	1254
YFL038C	1255
YGL040C	1256
YLR167W	1257
YOL121C	1258
YNL277W	1259
YGL203C	1260
YML085C	1261
YDL075W	1262
YLR406C	1263
YNL015W	1264
YOR312C	1265
YIL069C	1266
YDR418W	1267
YHR205W	1268
YDR227W	1269
YGR202C	1270
YPR183W	1271
YML057W	1272
YGR167W	1273
YBR003W	1274
YHR028C	1275
YDR177W	1276
YOR290C	1277
YFR015C	1278
YGR076C	1279
YLR362W	1280
YML092C	1281
YIR029W	1282
YCR016W	1283
YCR057C	1284
YML078W	1285
YGL119W	1286
YDR483W	1287
YOR099W	1288
YGR220C	1289
YPR060C	1290
YDR300C	1291
YKL191W	1292
YBR221C	1293
YLL036C	1294
YER022W	1295
YNL202W	1296
YNL001W	1297
YKL091C	1298
YJL154C	1299
YBL064C	1300
YPL129W	1301
YKL056C	1302
YKL135C	1303
YKL218C	1304
YKL082C	1305
YKR062W	1306
YKR071C	1307
YLR312W-A	1308
YGR147C	1309
YBL092W	1310
YBL068W	1311
YBR145W	1312
YBR198C	1313
YBR041W	1314
YBR159W	1315
YER099C	1316
YNL290W	1317
YHL039W	1318
YHR009C	1319
YHR097C	1320
YHR121W	1321
YHR176W	1322
YHR196W	1323
YHR197W	1324
YHR198C	1325
YMR124W	1326
YAL049C	1327
YLR025W	1328
YER087W	1329
YEL013W	1330
YER077C	1331
YER157W	1332
YIL057C	1333
YOL094C	1334
YJR068W	1335
YJL069C	1336
YJL061W	1337
YIL108W	1338
YIL083C	1339
YIL076W	1340
YMR311C	1341
YPL266W	1342
YDR002W	1343
YLR139C	1344
YGR208W	1345
YJL104W	1346
YFR024C-A	1347
YPR129W	1348
YJR143C	1349
YJR025C	1350
YJR041C	1351
YJR133W	1352
YGR150C	1353
YMR275C	1354
YLR185W	1355
YDL064W	1356
YDR500C	1357
YGR267C	1358
YOR347C	1359
YDL116W	1360
YGL232W	1361
YGL157W	1362
YGR100W	1363
YGR127W	1364
YNL166C	1365
YJL081C	1366
YBR126C	1367
YGL130W	1368
YLR026C	1369
YPL020C	1370
YPL125W	1371
YMR277W	1372
YMR278W	1373
YDR490C	1374
YMR219W	1375
YDR406W	1376
YLR208W	1377
YDR117C	1378
YLR287C	1379
YLR299W	1380
YLR345W	1381
YLR257W	1382
YDR361C	1383
YLR386W	1384
YDL053C	1385
YDL225W	1386
YLR033W	1387
YOL010W	1388
YOL077C	1389
YOR195W	1390
YPL199C	1391
YPL207W	1392
YOR164C	1393
YDR171W	1394
YPL001W	1395
YOL093W	1396
YLR100W	1397
YPR072W	1398
YPL079W	1399
YOR155C	1400
YOL088C	1401
YOR298C-A	1402
YHR008C	1403
R0040C	1404
YGL187C	1405
YOL127W	1406
YLR340W	1407
YCR031C	1408
YOL139C	1409
YMR208W	1410
YNL302C	1411
YHR013C	1412
YOR274W	1413
YPR047W	1414
YJL005W	1415
YER117W	1416
YGL115W	1417
YGR040W	1418
YGR282C	1419
YDR389W	1420
YGR184C	1421
YPL094C	1422
YGR209C	1423
YBL041W	1424
YOL022C	1425
YCR002C	1426
YCL031C	1427
YJR005W	1428
YPR086W	1429
YAL023C	1430
YNL073W	1431
YKL120W	1432
YKL079W	1433
YGR253C	1434
YKL167C	1435
YEL042W	1436
YER172C	1437
YGL191W	1438
YHR148W	1439
YPL270W	1440
YGL145W	1441
YAL001C	1442
YKR014C	1443
YKR072C	1444
YKL217W	1445
YGR174C	1446
YLR337C	1447
YBR035C	1448
YBR059C	1449
YBR202W	1450
YBR052C	1451
YBR130C	1452
YBR151W	1453
YBR273C	1454
YOR123C	1455
YOR232W	1456
YHR011W	1457
YHR169W	1458
YHR056C	1459
YHR171W	1460
YOR014W	1461
YGL095C	1462
YJL165C	1463
YDR321W	1464
YNL169C	1465
YPL050C	1466
YJL191W	1467
YER101C	1468
YER054C	1469
YER057C	1470
YER067W	1471
YER182W	1472
YNL207W	1473
YMR038C	1474
YIL036W	1475
YIL020C	1476
YIL010W	1477
YIR035C	1478
YJL096W	1479
YJL213W	1480
YDR062W	1481
YJL002C	1482
YNL062C	1483
YGR005C	1484
YNL306W	1485
YGR210C	1486
YFL028C	1487
YFR047C	1488
YPL239W	1489
YJL186W	1490
YJL131C	1491
YJL082W	1492
YJR069C	1493
YJR117W	1494
YDL234C	1495
YMR005W	1496
YDR505C	1497
YML025C	1498
YGL112C	1499
YGL106W	1500
YGL068W	1501
YGL056C	1502
YGR012W	1503
YGR033C	1504
YGR056W	1505
YGR080W	1506
YGR111W	1507
YGR248W	1508
YNL036W	1509
YNL251C	1510
YNL265C	1511
YNL180C	1512
YNL141W	1513
YNL110C	1514
YNL041C	1515
YNL027W	1516
YBR010W	1517
YAR035W	1518
YAL043C	1519
YOL040C	1520
YPL123C	1521
YML130C	1522
YMR178W	1523
YMR216C	1524
YDR175C	1525
YDR399W	1526
YDR231C	1527
YLR324W	1528
YLR449W	1529
YDR303C	1530
YDL085W	1531
YDL213C	1532
YDL235C	1533
YDL021W	1534
YOR289W	1535
YOR001W	1536
YOR138C	1537
YOR288C	1538
YLR151C	1539
YMR244C-A	1540
YCL026C-B	1541
YPL249C-A	1542
YPL143W	1543
YOR202W	1544
YIR021W	1545
YJR094W-A	1546
YHR141C	1547
YOR043W	1548
YKL138C	1549
YDL102W	1550
YNL272C	1551
YFR049W	1552
YJL140W	1553
YKL021C	1554
YLL041C	1555
YOL126C	1556
YER142C	1557
YMR282C	1558
YER012W	1559
YMR307W	1560
YGL233W	1561
YPR161C	1562
YPL119C	1563
YMR296C	1564
YDL150W	1565
YCL011C	1566
YCL039W	1567
YCL044C	1568
YNR013C	1569
YAR014C	1570
YNL113W	1571
YKL007W	1572
YGR028W	1573
YKL003C	1574
YPL204W	1575
YLR056W	1576
YLR172C	1577
YDR518W	1578
YGL122C	1579
YKR092C	1580
YOR017W	1581
YEL036C	1582
YHR016C	1583
YKL040C	1584
YOR370C	1585
YNR017W	1586
YHL004W	1587
YHR147C	1588
YKL010C	1589
YKL032C	1590
YEL002C	1591
YBL080C	1592
YKL140W	1593
YBL056W	1594
YBL058W	1595
YDR304C	1596
YIR012W	1597
YOR143C	1598
YKL065C	1599
YKL214C	1600
YKL025C	1601
YKR060W	1602
YKR079C	1603
YNR033W	1604
YCR073W-A	1605
YBR176W	1606
YBL032W	1607
YBR029C	1608
YBR061C	1609
YBR087W	1610
YBR225W	1611
YBR267W	1612
YER031C	1613
YHL013C	1614
YHR076W	1615
YHR088W	1616
YHR199C	1617
YOL005C	1618
YDR083W	1619
YAL059W	1620
YAL042W	1621
YAL036C	1622
YGR156W	1623
YER078C	1624
YER149C	1625
YNL206C	1626
YMR135C	1627
YOL038W	1628
YLR039C	1629
YIL103W	1630
YIL093C	1631
YIL055C	1632
YJL217W	1633
YGL086W	1634
YNL271C	1635
YFL023W	1636
YFR001W	1637
YGR274C	1638
YGR261C	1639
YJL055W	1640
YJR031C	1641
YJR142W	1642
YOR369C	1643
YOR265W	1644
YHR039C-A	1645
YGR235C	1646
YDR328C	1647
YGL246C	1648
YGL164C	1649
YGL153W	1650
YGR031W	1651
YML080W	1652
YNL258C	1653
YNL186W	1654
YNL168C	1655
YNL115C	1656
YNL075W	1657
YNL022C	1658
YML097C	1659
YDR068W	1660
YKR035W-A	1661
YLR430W	1662
YKL087C	1663
YIR026C	1664
YKL068W	1665
YMR188C	1666
YML079W	1667
YDR161W	1668
YDR452W	1669
YMR073C	1670
YLR199C	1671
YLR290C	1672
YPR105C	1673
YLR336C	1674
YPR143W	1675
YDL113C	1676
YDL144C	1677
YLL029W	1678
YLR077W	1679
YOR267C	1680
YOR286W	1681
YPL263C	1682
YOR275C	1683
YPR062W	1684
YDL099W	1685
YOR216C	1686
YLR068W	1687
YDR032C	1688
YLR143W	1689
YOR150W	1690
YGR169C-A	1691
YBR009C	1692
YDR382W	1693
YDR408C	1694
YMR194W	1695
YPL203W	1696
YML032C	1697
YIL116W	1698
YML124C	1699
YER148W	1700
YGL030W	1701
YMR228W	1702
YIL021W	1703
YBR110W	1704
YJR060W	1705
YDR513W	1706
YHR128W	1707
YOR212W	1708
YML007W	1709
YNL135C	1710
YJR051W	1711
YNL183C	1712
YGL248W	1713
YHR135C	1714
YNL154C	1715
YLR300W	1716
YCR024C	1717
YCL034W	1718
YHR089C	1719
YMR267W	1720
YFL001W	1721
YAL017W	1722
YBR123C	1723
YDL208W	1724
YER133W	1725
YEL051W	1726
YEL050C	1727
YER176W	1728
YBR212W	1729
YKL181W	1730
YHR165C	1731
YML062C	1732
YBR171W	1733
YBL055C	1734
YKL110C	1735
YFR019W	1736
YML028W	1737
YDR087C	1738
YGR082W	1739
YKL173W	1740
YKL128C	1741
YKL042W	1742
YBR282W	1743
YPR025C	1744
YBL038W	1745
YBR192W	1746
YBR205W	1747
YBR229C	1748
YBL090W	1749
YBL067C	1750
YBL028C	1751
YBR058C	1752
YBR230C	1753
YHR138C	1754
YHR206W	1755
YMR260C	1756
YNL004W	1757
YPL161C	1758
YLR292C	1759
YGL189C	1760
YER131W	1761
YER123W	1762
YER053C	1763
YER107C	1764
YMR140W	1765
YPL074W	1766
YJL053W	1767
YIL145C	1768
YIL052C	1769
YIL044C	1770
YOR234C	1771
YPL171C	1772
YFL044C	1773
YFL041W	1774
YFL017C	1775
YOR340C	1776
YLR289W	1777
YGR196C	1778
YJL011C	1779
YJR003C	1780
YGR072W	1781
YNR034W	1782
YLR200W	1783
YGR048W	1784
YGR060W	1785
YGL241W	1786
YGL227W	1787
YGL039W	1788
YGL037C	1789
YGR002C	1790
YGR112W	1791
YGR279C	1792
YNR018W	1793
YNR040W	1794
YNL281W	1795
YNL155W	1796
YNL108C	1797
YNL091W	1798
YNL048W	1799
YNL040W	1800
YMR039C	1801
YHR005C-A	1802
YER056C-A	1803
YHR030C	1804
YLR038C	1805
YBR111C	1806
YPL013C	1807
YGL213C	1808
YNL189W	1809
YML127W	1810
YMR285C	1811
YDR465C	1812
YGR252W	1813
YMR009W	1814
YML034W	1815
YML117W	1816
YDR152W	1817
YMR158W	1818
YDR174W	1819
YML013W	1820
YDL125C	1821
YML094W	1822
YMR305C	1823
YDR266C	1824
YLR209C	1825
YLR231C	1826
YLR328W	1827
YLR181C	1828
YDR295C	1829
YDR320C	1830
YLR417W	1831
YDL027C	1832
YDL237W	1833
YLL032C	1834
YOL032W	1835
YOL071W	1836
YOL080C	1837
YOR054C	1838
YOR357C	1839
YPL211W	1840
YPL225W	1841
YOR271C	1842
YOR283W	1843
YLR095C	1844
YOL100W	1845
YPR155C	1846
YOR084W	1847
YOR131C	1848
YLR440C	1849
YML125C	1850
YGR271C-A	1851
YHR072W-A	1852
YDL015C	1853
YNL083W	1854
YDL045W-A	1855
YEL039C	1856
YNL052W	1857
YFL037W	1858
YLR310C	1859
YLR061W	1860
YDL042C	1861
YNL090W	1862
YBR109C	1863
YER171W	1864
YDL106C	1865
YJL208C	1866
YJL166W	1867
YLR182W	1868
YLR333C	1869
YOR182C	1870
YDR481C	1871
YPR052C	1872
YNR026C	1873
YGR152C	1874
YBL016W	1875
YBR289W	1876
YLR393W	1877
YMR286W	1878
YDL047W	1879
YOR336W	1880
YML115C	1881
YBR037C	1882
YKL197C	1883
YOR157C	1884
YGL012W	1885
YCR067C	1886
YCR011C	1887
YCR083W	1888
YCL035C	1889
YCL014W	1890
YCR046C	1891
YCR052W	1892
YFL002C	1893
YHR120W	1894
YKL117W	1895
YPR103W	1896
YFR050C	1897
YGR037C	1898
YPR058W	1899
YPL082C	1900
YJR076C	1901
YNL330C	1902
YGR049W	1903
YDR011W	1904
YEL037C	1905
YER174C	1906
YDR311W	1907
YPL232W	1908
YNR003C	1909
YLR378C	1910
YML001W	1911
YKL009W	1912
YKL012W	1913
YBR252W	1914
YKL143W	1915
YKL170W	1916
YKL134C	1917
YKL078W	1918
YKL067W	1919
YOR089C	1920
YKL041W	1921
YKL018W	1922
YKL002W	1923
YKR028W	1924
YKR029C	1925
YKR038C	1926
YKR070W	1927
YBL033C	1928
YBR139W	1929
YBR199W	1930
YBR256C	1931
YBR233W	1932
YBR261C	1933
YBR272C	1934
YNL160W	1935
YFR025C	1936
YHL031C	1937
YHR003C	1938
YHR069C	1939
YHR127W	1940
YHR132C	1941
YHR161C	1942
YHR207C	1943
YML074C	1944
YLR090W	1945
YNL267W	1946
YER061C	1947
YMR183C	1948
YLR250W	1949
YER010C	1950
YER029C	1951
YER134C	1952
YNL201C	1953
YIL051C	1954
YMR134W	1955
YNR008W	1956
YGR009C	1957
YJL071W	1958
YIL129C	1959
YIL124W	1960
YIL098C	1961
YIL065C	1962
YIL042C	1963
YIL039W	1964
YGL181W	1965
YOR126C	1966
YNL221C	1967
YFL021W	1968
YGL065C	1969
YJR093C	1970
YJR042W	1971
YJL125C	1972
YJR132W	1973
YJL122W	1974
YJR059W	1975
YJR072C	1976
YJR088C	1977
YJR101W	1978
YJR138W	1979
YOL033W	1980
YGR223C	1981
YDR245W	1982
YOL143C	1983
YOR035C	1984
YLR371W	1985
YGL210W	1986
YER087C-B	1987
YGL100W	1988
YGL231C	1989
YGL197W	1990
YGL151W	1991
YGL082W	1992
YGL067W	1993
YGR001C	1994
YGR013W	1995
YGR021W	1996
YGR181W	1997
YGR262C	1998
YGR280C	1999
YNR023W	2000
[truncated: 1,059 more rows]

## Sheet: Metabolites
MetOderId	BIOCHEMICAL	SUPER PATHWAY	SUB PATHWAY	COMP ID	PLATFORM	CHEMICAL ID	RI	MASS	CAS	PUBCHEM	KEGG	HMDBID	S2	S3	S4	S5	S6	S7	S8	S9	S10	S11	S12	S13	S14	S15	S16	S17	S18	S19	S20	S21	S22	S23	S24	S25	S26	S27
1	1,2-dilinoleoyl-GPC (18:2/18:2)	Lipid	Phospholipid Metabolism	52603	LC/MS Pos Late	100008903	2006	782.569	998-06-1	5288075		HMDB08138	290220	248534	107096	134795			71683
2	1,2-dilinoleoyl-GPE (18:2/18:2)*	Lipid	Phospholipid Metabolism	53174	LC/MS Pos Late	100009217	2083	740.522		9546812		HMDB09093
3	1,2-dioleoyl-GPC (18:1/18:1)	Lipid	Phospholipid Metabolism	52457	LC/MS Pos Late	100008905	2346	786.601	4235-95-4	10350317			260948752	322673952	267751264	244301680	195808560	59573776	82348344	68410584	115730080	83438576	71462944	81701032	78315704	92596976	90184848	96407936	101781672	52908208	133841784	110354256	184046832	180205200	216095952	146929552	157562096	130697968
4	1,2-dioleoyl-GPE (18:1/18:1)	Lipid	Phospholipid Metabolism	52609	LC/MS Pos Late	100008906	2485	744.554	768593	9546757			39044972	45593692	32217924	26907852	24628852	16712962	17264632	14781229	20662084	18557844	15613178	19925580	23437074	22298080	24987446	23618148	30648778	27155954	55530260	47269540	62523440	60226080	70429960	57239084	67752952	50096656
5	1,2-dioleoyl-GPI (18:1/18:1)	Lipid	Phospholipid Metabolism	52619	LC/MS Pos Late	100008908	3121	880.591				HMDB09837	11600235	11150221	8844684	7944481	7286759	6251365	5301003	5443360	5036825	5665319	3902226	4914785	4812562	3379934	3916186	3517335	4317652	6474667	12005132	9314882	15022237	13106937	15661979	12054400	14462531	10021843
6	1,2-dioleoyl-GPS (18:1/18:1)	Lipid	Phospholipid Metabolism	19191	LC/MS Pos Late	1533	2800	788.544	6811-55-8	6438639			4.18915e+06	4223578	4566442	3327815	3292442	2153041	3036476	1695387	1771242	2.02815e+06	1521094	2517952	2388641	1.96301e+06	2232443	1964782	2549152	3274256	6193251	4969543	5964661	6982010	7675040	6.79749e+06	7889957	6472263
7	1,2-dipalmitoleoyl-GPC (16:1/16:1)*	Lipid	Phospholipid Metabolism	52472	LC/MS Pos Late	100008997	1992	730.538					756494528	1438753280	1759942656	1467675136	1462605952	756106176	803628736	709210944	1308001280	938271808	1003516096	1007604416	1278745088	1681963136	1214451584	1343985280	1757643904	224050816	837923008	591918144	948355712	928601344	1039014080	874841920	814163392	848251264
8	1,2-dipalmitoleoyl-GPE (16:1/16:1)*	Lipid	Phospholipid Metabolism	52688	LC/MS Pos Late	1525	2063	688.491		9546809		HMDB05342	250725968	354011712	440428576	407313120	361280128	345462976	348770336	319546080	549219904	485668064	452339936	515626688	621802560	681590144	602337536	628680384	757109440	262496912	423662048	438561632	390651648	388697248	412809632	337160896	351570304	291778240
9	1,2-dipalmitoleoyl-GPI (16:1/16:1)*	Lipid	Phospholipid Metabolism	52721	LC/MS Pos Late	100009173	2352	824.528					45460664	51364636	68070456	45934368	60010896	81208576	79227312	82634728	63713856	101783136	81054400	65342176	99491184	94171048	59703548	53883600	94800760	70565448	65223096	88568784	27501116	23700530	25937236	21079296	33915952	19831810
10	1,2-dipalmitoyl-GPC (16:0/16:0)	Lipid	Phospholipid Metabolism	19130	LC/MS Pos Late	100000657	2365	734.569	63-89-8	452110	D03585	HMDB00564	5549713	6075788	8477998	7567389	6643064	7480319	8235350	6798143	9522619	7830104	5564065	6319673	6097736	6496736	5214868	4652328	4733632	687643	624620	1.54635e+06	374379	290883	499486		303855
11	1,2-dipalmitoyl-GPI (16:0/16:0)*	Lipid	Phospholipid Metabolism	57375	LC/MS Pos Late	100009169	3122	828.56				HMDB09778			880264	874024	948732	1494915	1630193	1336323	1.73671e+06	2112199	1054747	2117932	1706017	1586612	1694128	2199944	2251496	624320		708193
12	10-heptadecenoate (17:1n7)	Lipid	Long Chain Fatty Acid	33971	LC/MS Neg	100001278	5555	267.233	29743-97-3	5312435		HMDB60038	190642176	197721568	58491496	94095856	75467280	358898112	306400160	328615616	253679392	448995136	300057824	419869408	407507360	225017152	243113120	159220608	131023752	143103296	73249456	201952592	26029000	23274452	22995258	13009162	14873572	9894844
13	10-nonadecenoate (19:1n9)	Lipid	Long Chain Fatty Acid	33972	LC/MS Neg	100001277	5780	295.264	73033-09-7	5312513		HMDB13622	3192418	2301117	1558982	1331269	1836181	5447621	7973562	5928944	3330551	6250466	3680169	4204392	5603021	2452644	2496383	1988007	1469759	1710648	1.58287e+06	2865945	834595	749236	626390	415501	724263	399495
14	13-HODE + 9-HODE	Lipid	Fatty Acid, Monohydroxy	37752	LC/MS Neg	100002196	5275	295.228		43013
15	1-arachidonoyl-GPC (20:4n6)*	Lipid	Lysolipid	33228	LC/MS Pos Late	100001551	1460	544.34			C05208	HMDB10395	3072624	2081773	150030	88215	172155	115344	138852	183986		117114
16	1-linoleoyl-GPC (18:2)	Lipid	Lysolipid	34419	LC/MS Pos Late	100001395	1465	520.34		11988421	C04100	HMDB10386	125718	365638	774413	577890	308865
17	1-linoleoyl-GPE (18:2)*	Lipid	Lysolipid	36600	LC/MS Pos Late	100001570	1482	478.293		52925130		HMDB11507	106567	164335	177324	145367	135000		54486		79360					64997	30854		49239						69268
18	1-methyladenine	Nucleotide	Purine Metabolism, Adenine containing	1527	LC/MS Pos Early	54	2133	150.077	5142-22-3	78821	C02216	HMDB11599	66067724	76680128	132788056	102287344	126329032	48932080	47983864	41858120	59980644	22628744	43956384	28346752	29994696	70871576	34016504	24275868	36755724	11131535	19741742	7500694	40500868	42469776	38694336	30584724	31531938	29904744
19	N1-methyladenosine	Nucleotide	Purine Metabolism, Adenine containing	15650	LC/MS Pos Early	1242	2120	282.12	15763-06-1	27476	C02494	HMDB03331	15723096	17618860	16030534	12398842	12141162	4630693	5296219	5521243	6371965	3884578	4861850	2799558	1966352	2490915	923556	958751	1020200	347807	688062	340650	942133	885442	919264	744309	1155347	1079518
20	1-methylhistidine	Amino Acid	Histidine Metabolism	30460	LC/MS Pos Early	100001051	2755	170.092	332-80-9	92105	C01152	HMDB00001	1822034	1506031	2116747	2062266	1569711		451277	493411	680681	100687	470677			129879							277184		240794
21	1-oleoyl-2-arachidonoyl-GPE (18:1/20:4)*	Lipid	Phospholipid Metabolism	55041	LC/MS Pos Late	100009219	2200	766.538				HMDB09069	5901741	10008884	9676925	9191059	8844360	3558217	4033846	3671346	4951082	3332034	3978537	2678930	2698620	3940821	2043647	2239951	1993060	716123	948772	1179558	540148	519651	464181	403148	348130	305434
22	1-oleoyl-2-linoleoyl-GPC (18:1/18:2)*	Lipid	Phospholipid Metabolism	52453	LC/MS Pos Late	100008981	2165	784.585					7978350	4232985	1121805	1890385	1161647	125326	3835660	2060235	517884	1657043	453835	188159	1268948	699397	1099001	2618836	1421635	6370941	2512708	3422064	2017102	2069785	2787662	3156863	1648373	3524677
23	1-oleoyl-GPC (18:1)	Lipid	Lysolipid	48258	LC/MS Neg	100001272	6250	596.357	19420-56-5	16081932		HMDB02815	5371448	15007058	22561472	21640312	12072561	1056382	3663402	1135074	5772885	886837	1396406	579961	1476901	4854080	1478185	1524635	1271906	47575	699631	177584	2007439	1297323	2000313	1007717	663535	1084692
24	1-oleoyl-GPE (18:1)	Lipid	Lysolipid	35628	LC/MS Neg	100001569	6125.1	478.294	89576-29-4	9547071		HMDB11506	26847804	41422044	40874704	39972124	29737710	13423052	30685222	14162421	42102552	13774750	15592850	9912389	22549988	45527888	23509368	20767128	19207974	2199414	12509537	5806017	22613280	14924033	24723976	10654765	8457645	11525039
25	1-oleoyl-GPI (18:1)*	Lipid	Lysolipid	36602	LC/MS Neg	100001777	5599	597.305					14087450	19833252	10735914	10320422	8859694	8403653	12814742	8902493	13418920	5147489	5947989	4594635	6515450	9941054	5497692	6074520	5239090	1387427	5110575	3989151	6563174	5059173	6152155	4594681	4708049	4606221
26	1-oleoyl-GPS (18:1)	Lipid	Lysolipid	19260	LC/MS Neg	100000630	5607	522.284	326589-90-6	9547099		HMDB61694	7563053	13733205	11838906	12764319	8362533	2462771	6511614	3251619	7713597	1497020	1979078	1252624	2650977	5447640	2964347	2938289	2624034	296485	1641853	1173154	2650532	1347352	2697703	1116209	1.04645e+06	1290493
27	1-palmitoleoyl-2-oleoyl-GPC (16:1/18:1)*	Lipid	Phospholipid Metabolism	52458	LC/MS Pos Late	100008983	2155	758.569					844930112	1275625984	1260291072	1045382080	1038129472	466190976	509070272	444316704	784889024	597616704	575327552	583043520	727690816	943480704	736247040	790445184	1094020480	308323232	989628288	692276224	1118593152	1146333312	1205984128	1081650432	1114839552	1074887936
28	1-palmitoleoyl-2-oleoyl-GPE (16:1/18:1)*	Lipid	Phospholipid Metabolism	52469	LC/MS Pos Late	100008995	2250	716.522					358665184	463194528	425978816	388771744	344394720	330648128	309454464	292158464	412438880	400665344	361946368	430068288	521533504	523567872	512196928	533121856	669229696	413041472	663088192	653339968	620164224	623205184	662196672	622789568	682798016	580402944
29	1-palmitoleoyl-2-oleoyl-GPI (16:1/18:1)*	Lipid	Phospholipid Metabolism	52725	LC/MS Pos Late	100009174	2665	852.56					54978480	58260168	53348492	49031244	45937316	49637648	43501552	48600844	51002248	50798664	41792768	49335336	51304324	42280212	47381932	46890548	54340836	59879240	91383592	81538328	91868992	81023368	90215520	74254456	90301288	59703108
30	1-palmitoleoyl-GPC (16:1)*	Lipid	Lysolipid	47117	LC/MS Neg	100001511	5794	568.326		24779461		HMDB10383	5.20846e+06	19896088	65530512	37703584	32646326	2579449	6.01957e+06	2443502	13145236	2479147	5032959	2628710	5.91991e+06	12581754	5052487	5215538	4864283		1536606	772503	3121438	1.71901e+06	1244989	1972998	1002848	1512624
31	1-palmitoyl-2-arachidonoyl-GPC (16:0/20:4n6)	Lipid	Phospholipid Metabolism	52462	LC/MS Pos Late	100008914	2091	782.569	35418-58-7	10747814		HMDB07982	474138	373714	103225	250654	166608		170384		359024	74763	57397	75728		340576		601108					131015				90752
32	1-palmitoyl-2-oleoyl-GPC (16:0/18:1)	Lipid	Phospholipid Metabolism	52461	LC/MS Pos Late	1539	2358	760.585	26853-31-6;26853-31-6	6436017		HMDB07972	571164160	757371328	730322752	638022976	519271136	184447024	234575168	185701040	307218560	210442656	177942752	190513456	196625728	240782336	198065728	198547552	237711008	52597832	89355712	105638136	89413848	82927752	102311880	73446912	79100752	68823984
33	1-palmitoyl-2-oleoyl-GPE (16:0/18:1)	Lipid	Phospholipid Metabolism	19263	LC/MS Pos Late	1526	2509	718.538	26662-94-2	5283496		HMDB05320	57199052	61411728	43982300	32581188	32141224	23283988	22684816	20172960	24264846	21941636	19054212	21244402	22496640	21633510	22537392	19884464	24832276	20144558	31283886	32654400	36836016	35189772	39950632	36251560	46723104	35981348
34	1-palmitoyl-2-oleoyl-GPG (16:0/18:1)	Lipid	Phospholipid Metabolism	52448	LC/MS Pos Late	100000641	3206	766.559		5283509			738357	1000981	942902	717531	603039	608676	504137	438283	772480	872038	591223	831249	1009513	750200	1078930	824859	1369817	1538686	2262151	2308713	1396819	1379980	1837083	1536884	2218057	1749050
35	1-palmitoyl-2-oleoyl-GPI (16:0/18:1)*	Lipid	Phospholipid Metabolism	52669	LC/MS Pos Late	100009066	3140	854.575				HMDB09783	301439424	328026560	221075920	196758640	167717680	161801072	146477056	140595200	154198080	177185808	126616392	169132208	179793008	149334608	194620096	169669888	197071120	195601328	233904400	270669056	193398048	180212144	206085456	175044144	205237744	167716560
36	1-palmitoyl-2-oleoyl-GPS (16:0/18:1)	Lipid	Phospholipid Metabolism	19261	LC/MS Pos Late	1531	2660	762.528	40290-44-6	5283499	C13880	HMDB12357	103075800	108170608	107175256	62130752	70858592	43258648	30716900	32990538	24579348	30354308	22242786	26467556	23273266	26354846	22336688	22374576	27831578	22824390	33505176	45011352	36949584	30342244	38650028	42618396	47756476	35621200
37	1-palmitoyl-2-palmitoleoyl-GPC (16:0/16:1)*	Lipid	Phospholipid Metabolism	52470	LC/MS Pos Late	100008984	2160	732.554				HMDB07969	413318016	608847296	780647104	663115136	628200192	305347680	345502912	266780704	488499840	332650848	346013056	319026016	399162880	545359744	336462688	334613536	457420640	54654136	101711392	112367504	76943808	78837192	81513384	72341216	72995096	71512888
38	1-palmitoyl-2-stearoyl-GPC (16:0/18:0)	Lipid	Phospholipid Metabolism	52616	LC/MS Pos Late	100008921	2653	762.601	59403-51-9			HMDB07970	1.56621e+06	1384537	1.56818e+06	1470195	1196154	652722	871139	696568	784385	678799	432581	492870	413384	363082	326814	281972	234671
39	1-palmitoyl-GPC (16:0)	Lipid	Lysolipid	33955	LC/MS Pos Late	100001263	1525	496.34	17364-16-8	86554		HMDB10382	29072130	54497484	28563808	30593352	30421268	6132646	12609588	4596002	22241196	5911962	6216551	4.10946e+06	7.54677e+06	14024020	7198742	4781162	7.51187e+06	549387	1308380	1563000	1251621	794087	1593426	1032792	950677	859214
40	1-palmitoyl-GPE (16:0)	Lipid	Lysolipid	35631	LC/MS Pos Late	100001567	1544	454.293	53862-35-4	9547069		HMDB11503	3402628	3.99151e+06	1377485	1679342	1820852	3228987	2933589	1.79925e+06	4.0579e+06	2400584	2098634	2.01668e+06	2615849	2899009	2.07189e+06	1600272	1801084	650030	1405991	1742446	1307928	855156	1.9786e+06	1296954	1477097	1266230
41	1-palmitoyl-GPI (16:0)	Lipid	Lysolipid	35305	LC/MS Neg	100001655	5564	571.289				HMDB61695	14414491	15367048	4713025	4071969	5378675	25480578	23042960	24936784	31559812	22276308	19449516	24338498	34241752	28468186	27789542	29113770	20918340	10815527	16572098	20556216	19492146	14187312	18072860	11759435	12929572	12491472
42	1-palmitoyl-GPS (16:0)*	Lipid	Lysolipid	46130	LC/MS Pos Late	100005805	1551	498.283		9547100			6409892	6276227	2463031	845265	3.4713e+06	3.50419e+06	3432090	2362370	4556283	1748756	1723105	1463220	2040719	2815215	1292459	820781	2.01362e+06	554107	993916	1598753	785707	553465	1235445	1108906	1301726	1347445
43	1-stearoyl-2-arachidonoyl-GPC (18:0/20:4)	Lipid	Phospholipid Metabolism	42450	LC/MS Pos Late	100001869	2300	810.601	35418-59-8	16219824		HMDB08048	518200	461459	142002	333088	205087	54781	354096	151677	567435	129028	90992	114976	132656	578138	125174	915388	127337		121419	137537	190809	153549	139574		232286
44	1-stearoyl-2-oleoyl-GPC (18:0/18:1)	Lipid	Phospholipid Metabolism	52438	LC/MS Pos Late	100008904	2644	788.616	56421-10-4			HMDB08038	136740800	159885344	114998256	97199024	72710888	17970912	22449372	17315312	24193094	16849796	12700001	13279083	12750103	15055086	12455118	11472588	14327898	5733729	12531835	11100070	17294396	14955434	20718476	14627052	16296625	13976927
45	1-stearoyl-2-oleoyl-GPE (18:0/18:1)	Lipid	Phospholipid Metabolism	42448	LC/MS Pos Late	100001856	2858	746.569				HMDB08993	4177708	3773211	2156842	1567013	1312217	581596	806336	604339	763383	559877	344236	401007	380833	461004	557087	357024	378041	315737	566602	649725	964674	772409	1070572	896449	1182312	896030
46	1-stearoyl-2-oleoyl-GPI (18:0/18:1)*	Lipid	Phospholipid Metabolism	52726	LC/MS Pos Late	100009181	3711	882.607					102641568	94848672	43706448	28575972	31578796	19686662	13357833	16427776	14316952	18161272	10565235	17020730	14314603	11392542	17464160	14288517	17573020	26479878	44422144	43899132	45421428	45174340	55221760	50814500	63030024	44947752
47	1-stearoyl-GPC (18:0)	Lipid	Lysolipid	33961	LC/MS Pos Late	100001271	1606	524.371	19420-57-6	497299		HMDB10384	12714791	22508556	15778718	7.78216e+06	12623740	2.68382e+06	3598483	1702719	4333700	1760154	1539045	1405773	2058291	2129804	1729649	1063890	1792790	316937	693450	678842	938291	623201	1230625	747376	751864	713151
48	1-stearoyl-GPE (18:0)	Lipid	Lysolipid	42398	LC/MS Pos Late	100001461	1626	482.324	69747-55-3	9547068		HMDB11130	453086	413669	53356.8	129148	147175	115833	125632	123613	183649	143751	93850	89073.6	108512	81829.9	80879	65667	97421		91692	101352		63476	83845.4	54128.5	108986	56734
49	1-stearoyl-GPI (18:0)	Lipid	Lysolipid	19324	LC/MS Neg	100000656	5794.3	599.32	796963-93-4			HMDB61696	7744920	7121496	1815054	1137264	1350367	7624918	3581861	6762478	4678705	6227849	3.83326e+06	4777202	7.45364e+06	4556545	3.96422e+06	4980714	3190827	2141847	6.35643e+06	6.94452e+06	8.18178e+06	7.786e+06	7516353	7.14705e+06	9903182	8423641
50	2,3-dihydroxy-2-methylbutyrate	Amino Acid	Leucine, Isoleucine and Valine Metabolism	57547	LC/MS Polar	100010869	1318	133.051	14868-24-7	301941		HMDB29576	112307368	117395936	169793120	142811344	167876208	66494952	61544108	70183192	75515360	58249072	84477696	72675728	89153712	238049264	122488032	68464696	121123568	77091008	42675044	59452176	53160608	54635896	46424056	37757696	39527736	28626732
51	2,3-dihydroxyisovalerate	Xenobiotics	Food Component/Plant	38276	LC/MS Polar	100002417	1050	133.051	1756-18-9	677	C04039	HMDB12141	37909540	39957528	70522688	56501664	77621760	88271080	76245456	83303256	90744312	90868192	97536216	83479680	99625664	224187136	114020528	65606008	117727208	94856824	50261144	77292912	78647880	84054912	65911996	60580796	61532312	50165020
52	2-aminoadipate	Amino Acid	Lysine Metabolism	6146	LC/MS Polar	381	3500	160.062	542-32-5;1118-90-7	469	C00956	HMDB00510	266184	284038	927259	947562	911912	1169414	1139512	1140740	1516518	1021337	1658848	1.68352e+06	2599085	5892356	3387193	2792990	4694889	990290	3159799	954137	6866085	5362113	5667687	5059886	5699489	4820649
53	adenosine 2'-monophosphate (2'-AMP)	Nucleotide	Purine Metabolism, Adenine containing	36815	LC/MS Neg	100001694	1497.7	346.056	130-49-4	94136	C00946	HMDB11617	233076	314640	353288	293813	198208	196153	179223	172909	232419	254085	156866	148601	120892	98092	110647	87736		30676	43577	29957	40058	40391	34275	34676
54	2'-deoxyadenosine	Nucleotide	Purine Metabolism, Adenine containing	1553	LC/MS Pos Early	211	2252	252.109	16373-93-6	13730	C00559	HMDB00101	58227332	56655016	51652152	52782752	30521002	30654386	31696056	36119952	33433126	54034096	20862580	22349366	27806962	8751949	21203292	8452648	12739054	6843858	7.54423e+06	17101928	8934942	5157718	4876701	5240793	5974616	3.50575e+06
55	2'-deoxyadenosine 5'-monophosphate	Nucleotide	Purine Metabolism, Adenine containing	46333	LC/MS Neg	100000485	1315	330.061	653-63-4	12599	C00360	HMDB00905	1407340	1269998	1744566	1397732	1377934	1459757	1145085	1100119	1241248	1.80344e+06	720426	960624	974383	315988	987939	435149	594280	244783	415772	446840	340077	287388	224216	268586	298175	121606
56	2'-deoxycytidine	Nucleotide	Pyrimidine Metabolism, Cytidine containing	15949	LC/MS Pos Early	100000125	2193	228.098	951-77-9	13711	C00881	HMDB00014	1640340	1020604	1052725	596564	1016801	1117437	958407	1557360	1193312	2219282	1693776	2781238	1.92435e+06	2009759	2415227	2495571	3295386	1282702	2258769	2257228	2592557	2391598	1948397	1728618	2572904	1441851
57	2'-deoxyguanosine	Nucleotide	Purine Metabolism, Guanine containing	1411	LC/MS Neg	348	1751	266.089	961-07-9	187790	C00330	HMDB00085	1973225	1628472	960537	1050592	422735	589061	433172	466449	649065	994558	417184	526283	455031	179057	409383	238694	258050	142967	195310	267228	179316	95827	89486	125051	145333	72556
58	2'-deoxyguanosine 5'-monophosphate (dGMP)	Nucleotide	Purine Metabolism, Guanine containing	35662	LC/MS Pos Early	100001546	950	348.07	902-04-5	65059	C00362	HMDB01044	539434	659086	582525	615940	536886	711744	576141	523824	586481	811618	390441	520107	682760	208626	590909	353970	434200	299719	248028	378880	291595	164128	238037	165979	243038	115384
59	2'-deoxyuridine	Nucleotide	Pyrimidine Metabolism, Uracil containing	52602	LC/MS Neg	536	1586	227.067	951-78-0	13712	C00526	HMDB00012	185768	163118	160988	248745	113083	92230	72183	89043	159733	121268	106304	122440	98784	169894	135729	50895	114637		28775	30881	102560	60837	99312	68302	66844
60	2-hydroxy-3-methylvalerate	Amino Acid	Leucine, Isoleucine and Valine Metabolism	36746	LC/MS Neg	100001541	1800	131.071	488-15-3	164623		HMDB00317	799429	786267	1886829	1166884	1351777	426155	319531	465862	253169	310705	257751	224220	187541	345827	148601	105752	134281	209664	71636	123258	101149	114625	83799	85066	80762	71772
61	2-hydroxyadipate	Lipid	Fatty Acid, Dicarboxylate	31934	LC/MS Polar	100001153	3000	161.046	18294-85-4	193530	C02360	HMDB00321	3831954	4.17906e+06	6322118	5579887	6892734	1721925	1436652	1791137	1804736	865317	1958450	1541576	2334749	5765987	2488005	2138963	2541742	883531	1175806	453052	3042682	3280599	2751730	2143132	2453456	2386907
62	2-hydroxybutyrate/2-hydroxyisobutyrate	Amino Acid	Glutathione Metabolism	52281	LC/MS Polar	100008928	1258	103.04					248403		514010	431538	478899	234894		364660	593552	477213	309227	235024	197625	619384	187994	455105	629649	205980	308407	387416	343507	424364	278425	308966	174888	183197
63	2-hydroxyglutarate	Lipid	Fatty Acid, Dicarboxylate	37253	LC/MS Pos Early	100002070	958	131.034	40951-21-1	43	C02630	HMDB00606	832754	1118308	1456486	1494754		1817731	2276828	2294199	1469302	888530	2004006	1343608	3636548	4634894	4088459	1610644	3539008	1122841	1.89211e+06		6.91765e+06	9011374	7860079	6157926	7101730
64	2-isopropylmalate	Xenobiotics	Food Component/Plant	15667	LC/MS Polar	100000409	2605	175.061	3237-44-3	77	C02504	HMDB00402	78338264	84496200	241259216	225664560	107807072	201257232	196429216	179813248	282997152	163421008	256787280	213003408	302345024	730933760	417932224	399740992	626465024	150163248	373999456	115520096	828398208	805820096	772927424	731897984	864605952	682991296
65	2-methylcitrate	Energy	TCA Cycle	37483	LC/MS Polar	90	4565.3	205.035	6061-96-7	439681	C02225	HMDB00379	8.27412e+06	12473631	16306590	14637785	20481120	60912360	57266640	42615356	68916296	110282512	103352024	184629152	173164576	180729040	265643936	319519488	506748608	360586432	124917504	322171488		7327392	1583011	1455708	1836039	974234
66	2'-O-methyladenosine	Nucleotide	Purine Metabolism, Adenine containing	42607	LC/MS Pos Early	100004047	2375	282.12	2140-79-6	102213			14559348	13402993	11191286	9375116	10295542	8.15776e+06	6280691	8817401	5950595	8071243	7065383	6470244	7.33997e+06	6457719	6.4707e+06	4255562	6588364	7476141	4119382	6535776	5166959	4400509	3948741	3430946	3725320	3144366
67	2'-O-methylcytidine	Nucleotide	Pyrimidine Metabolism, Cytidine containing	57554	LC/MS Pos Early	100010895	2411	258.108	2140-72-9	150971			1129617	1217872	1677415	1146694	1483211	2093856	1859386	1510778	1933390	2293491	1960633	2069315	2225802	3238948	1.97246e+06	1538260	2487564	1727275	1411843	1146709	1869766	1865457	1768585	1738774	2100729	2055349
68	2'-O-methylguanosine	Nucleotide	Purine Metabolism, Guanine containing	36811	LC/MS Neg	100001713	1912.6	296.1	2140-71-8		C04545		1207612	1156486	1344355	951790	873096	439956	616697	663109	650361	457029	488216	571435	469493	697326	426654	507145	571687	229642	241104	191898	301703	251839	216715	192726	256374	202316
69	2'-O-methyluridine	Nucleotide	Pyrimidine Metabolism, Uracil containing	57655	LC/MS Neg	100010896	1831	257.078	2140-76-3	102212			803087	630150	787582	571762	490931	231069	272402	257713	292783	220232	228198	224926	213171	436685	223517	166465	287142	134772	92914	86233	193821	195055	172121	168730	189169	137153
70	2-oxoadipate	Amino Acid	Lysine Metabolism	38347	LC/MS Polar	92	2633.1	159.03	3184-35-8	71	C00322	HMDB00225	192595	167528	595367	611842	658533	579555	687196	617448	1020793	682804	977565	1105460	1549157	3409399	2123457	1357001	2719746	631136	1657004	768833	5012844	4871986	4116539	3650148	3914290	4143333
71	2-oxoarginine*	Amino Acid	Urea cycle; Arginine and Proline Metabolism	55072	LC/MS Pos Early	100002784	1760	174.087	663193	558	C03771	HMDB04225	760046	821529	2440397	2250132	3.0374e+06	4018311	3361506	4178343	4829628	3.3529e+06	3718930	2562531	1922290	2602076	1014087	627531	809783	409193	1136132	405393	3487436	3049563	3762595	3006179	3.51241e+06	4084157
72	2-palmitoleoyl-GPC (16:1)*	Lipid	Lysolipid	35819	LC/MS Pos Late	100001561	1425	494.324				HMDB10383	61605432	199342032	590789120	397122464	289751744	9914490	34642568	14221369	105214544	15283414	26902570	11362808	29820120	140374624	35215544	28006160	55817376	562432	3194144	1.62015e+06	9307097	5834353	10175055	6073483
73	2-palmitoyl-GPC (16:0)*	Lipid	Lysolipid	35253	LC/MS Neg	100001562	6215	570.341		15061532		HMDB61702	478513	1435881	4657200	4826629	2215997		167071	76402	1129770	74904	139008			696688	126209	93040
74	2-phosphoglycerate	Carbohydrate	Glycolysis, Gluconeogenesis, and Pyruvate Metabolism	35629	LC/MS Polar	100000093	4346	184.986	70195-25-4	59	C00631	HMDB03391	7.12953e+06	9465882	820908	4.04915e+06	721221	3.00211e+06	1.27353e+06	2237214	639706	655301		3.77264e+06	3.17459e+06	5.71861e+06	1.7703e+06	6.7984e+06	6083169	5.55262e+06	5.66361e+06		1.88656e+06	2.38643e+06	2.67599e+06	2.67939e+06	1.34423e+06
75	3-(4-hydroxyphenyl)lactate	Amino Acid	Phenylalanine and Tyrosine Metabolism	32197	LC/MS Neg	240	1379	181.051	6482-98-0	9378	C03672	HMDB00755	1735248	1569338	1887393	1334730	1563890	1173678	930692	1115393	1003078	1162289	854145	685182	573019	771835	519656	502788	488078	634514	289250	474929	219801	237490	209873	221684	158528	112200
76	3’-dephospho-acetyl-coenzyme A	Cofactors and Vitamins	Pantothenate and CoA Metabolism	54675	LC/MS Neg	100010805	2313	728.152		193680			179857	164549			25606	83860	48921	27766		49410	27414	103544	75661		143554	219393	112698	617901	213103	109443	31723	88469	71758	101620	172434	141342
77	adenosine 3'-monophosphate (3'-AMP)	Nucleotide	Purine Metabolism, Adenine containing	35142	LC/MS Neg	100001449	1245	346.056	84-21-9	41211	C01367	HMDB03540	13672370	14229268	5699176	8840987	2842907	3780209	2745979	2608250	3544199	3189577	1718631	1400942	1287627	2731958	1214526	938812	821010	219881	462510	328675	507528	517168	1.04084e+06	428452	283042	385397
78	cytidine 3'-monophosphate (3'-CMP)	Nucleotide	Pyrimidine Metabolism, Cytidine containing	2959	LC/MS Pos Early	105	920	324.059	84-52-6	66535	C05822		28978690	35002404	14616592	23445358	8614514	13277275	12010805	11599586	13094511	9918750	6612130	5688220	8363665	8034465	6604235	2638719	2701898	373911	1.1926e+06	2365685	2.02736e+06	1494492	3442438	1648463	1.19529e+06	1.86398e+06
79	3-deoxyoctulosonate	Xenobiotics	Bacterial/Fungal	43805	LC/MS Polar	100000095	2706.7	237.062	103404-70-2	4636210			1165493	1201777	3479323	3437811	3334815	4356285	3794289	4346175	5680818	3.65502e+06	4926583	6244759	6115428	11380999	8404446	7856460	10775006	3110632	7965445	2857590	9197298	8989092	9281832	8712302	10829571	7941953
80	3'-dephosphocoenzyme A	Cofactors and Vitamins	Pantothenate and CoA Metabolism	18289	LC/MS Neg	100000138	2013	686.142	3633-59-8	444485	C00882	HMDB01373	922697	744477	1499958	903048	1126362	1780263	2201838	2855749	2915707	3715729	2215093	3260387	2607036	1358330	1603140	1278693	1251590	885355	726554	1.86712e+06	526026	475753	419131	338671	420544	192367
81	3-hydroxy-3-methylglutarate	Lipid	Mevalonate Metabolism	531	LC/MS Polar	112	2700	161.046	503-49-1	1662	C03761	HMDB00355	438791872	489824384	122338776	90445920	98652448	15149016	16085423	19965616	13283237	7788746	14255032	11963389	17382384	33857776	26220000	19257222	39800000	26200644	89767584	23171568	107523584	89887144	78188632	57775520	55331384	32926338
82	3-hydroxy-3-methylglutaryl CoA	Lipid	Mevalonate Metabolism	48010	LC/MS Neg	37	1465.1	454.571	103476-21-7	84	C00356	HMDB01375	946512	1267783		61077				58738				47660	43404		129838	206321	187242	584100	1825290	993267	973496	890381	894495	785422	1008649	603030
83	3-hydroxyanthranilate	Amino Acid	Tryptophan Metabolism	32353	LC/MS Pos Early	243	2407	154.05	548-93-6	86	C00632	HMDB01476	62374172	60101368	25164792	31519748	18314148	19069124	19992906	20946732	21220400	32924592	21866168	26584256	26002722	16713208	27015600	18600474	22133624	43469408	22378908	27351616	21313108	21938440	15131568	10882301	6753157	6580013
84	3-hydroxybutyrate (BHBA)	Lipid	Ketone Bodies	542	LC/MS Polar	254	1443.3	103.04	625-72-9	441	C01089	HMDB00357	1143021	1.37343e+06	1641800	1276917	1745544	771905	447651	869375	745608	481773	699538	567658	705222	1520347	723818	355188	627062	947903	435935	844987	283745	186244	196579	152512	197410
85	3-hydroxybutyrylcarnitine (1)	Lipid	Fatty Acid Metabolism(Acyl Carnitine)	43264	LC/MS Pos Early	100003926	2400	248.149		53481617		HMDB13127
86	3-hydroxybutyrylcarnitine (2)	Lipid	Fatty Acid Metabolism(Acyl Carnitine)	52984	LC/MS Pos Early	100009271	2340	248.149				HMDB13127
87	3-hydroxydecanoate	Lipid	Fatty Acid, Monohydroxy	22053	LC/MS Neg	100000997	4634.7	187.134	5561-87-5	26612		HMDB02203															81104		131394		313063		3030111	4992442	2958261	1380504	2125953	521474
88	3-hydroxykynurenine	Amino Acid	Tryptophan Metabolism	22110	LC/MS Pos Early	100000986	2536	225.087	2147-61-7	89	C02794	HMDB00732	2104498	4459309	4663232	5108667	3621243	11022197	11730174	11929626	29584456	15214670	28328564	29642940	35423416	61607020	66439108	68870824	108074736	41600460	93375632	31593678	130895472	143847328	119295208	84974768	78757688	73490752
89	3-hydroxylaurate	Lipid	Fatty Acid, Monohydroxy	32457	LC/MS Neg	100001112	5175	215.165	53941-38-1	94216		HMDB00387															104829		203607	131322	310045		3196741	3.84381e+06	2949299	1278896	1673237	786307
90	3-hydroxymyristate	Lipid	Fatty Acid, Monohydroxy	21158	LC/MS Neg	100000882	5335	243.197	3422-31-9	16064			449922		214214	286547	380080	509387	318200	235626	245495	383365	228035	434241	569287	462416	484388	401283	859003	454063	1128318	495318	2660989	1896337	1989532	1500575	1126104	1038026
91	3-hydroxyoctanoate	Lipid	Fatty Acid, Monohydroxy	22001	LC/MS Neg	100000773	3446	159.103	88930-08-9	26613		HMDB01954														90071			68945		424061		940833	1402625	657682	299614	392860	76930
92	3-hydroxypalmitate	Lipid	Fatty Acid, Monohydroxy	27503	LC/MS Neg	100000983	5476	271.228	928-17-6	301590		HMDB10734					225300												317198		774505		1189349	1349188	1.3588e+06	1034452	645218	515682
93	3-ketosphinganine	Lipid	Sphingolipid Metabolism	34381	LC/MS Pos Late	100001436	1400	300.29	18944-28-0	631	C02934	HMDB01480	1193700	1.03334e+06	1194882	1663005	1142433	3061363	3141055	3065757	2476965	3622938	2726911	2591491	2827068	2363346	2252526	2258175	2377171	1915296	1808236	2653454	1515111	1575214	1429104	1410904	1443578	1319983
94	3-methyl-2-oxobutyrate	Amino Acid	Leucine, Isoleucine and Valine Metabolism	44526	LC/MS Polar	100000936	911	115.04	3715-29-5	49	C00141	HMDB00019			559102	407337	719371	1162479	1243139	1528176	1056525	1351153	1197435	743383	435858	1100946	334730	458457	709539	982533	550958	538813	1528434	1298380	797376	781397	824690	761359
95	3-methyl-2-oxovalerate	Amino Acid	Leucine, Isoleucine and Valine Metabolism	15676	LC/MS Neg	100000036	2064.2	129.056	1460-34-0;51829-07-3	47	C00671	HMDB03736			649184	451706	268607	406458	383545	473578	513058	355257	510347	245476	183480	606440	172712	163789	309454	249218	163555		493069	387621	428662	317802	382394	257985
96	3-methylcytidine	Nucleotide	Pyrimidine Metabolism, Cytidine containing	35132	LC/MS Pos Early	100001466	2176	258.108	21028-20-6	159649			602567	598091	496012	524952	314675	1136945	192804	306758	470889	243532	239514	227354
97	3-methylhistidine	Amino Acid	Histidine Metabolism	15677	LC/MS Pos Early	100000042	2670	170.092	368-16-1	64969	C01152	HMDB00479	4751804	4881022	8023667	5629457	6273396	2606454	2387827	2575853	2971988	1573779	2439096	1520327	1034030	1882841	721414	473213	807604	147239	651399		1.03558e+06	1050086	757847	599399	560821	351910
98	3-phosphoglycerate	Carbohydrate	Glycolysis, Gluconeogenesis, and Pyruvate Metabolism	1414	LC/MS Polar	132	4410	184.986	80731-10-8	724	C00597	HMDB00807	59331068	51592776	3.68442e+06	19069238	2.64326e+06	11253331	2753905	6.64383e+06	1.52721e+06	4.64931e+06		14431105	16588863	24754612	9879932	28978374	38219008	28938706	20022542		8057988	7280586	7383830	6.38082e+06	2802696
99	3-ureidopropionate	Nucleotide	Pyrimidine Metabolism, Uracil containing	3155	LC/MS Pos Early	1053	875	133.061	462-88-4	111	C02642	HMDB00026
100	4-guanidinobutanoate	Amino Acid	Guanidino and Acetamido Metabolism	15681	LC/MS Pos Early	100000096	2320	146.092	463-003;463-00-3	500	C01035	HMDB03464			158889	223899	159455		164594		186944		83472			124188							482842	322697	818324	1205114	2603122	1817932
101	4-hydroxyphenylacetate	Amino Acid	Phenylalanine and Tyrosine Metabolism	541	LC/MS Neg	144	1361.1	151.04	156-38-7	127	C00642	HMDB00020	777235	687739	636410	558305	735221	1261392	1053300	1411558	1026460	1159237	1176754	622604	317699	387667	194942	150427	178014	297908		286525
102	4-hydroxyphenylpyruvate	Amino Acid	Phenylalanine and Tyrosine Metabolism	1669	LC/MS Neg	1141	1690.1	179.035	156-39-8	979	C01179	HMDB00707	1182438	1269197	1149611	1179674	1247446	2473525	1988730	2104345	1747081	2543214	2166596	1965969	1348489	860774	1133391	960560	951323	2581640	1193489	1566506	1.01694e+06	1108793	851623	696051	886523	678957
103	4-imidazoleacetate	Amino Acid	Histidine Metabolism	32349	LC/MS Pos Early	100001207	2055	127.05	645-65-8	96215	C02835	HMDB02024			352617			552830				186557	234980	369113		297386	351511					283139			571227	684302	644680	590731
104	4-methyl-2-oxopentanoate	Amino Acid	Leucine, Isoleucine and Valine Metabolism	22116	LC/MS Neg	100000551	2170	129.056	816-66-0	70	C00233	HMDB00695			383202		260500	181911	184042	167473	890232	471633	381614			204611		216525					360978	494915	326987	292512	289125	222609
105	guanosine 5'- monophosphate (5'-GMP)	Nucleotide	Purine Metabolism, Guanine containing	2849	LC/MS Pos Early	347	800	364.065	1333479	6804	C00144	HMDB01397	21370744	25164752	19594316	29862090	18128308	23450150	26166776	22367416	25268328	35140296	18070758	20011572	26612880	9206202	22074882	11884195	12236534	7737663	9500893	11868769	9021944	6393502	5880015	7210865	6479945	4132120
106	5-(2-Hydroxyethyl)-4-methylthiazole	Cofactors and Vitamins	Thiamine Metabolism	27673	LC/MS Pos Early	100000098	2310	144.048	137-00-8	1136	C04294				201363		83280		156422										143708				238642	457094	580279	464952	696491
107	5-aminolevulinate	Cofactors and Vitamins	Hemoglobin and Porphyrin Metabolism	2290	LC/MS Pos Early	1306	2049	132.066	1297222	137	C00430	HMDB01149	961196	1.49909e+06	1.67334e+06	2140767	2138914	2718100	3.40127e+06	2647625	3631317	1231800	3133465	2982447	4797123	12849008	6363230	3993097	7142375	3.09098e+06	7857875	2379702	49322024	44937000	41300712	41317592	44318192	47154992
108	5-dodecenoate (12:1n7)	Lipid	Medium Chain Fatty Acid	33968	LC/MS Neg	100001232	5224	197.155	2430-94-6	5312378		HMDB00529						243824						587138	91469				135797	251758			803467	1685313	1148335	1110311	1101748	996512
109	5-methylcytidine	Nucleotide	Pyrimidine Metabolism, Cytidine containing	22119	LC/MS Pos Early	100000763	2227	258.108	2140-61-6	92918		HMDB00982	3485378	3604653	3.71151e+06	2951457	2932111	2328141	1897537	2337480	2218731	1912298	1853714	1570191	976281	1946034	1025890	912053	958384	795497	890108	512501	989579	1106024	973750	1042558	1405361	942030
110	5-methylthioadenosine (MTA)	Amino Acid	Polyamine Metabolism	1419	LC/MS Pos Early	212	2752	298.097	2457-80-9	439176	C00170	HMDB01173	2.92416e+06	3068237	5.64211e+06	4902448	4765271	7460496	6.66382e+06	6.89315e+06	7024031	5972046	6.43935e+06	5934530	5233354	8727269	6295503	5199690	7697642	6790871	5925038	4335615	7530732	9105124	7601157	6664041	7026171	5452032
111	5-methyluridine (ribothymidine)	Nucleotide	Pyrimidine Metabolism, Uracil containing	35136	LC/MS Neg	100001446	1778.1	257.078	1463-10-1	445408		HMDB00884	291062	269832	175551	148153	136670	49313	20546	49132
112	5-oxoproline	Amino Acid	Glutathione Metabolism	1494	LC/MS Neg	1021	738.5	128.035	98-79-3	7405	C01879	HMDB00267	5917888	7.29817e+06	10570998	8620204	11775300	8075875	7629931	7424726	8954476	4335211	8084494	5412683	6801565	16120128	8.10208e+06	5264557	5944285	2147458	4948774	2772396	7.92957e+06	7.95452e+06	7776508	7680619	6902742	7.00676e+06
113	6-oxopiperidine-2-carboxylate	Amino Acid	Lysine Metabolism	43231	LC/MS Neg	100004499	964.5	142.051	34622-39-4	3014237		HMDB61705	271831	252551	610374	501360	460364	340278	294417	335361	288346	182896	282353	217875	245332	628581	273468	175573	331500	133002	44210	144188	584623	406888	413909	459236	510859	414761
114	6-phosphogluconate	Carbohydrate	Pentose Phosphate Pathway	15442	LC/MS Neg	100000341	583.9	275.017	921-62-0;53411-70-4	91493	C00345	HMDB01316	372527	215815	108620	175607	255371	456920	236065	421256	216838	499499	364595	603455	655026	615028	639945	817837	804896	2149104	1104186	960591	604250	403297	479539	570024	757304	392660
115	7-methylguanine	Nucleotide	Purine Metabolism, Guanine containing	35114	LC/MS Pos Early	100001456	2175	166.072	578-76-7	11361	C02242	HMDB00897	7914050	8823501	14172618	10119990	17662840	9741072	8892225	7413902	9850703	5680942	10021610	7269070	11691852	36044256	15386168	8103426	14451166	4848158	6856787	3949407	23108792	28262264	15229967	10965030	9917714	6723535
116	9-hydroxystearate	Lipid	Fatty Acid, Monohydroxy	47120	LC/MS Neg	100005834	5384	299.259	25498-28-6	9570127		HMDB61661									147530	121473		210220									915047	737932	1003972			255475
117	acetylcarnitine (C2)	Lipid	Fatty Acid Metabolism(Acyl Carnitine)	32198	LC/MS Pos Early	100000802	2282	204.123	5080-50-2	1	C02571	HMDB00201							205291				199903		117778		88851							211366
118	acetyl CoA	Lipid	Fatty Acid Metabolism	43840	LC/MS Neg	1830	1691	403.556	102029-73-2	444493	C00024	HMDB01206	294309	411604	32987	54442	76691	631700	212117	167336	69081	128757	177996	944521	370127	359391	1.67909e+06	2455988	1495354	2937005	2643375	1170470	592724	1281514	1.86615e+06	1592612	2596449	2429684
119	acetylphosphate	Energy	Oxidative Phosphorylation	15488	LC/MS Polar	1211	4013.9	138.98	94249-01-1	186	C00227	HMDB01494	2452250	2861959	3.70463e+06	2301552	3350945	3.67301e+06	2648139	3318913	2934158	2749849	3087841	3360947	3645649	4752159	3.9803e+06	4429933	5088205	3849881	5426322	3770938	4175629	3906711	3946084	4588098	4764763	4088820
120	adenine	Nucleotide	Purine Metabolism, Adenine containing	554	LC/MS Pos Early	880	2221	136.062	73-24-5	190	C00147	HMDB00034	10609492	24475792	23105344	24389484	12754700	16102826	18356618	17820856	17265884	15876781	13815207	13708840	16456179	12770248	19338484	10957513	10166137	17168744	8.2667e+06	16378284	7647563	7.15126e+06	9061239	19005260	6936756	5915456
121	adenosine	Nucleotide	Purine Metabolism, Adenine containing	555	LC/MS Pos Early	798	2169	268.104	58-61-7	60961	C00212	HMDB00050	2432295424	2507024128	1321956352	1619684736	669597568	521724224	451968064	494730336	382182752	718235456	213441056	234131088	266468688	184732064	104286224	100482912	118047360	186355680	152340384	150650896	41046244	36224436	55780096	34982320	22720132	35406672
122	adenosine 5'-diphosphoribose (ADP-ribose)	Cofactors and Vitamins	Nicotinate and Nicotinamide Metabolism	558	LC/MS Neg	215	920	558.064	68414-18-6	192	C00301	HMDB01178			68658	32626	316942	186735	243456	157549	178855	132367	103079	131682	93623	120257	699128	235360	230101	81038	96597	61117	114110	140365	145419	80797	110294	91687
123	adenosine-2',3'-cyclic monophosphate	Nucleotide	Purine Metabolism, Adenine containing	37467	LC/MS Neg	72	1793	328.045	37063-35-7	2024	C02353	HMDB11616	1105775	1058358	826285	764694	685329	891606	527974	593975	777105	628190	477584	418438	357264	815285	427582	318128	229469		97251	106021	202599	184809	353302	164791	91175	149005
124	adenylosuccinate	Nucleotide	Purine Metabolism, Adenine containing	18360	LC/MS Neg	1303	560	230.53	19046-78-7	195	C03794	HMDB00536	100270			123104	55345	256532	199387		72810	181299	158884	265661	300222	396023	375589	551324	558681	799688	517110	452445	264807	325929	344271	269795	294467	131072
125	adenosine 5'-diphosphate (ADP)	Nucleotide	Purine Metabolism, Adenine containing	3108	LC/MS Neg	208	680	426.022	20398-34-9	6022	C00008	HMDB01341	758721	890363	453410	492600	582822	1520078	1748360	2481880	2248036	1976040	2138664	3.0826e+06	3.4508e+06	2963195	4460029	3927733	3641982	10849337	4168708	5737624	3.49234e+06	2464678	2798742	2693754	2804019	2084661
126	AICA ribonucleotide	Nucleotide	Purine Metabolism, (Hypo)Xanthine/Inosine containing	38325	LC/MS Pos Early	216	797	339.07	3031-94-5	65110	C04677	HMDB01517	154226		209143	335714	202170	446188	498119	303958	644753	466070	843158	1226830	1234574	1662672	1993809	1971324	2618344	1526936	2430314	1266087	3063341	3261260	3472612	2814253	3.24165e+06	2536769
127	alanine	Amino Acid	Alanine and Aspartate Metabolism	1126	LC/MS Pos Early	811	1700	90.055	56-41-7	5950	C00041	HMDB00161	439923072	486774272	689940288	689634048	996943552	456029280	367451936	376971424	381303104	242710176	354082976	219652512	342447584	837774784	332416928	148685152	261253360	118186496	107051928	118887728	401248672	365203424	253905856	262933424	217023792	258951248
128	alanylleucine	Peptide	Dipeptide	37093	LC/MS Pos Early	100001890	3055	203.139	1638-60-4	259583		HMDB28691	977628	894144	797160	1308166	581237	2137656	2068807	3009897	2430319	3600220	2.07872e+06	2523949	1668180	1530311	1247064	1602560	1555772	1582909	1052484	1053500	1407226	1577432	1796485	1200324	1.65298e+06	1223508
129	allantoin	Nucleotide	Purine Metabolism, (Hypo)Xanthine/Inosine containing	1107	LC/MS Polar	1002	1672	157.037	97-59-6	204	C02350	HMDB00462
130	allo-threonine	Amino Acid	Glycine, Serine and Threonine Metabolism	15142	LC/MS Polar	100000272	2511.1	118.051	28954-12-3	99289	C05519	HMDB04041	62172		494861	372208	453872	334916	196219	452390	499114	87309	305374	208293	182996	944208	283840	282878	171932	27751.9	114482		1784537	1782008	1647217	2342058	2956082	4994203
131	alpha-hydroxyisocaproate	Amino Acid	Leucine, Isoleucine and Valine Metabolism	22132	LC/MS Neg	100000706	1840	131.071	10303-64-7	83697	C03264	HMDB00746	1057912	999205	1681822	1238759	1496823	663642	551699	855120	500724	569098	514509	427536	472598	644158	347097	251605	410063	687168	353764	414225	467297	572163	412001	409763	318540	231183
132	alpha-hydroxyisovalerate	Amino Acid	Leucine, Isoleucine and Valine Metabolism	46537	LC/MS Polar	100001300	1052	117.056	600-37-3	99823		HMDB00407	16412994	14584518	71796152	44850600	62689520	19637948	16595187	23479482	15526944	15652913	16267067	13727592	11253513	26164278	6955536	5372381	8886372	11170080	5159788	7716671	4003354	4011115	2882948	3345537	3805381	2346520
133	alpha-ketoglutarate	Energy	TCA Cycle	528	LC/MS Polar	93	2700	145.014	305-72-6;328-50-7;22202-68-2	51	C00026	HMDB00208	94458456	95987136	147932544	188421040	77206016	194759552	167885264	180335296	240490384	150393968	219223056	188213792	214419600	395450144	87082520	195126144	276877696	62520284	162298400	72884896	352070720	340752928	276735072	216190752	196350544	184359040
134	adenosine 5'-monophosphate (AMP)	Nucleotide	Purine Metabolism, Adenine containing	32342	LC/MS Pos Early	209	1013	348.07	149022-20-8	6083	C00020	HMDB00045	594488832	664257600	897479744	838258048	684881088	753706176	676313728	669318976	675502528	871188416	438043616	465866144	638127872	240958688	459139072	278405440	306838368	111025704	192950272	251652352	192997632	136681888	136306912	134102272	143249888	96677120
135	anthranilate	Amino Acid	Tryptophan Metabolism	4970	LC/MS Pos Early	1258	2606	138.055	118-92-3	227	C00108	HMDB01123	407151	371732	455351	1.01968e+06	811407	800615	1459982	1312116	1925997	1543187	1942594	2363796	3682851	3326120	5424660	5921437	6423773	4394331	3710523	3099364	4.1527e+06	3244893	3652141	3330656	2986600	2297688
136	arabinose	Carbohydrate	Pentose Metabolism	575	LC/MS Polar	828	1804.5	195.051	28697-53-2	66308	C00216	HMDB00646	881983	766078	575793	768672	733854	482364		324538	262898		223596
137	arabitol/xylitol	Carbohydrate	Pentose Metabolism	48885	LC/MS Polar	100006430	1932.4	151.061		6912	C01904		445167	329131	487640	400988	477860	255743	149449	179771	173225	157638	147759	111791	64295	147692	70964			44705			99066		68693			73085
138	arabonate/xylonate	Carbohydrate	Pentose Metabolism	48255	LC/MS Polar	100006115	2664.6	165.04					26020616	30527516	29229916	21686512	27210042	6186595	4999542	6386428	3893027	2404199	2868902	1192526	882328	3219472	945329	311109	1056471		279246		245305			377760	363623
139	arachidate (20:0)	Lipid	Long Chain Fatty Acid	1118	LC/MS Neg	893	6295	311.296	506-30-9	10467	C06425	HMDB02212	3677233	3833653	4017220	4077674	3598931	6380978	8019752	8040846	4939020	5727059	4131161	4841290	7600138	3994117	4572904	5549767	3333395	4195166	4447300	3788935	5664840	4631811	3860461	3774472	3798332	2778580
140	argininate*	Amino Acid	Urea cycle; Arginine and Proline Metabolism	57461	LC/MS Pos Early	100002769	2150	176.103	157-07-3	160437		HMDB03148	3264916	3.75839e+06	7936715	5.45012e+06	8358217	5140001	4543027	4358574	3363076	1244606	2768604	679145	526760	1655198	230612	242720					815656	689582	307777
141	arginine	Amino Acid	Urea cycle; Arginine and Proline Metabolism	1638	LC/MS Pos Early	231	2825	175.119	1119-34-2	232	C00062	HMDB00517	1726717696	2012052224	3837927168	3321087744	3643767296	3905614336	3558612736	3598860032	4048184832	2896050688	3636779008	2922713856	2295478016	3232679936	1380769024	1337449344	1420728960	658975808	1528209920	478417824	2240801792	2494811904	2518006272	2481404160	2880453120	2984172544
142	argininosuccinate	Amino Acid	Urea cycle; Arginine and Proline Metabolism	15497	LC/MS Pos Early	232	2745	291.13	156637-58-0	828	C03406	HMDB00052	8945424	9894289	13495567	13570135	12418294	18325268	18567696	17130052	27263604	16801840	23443672	31064456	30087300	45740412	52652712	50559624	57423832	40269312	41133080	26153526	30907180	31114092	31912756	26799988	30412528	20012890
143	asparagine	Amino Acid	Alanine and Aspartate Metabolism	512	LC/MS Pos Early	917	1225	133.061	70-47-3	6267	C00152	HMDB00168	262187840	318601728	546341376	441643136	556928704	366047424	343012992	354493216	411371136	212653744	312104352	212558032	207161696	544003264	231168944	165293824	269011552	76813936	142709504	58148852	341134720	366728512	306978880	277208896	302536768	270196384
144	aspartate	Amino Acid	Alanine and Aspartate Metabolism	443	LC/MS Pos Early	234	1165	134.045	56-84-8	5960	C00049	HMDB00191	532084768	560782528	1138492288	885304640	1208105856	949285760	903959616	916856512	1145798656	585168768	960567872	822495552	866438336	2230053120	1098399616	829122240	1322566016	451379904	1059804864	301627936	2479948288	2505099008	2292009472	2015224832	2174620672	1721638016
145	beta-hydroxyisovalerate	Amino Acid	Leucine, Isoleucine and Valine Metabolism	12129	LC/MS Polar	1442	1149.8	117.056	625-08-1	69362		HMDB00754	1.33761e+06	356801	2.52677e+06	4332035	3.38404e+06	632811	715287	1.76226e+06	815536	953996	1.39183e+06	892964	576808	1.40731e+06	482253	686739	653929	831688	426266	402004	362670	361900	316619	281435	324115	331446
146	betaine	Amino Acid	Glycine, Serine and Threonine Metabolism	3141	LC/MS Pos Early	799	1064	118.086	107-43-7	247	C00719	HMDB00043	5247952	4453262	6660499	3.67002e+06	5614584	2271122	2262828	2171016	2.03439e+06	3124257	3170681	1966255	2680761	3.95046e+06	1.92263e+06	2358738	2.07635e+06	2426416	1270899	3070255	7742517	3632808	5073354	2508036	1423179	10094788
147	biliverdin	Cofactors and Vitamins	Hemoglobin and Porphyrin Metabolism	2137	LC/MS Pos Late	250	1016	583.255	55482-27-4;55482-27-4	5353439	C00500	HMDB01008	1462251	1691868	433052	415992	315570	135560	116578	107281	43869	65594	22423	52379	53365		55624	51344	32366		85887	36267			27111	38289	17706
148	biotin	Cofactors and Vitamins	Biotin Metabolism	568	LC/MS Pos Early	251	2253	245.095	58-85-5	171548	C00120	HMDB00030	2550582	2874420	6849271	4397112	6537903	2647013	2272548	2014185	2957013	1297101	3734107	2966627	2782490	8872581	3.99512e+06	3062793	6373594	954104	2607291	1029460	10221059	12551273	9234201	8716831	11340061	12414124
149	butyryl/isobutyryl CoA	Amino Acid	Leucine, Isoleucine and Valine Metabolism	57383	LC/MS Neg	100015648	2375	836.15					988255	463851	1.04025e+06	1232266	953264	564092	669895	677846	510660	361800	355424	410829	269412	388839	174947	43773	61136
150	butyrylcarnitine (C4)	Lipid	Fatty Acid Metabolism (also BCAA Metabolism)	32412	LC/MS Pos Early	100001054	2860	232.154	25576-40-3	439829	C02862	HMDB02013
151	caprate (10:0)	Lipid	Medium Chain Fatty Acid	1642	LC/MS Neg	888	5090.7	171.139	112-37-8	2969	C01571	HMDB00511	2870876	3742502	2906455	2579918	3142932	7012832	7062077	10357840	4583082	10757561	5583244	8488846	11347169	4790599	6005469	7629131	5892467	6950277	6136364	14876208	10766050	12802639	8319756	8573230	13658824	9677115
152	caprylate (8:0)	Lipid	Medium Chain Fatty Acid	32492	LC/MS Neg	932	4362	143.108	124-07-2	379	C06423	HMDB00482	347114						495261		689377		505779	706439				352904		359162	574698		333411	242481	1019886	854391		801271
153	carnitine	Lipid	Carnitine Metabolism	15500	LC/MS Pos Early	100000007	1978	162.112	461-05-2	10917	C00318	HMDB00062						1127104		753647	835945			351743	716216		548407			265901			301861	423500	169165	483512		359803
154	cytidine 5'-diphosphocholine	Lipid	Phospholipid Metabolism	34418	LC/MS Pos Early	1220	725	489.115	33818-15-4	13804	C00307	HMDB01413	567052	362758														71726					128093		182572			73002
155	choline	Lipid	Phospholipid Metabolism	15506	LC/MS Pos Early	1256	1961	104.107	67-48-1	305	C00114	HMDB00097	62426752	73392080	68552688	50325736	54826756	23763636	26033504	25351172	27581238	21791764	19020028	11039555	10901800	8.29846e+06	9240666	4832365	4865651	2719520	3750915	4754349	5045231	3578291	3138993	4037373	4518789	2611895
156	citrate	Energy	TCA Cycle	1564	LC/MS Neg	1124	582	191.02	77-92-9	311	C00158	HMDB00094	229137680	215062352	188851104	186367872	160980816	137387200	75418160	88116096	54910824	129118880	60456816	76589728	147544976	141053952	137933376	138402976	151876528	124539664	164523648	127200936	78586344	47444020	58336320	92287968	98607408	56617184
157	citrulline	Amino Acid	Urea cycle; Arginine and Proline Metabolism	2132	LC/MS Pos Early	391	1520	176.103	372-75-8	9750	C00327	HMDB00904	25479420	29964448	76490160	75094656	78146984	141052464	128460576	102288032	215446752	86425088	182984960	211227744	286368768	733484032	586192192	477663840	938969216	190242320	705551872	159488352	1161948288	1196473856	1159406592	902348864	1060431360	786983808
158	cytidine 5'-monophosphate (5'-CMP)	Nucleotide	Pyrimidine Metabolism, Cytidine containing	2372	LC/MS Pos Early	282	835	324.059	63-37-6	6131	C00055	HMDB00095	39741944	35249684	44821648	53848596	38422012	38390740	39621580	41320472	42144064	79442192	29525050	36607500	41532496	6155890	29868404	11507806	12424437	8598783	9751102	19159252	10349339	5546358	5229281	6381869	8525723	2731214
159	coenzyme A	Cofactors and Vitamins	Pantothenate and CoA Metabolism	46322	LC/MS Neg	270	1448	382.55	85-61-0;18439-24-2	317	C00010	HMDB01423	3289507	2936871	3251212	5605031	3237832	7216702	6.12255e+06	7057617	7239395	7.62102e+06	5652785	10712625	8.24819e+06	9118026	12496326	8185113	9346995	11459979	5944715	6663117	6603855	5164765	6395901	4797616	4927861	2372202
160	cystathionine	Amino Acid	Methionine, Cysteine, SAM and Taurine Metabolism	15705	LC/MS Pos Early	310	2270	223.075	535-34-2	439258	C02291	HMDB00099	2865882	3013553	9253886	7710148	11363095	19365856	20838368	21993014	37932956	15782373	30378716	38120768	23583568	60666364	39993872	38385272	40118996	39777952	32076520	16927488	30965994	42983808	34342088	22604288	28242812	18450110
161	cysteine	Amino Acid	Methionine, Cysteine, SAM and Taurine Metabolism	1868	LC/MS Pos Early	800	1488	122.027	52-90-4;56-89-3	5862	C00097	HMDB00574	32820632	33174604	13371229	20949138	6841713	11278987	11256872	11776613	12227460	15521303	13422808	14090675	10864699	8504633	10065674	12083290	11672703	7605387	8317553	7539620	6590524	8264359	7356943	4920614	5306477	4313399
162	cysteine-glutathione disulfide	Amino Acid	Glutathione Metabolism	35159	LC/MS Pos Early	100001437	2465	427.095	13081-14-6	4247235		HMDB00656	1780797	1798886	611626	1005408	574822	1000798	1028776	1176568	1371365	1874316	1278934	1126190	1102356	830361	1118456	737462	755109	617712	560170	524451	1173964	1054232	1017197	1274654	1478436	1576657
163	cysteinylglycine	Amino Acid	Glutathione Metabolism	35637	LC/MS Pos Early	278	2132	179.048	19246-18-5	439498	C01419	HMDB00078	35822380	31881398	30799548	34084180	23211412	22810240	28126106	32144780	33592104	29948184	35007872	32165232	27288644	26786440	31772622	37048488	34036336	19289852	24752512	22051154	23290916	23514828	25687444	19780388	18685876	14775440
164	cytidine	Nucleotide	Pyrimidine Metabolism, Cytidine containing	514	LC/MS Neg	827	1325	242.078	65-46-3	6175	C00475	HMDB00089	10163368	7377270	4919525	3813542	3984627	3002660	2209477	2673410	3010761	6615777	2213764	2942548	2366245	1085281	1751577	712723	849302	459859	636410	1236849	565762	428861	448168	427863	560548	269146
165	cytidine 2',3'-cyclic monophosphate	Nucleotide	Pyrimidine Metabolism, Cytidine containing	37465	LC/MS Neg	73	937	304.034	15718-51-1	417654	C02354	HMDB11691	3430413	3109654	1768219	1573000	1250325	1198846	854723	909476	1242546	1291485	689117	485603	445485	853473	468875	304213	196684		70427	84812	174137	166956	325502	119061	42014	112588
166	cytosine	Nucleotide	Pyrimidine Metabolism, Cytidine containing	573	LC/MS Pos Early	881	2060	112.051	71-30-7	597	C00380	HMDB00630						206310	220755		301023	396459	61508	117170	269174	60002	309331	194718	182327		95845	177692	266054	165924	178847	186293	145282	62173
167	2'-deoxycytidine 5'-monophosphate	Nucleotide	Pyrimidine Metabolism, Cytidine containing	533	LC/MS Pos Early	298	975	308.064	1032-65-1	13945	C00239	HMDB01202	1082424	834749	813926	906738	596062	720978	777929	852689	906730	1436218	800136	1170551	1030632	1091221	1323660	1302136	1532832	782600	973062	887823	1269251	1451778	1394715	1058253	1371664	1087945
168	deoxycarnitine	Lipid	Carnitine Metabolism	36747	LC/MS Pos Early	100001662	2052	146.118	6249-56-5	134	C01181	HMDB01161															304417						95111	175558
169	diacetylchitobiose	Carbohydrate	Aminosugar Metabolism	35158	LC/MS Pos Early	100001492	790	425.177	35061-50-8	439544	C01674	HMDB03556	1578503	1816883	646250	1034491	451613	1093151	920094	942111	1067646	1.96027e+06	1113415	1597003	1606098	664478	2277894	1117926	1188402	1576154	770578	1675038	710531	595553	636335	482926	488643	379411
170	diacylglycerol (14:0/18:1, 16:0/16:1) [2]*	Lipid	Diacylglycerol	54954	LC/MS Pos Late	100010935	3183	584.525					215564	281573	231300	168795	198496	211732	235528	276562	249367	352477	227993	338484	294257	253672	356626	271275	376700	201070	53482	172878	50829
171	dihomo-linoleate (20:2n6)	Lipid	Polyunsaturated Fatty Acid (n3 and n6)	17805	LC/MS Neg	1231	5730	307.264	2091-39-6	6439848	C16525	HMDB05060	481327	388707	537554	441201	486510	495438	919346	601897	404087	559950	445708	366157	618101	447696	417551	418234	394903	523641	665033	774422	552789	577348	548433	372350	787052	381629
172	dihydroorotate	Nucleotide	Pyrimidine Metabolism, Orotate containing	601	LC/MS Polar	923	1910	157.025	155-54-4	648	C00337	HMDB03349								83848			68295	78497	37305	6.00949e+06	53951	2467361	2281124	4318459	3827326	633869	633780	2.96492e+06	8163925	2750353	2464463	14649670
173	dihydroxyacetone phosphate (DHAP)	Carbohydrate	Glycolysis, Gluconeogenesis, and Pyruvate Metabolism	15522	LC/MS Pos Early	309	539	171.005	102783-56-2	668	C00111	HMDB01473	2816203	2807860	3.83525e+06	7.78356e+06	10429112	7369150	11119508	8394227	10251602	5817829	8603281	8949980	7.37115e+06	7184095	11794248	5480743	7148958	1791243	4361757	4562194	7285641	7088872	6205073	5834606	10001834	7.5467e+06
174	dimethylarginine (SDMA + ADMA)	Amino Acid	Urea cycle; Arginine and Proline Metabolism	36808	LC/MS Pos Early	100001810	2850	203.15	102783-24-4	123831	C03626	HMDB01539	190687888	230816704	294407904	247358176	257572304	134125536	121047304	135008176	124082592	62250992	99855832	60355876	45287164	87157856	33490336	30222044	41557844	12033890	31232870	10792231	48848804	45310352	42538312	32897026	36757888	27794956
175	eicosanoylsphingosine (d20:1)*	Lipid	Ceramides	57597	LC/MS Pos Late	100015870	1443	328.321					677834	557009	284882	309585	505261	454676	505820	380469	716192	601248	516650	617516	732710	667333	1147943	1003088	1136673	876127	1251763	1262453	1233322	1227578	1315499	938476	1.03161e+06	748642
176	eicosenoate (20:1)	Lipid	Long Chain Fatty Acid	33587	LC/MS Neg	100001335	5950	309.28		5282768	C16526	HMDB02231	14778087	12190003	8.30394e+06	6346032	8630208	27532316	25359360	33794532	14566181	27809464	14613318	18875140	19461308	9322488	10382636	10699738	6821922	10282448	12845518	8029952	14984066	13003003	10125782	6522991	9897008	5267106
177	ergosterol	Lipid	Sterol	27553	LC/MS Pos Late	100001020	2420	379.336	57-87-4	444679	C01694	HMDB00878	51387840	61136088	42993192	36597052	32647148	22667304	27639804	30442064	31687290	31643308	22308450	38687508	36240620	35759592	42370348	46493816	46786428	44272360	36837912	47964180	28453464	22853896	27581860	25280020	33346948	18905480
178	erucate (22:1n9)	Lipid	Long Chain Fatty Acid	1552	LC/MS Neg	1087	6355.6	337.311	112-86-7	5281116	C08316	HMDB02068	295941	434338	486361	327115	384371	1.03008e+06	886031	663140	537785	988533	496345	507798	582374	304558	361395	443685	264399	370311	863870	563676	865348	749340	444122	167761	325188	154895
179	erythro-imidazole-glycerol-phosphate	Xenobiotics	Food Component/Plant	38650	LC/MS Pos Early	100002604	710	239.043	36244-87-8	440431	C04666	HMDB12208	167329	292123	784331	1017135	753342	860185	974739	680464	1401319	728402	1223044	1.75058e+06	2130870	3695840	3717293	3780654	4906745	2112410	3843039	1415981	5294216	5341877	5427894	4228450	4957165	4304273
180	erythronate*	Carbohydrate	Aminosugar Metabolism	42420	LC/MS Polar	100001320	2186	135.03	88759-55-1	2781043		HMDB00613	51002776	57960368	91518784	72373392	83251120	41635740	37153692	36589200	34457736	25519748	28602904	19004634	21070480	39159972	22489866	12739308	17730620	10892961	9759280	9921235	10970825	10873142	9564414	9023841	7448045	7295154
181	flavin adenine dinucleotide (FAD)	Cofactors and Vitamins	Riboflavin Metabolism	2134	LC/MS Neg	327	2425	784.15	146-14-5;84366-81-4	643975	C00016	HMDB01248	312714	321418	315484	396523	258955	360081	473905	450557	522479	445731	349666	384694	322725	445350	689093	453220	359443	916959	313903	268542	335717	394480	436037	290043	303073	206129
182	flavin mononucleotide (FMN)	Cofactors and Vitamins	Riboflavin Metabolism	15797	LC/MS Neg	100000251	2390	455.097	130-40-5	710	C00061	HMDB01520	1029786	1195571	504210	637465	311959	622738	459387	478517	533725	946453	494213	753904	583523	393726	916856	1039053	591678	872426	599174	450172	309561	509919	371561	276518	356316	221355
183	fructose	Carbohydrate	Fructose, Mannose and Galactose Metabolism	48195	LC/MS Polar	878	2022.2	225.062	57-48-7	5984	C00095	HMDB00660	3700916	3582600	8608681	4662362	6.70604e+06	3237587	3134464	3784434	4.16317e+06	4781375	3523373	3988139	4351734	4994841	3.54551e+06	2203941	4.12725e+06	1106920	2514564	2057536	3313519	1949481	2294716	2335911	2906865	1484126
184	fumarate	Energy	TCA Cycle	1643	LC/MS Polar	330	3084	115.004	100-17-8	444972	C00122	HMDB00134	8463139	8.34252e+06	27998778	19126046	31370000	13678680	13555951	10730521	19013708	10760933	14257636	9693865	10702814	29518652	14487270	5330176	11512858	3252529	5.97546e+06	1884375	20323634	19425632	17880700	13565613	16530340	8976124
185	gamma-glutamyl-2-aminobutyrate	Peptide	Gamma-glutamyl Amino Acid	37092	LC/MS Pos Early	100001502	2380	233.113	16869-42-4				32746128	35510496	54514544	50714220	46676432	51138212	46553368	49225172	44010408	24748560	39853672	23193572	20563790	36540532	16503621	15096141	23308004	3595930	3918993	2768667	3383395	3743670	3192234	2785820	2671785	2692644
186	gamma-glutamylalanine	Peptide	Gamma-glutamyl Amino Acid	37063	LC/MS Pos Early	100001843	1986	219.098	5875-41-2	440103		HMDB29142	20779888	20253036	33022456	36113580	29747870	36513568	33994964	37712560	36917912	23198188	36539332	25529030	21337396	38142528	23026514	20262996	27973150	6783679	8972066	5842770	9847060	9157804	9287356	8264490	9555375	9524788
187	gamma-glutamyl-alpha-lysine	Peptide	Gamma-glutamyl Amino Acid	55015	LC/MS Pos Early	100010901	2784	276.155		65254			424876	523010	646052	596134	588068	417962	377509	476994	330243	296148	344191	247012	194826	217230	196916	45342	151036						203566	78939	257136
188	gamma-glutamylcysteine	Peptide	Gamma-glutamyl Amino Acid	1778	LC/MS Pos Early	1036	2118	251.07	636-58-8	842	C00669	HMDB01049	77289320	84865648	131070272	111681616	99466536	107874992	106337024	119431408	104542072	64014864	84960064	48196256	33403296	46365936	26438820	24204096	32810274	9560855	16081847	9336081	21258492	22038904	19767700	14893580	17913126	13782404
189	gamma-glutamyl-epsilon-lysine	Peptide	Gamma-glutamyl Amino Acid	33934	LC/MS Pos Early	100001262	2717	276.155	17105-15-6	7015685		HMDB03869						291100	202866	175168	236436		224517	243255	189261	293048	293989	307638	394317	108934	192691		302618	375938	426246	176904	387297	101288
190	gamma-glutamylglutamate	Peptide	Gamma-glutamyl Amino Acid	36738	LC/MS Pos Early	331	1775	277.103	1116-22-9	92865	C05282	HMDB11737	8722652	9947692	14795241	15581329	14928850	13866393	11334632	12263068	17131748	8243835	12258343	15906740	11030077	15659766	13119456	8.0808e+06	10962428	4250135	4046551	3933678	3351643	3.59733e+06	3.99441e+06	2651404	3663985
191	gamma-glutamylglutamine	Peptide	Gamma-glutamyl Amino Acid	2730	LC/MS Pos Early	1140	1430	276.119	10148-81-9	150914	C05283	HMDB11738	40753976	39586760	50003616	52404232	45116372	31532772	29198624	31389442	34934040	19374344	26224650	27629240	16383135	27473248	19183552	12754675	15942965	4890907	5407486	3882138	6707887	6937235	7723341	5015772	7394054	5387263
192	gamma-glutamylglycine	Peptide	Gamma-glutamyl Amino Acid	33949	LC/MS Pos Early	100001294	1535	205.082	1948-29-4	165527		HMDB11667	7180607	6705033	10552251	10121963	10706184	8643630	7641959	7388520	8994206	5186630	8573473	6750311	6207011	11773657	6127901	5538413	7364150	2654386	6242369	2191205	13450435	13989356	13593598	12308374	13255286	12733443
193	gamma-glutamylhistidine	Peptide	Gamma-glutamyl Amino Acid	18245	LC/MS Pos Early	1235	2740	285.119	37460-15-4	7017195			1939730	2318732	4786554	3583181	4.04378e+06	3263601	2.87785e+06	3235270	2674731	1730064	2120016	1302184	693742	865138	313852	268487	275927	184972	121634		239511	194126	240902	163250	207997	142397
194	gamma-glutamylisoleucine*	Peptide	Gamma-glutamyl Amino Acid	34456	LC/MS Pos Early	100001485	2940	261.144		14253342		HMDB11170	3571471	3386660	3820965	3778946	2.93975e+06	1555800	1380579	1437194	1.42272e+06	1000605	1347914	1152663	833295	1514630	861072	760112	984437	295476	395720	262088	477111	495702	448755	359251	499832	384834
195	gamma-glutamylleucine	Peptide	Gamma-glutamyl Amino Acid	18369	LC/MS Pos Early	1268	2991	261.144	2566-39-4	151023		HMDB11171	2097745	2206685	2004072	2177140	1501999	1054617	1015589	1185063	1159633	1.00475e+06	1162170	1076074	824230	1184363	627363	714143	984192	289603	446575	281023	722237	621415	608551	466138	605481	497763
196	gamma-glutamylmethionine	Peptide	Gamma-glutamyl Amino Acid	44872	LC/MS Pos Early	100001313	2640	279.101	17663-87-5	7009567		HMDB29155	440841	457857	408093	621395	439143	315617	297386	273838	384319		335108	289424	285192	640407	295144	397010	482417	68298	100353		175602	213460	265217	120672	196866
197	gamma-glutamylphenylalanine	Peptide	Gamma-glutamyl Amino Acid	33422	LC/MS Pos Early	100000491	2992	295.129	7432-24-8	111299		HMDB00594	1154168	1108615	2160555	2062357	1739552	1415575	1390690	1595904	1707101	821435	1475951	957588	779196	1172563	498210	483506	524103	93138	277904		193836	289978	298146	237152	209677	160824
198	gamma-glutamylthreonine	Peptide	Gamma-glutamyl Amino Acid	33364	LC/MS Pos Early	100001314	1750	249.108	5652-48-2	76078708		HMDB29159	2831164	2904301	4964416	5047866	4234069	4855192	5104004	5409968	6245077	3078377	4647929	4012005	3065939	4749218	4049209	3324423	4237142	1441212	2380870	1222715	4513977	4541934	5563643	3895496	5078440	4385235
199	gamma-glutamyltryptophan	Peptide	Gamma-glutamyl Amino Acid	33947	LC/MS Pos Early	100001295	2975	334.14	66471-20-3	3989307		HMDB29160	165027	148591	348718	262758	239394	262713	219331	262558	256209	152397	252009	137950		125486
200	gamma-glutamyltyrosine	Peptide	Gamma-glutamyl Amino Acid	2734	LC/MS Pos Early	1102	2508	311.124	7432-23-7	94340		HMDB11741	1214969	1259939	1418306	1283598	1391353	1.67696e+06	1362534	1648615	1730184	983842	1417518	1001584	622280	786060	352782	317295	348440
201	gamma-glutamylvaline	Peptide	Gamma-glutamyl Amino Acid	43829	LC/MS Pos Early	100001126	2700	247.129	2746-34-1	7015683		HMDB11172	16468003	15678206	17925724	18204264	14633956	8587645	7870367	8671085	8640047	5094290	8093870	7621504	6796547	11785618	6438863	6823688	9307348	2258447	3484801	2344628	3828600	3676668	3111432	3648013	5148160	3975285
202	gluconate	Xenobiotics	Food Component/Plant	587	LC/MS Polar	338	2922	195.051	527-07-1	10690	C00257	HMDB00625	9241586	8340641	7.61336e+06	11569493	6161947	12694376	12170226	13028289	16012981	19880912	13493213	17982636	19948020	12529721	19291052	12068063	15476418	10048143	12883292	12194049	9177705	5377109	6789088	8976267	10083697	5605493
203	glucose	Carbohydrate	Glycolysis, Gluconeogenesis, and Pyruvate Metabolism	20488	LC/MS Polar	572	2342	179.056	50-99-7	79025	C00031	HMDB00122	461882752	467649472	245880608	473861504	133860976	223156000	186790768	214560448	166305440	190431184	131902360	134813120	117501664	100127568	66576980	51464056	53756476	34014300	46633916	46570592	63688884	57083216	67928568	56974300	56014696	65276316
204	glucose 6-phosphate	Carbohydrate	Glycolysis, Gluconeogenesis, and Pyruvate Metabolism	31260	LC/MS Polar	291	4537	259.022	103192-55-8	5958	C00668	HMDB01401	82518800	68710144	122411280	110502024	93978296	102936112	89709120	80765872	82242784	146280064	68014872	83025168	98360904	60489196	86774160	71388808	98394592	35190348	56762192	39028732	71413184	47978168	55022836	50759072	54860328	30017626
205	glutamate	Amino Acid	Glutamate Metabolism	57	LC/MS Pos Early	561	1500	148.06	56-86-0	611	C00025	HMDB00148	5964722688	6565671936	12931088384	11489609728	12859400192	10788613120	9378880512	9394854912	10894651392	5907942912	9169272832	7127423488	7976884224	17191888896	7740933120	6259377664	10122616832	2809024256	6477469184	2146278528	10979251200	10618642432	9701009408	8524426240	9184587776	7447862272
206	glutamate, gamma-methyl ester	Amino Acid	Glutamate Metabolism	33487	LC/MS Pos Early	100001103	2170	162.076	1499-55-4	68662		HMDB61715	907636800	1447487232	2146389376	2251317248	1917594496	3163154176	2289589760	3440418816	2779249664	2308023040	2981456640	2500997632	2951332864	2836474880	2110842880	1577360256	3339433472	1714370944	2694931456	1934049536	2454978816	2192958464	3022776832	3970714880	3233247232	2867633152
207	glutamine	Amino Acid	Glutamate Metabolism	53	LC/MS Pos Early	563	1291	147.076	56-85-9	5961	C00064	HMDB00641	2086138752	2545172224	4752622080	3984962816	4775434240	2932640512	2647338752	2309256960	2962577664	879885632	2117096832	1250736512	1373724416	4538733056	1558089728	1121796224	2032062848	296024256	911513344	90086696	2586540288	2703286016	2258628096	1835888640	2234385664	2318336512
208	glutaminylleucine	Peptide	Dipeptide	42994	LC/MS Pos Early	100003160	3009	260.16		18218208		HMDB29153	151238	85554		207510		395741	212264	308053	79971	410612	112969	179525	363867	170730	124738	158921	309078		130423				167243		173753
209	glutarate (pentanedioate)	Amino Acid	Lysine Metabolism	396	LC/MS Polar	339	2900	131.035	110-94-1	743	C00489	HMDB00661	1.32433e+06	1508061	2823614	2197433	2.70188e+06	1346549	931735	1086090	1009650	713939	1136832	799148	1180482	3614041	1620554	628965	1490750	774648	770080	668137	2441662	2495019	1902746	1975125	2144684	1621018
210	glutathione, oxidized (GSSG)	Amino Acid	Glutathione Metabolism	27727	LC/MS Pos Early	448	2667	613.159	103239-24-3	65359	C00127	HMDB03337	10145162	10324896	11444348	12484551	10789626	12342516	12173388	12601909	15441003	7.67973e+06	12579876	12435088	10417989	20667608	15727018	12702037	15079018	13792486	12260451	6911684	28232172	31384260	39016296	38206636	51580908	43488300
211	glutathione, reduced (GSH)	Amino Acid	Glutathione Metabolism	2127	LC/MS Pos Early	496	2000	308.091	70-18-8	124886	C00051	HMDB00125	577478592	608524032	1014475584	945650176	840083712	853692672	815532800	842768704	927368384	647954112	842150656	758081408	658097408	939804352	725684160	718069632	826690176	358549184	628741312	332667232	797432640	854990144	776270656	621459200	649447296	573401984
212	glycerate	Carbohydrate	Glycolysis, Gluconeogenesis, and Pyruvate Metabolism	1572	LC/MS Polar	1052	2070.4	105.019	600-19-1	752	C00258	HMDB00139	116940040	107775400	85653552	123566984	75481064	57077380	41935048	83246760	54049796	54231844	54771580	80993672	66077848	87836688	55075492	55746768	86770064	47270544	58513424	54857536	34893192	27719624	34247876	32344188	31341974	17535788
213	glycerol	Lipid	Glycerolipid Metabolism	15122	LC/MS Neg	1254	758	91.0401	56-81-5	753	C00116	HMDB00131	2315519	997202			508007	3.20441e+06	2871245	3651387	2953120	5158318	2.86369e+06	3109166	2432218		2322493	965541	1841385	1482515	1126356	2024576	479738	1049131	1124232		1920394
214	glycerol 3-phosphate	Lipid	Glycerolipid Metabolism	43847	LC/MS Pos Early	100000258	580	173.021	29849-82-9	754	C00093	HMDB00126	2260620	2102757	2744400	2849264	2417853	15306155	6343239	10476090	7.82364e+06	17290810	14748339	16697462	13440426	7.55189e+06	8306409	9939599	8586124	9926603	6246430	8910500	8662739	8097030	8831821	7676952	10406123	11607029
215	glycerophosphoethanolamine	Lipid	Phospholipid Metabolism	37455	LC/MS Pos Early	100001620	659	216.063	33049-08-0	123874	C01233	HMDB00114	201927072	175261152	36645896	86769528	48781404	314688416	252961376	296596448	274758848	479734784	354903072	563189952	663651776	386039680	720961280	674794304	699544704	797821696	767001536	905342592	644501888	633887104	607131200	601527424	638876160	508415200
216	glycerophosphoglycerol	Lipid	Glycerolipid Metabolism	48857	LC/MS Pos Early	100001619	520	247.058		439964	C03274		2253247	2059911	476964	1422950	373180	5800137	4341883	6.9912e+06	3951583	10271382	6436924	6.31942e+06	6.64957e+06	2218811	6568823	5434835	4591210	9735553	7669870	11986382	5336388	4992991	4778955	4941968	5391065	4442917
217	glycerophosphoinositol*	Lipid	Phospholipid Metabolism	52307	LC/MS Pos Early	100001621	516	335.074	16824-65-0	167572			44388656	33875288	6687013	19258916	6277197	81369720	47016072	83033648	33990588	101912296	67276656	83775944	90284496	28240764	75386072	67247352	51578824	94445872	67883768	101096280	51134380	51763180	42555900	45201912	43095680	38035364
218	glycerophosphorylcholine (GPC)	Lipid	Phospholipid Metabolism	15990	LC/MS Pos Early	100000269	672	258.11	28319-77-9	71920	C00670	HMDB00086	4258140928	3746765056	2077882624	2342031616	2585398784	4568887296	3851484928	4381928960	3889988608	4825137664	3934054912	4548875264	4124943104	2844300288	3610100992	3049955328	3232784640	3696926720	3632649216	4385097216	3009381632	2773595136	2724141568	2379793920	2733105664	1914927360
219	glycerophosphoserine*	Lipid	Phospholipid Metabolism	57404	LC/MS Pos Early	100015666	577	260.053		3081457			92283496	62348032	12730621	23079994	17515766	154950592	109041200	164823184	89438208	188190256	129972136	193419216	158534864	76116688	161520528	134945504	125387920	272861472	180591920	236400224	118008792	127864576	105893592	98868384	120170416	72708080
220	glycine	Amino Acid	Glycine, Serine and Threonine Metabolism	58	LC/MS Pos Early	340	1375	76.0393	56-40-6	750	C00037	HMDB00123	29322352	30567192	41560840	38888832	50870020	22989688	22679084	26198012	22639328	24578320	19188388	16946712	17903336	22255744	16291741	10132768	12740628	9143987	9900172	9830012	30018146	26893238	21490488	24207114	17765704	26065056
221	glycylisoleucine	Peptide	Dipeptide	36659	LC/MS Pos Early	100001790	3002	189.123	19461-38-2	88079		HMDB28844	417880	387929	550173	757992	526833	749559	868372	786441	899974	939288	934846	1344777	1540344	2548244	2444490	2437644	4126227	793998	1742258	793168	3846278	2705844	3738703	3.68453e+06	4179909	2936122
222	glycylleucine	Peptide	Dipeptide	34398	LC/MS Pos Early	100001258	3059	189.123	869-19-2	92843	C02155	HMDB00759	732546	490840	1120568	1274140	1265011	1754306	1975020	2268503	2632650	2653720	2521114	2755919	2150284	3327880	2862896	3214325	3.87876e+06	1228205	2096627	902180	5048890	4852125	4717962	3322133	5085997	3647230
223	glycylvaline	Peptide	Dipeptide	18357	LC/MS Pos Early	100000487	2734	175.108	1963-21-9	97417		HMDB28854	862862	1025433	2729412	2392356	2364314	2.87077e+06	2647822	2478823	4019876	2247430	3822313	3886644	4762346	11436997	6999198	6.91563e+06	12344099	2390681	6544517	2093743	12864148	12273072	11536190	10806276	14219845	11065670
224	guanine	Nucleotide	Purine Metabolism, Guanine containing	32352	LC/MS Pos Early	172	2032	152.057	73-40-5	764	C00242	HMDB00132	30412876	29878412	37103312	30984044	32086202	15817744	18996044	19780182	22194154	31268128	13264273	11255894	15237770	2722094	12146800	2050897	3839372	1.00342e+06	1555944	7075650	4614370	1339207	1695660	2535114	2483354	1091848
225	guanosine	Nucleotide	Purine Metabolism, Guanine containing	1573	LC/MS Neg	1099	1662	282.084	118-00-3	6802	C00387	HMDB00133	58504264	49989944	37851876	40122448	17700820	24252458	20143132	21168008	25992040	46272484	15296110	17403472	19038082	7014160	13205072	7244888	7481660	3.98272e+06	6841679	7885223	4887617	3199567	3120455	3349872	3985366	1895535
226	guanosine 3'-monophosphate (3'-GMP)	Nucleotide	Purine Metabolism, Guanine containing	39786	LC/MS Neg	100002704	773.9	362.051	117-68-0	3522			1966627	1923289	729506	1254589	272929	499621	532382	457710	416179	295034	166317	68742	161634	191066	142615								58997
227	guanosine-2',3'-cyclic monophosphate	Nucleotide	Purine Metabolism, Guanine containing	37139	LC/MS Neg	74	1480	344.04	15718-49-7	92823	C06194	HMDB11629	5466380	6001963	1569611	2809966	1177848	1.73561e+06	1679699	1.91396e+06	1627270	1166463	834658	582595	484886	830736	551955	279112	169012		83549	112947	347310	93733	367100	142636		124937
228	gulonate*	Cofactors and Vitamins	Ascorbate and Aldarate Metabolism	46957	LC/MS Polar	100001586	2750	195.051	20246-53-1	9794176	C00257	HMDB03290	1084435	858723	1678414	1270068	1396313	2301132	1814738	1773990	1846310	952274	1258938	605327	172277	523387		215647
229	hexadecasphinganine (d16:0)*	Lipid	Sphingolipid Metabolism	57544	LC/MS Pos Late	100015865	1300	274.274		656816	C13915		333438	320637	768740	861752	635308	2595945	2225788	2413083	4965976	4695190	3455962	6.40074e+06	5.69634e+06	5167624	8008164	6262696	7230665	5612358	4818275	8003185	3021739	3067750	3.60298e+06	2377772	3.13593e+06	2195002
230	histidine	Amino Acid	Histidine Metabolism	59	LC/MS Pos Early	355	2707	156.077	5934-29-2	6274	C00135	HMDB00177	1068319488	1137833472	3080693504	2560157952	2776754176	1777058176	1864624896	1884146432	2300015616	1385606272	1973056768	1480711296	1131350528	1850264832	1003529344	795196288	1016431616	429786560	708127488	349795904	1226328832	1166723584	1207492224	1139363712	1276730240	1236257920
231	histidine methyl ester	Amino Acid	Histidine Metabolism	32493	LC/MS Pos Early	100001124	3080	170.092	1499-46-3	92893			3514850	3376182	3.90263e+06	4851055	3190545	4.00255e+06	4569246	4638644	5513570	7017364	5009694	4386073	4704830	3.81778e+06	5402200	3378901	3711855	2805005	2949997	4203581	3678458	3213491	3901494	2918552	2916023	2185250
232	histidinol	Xenobiotics	Food Component/Plant	15316	LC/MS Pos Early	100000260	3041	142.097	1596-64-1	165271	C00860	HMDB03431	3563273	4395935	5485403	4941138	4536200	4066777	4275640	4135626	5034094	5018470	4514832	5064994	4482451	4924618	6557279	5396295	5993693	3946569	3882471	3589193	5155135	4570911	4506032	4018018	4635243	4343839
233	histidylalanine	Peptide	Dipeptide	42027	LC/MS Pos Early	100003542	3014	227.114	16874-75-2	351667		HMDB28878	916930	999717	1503260	1282056	1235485	551716	398130	410246	432048	535733	551306	686263	609693	545711	792524	783715	1022242	404888	558192	634895	712444	379623	611674	554419	884805	560211
234	homocitrate	Xenobiotics	Food Component/Plant	39601	LC/MS Polar	100002554	4416	205.035	320573-06-6	439459	C01251	HMDB03518	119380264	107950168	183953504	207665520	134362352	154608496	149377840	125539120	184275584	330613056	179952848	319085536	444103936	402497536	504498304	598462528	982333248	246345072	483130592	116228776	461050528	321114464	426062432	340624640	382742272	216440960
235	homocysteine	Amino Acid	Methionine, Cysteine, SAM and Taurine Metabolism	15128	LC/MS Pos Early	311	2155	136.043	454-29-5	778	C00155	HMDB00742	4543736	4254260	4096775	9166236	1826670	6028340	6618697	5962304	7745021	6588634	8911756	12369850	11284556	17539988	15800558	18846494	20494654	9694928	10307583	8310741	11534331	14895371	11121714	8786414	8494746	9922465
236	homoserine	Amino Acid	Glycine, Serine and Threonine Metabolism	18351	LC/MS Polar	100000458	2875.8	118.051	672-15-1	12647	C00263	HMDB00719	311772	753485	2687432	1364095	1943773	1.8238e+06	1067399	939132	1532170	677014	1862755	1737920	1504693	4681386	2865099	1273311	2075247	725950	1364667	484921	6362676	8436020	7.38839e+06	8565508	7714981	9374289
237	hydroxymethylpyrimidine	Cofactors and Vitamins	Thiamine Metabolism	57565	LC/MS Pos Early	100003365	2207	140.082	73-67-6	777	C01279		28938160	28837386	29158080	29745806	19017132	11926181	10733572	12563207	11421889	11514063	9089116	8098317	6478370	7600195	5455653	3447540	4524070	2092251	2694221	3232766	3.82509e+06	3050106	2521937	2043465	2245414	1644716
238	hypoxanthine	Nucleotide	Purine Metabolism, (Hypo)Xanthine/Inosine containing	3127	LC/MS Pos Early	171	1295	137.046	68-94-0	790	C00262	HMDB00157	541920	545404	925352		1102764
239	imidazole lactate	Amino Acid	Histidine Metabolism	15716	LC/MS Pos Early	100000263	2040	157.061	14403-45-3	440129	C05568	HMDB02320	67902072	84170032	160096688	129262152	143424944	73365984	63719460	69086576	60874368	35691392	56184572	39867120	42281184	85835184	40310832	26804138	41097016	9978018	8018680	7929393	5966114	5300385	4236812	3634533	2969176	2451374
240	indoleacetate	Amino Acid	Tryptophan Metabolism	27513	LC/MS Neg	100001034	2200	174.056	6505-45-9	802	C00954	HMDB00197	149410	137789	228967	226366	220209	212453	178557	144907	157402	116948	89162	58993	37529	101505
241	indolelactate	Amino Acid	Tryptophan Metabolism	18349	LC/MS Neg	100000463	2286	204.067	832-97-3	92904	C02043	HMDB00671	67770	53709	53408	20476	49358	92897	31858	44792		53777	28665	36142	20208
242	inosine	Nucleotide	Purine Metabolism, (Hypo)Xanthine/Inosine containing	1123	LC/MS Neg	361	1602.1	267.073	58-63-9	6021	C00294	HMDB00195	1734624	1409630	2190197	1946478	1562084	2.06928e+06	1747973	1607806	3121789	2631920	2674536	3331988	3163741	3077021	3877574	2832468	4062472	1716615	3219820	1890069	2887651	2683305	2702763	2556573	3254695	1750625
243	inositol 1-phosphate (I1P)	Lipid	Inositol Metabolism	43849	LC/MS Polar	370	4785	259.022	573-35-3;106032-59-1	440194	C01177	HMDB00213	3963951	3444114	1599520	1586897	672226	3477837	2097181	3173973	997673	5168455	1656815	3052539	3726727	1196197	2563396	1854236	2875832	3396417	3861570	3727218	1999824	1175129	1366772	1333181	945594	406027
244	Isobar: fructose 1,6-diphosphate, glucose 1,6-diphosphate, myo-inositol 1,4 or 1,3-diphosphate	Carbohydrate	Glycolysis, Gluconeogenesis, and Pyruvate Metabolism	46896	LC/MS Neg	100002180	551	338.989			C00354		1409596	1093833	355581	584836	378475	1352317	632752	826576	573147	1002684	696056	1653319	1391747	1389282	1598719	1926270	1831793	8796468	2961434	2570891	1457035	1387654	1759615	1548394	3.42954e+06	1.98201e+06
245	isocitrate	Energy	TCA Cycle	12110	LC/MS Polar	1206	4400	191.02	20226-99-7	1198	C00311	HMDB00193	16558678	17792058	371483	6838878								12307036		206281232		52763656	73646816	150672416	92557936	15046104		31864992	49449768		7112152	8348622
246	isocitric lactone	Energy	TCA Cycle	54724	LC/MS Polar	100009239	2970	173.009	4702-32-3	98259					482190	123841	310345	709467	289916	612500	392162	296375	385873			536870
247	isoleucine	Amino Acid	Leucine, Isoleucine and Valine Metabolism	1125	LC/MS Pos Early	376	2800	132.102	73-32-5	6306	C00407	HMDB00172	775203264	781854976	894829568	820836352	879934208	589642432	537067776	594250496	487534464	534015264	501264000	433686272	517355712	885325696	457148352	286600736	546305856	145426464	250969696	198724592	595124032	549024512	497832928	468926624	493571584	451873088
248	isoleucylglycine	Peptide	Dipeptide	40008	LC/MS Neg	100003169	1992	187.109	868-28-0	342532		HMDB28907	124465	71166	217846	261677	137212	259267	278034	255410	482513	453439	434994	459734	342449	773081	782644	943176	889811	249195	383292	157406	1233550	1798198	1347774	693249	1180048	716548
249	kynurenate	Amino Acid	Tryptophan Metabolism	1417	LC/MS Neg	98	2224	188.035	492-27-3	3845	C01717	HMDB00715	1867676	1350645	566079	818404	558483	1370199	1638050	1622879	2026685	3324029	2206635	2.90637e+06	2054918	1544845	4575486	3969861	2718068	5988320	1134462	2.76975e+06	637517	595596	527747	314990	332746	208546
250	kynurenine	Amino Acid	Tryptophan Metabolism	15140	LC/MS Pos Early	100000265	2739	209.092	2922-83-0	161166	C00328	HMDB00684	1286802	2388772	4794017	3307668	3.22823e+06	3494828	2936214	2732746	5030278	2390584	3.90453e+06	3521528	5091022	10268854	8586709	6702089	12510113	3309611	7712850	2599566	18698588	20008076	18369752	18102204	21940334	18856046
251	lactate	Carbohydrate	Glycolysis, Gluconeogenesis, and Pyruvate Metabolism	527	LC/MS Polar	482	1468.8	89.0244	79-33-4	612	C00186	HMDB00190	527032	905425	833293	1171308	1352649	1292583	821358	970422	1030199	1125346	1160285	980740	1211555	1340942	789327	1118886	931467	1249257	1034283	1051221	1260815	1605425	1623801	1.60179e+06	1594100	2826142
252	laurate (12:0)	Lipid	Medium Chain Fatty Acid	1645	LC/MS Neg	181	5300	199.17	143-07-7	3893	C02679	HMDB00638	20329968	23278020	7823629	9580968	11864362	56743372	53497648	54277748	37920212	77756648	44270872	78916512	114263528	35145792	73879968	89642320	60851536	100977384	102580544	177743920	90022784	97227240	79165576	57989052	59332364	37760528
253	leucine	Amino Acid	Leucine, Isoleucine and Valine Metabolism	60	LC/MS Pos Early	397	2864	132.102	61-90-5	6106	C00123	HMDB00687	547610176	619397056	603215296	597074048	533899808	583005760	461675232	572088320	497863840	606706752	437401664	412235680	422305248	500789056	292051520	199386432	320192768	121415800	198779936	194298208	389453920	357153920	303052032	280717600	299800896	238462512
254	leucylglutamine*	Peptide	Dipeptide	48189	LC/MS Pos Early	100003183	2620	260.161		4305457		HMDB28927	545330	466864	718534	882366	582300	763445	967985	1211653	1284703	1425378	1244061	1283018	1471658	1708419	2454701	2279015	3021434	975514	1752757	1076556	2870516	2747528	3231205	2437801	3457080	2788329
255	leucylglycine	Peptide	Dipeptide	40045	LC/MS Pos Early	100003185	2778	189.123	686-50-0	79070		HMDB28929	190274	197284	132636	269265	113058	452852	427418	462705	512342	788615	495238	532699	573106	851133	927539	906419	1321401	287979	776525	371237	1698870	1749504	1720885	1562751	2154388	1558724
256	linoleate (18:2n6)	Lipid	Polyunsaturated Fatty Acid (n3 and n6)	1105	LC/MS Neg	180	5535	279.233	60-33-3	5280450	C01595	HMDB00673	9440190	10044852	6.651e+06	6.62955e+06	6823342	8534357	10993517	9782772	6.29948e+06	10675286	7478578	8.2337e+06	9891805	6.82423e+06	7984980	6297585	7297855	8358492	11403896	12323823	11183338	11157877	11118760	8535028	10378966	7706731
257	linolenate [alpha or gamma; (18:3n3 or 6)]	Lipid	Polyunsaturated Fatty Acid (n3 and n6)	34035	LC/MS Neg	100001337	5450	277.217		5280934	C06426	HMDB03073	119359	91404		139204	127990																		197239	85149		172790
258	linoleoyl ethanolamide	Lipid	Endocannabinoid	52608	LC/MS Neg	100006726	6150	322.275	68171-52-8	5283446		HMDB12252			114948	132849			101231	48455	67265			65820		148085	104359	209361		37238	41085
259	lysine	Amino Acid	Lysine Metabolism	1301	LC/MS Pos Early	407	2850	147.113	56-87-1	5962	C00047	HMDB00182	324508864	435151232	447225408	448894752	397069504	284755840	283309664	277900608	341202176	269053216	335087648	413690464	459830976	597694528	681666368	724785664	824566208	520517440	693044224	343432448	736200192	756027584	780282176	740433792	818896384	804529856
260	lysylleucine	Peptide	Dipeptide	40020	LC/MS Pos Early	100003196	3370	260.197	7369-79-1	4682588		HMDB28955	513614	708074	1386325	1364894	1360936	1.5574e+06	1184961	1289420	1572403	1483742	1060543	1114930	1154238	1208831	1057037	993771	1244501	561030	685811	523789	770031	840811	867186	588355	902044	644315
261	malate	Energy	TCA Cycle	1303	LC/MS Neg	409	615.6	133.014	6915-15-7	525	C00149	HMDB00156	31273338	33556344	51784732	55482780	52636992	55620576	59328424	51999652	63421912	35288792	60765280	47964840	55881428	120231328	65461248	57234008	86144744	22984300	46539536	17366740	86466312	85823472	80058616	60909372	67801976	40147272
262	malonate	Lipid	Fatty Acid Synthesis	15872	LC/MS Polar	818	3447	103.004	141-82-2;26522-22-85-0	867	C00383	HMDB00691	42279156	49123440	41072276	38403836	38857700	32487762	27143200	29316018	29124948	28659264	24357020	21988406	15607008	13673335	15735468	9904093	10210375	12647098	6778988	12438875	5435996	8017296	8627175	9362553	8108150	7902166
263	mannitol/sorbitol	Carbohydrate	Fructose, Mannose and Galactose Metabolism	46142	LC/MS Polar	100001740	2260	181.072		5780	C00794	HMDB00247	13314746	13414851	32630320	24461060	34693676	11652818	9676330	11296079	8.08875e+06	4372189	6.85371e+06	3085176	3043578	8809147	2208953	1155413	2076592	425661	1263804	360490	2721200	2790886	2263627	1952864	2017137	1.73858e+06
264	mannose	Carbohydrate	Fructose, Mannose and Galactose Metabolism	48153	LC/MS Polar	803	2200	225.062	3458-28-4	18950	C00159	HMDB00169	3274751	3103666	4334266	4003943	3596458	2335223	1996177	2576157	2670493	2596416	1994030	2450397	1675968	3639889	1344867	1480764	2362793	1054497	1.95404e+06	1428241	1459888	1471162	1619299	1328019	1717938	929713
265	mannose-6-phosphate	Carbohydrate	Fructose, Mannose and Galactose Metabolism	1469	LC/MS Polar	294	4510	259.022	70442-25-0;104872-94-8	439198	C00275	HMDB01078	11426556	10276245	23998776	17617828	17838208	14806944	14130510	12958840	13343635	20148828	13525766	18679526	22320630	21751948	23409512	21606184	32097230	12102272	18291524	11507502	21188352	13803380	16059692	13638126	14031958	7113764
266	margarate (17:0)	Lipid	Long Chain Fatty Acid	1121	LC/MS Neg	891	5731	269.249	506-12-7	10465		HMDB02259	43591192	40935736	31455726	30025760	28363960	72881432	71302880	79613704	43945484	66880628	44632576	45686968	37769980	27462486	24415888	19007742	13808535	13830926	10855062	21498656	6855301	6243143	5411701	4032185	6234805	4149758
267	methionine	Amino Acid	Methionine, Cysteine, SAM and Taurine Metabolism	1302	LC/MS Pos Early	415	2526	150.058	63-68-3	6137	C00073	HMDB00696	116028872	117125672	119857600	134259648	107487496	144780672	114932408	140994352	124374568	173732512	108878872	107617144	99220968	94888616	73724152	47174288	60748540	39621856	41828008	49539940	80141416	75047280	61169400	53423280	58202020	48306440
268	methionine sulfoxide	Amino Acid	Methionine, Cysteine, SAM and Taurine Metabolism	18374	LC/MS Pos Early	100000039	1272	166.053	3226-65-1	158980	C02989	HMDB02005	2667144	2712400	2613792	1.99017e+06	2546482	1.86018e+06	1456126	1958936	1478860	2460847	1700937	1969601	1991658	3939102	2617547	1375368	2020944	866040	1334440	1671158	4102539	3017357	4597289	5385665	6.61504e+06	8.09284e+06
269	methyl glucopyranoside (alpha + beta)	Xenobiotics	Food Component/Plant	46144	LC/MS Pos Early	100005864	832	212.113					45059792	52036700	44453572	42241268	35348216	41306752	43340424	51256748	43466320	78258136	47759496	54770380	40449364	35338228	39932992	35089888	43193144	47867500	34235824	54558556	37802312	42212244	31192284	30295596	37343032	31977224
270	methylmalonate (MMA)	Lipid	Fatty Acid Metabolism (also BCAA Metabolism)	1496	LC/MS Polar	418	3078.4	117.019	516-05-2	487	C02170	HMDB00202	1.03736e+06	861417	1.02447e+06	888126	735062	1.10693e+06	1.13111e+06	1.02634e+06	1.46703e+06	774028	1.03511e+06	1.20681e+06	1064127	1057080	741183	883380	863686	748590	601234	398479
271	methylphosphate	Nucleotide	Purine and Pyrimidine Metabolism	37070	LC/MS Polar	100001805	3760.1	110.985	7023-27-0	13130		HMDB61711	210519904	188617392	154909680	155693024	123919352	104281088	106678752	145004640	144260144	210893456	113206072	144531584	139538064	81769984	105577904	68862560	92708648	48563012	60941332	90224944	66794588	41774132	47908968	50356128	62494780	30712692
272	methylsuccinate	Amino Acid	Leucine, Isoleucine and Valine Metabolism	15745	LC/MS Polar	2051	2800	131.035	498-21-5	10349		HMDB01844		238921	362795	281318	324940	283070	265908	206314	228079	194865	342185	264220	223279	615805	284709	169728	309040	284669	194179
273	mevalonate	Lipid	Mevalonate Metabolism	39583	LC/MS Neg	30	860	147.066	96949-03-0	439230	C02104	HMDB00227							287297														466961	507692	395390	321692	492648	406248
274	mevalonolactone	Lipid	Mevalonate Metabolism	48118	LC/MS Pos Early	100000772	1375	131.07	674-26-0	10428		HMDB06024	2241054	583934	3159115	2586227	2387396	1482177	2771827	3119914	1793792	1089289	687616		1797322	2483862	907545	2199515	1697596	488068	1248721	703158	5473996	5071685	4791300	4547475	6.83949e+06	4973763
275	myo-inositol	Lipid	Inositol Metabolism	1124	LC/MS Polar	363	3506.3	225.062	87-89-8	892	C00137	HMDB00211	9656402	11101113	18737724	19103988	19339780	12688809	13526326	12618722	14820914	9023051	10662666	9035360	10715123	17698954	9750350	8450384	11600745	5785816	12703707	5640484	26035600	21275642	20930754	18366276	20649236	16328466
276	myristate (14:0)	Lipid	Long Chain Fatty Acid	1365	LC/MS Neg	519	5440	227.202	544-63-8	11005	C06424	HMDB00806	75197280	86829896	72126784	89714040	73342208	417790208	342454976	342525408	351479520	576764352	376705984	608645952	591124160	384140416	579371968	438604736	370677952	341881408	291329664	377480320	198584512	191540480	160690752	120678736	122689048	76579304
277	myristoleate (14:1n5)	Lipid	Long Chain Fatty Acid	32418	LC/MS Neg	100001198	5346.9	225.186	544-64-9	5281119	C08322	HMDB02000	49316540	35714092	26705464	41885208	36551272	293496768	290002592	325056320	231261328	458886272	269248192	413866176	491044800	207599312	381771136	306176320	272041536	433229504	346477216	652678336	229273984	168931504	137443072	98951240	106571768	50362280
278	N('1)-acetylspermidine	Amino Acid	Polyamine Metabolism	57689	LC/MS Pos Early	187	3075	188.176	14278-49-0	496	C00612	HMDB01276	759245	554401	680017	1.79984e+06	1.65673e+06	753077	1.71993e+06	1.60304e+06	2.36291e+06	1.61192e+06	2.45914e+06	2.61223e+06	1.06477e+06	1.52666e+06	3242197	3.56328e+06	2.7671e+06	1771140	2.30349e+06	600606	2823874	3023990	2570017	1.34612e+06	2407091	961216
279	N(8)-acetylspermidine	Amino Acid	Polyamine Metabolism	57690	LC/MS Pos Early	100001299	3098	188.176	13431-24-8	123689	C01029	HMDB02189	3.32444e+06	5550664	7.86321e+06	6375140	5593362	6007653	5.29688e+06	5.42259e+06	6286621	4602393	5.11275e+06	5112252	5068917	7104928	5692212	4.74531e+06	6189014	2876984	4.1082e+06	2.93136e+06	3484698	3256666	2948835	2.80958e+06	2.56986e+06	2.85657e+06
280	N2,N2-dimethylguanosine	Nucleotide	Purine Metabolism, Guanine containing	35137	LC/MS Pos Early	100001412	2210	312.13	2140-67-2	92919		HMDB04824	2103538	2095462	2078994	1436258	1622481	664914	617302	755640	594074	416937	515891	276839	92663	165657
281	N4-acetylcytidine	Nucleotide	Pyrimidine Metabolism, Cytidine containing	35130	LC/MS Pos Early	100001413	1580	286.103	3768-18-1	107461		HMDB05923	499506	319313	433430	138694	196159				253173	182191	231401						99265	179631
282	N6,N6,N6-trimethyllysine	Amino Acid	Lysine Metabolism	1498	LC/MS Pos Early	189	2825	189.16	23284-33-5	440120	C03793	HMDB01325	130816632	164302000	208242336	161267392	179393888	84331856	72218488	76295832	69603424	37283024	55899012	34883480	30398788	58866328	25186624	21992020	32016760	10164111	24065376	8484085	33733448	33363592	31294422	26618470	28962868	21107180
283	N6-acetyllysine	Amino Acid	Lysine Metabolism	36752	LC/MS Polar	100001734	2612.6	187.109	692-04-6	92832	C02727	HMDB00206	1367764	1219346	1520341	1099925	1304216	529528	466157	551006	608317	378309	609376	560326	672522	1875142	939589	771363	1584389	280881	1624931	237645	5422163	4986406	4775388	4460920	5280692	3949406
284	N6-carboxymethyllysine	Carbohydrate	Advanced Glycation End-product	36713	LC/MS Pos Early	100001768	2500	205.118	1404817	123800								439945	156411	523166		981943	455612	491846	126388					270653
285	N6-succinyladenosine	Nucleotide	Purine Metabolism, Adenine containing	48130	LC/MS Pos Early	100001664	1930	384.115	4542-23-8	165243		HMDB00912	3340341	1.78963e+06	779400	1.94747e+06	634242	730120	1695986	1577474	1747475	2164647	1372730	1453275	935462	420181	1501540	1385134	844204	482279	541767	640021	1.02757e+06	601012	1092160	287580	393683	193653
286	N-acetylalanine	Amino Acid	Alanine and Aspartate Metabolism	1585	LC/MS Polar	1110	1564.8	130.051	97-69-8	88064	C02847	HMDB00766	616439	791765	9613289	1211969	9550855	4.08699e+06	3.59063e+06	4114262	11701109	4475735	3.97476e+06	1.95994e+06	2692775	1327535	2735482	217555	837772	293512	416079	483899	1816692	916500	828452	833516	1358660	727071
287	N-acetylarginine	Amino Acid	Urea cycle; Arginine and Proline Metabolism	33953	LC/MS Pos Early	100001266	2245	217.13	155-84-0	67427	C02562	HMDB04620	291732	335260	903617	369136	1369264	424583	1.45994e+06	558312	505016	190848	396715	209303	121533	338799	208244	98464	199184		1711054		16058912	17962184	16926154	16451915	22353206	21492596
288	N-acetylasparagine	Amino Acid	Alanine and Aspartate Metabolism	33942	LC/MS Pos Early	100001257	785	175.071	4033-40-3	99715		HMDB06028	233563		237622	505714	297105			122980	165175		156388			541660	206663		251635		190649		763080	854023	809526	522092	524150	381913
289	N-acetylaspartate (NAA)	Amino Acid	Alanine and Aspartate Metabolism	22185	LC/MS Polar	100000787	3143	174.041	997-55-7;997-55-7	65065	C01042	HMDB00812	725725	712917	2068588	791486	2409839	1030026	863919	1116800	1586533	878791	1076456	867409	1137936	1408655	1027443	744893	1248443	450174	1165227	385751	3749920	3671249	3851387	3997022	4908633	4553305
290	N-acetyl-cadaverine	Amino Acid	Lysine Metabolism	43530	LC/MS Pos Early	100002249	2385	145.134	32343-73-0	189087		HMDB02284	306351	285320	417183	315360	466025		349629	229956	229975	158651	188628		209476	346136		105162	206410	118841			223676	242401	148541	94663	161994	121938
291	N-acetylcitrulline	Amino Acid	Urea cycle; Arginine and Proline Metabolism	48434	LC/MS Neg	100001577	940	216.099	33965-42-3	656979	C15532	HMDB00856															25853	47093	113185		241916		388450	441881	417684	402036	560114	303348
292	N-acetyl-glucosamine 1-phosphate	Carbohydrate	Aminosugar Metabolism	15741	LC/MS Polar	1212	4052	300.049	31281-59-1	440364	C04256	HMDB01367	800878	861490	609078	718074	470588	225238	241321	291199	239007	188917	212833	253110	234347	293562	216549	278456	344814	88105	189773	123823	322794	189243	264170	222267	238694	155720
293	N-acetylglucosamine 6-phosphate	Carbohydrate	Aminosugar Metabolism	15107	LC/MS Polar	1213	4114	300.049	102029-88-9	439219	C00357	HMDB02817	144975	167870	400514	446983	364843	625318	550562	563178	752667	757138	850640	1084524	1137464	1346449	1549167	1425658	1.92271e+06	807350	1446501	890404	1821546	1558125	1804870	1583659	1821305	1301076
294	N-acetylglucosamine/N-acetylgalactosamine	Carbohydrate	Aminosugar Metabolism	46539	LC/MS Pos Early	100006435	715	222.097		24139		HMDB00215	1955519	1.91765e+06	3097919	2757151	2163610	1430965	1344060	1775467	1774396	1512648	1810870	1.56685e+06	1408930	1544817	1.68529e+06	1.69253e+06	1.56385e+06	1213171	992607	1385461	1605430	1355827	1525448	1202681	1372931	1118989
295	N-acetylglutamate	Amino Acid	Glutamate Metabolism	15720	LC/MS Pos Early	100000282	1050	190.071	1430871	70914	C00624	HMDB01138	28805042	30034996	71110528	80834256	74749704	70160696	69379104	73784336	86077000	48875024	105582208	112236632	131032616	282751488	227080976	209478672	348051392	106854232	216435360	110198600	309202240	289206496	299639264	254483264	306918016	200574768
296	N-acetylglutamine	Amino Acid	Glutamate Metabolism	33943	LC/MS Pos Early	100001253	845	189.087	2490-97-3	182230	C02716	HMDB06029	1305948	1565705	2189903	4275070	3974687	1410946	3060989	3527494	3499976	1573417	4776083	2302047	2349323	6541041	6310380	4620767	5072671	1.888e+06	3899833	145228	18806128	20082520	18752516	11597542	15478020	14160705
297	N-acetylglycine	Amino Acid	Glycine, Serine and Threonine Metabolism	27710	LC/MS Polar	100001006	1780	116.035	543-24-8	10972		HMDB00532	567799	793487	1644769	1556908	2246858	977180	812111	780430	848782	515819	1127398	852559	1873417	5355963	2739841	848047	2115454	1042996	1207373	1133986	10694324	9542007	7071402	8271994	7853156	8170771
298	N-acetylhistidine	Amino Acid	Histidine Metabolism	33946	LC/MS Pos Early	100001293	2065	198.087	39145-52-3	75619	C02997	HMDB32055	568208	598127	1.87422e+06	1099589	2542193	907848	1287099	1067561	1522579	641242	1260946	1165386	1297347	3292547	2135028	1866230	2968798	738613	2305630	724642	8.32722e+06	7801724	7866862	6737503	8628791	7083854
299	N-acetylisoleucine	Amino Acid	Leucine, Isoleucine and Valine Metabolism	33967	LC/MS Neg	100001276	2325	172.098	3077-46-1	2802421		HMDB61684	73363	87591	108400	79819	87919	50561			71291		70191	85809	95868	182474	92500	195153	229998	75524	222425	54668	251921	243143	252718	193960	214193	165588
300	N-acetylkynurenine (2)	Amino Acid	Tryptophan Metabolism	48757	LC/MS Pos Early	100006378	2364	251.103																			83732		124144	121385		110093
301	N-acetylleucine	Amino Acid	Leucine, Isoleucine and Valine Metabolism	1587	LC/MS Neg	1082	2400	172.098	1188-21-2	70912	C02710	HMDB11756	26769		27069														70472		78006		194682	219018	181658	125817	167311	93619
302	N-acetylmethionine	Amino Acid	Methionine, Cysteine, SAM and Taurine Metabolism	1589	LC/MS Neg	1083	1787	190.054	65-82-7	448580	C02712	HMDB11745	281711	305880	377033	435405	282911	506479	396880	467423	616131	430867	559928	671764	458728	1038918	663391	651939	948100	178056	378194	230006	1248294	1630816	1394774	692187	1079162	501332
303	N-acetylmethionine sulfoxide	Amino Acid	Methionine, Cysteine, SAM and Taurine Metabolism	45428	LC/MS Pos Early	100005463	880	208.064	108646-71-5	193368					125889	131146	155415	211858	246804	316007	407969	261525	569583	508678	510907	1460914	1289153	1083421	1531837	325707	844099	441301	2327713	2517264	2729627	1164492	1901108	1231387
304	N-acetylphenylalanine	Amino Acid	Phenylalanine and Tyrosine Metabolism	33950	LC/MS Neg	100001256	2597	206.082	2018-61-3	74839	C03519	HMDB00512	61019	82138	127653	87417	89091	85352	66874	66959	177756	137325	162715	169148	184507	467941	359101	286431	548041	121799	226216	103370	248907	278559	220337	160356	200439	129272
305	N-acetylproline	Amino Acid	Urea cycle; Arginine and Proline Metabolism	34387	LC/MS Pos Early	100001334	1695	158.081	1074-79-9	322640									1.51581e+06														4028811	3609698	3038818		4176734	5201191
306	N-acetylputrescine	Amino Acid	Polyamine Metabolism	37496	LC/MS Pos Early	192	2230	131.118	18233-70-0	122356	C02714	HMDB02064	13824392	15364372	20744856	15782024	21658254	10881372	9640592	10077986	10450784	6.22225e+06	10693495	7764189	8939662	23916572	12044291	8.21293e+06	18051256	6875144	10907016	6538634	19065416	19071448	15795798	12436160	14677273	11470561
307	N-acetylserine	Amino Acid	Glycine, Serine and Threonine Metabolism	37076	LC/MS Polar	100001851	2000	146.046	97-14-3	65249		HMDB02931	1765054	2782808	2967887	2603883	3233144	1427771	1238230	1155978	1223854	618729	1455633	952476	1386186	4.18879e+06	1.52151e+06	939798	2201918	463588	1542189	399834	6.30765e+06	6.526e+06	5990832	5335040	7.20326e+06	5748737
308	N-acetylthreonine	Amino Acid	Glycine, Serine and Threonine Metabolism	33939	LC/MS Neg	100001274	821.6	160.062	17093-74-2	152204			329815	409339	371249	293629	281765		120899		147265			82448	132941	632923	393395	182562	484551	224585	1728963	103145	6327553	5721932	5731647	5542959	6688170	4924146
309	N-acetyltyrosine	Amino Acid	Phenylalanine and Tyrosine Metabolism	32390	LC/MS Neg	100001104	1680	222.077	537-55-3	68310		HMDB00866	80563	78142	127955	78925	117721	96370	96379	94657	138129	88048	160701	217500	220573	437701	345722	410000	519484	152386	269431	136181	170373	202665	170044	151961	174573	104645
310	N-acetylvaline	Amino Acid	Leucine, Isoleucine and Valine Metabolism	1591	LC/MS Neg	1084	1704	158.082	96-81-1	66789		HMDB11757	250574	330275	200349	197339	201593				102704	24252	111561		101985	394218	211766	176068	439787		250473	68907	515982	534278	451128	322735	431632	334138
311	nicotinamide adenine dinucleotide (NAD+)	Cofactors and Vitamins	Nicotinate and Nicotinamide Metabolism	5278	LC/MS Pos Early	1310	875	332.562	53-84-9	5893	C00003	HMDB00902	19728576	15802806	44022564	45011372	60529540	89268496	91033512	98266440	99493976	84826568	94261888	101400184	96370376	90340360	105087080	88178224	88719456	88859312	80877296	75387528	86636008	94030544	98166680	84740544	84348048	84272008
312	nicotinamide adenine dinucleotide reduced (NADH)	Cofactors and Vitamins	Nicotinate and Nicotinamide Metabolism	31475	LC/MS Neg	428	1540	664.117	58-68-4;606-68-8	439153	C00004	HMDB01487			36272		265525		354858	96254	116737						946155	204772	186252
313	N-alpha-acetylornithine	Amino Acid	Urea cycle; Arginine and Proline Metabolism	32984	LC/MS Pos Early	100000285	2000	175.108	1572591	439232	C00437	HMDB03357	13408010	10749219	23821624	24441126	21037942	22152480	20314038	19698396	33786032	17573112	39497408	42772672	52067252	121388328	91665496	83718408	152484512	43328892	128777336	42109472	260573568	258791616	245672032	225518368	256885360	229792592
314	N-carbamoylaspartate	Nucleotide	Pyrimidine Metabolism, Orotate containing	1594	LC/MS Pos Early	1108	795	177.051	923-37-5	93072	C00438	HMDB00828																		331081				318667	423558	121627		1505209
315	N-formylmethionine	Amino Acid	Methionine, Cysteine, SAM and Taurine Metabolism	2829	LC/MS Neg	194	1543.8	176.039	4289-98-9	439750	C03145	HMDB01015	176965	183589	313808	257235	265396	222070	159687	141711	170192	113211	131438	94257	89009	243086	131236	48527	117966		49540		198086	190357	176738	124786	135045	78983
316	nicotinamide	Cofactors and Vitamins	Nicotinate and Nicotinamide Metabolism	594	LC/MS Pos Early	432	1942	123.055	98-92-0	936	C00153	HMDB01406	21990394	28839222	68323872	28932050	45779976	43441316	50018288	27465446	26347310	22154736	24171510	18281860	35755244	16491860	94583008	21357956	42692792	12260992	7029311	21808596	8033775	27420936	18934676	19434736	16895056	24354206
317	nicotinamide ribonucleotide (NMN)	Cofactors and Vitamins	Nicotinate and Nicotinamide Metabolism	22152	LC/MS Pos Early	1312	766	335.064	1094-61-7	14180	C00455	HMDB00229	275924672	305465440	225687632	253726784	110243864	107282008	78020056	94201984	66083216	105260872	49648908	50304112	58113544	33361704	17450494	24010902	22585666	6.57167e+06	10208359	14254518	3717825	1054222	2042125	2520452	5906631	2792554
318	nicotinamide riboside	Cofactors and Vitamins	Nicotinate and Nicotinamide Metabolism	33013	LC/MS Pos Early	100001310	2040	255.098	1341-23-7	439924	C03150	HMDB00855	825958144	916637184	629261184	747983808	349823840	321794976	248472752	298706368	285739008	341294112	220136496	177482000	209531920	157207968	103602456	69324152	101715480	21995360	46335984	82082464	51402320	28024806	32249488	33017492	51400200	39836432
319	nicotinate	Cofactors and Vitamins	Nicotinate and Nicotinamide Metabolism	1504	LC/MS Pos Early	567	1673	124.039	59-67-6	938	C00253	HMDB01488	5187777	5923291	2493678	7789894	682725	4945892	1861397	684130	2818266	935345	426219		550157	1891147				786758					546078			1154376
320	nicotinate adenine dinucleotide (NAAD+)	Cofactors and Vitamins	Nicotinate and Nicotinamide Metabolism	15725	LC/MS Neg	100000118	1200	663.086	6450-77-7;104809-30-5	25246170			1507290	1389701	647943	474506	457883	260410	253347	285744	313005	191151	193620	154597	52510	83478	80870	62131		29396		16473	151565	139969	190778	111806	227566	129848
321	nicotinate ribonucleoside	Cofactors and Vitamins	Nicotinate and Nicotinamide Metabolism	33471	LC/MS Pos Early	100001316	1536	256.082	2625-49-2	161234	C05841	HMDB06809	210753792	215763552	97024312	89949528	74021408	34704448	27238252	34207340	30536264	25520758	25256608	17519916	8699191	7976027	4214142	2953887	4903751	2351443	4124366	3784894	13064353	11788378	13811997	12832631	20193568	31135136
322	nicotinic acid mononucleotide (NaMN)	Cofactors and Vitamins	Nicotinate and Nicotinamide Metabolism	32461	LC/MS Pos Early	100001058	648	336.048	321-02-8	5288991	C01185	HMDB01132	2977080	3537827	1.82782e+06	1141133	1576546	346261	427295	268633	300303	144714	172872			57148							187938	332004	302977	323633	543534	1264088
323	N-methylalanine	Amino Acid	Alanine and Aspartate Metabolism	37069	LC/MS Pos Early	100001823	1536	104.071	600-21-5	5288725	C02721	HMDB01906	664011															609670					1496412	1113373	1187599	2.03422e+06	1897642	2458406
324	N-monomethylarginine	Amino Acid	Urea cycle; Arginine and Proline Metabolism	43586	LC/MS Pos Early	100004488	2845	189.135	53308-83-1	132862	C03884	HMDB29416	14122183	16391372	17584884	17457084	16331437	10262275	10576814	10747334	10284436	5700015	7620660	5533025	4.0918e+06	7434188	3370421	3206681	4146113	1743099	3289933	1266836	4525955	4010354	3898281	2565798	3700346	2725249
325	O-acetylhomoserine	Amino Acid	Glycine, Serine and Threonine Metabolism	31539	LC/MS Pos Early	100001129	2092	162.076	7540-67-2	439389	C01077		160975840	183945040	292003168	283349344	336520704	168165664	171995360	156028096	209692832	85169064	246608960	167269792	321691840	912875392	342754656	235813856	548072448	83784688	274696352	56575704	1288788096	1300267008	1156629888	1094783744	1305741696	1252860544
326	oleate/vaccenate (18:1)	Lipid	Long Chain Fatty Acid	52285	LC/MS Neg	100008930	5655	281.249					2195388416	2025852032	432466720	630855808	542806592	2568863488	1976732544	2136882304	1809508736	2752707328	1965502976	2918998272	2908639232	1870185344	2715253248	2297984000	2264976128	2906223616	3942089472	3570882304	3536926464	3421809408	3599876096	2592030976	3399148288	2080299392
327	oleoyl ethanolamide	Lipid	Endocannabinoid	38102	LC/MS Neg	1137	6450	324.291	11-58-0;111-58-0	5283454		HMDB02088	175452	219331	75555	108776	89706					50883		62232	191410	41981	114052	197914	91050	104303	114788		143847	107199	60616
328	ophthalmate	Amino Acid	Glutathione Metabolism	34592	LC/MS Pos Early	100001311	2085	290.135	495-27-2	7018721		HMDB05765	148895600	119653216	197271344	181889504	165909888	111775080	106646504	123641152	98412808	64575096	89822840	71422872	58413192	87952904	53143896	49538596	61548284	14924425	17230708	14148040	15161750	14440047	14128382	10463990	12581739	9274359
329	ornithine	Amino Acid	Urea cycle; Arginine and Proline Metabolism	1493	LC/MS Pos Early	444	2800	133.097	3184-13-2	6262	C00077	HMDB03374	172983744	230361344	432798720	372191136	387614336	216392880	211510256	213659008	254335728	152625840	218260352	226432768	178828112	317798240	245171776	225818736	257122768	174022928	317987744	94940800	334435328	415953536	392239040	364638784	426686752	376891392
330	orotate	Nucleotide	Pyrimidine Metabolism, Orotate containing	1505	LC/MS Polar	445	1638.1	155.01	50887-69-9	967	C00295	HMDB00226	6618736	7480607	8592173	18894566	6057204	30852152	23931528	25103204	32468220	25927272	35168248	34240792	51688620	93153472	60780744	47345712	87294928	23210204	64087904	27067186	167378656	144647744	134448704	149752960	156588544	137754656
331	orotidine	Nucleotide	Pyrimidine Metabolism, Orotate containing	35172	LC/MS Polar	100001416	2250	287.052	314-50-1	92751		HMDB00788	528781	474037	1225797	896119	1.03456e+06	1528148	1435138	1.62891e+06	2729638	2786721	2696067	3657785	3689005	5219594	4139580	3316953	5228907	1.77864e+06	4142439	2651550	6948461	6173376	6.59612e+06	7013521	10189862	8013628
332	orotidine 5'-phosphate	Nucleotide	Pyrimidine Metabolism, Orotate containing	1506	LC/MS Polar	446	4500	367.018	68244-58-6	160617	C01103	HMDB00218	138018	78688	620587	435905	562899	1235035	1478717	1416396	1962936	2944534	2.02204e+06	3026015	4608732	2537631	5840137	3043340	5014163	1146955	2398175	2466756	6205264	3263315	3208742	3469227	4749881	1989173
333	palmitate (16:0)	Lipid	Long Chain Fatty Acid	1336	LC/MS Neg	424	5618	255.233	57-10-3	985	C00249	HMDB00220	1297617024	1337370240	780699200	965400000	730437824	2032094592	1639761536	1679672576	1536014336	1848899584	1442371456	1732283904	1746599552	1173654272	1374171648	1291310080	1034047424	905399424	828555264	932856064	748810176	706654720	711505664	602994112	639309504	499653184
334	palmitoleate (16:1n7)	Lipid	Long Chain Fatty Acid	33447	LC/MS Neg	452	5475	253.217	373-49-9	445638	C08362	HMDB03229	5434181632	5583305216	2630771712	3682542592	2765432064	8351688704	7247629824	7429880832	7274007040	9691042816	7089601024	10207823872	10803850240	8193019904	9728027648	8294803456	8008825856	7973080064	8608743424	9885518848	6539921408	5980382720	6237015552	4489934336	5486360576	3203947264
335	palmitoleoyl ethanolamide*	Lipid	Endocannabinoid	57541	LC/MS Pos Late	100015862	1546	298.274		9835868		HMDB13648	779272	623930	461987	421456	456886	577910	710585	715990	944238		1102372	2207560	2432448	2882616	4309344	5019732	5824215	1846538	1911476	1380940	1730829	1575838	1825163	1259894	724114	948405
336	palmitoyl ethanolamide	Lipid	Endocannabinoid	38165	LC/MS Neg	1489	6300	298.275	544-31-0	4671	C16512	HMDB02100	370953	568628	367826	292082	319261	247294	275112	182171	242638	199562	189962	297971	813710	414902	514403	693882	603364	267335	371919	384471	396883	218444	208619	148946	132532	120153
337	pantetheine	Cofactors and Vitamins	Pantothenate and CoA Metabolism	57555	LC/MS Pos Early	100001495	2056	279.137	496-65-1	439322	C00831		11435476	9438370	8581015	9372064	4475223	4233253	3787756	5342813	6006867	7229840	5296700	6045180	5930392	6760190	6288243	4647936	6824275	1219481	772349	1584574	729460	726272	783121	666694	819119	762937
338	pantothenate	Cofactors and Vitamins	Pantothenate and CoA Metabolism	1508	LC/MS Pos Early	1024	1667	220.118	137-08-6	6613	C00864	HMDB00210	77033976	80488416	145016800	116924696	135518688	68458728	58271968	67592208	67710352	39715552	64260368	48416108	41307828	75380160	43369532	19028736	42544396	12012184	21544520	14604554	70826024	69464776	56592992	47422036	67044176	66677568
339	pentadecanoate (15:0)	Lipid	Long Chain Fatty Acid	1361	LC/MS Neg	980	5521	241.217	1002-84-2;10002-84-2	13849	C16537	HMDB00826	76251176	74063680	57635528	62381168	66779608	143714144	131389504	140633968	118179664	180987408	123804712	163475728	176766656	109430216	103610440	77370104	62722848	46592564	30193150	71153024	18472816	21584156	18351162	15906326	16059805	13403105
340	phenylacetate	Amino Acid	Phenylalanine and Tyrosine Metabolism	15958	LC/MS Neg	100000011	2150	135.045	103-82-2	999	C07086	HMDB00209			1408871	566557	1195829	457858	477846	483955	363796	206024	284989	172761		485236
341	phenylacetylglutamine	Peptide	Acetylated Peptides	35126	LC/MS Neg	100001417	2330	263.104	28047-15-6	92258	C04148	HMDB06344
342	phenylalanine	Amino Acid	Phenylalanine and Tyrosine Metabolism	64	LC/MS Pos Early	460	2878	166.086	63-91-2	6140	C00079	HMDB00159	424342624	427449792	570912832	602496192	527117184	656282048	557084160	621780864	693163200	603803328	603003520	474811520	447579360	714054208	363388064	242271728	393022272	132935128	220806208	180117312	470796192	450229728	386485952	326455296	355247680	295144000
343	phenylalanylglycine	Peptide	Dipeptide	41370	LC/MS Pos Early	100003588	2898	223.108	721-90-4	98207		HMDB28995	184904		295718	323875	262654	346778	268002	367397	379897	332121	241337	273165	270146	627789	530918	450808	640757	119925	354679	127710	676618	604043	668130	524175	863103	651313
344	phenyllactate (PLA)	Amino Acid	Phenylalanine and Tyrosine Metabolism	22130	LC/MS Neg	100000774	2208	165.056	828-01-3	3848	C05607	HMDB00779	2657591	2745552	2973735	2442901	2689874	3001683	2438808	2918908	2238395	3148900	2431888	2001304	1611429	1803399	1579959	1298639	1465557	2734292	1485375	1.88441e+06	1192899	1034102	947182	775876	928028	564195
345	phenylpyruvate	Amino Acid	Phenylalanine and Tyrosine Metabolism	566	LC/MS Polar	241	845	163.04	156-06-9	997	C00166	HMDB00205	1189857	1300226	2856987	2076573	2534983	7174002	5743312	6762158	5137903	6178690	5347822	4606669	5016584	4731956	3028333	2699285	5084886	5201703	5675161	4198474	5523839	5265938	3815342	4730399	5869700	4288823
346	phosphate	Energy	Oxidative Phosphorylation	42109	LC/MS Pos Early	461	576	98.9842	7664-38-2	1061	C00009	HMDB01429	761393408	840009856	740474496	839431616	727406272	785584832	687273984	643275840	723646656	722426048	692198912	681568384	728896320	715795008	733991744	655193792	688683008	593165312	625017344	599825152	678107584	750654720	721451776	717271168	632636352	756909376
347	choline phosphate	Lipid	Phospholipid Metabolism	34396	LC/MS Pos Early	267	700	184.073	72556-74-2	1014	C00588	HMDB01565	11506009	13738932	16797936	10267370	11583425	8091220	6839596	7730029	7801813	5767657	6839856	5571660	3938283	3999806	4186151	3438581	3901464	3578047	3.22576e+06	3966669	3029349	2317610	2889854	2803452	3423019	2302788
348	phosphoenolpyruvate (PEP)	Carbohydrate	Glycolysis, Gluconeogenesis, and Pyruvate Metabolism	597	LC/MS Neg	463	587.3	166.975	10526-80-4	1005	C00074	HMDB00263	11720798	11590802	2152507	8305446	1371064	4620237	2529321	4122227	1534505	967691	3140596	8703781	6.1177e+06	16104723	4230427	12824820	13204777	4180555	9889270	6880267	4497153	6.52581e+06	5623345	3963948	1715099	3123509
349	phosphopantetheine	Cofactors and Vitamins	Pantothenate and CoA Metabolism	15504	LC/MS Neg	100000328	1597	357.089	NA	987	C01134	HMDB01416	6963594	6.4949e+06	3.60809e+06	5955532	1212541	1979815	1446408	2140181	2096993	3.56311e+06	1210981	1510557	1852255	1070453	645608	612864	667251	156414	197226	264314	85668	94655	98473	46308	80411
350	phosphothreonine	Amino Acid	Glycine, Serine and Threonine Metabolism	37453	LC/MS Pos Early	100002076	605	200.032	27530-80-9	1016	C12147		1119232	1036309	2202937	2.8931e+06	2117639	3177191	3344151	3056870	4306966	2204967	3495253	4842721	4694725	9049148	7865995	7630676	9697023	6.66008e+06	8973129	4052871	12411691	12515308	14384041	11052176	16400781	9910749
351	phytosphingosine	Lipid	Sphingolipid Metabolism	1510	LC/MS Pos Late	469	1367	318.3	554-62-1	122121	C12144	HMDB04610	37011580	31396470	41537452	59810284	38019996	66989272	61286988	58844472	65408896	76252360	60349472	65677784	72996392	58485920	55203472	60830856	61565332	39045420	38462852	58808648	31784470	33893828	31015652	26860772	33737020	28976790
352	picolinate	Amino Acid	Tryptophan Metabolism	1512	LC/MS Pos Early	1022	910	124.039	98-98-6	1018	C10164	HMDB02243	1663866	1646451	4325490	3496736	3007134	4745917	4413122	4174416	5884347	3747893	8151839	4926669	5.65662e+06	15072871	6875132	6240498	10801976	2133638	5077500	1.81167e+06	11007089	14932792	13557155	8816555	9528213	5818566
353	pipecolate	Amino Acid	Lysine Metabolism	1444	LC/MS Pos Early	1025	2200	130.086	4043-87-2	849	C00408	HMDB00070	9246802	10062921	19640308	16679729	19043396	8010176	8707237	7911228	7406921	2874238	7093395	3459672	4929413	15629795	5.18197e+06	3289013	5359861	1303111	2971371	1086890	6978956	6997602	5270221	3938190	3507877	2435666
354	proline	Amino Acid	Urea cycle; Arginine and Proline Metabolism	1898	LC/MS Pos Early	480	1603	116.071	147-85-3	145742	C00148	HMDB00162	389882592	474806752	743972864	630116224	809314048	335677600	298716224	309219616	269501408	188792832	250519840	142214544	199693792	479045056	189752640	80739936	154262528	69219616	80929016	82893936	358731680	342379648	249744320	220171600	193619984	185265296
355	prolylglycine	Peptide	Dipeptide	40703	LC/MS Pos Early	100003674	2136	173.092	2578-57-6	6426709		HMDB11178	1222817	904013	2529705	2991688	2963278	2634668	2.89214e+06	2272246	3383642	1.63342e+06	3.53191e+06	2.96529e+06	3790987	9420502	5317349	4344839	6346548	1.76139e+06	4688170	1184707	11944780	10998359	10283902	7607609	8744891	6967395
356	propionyl CoA	Lipid	Fatty Acid Metabolism (also BCAA Metabolism)	46323	LC/MS Neg	100000355	2009	410.563	108321-21-7	92753	C00100	HMDB01275		57178	162159		70124	309285	221609	210607	211973	311832	197531	251512	331684	361222	381696	335312	275493	566479	1062679	1061409	107858	162441	107029	61606	62879
357	pseudouridine	Nucleotide	Pyrimidine Metabolism, Uracil containing	33442	LC/MS Neg	821	1100	243.062	1445-07-4	15047	C02067	HMDB00767	7081441	8359007	12110243	9713439	8928332	4749780	3697056	3691040	7139761	3679785	5060807	4628361	4318227	9717546	5085839	5139673	7367083	1841225	3076209	1314539	3669217	3687402	4407515	3023578	4262127	3053234
358	pterin	Cofactors and Vitamins	Pterin Metabolism	43023	LC/MS Pos Early	100004216	1805	164.057	22363-60-4	73000	C00715	HMDB00802	2295275	2238402	1937714	2116632	1209856	4093035	2812269	3249674	3686812	4555166	3575771	4188642	3697618	2367586	1640222	2218247	1753577	2933425	2234736	2702026	2.32334e+06	2500448	2104373	1090943	1660841	1578909
359	putrescine	Amino Acid	Polyamine Metabolism	1408	LC/MS Pos Early	49	3027	89.1073	110-60-1	1045	C00134	HMDB01414				475441		1115794	1170684	897714	1713291	1.46107e+06	1626504	1662162	1330271	1950390	2068424	1849652	2290030	1973897	2036134	1667155	932241	1167632	1.41912e+06	989301	1078245	865027
360	pyridoxal	Cofactors and Vitamins	Vitamin B6 Metabolism	1651	LC/MS Pos Early	491	2343	168.066	65-22-5	1050	C00250	HMDB01545	147727712	136444016	101487584	120628272	65660736	108481232	85706336	108327160	115651544	144904880	105931112	127772976	118826032	80428720	107913960	79877944	101255720	68291640	82210888	99732448	86255520	68488736	59988796	55895004	67259984	46238860
361	pyridoxal phosphate	Cofactors and Vitamins	Vitamin B6 Metabolism	5331	LC/MS Neg	492	943	246.017	41468-25-1	1051	C00018	HMDB01491	718327	966838	1155058	1129114	928092	1325630	903336	901024	1.36311e+06	1406310	1305426	1646926	1229515	1499259	1698558	2035756	1821713	1484178	1908150	1087962	1135621	1755644	1469769	1077003	1149779	957736
362	pyridoxamine	Cofactors and Vitamins	Vitamin B6 Metabolism	2150	LC/MS Pos Early	568	2975	169.097	58052-48-5	1052	C00534	HMDB01431	57483972	59446712	51416728	54871816	37660352	41686912	36589072	43344000	48103252	53898440	42210440	45309292	47986040	43044764	43920304	31004180	41270112	24270040	31875756	43191968	38564276	27675074	29249098	29454094	34790480	21968184
363	pyridoxamine phosphate	Cofactors and Vitamins	Vitamin B6 Metabolism	3138	LC/MS Pos Early	493	1932	249.063	529-96-4	1053	C00647	HMDB01555	2290748	2326006	1.79269e+06	2399618	1990820	2970983	2865234	3002885	2874698	2852694	2679602	3251167	3172336	3.0775e+06	3702425	3.50966e+06	3059790	3046095	2815202	2565715	3420085	3542776	4087468	3246859	3178923	2800389
364	pyridoxate	Cofactors and Vitamins	Vitamin B6 Metabolism	31555	LC/MS Polar	100001121	846	182.046	82-82-6	6723	C00847	HMDB00017	102607	87673	64408	59713	117380	51172	158814	137583	92235	181465	80673	55008	164019	100896	219962	59240	175594		120809	161503	122983	52622		184229	158372	155551
365	pyridoxine (Vitamin B6)	Cofactors and Vitamins	Vitamin B6 Metabolism	608	LC/MS Pos Early	936	2442	170.081	58-56-0	1054	C00314	HMDB02075	58291900	57475828	46008856	43628564	46040820	42428240	36416792	44167464	39666292	52256524	45046704	44957344	49560572	35693328	41624520	39473344	43416800	83873584	48509616	69953312	48245848	45331012	47394872	41698832	53994580	47005456
366	pyroglutamine*	Amino Acid	Glutamate Metabolism	46225	LC/MS Pos Early	100001540	1900	129.066	2353-44-8	134508			5855996	7487556	10599206	7419643	9337591	3829257	3209052	3302497	3281646	1391991	2784770	1553744	1579852	4875263	1749121	1290982	1488787		1085025	601916	2275389	2219641	3241208	2922552	2061469	2299417
367	pyruvate	Carbohydrate	Glycolysis, Gluconeogenesis, and Pyruvate Metabolism	48990	LC/MS Polar	823	1083	87.0088	127-17-3	1060	C00022	HMDB00243	3676095	4875149	67506216	17025100	62619968	41029964	40453072	51874848	74062224	41964692	53992760	34238536	30410252	18925030	36042412	10004645	22258376	6910777	10433785	7263185	25458536	15472843	12703494	13345238	20471738	10158438
368	quinate	Xenobiotics	Food Component/Plant	18335	LC/MS Polar	100000442	2432.9	191.056	77-95-2	6508	C00296	HMDB03072	643985	886272	1465437	1633907	1907036	1531776	1131915	926452	1735077	682519	1674882	1862957	2125192	6260145	3054378	2420216	3681293	937420	1.92209e+06	615116	2993274	2149235	3121656	2460275	3104480	2054866
369	quinolinate	Cofactors and Vitamins	Nicotinate and Nicotinamide Metabolism	1899	LC/MS Pos Early	182	845	168.029	89-00-9	1066	C03722	HMDB00232	1392616	1112664	2798678	3224134	2576034	3319376	3704967	4369835	2951986	3229984	3883414	4270816	4.16527e+06	7.4593e+06	4960188	3604622	6083272	2053681	3751130		6345093	7.47749e+06	8.00498e+06	5670908	6640703	3428899
370	ribitol	Carbohydrate	Pentose Metabolism	15772	LC/MS Polar	100000406	1789.6	151.061	488-81-3	6912	C00474	HMDB00508	1092144	1141727	2017537	1542195	2028903	901839	680815	758074	632253	454600	579757	312677	369920	732770	266351	130742		167331		117930	188391	140682	134613	141287	180452	142146
371	riboflavin (Vitamin B2)	Cofactors and Vitamins	Riboflavin Metabolism	1827	LC/MS Pos Early	500	2292	377.146	83-88-5	493570	C00255	HMDB00244	11981062	12651007	4741703	6.81034e+06	3.4535e+06	5667918	4794322	6166152	7186487	12271800	6.71344e+06	8115531	8905195	6910425	7633339	5979744	6.78482e+06	6240377	5821656	8622315	4393575	3334372	4565457	2400650	3700691	2592839
372	ribonate	Carbohydrate	Pentose Metabolism	27731	LC/MS Polar	100001007	2425	165.04	1255190	5460677	C01685	HMDB00867	8925288	10826316	12427999	9963725	11548692	4259869	2857423	3410863	3371136	2350146	2456173	2307055	1272011	3516323	1916888	1085912	1784570	816345	849034	347780		459833	790880	773634	664273	566845
373	ribose	Carbohydrate	Pentose Metabolism	1471	LC/MS Polar	914	1508.2	195.051	50-69-1	5779	C00121	HMDB00283	1525459	1447130	1244351	1615413	1024434	495273	301179	529801	869468	753626	672630	348230	569485	1130770	609966	609537	1013698	198763	537138	233976	346881	302360	287406	296691	592805	361537
374	ribose 5-phosphate	Carbohydrate	Pentose Phosphate Pathway	561	LC/MS Polar	19	4193	229.012	18265-46-8;108321-05-7		C00117	HMDB01548	1249841	1698773	3.89619e+06	3.81444e+06	2250020	2899828	2767765	1501920	4316782	3545779	4199135	4803428	4315626	7006456	6380412	7599089	9203367	4216912	4767072	1876162	1115259	2622728	3191980	2730914	2.81168e+06	2600032
375	ribulose/xylulose	Carbohydrate	Pentose Metabolism	48340	LC/MS Polar	100006122	1400	149.046		5289590			165506	126584	542792	239534	705429	349219	320668	342466	507823	500086	459827	580324	651424	1116685	645735	444635	1132882	130308	596078	219406	479549	321144	418730	601242	705673	554918
376	saccharopine	Amino Acid	Lysine Metabolism	1495	LC/MS Pos Early	392	2530	277.139	997-68-2	160556	C00449	HMDB00279	66133776	73884344	106726952	102231648	104311096	111418032	130833424	108699952	170198960	119245728	166330880	218508576	243653920	339160960	419679552	556934976	547755008	306458720	427525056	278203744	475670976	465748832	466296768	328197920	372627392	244512608
377	S-adenosylhomocysteine (SAH)	Amino Acid	Methionine, Cysteine, SAM and Taurine Metabolism	42382	LC/MS Pos Early	197	2832	385.129	979-92-0	439155	C00021	HMDB00939	1659246	1942525	1380334	1466332	997282	1243951	1387321	1131841	1562078	1691145	1572470	2635660	3096680	2244248	4.18339e+06	4.13126e+06	4896536	2947507	3403625	2812835	3086350	2486119	2100100	2316432	2005702	1533830
378	S-adenosylmethionine (SAM)	Amino Acid	Methionine, Cysteine, SAM and Taurine Metabolism	15915	LC/MS Pos Early	1263	3002	399.145	24346-00-7;86867-01-8;86867-0108	34756	C00019	HMDB01185	1176309	1609735	3298192	3082214	3006760	4.14251e+06	4547149	4604200	4318351	3011056	3.8136e+06	2868587	2367783	3706710	2998378	2177546	2395414	3833356	2084005	1620939	2616071	3136157	3.15316e+06	2987426	3.18299e+06	2748110
379	sedoheptulose	Carbohydrate	Pentose Metabolism	53237	LC/MS Polar	100002619	2255	209.067	3019-74-7	5459879		HMDB03219	9425794	8192578	15454727	12562373	12709096	9236254	7935621	11687089	14191825	13301391	13830018	17572156	15256428	20361420	17399668	11407152	19768680	6159882	12300461	10418902	8530545	5595669	6.16746e+06	6145717	7435498	4096429
380	sedoheptulose-7-phosphate	Carbohydrate	Pentose Phosphate Pathway	35649	LC/MS Pos Early	100001628	540	273.037	2646-35-7	616	C05382	HMDB01068	16276866	18520210	22466410	24045632	20335730	26825770	23728806	23851562	32301628	21040538	34731752	43243040	44350632	68695992	58831312	60991000	76019912	38596512	56994816	36967432	35926904	31987416	31420630	26397164	29019520	20042608
381	serine	Amino Acid	Glycine, Serine and Threonine Metabolism	1648	LC/MS Pos Early	503	1239	106.05	56-45-1	5951	C00065	HMDB00187	50147592	55978968	93137576	88003392	98395664	85306352	79562008	80523688	84032128	71466784	78099176	52358916	67405688	145658192	74003056	46161680	75023552	29172228	52856976	26962368	235399376	245080672	173110032	197979648	167829840	197807616
382	S-lactoylglutathione	Amino Acid	Glutathione Metabolism	15731	LC/MS Pos Early	1343	2124	380.112	54398-03-7	440018	C03451	HMDB01066	1219724	1167147	1683792	2236279	2242451	1543531	2449428	1765881	1661568	1264833	1172300	1013285	1439916	928564	1991552	526336	602038	93760	266995	270278	954333	780434	836962	962023	1635790	836918
383	S-methylglutathione	Amino Acid	Glutathione Metabolism	33944	LC/MS Pos Early	100001259	2200	322.107	2922-56-7	3605667	C11347		935414	787218	1172506	1289451	1.52519e+06	640774	728867	1.02097e+06	703727	546773	991743	675601	478514	904954	398907	678422	731542	149316	390623		426212	362135	422952		593504
384	spermidine	Amino Acid	Polyamine Metabolism	485	LC/MS Pos Early	50	3355	146.165	124-20-9	1102	C00315	HMDB01257	2610843	3573826	44148740	29564906	74607984	54834796	71218304	60442316	84498024	40558756	56827380	43394872	30752860	70215824	45998236	40052460	40580768	38091704	36809248	21584076	51432760	55777128	45499056	41879016	48145156	41059200
385	sphinganine	Lipid	Sphingolipid Metabolism	17769	LC/MS Pos Late	313	1413	302.305	3102-56-5	3126	C00836	HMDB00269	5674541	4717559	3428636	4350196	3.28795e+06	7573804	6894506	6867677	6273055	10217001	7404389	10114122	10757108	7554063	13831475	12816841	12596012	10606641	12557203	15175058	11196412	11923837	11974814	9108268	9513098	7390986
386	sphingosine	Lipid	Sphingolipid Metabolism	17747	LC/MS Pos Late	297	1393	300.29	123-78-4	5353955	C00319	HMDB00252	221827	179135	231251	301751	209906	531222	456191	539392	458374	578404	517930	720906	583265	410503	692192	653566	593501	600369	661114	752219	597172	594058	739044	518929	646099	464867
387	stearate (18:0)	Lipid	Long Chain Fatty Acid	1358	LC/MS Neg	439	5872	283.264	57-11-4	5281	C01530	HMDB00827	390334432	383290080	319460224	341289728	283686400	381079968	391294400	384610112	281135104	345360512	266869808	295538336	363342240	234972640	276463104	266143072	222286144	230884608	283521792	149613552	303191424	246165056	243910336	206660144	262796432	185270960
388	succinate	Energy	TCA Cycle	1437	LC/MS Polar	252	3149	117.019	110-15-6	1110	C00042	HMDB00254	50382880	50040608	66906216	62981848	56163676	100841024	69705288	99532000	87681128	99030680	103402944	96701072	107522592	132694016	121433312	69706664	102405304	52489200	86508600	97013352	296895232	286683808	224741376	223596080	205464320	184881568
389	succinimide	Xenobiotics	Chemical	41888	LC/MS Polar	100003696	2155	116.035	123-56-8	11439	C07273		545413	667921	293407	437053	175362	512822	254756	435069	398466	488462	431583	819623	845294	1680184	773856	2040131	1717848	4180975	1838597	1484758	1574977	2279379	2164293	1343758	1304352	1160566
390	sulfate*	Xenobiotics	Chemical	46960	LC/MS Polar	100002528	3728	96.9601	14808-79-8	1118	C00059	HMDB01448	431138144	504253792	523148480	596185344	520109152	547163456	596780480	588397376	640421376	608985920	627255040	631226432	523105152	632781760	603268608	625888192	636045504	625041024	537663360	503154240	625321216	689344256	674424000	644295488	619169408	675390208
391	thiamin (Vitamin B1)	Cofactors and Vitamins	Thiamine Metabolism	5341	LC/MS Pos Early	873	3050	265.112	59-43-8	1130	C00378	HMDB00235	217559504	209220096	165745472	199254832	104709896	89989040	92628472	93116728	92622696	111034864	80611368	65288772	67426320	46270776	79454632	46701132	60131036	50256172	154164080	56895524	157885984	140593312	137998560	132516512	171683504	164081328
392	thiamin diphosphate	Cofactors and Vitamins	Thiamine Metabolism	35670	LC/MS Neg	522	1195.1	423.03	154-87-0	1132	C00068	HMDB01372	2252292	1796885	1290318	1140944	686082	1019328	713255	850926	833386	972668	747383	949794	713075	788623	951651	818047	720167	2435752	522256	657571	578178	546622	939417	811341	893315	732184
393	thiamin monophosphate	Cofactors and Vitamins	Thiamine Metabolism	15798	LC/MS Pos Early	523	2378	345.078	532-40-1	3382778	C01081	HMDB02666	17905256	13756310	5353491	6697172	4387490	9923676	6013769	12292174	8386092	12513322	10423134	17797708	10569212	11818399	8379035	12462000	13407014	18693884	24715882	21899940	16026774	14504287	14578226	11768054	12633962	7999491
394	thioproline	Xenobiotics	Chemical	53231	LC/MS Pos Early	100009232	1250	134.027	34592-47-4	93176			39778820	40517680	85685360	85392240	70472120	46035204	49921564	51515880	55737048	62933124	23507196	25825400	23918304	11314773	22170640	8591998	9105268	2253698	5204187	8694297	8302070	3.27979e+06	3729391	3582717	6668280	1636217
395	threonine	Amino Acid	Glycine, Serine and Threonine Metabolism	1284	LC/MS Pos Early	564	1514	120.066	72-19-5	6288	C00188	HMDB00167	133398000	153482304	240417024	232784304	263516768	186774496	164721744	171700240	206213440	140223600	179156016	146034080	200781440	453841056	226111840	141158272	250568560	83298784	164263216	76589792	806849408	800801664	667004864	694712320	756870528	776620032
396	threonylphenylalanine	Peptide	Dipeptide	31530	LC/MS Neg	100001125	2322	265.119	16875-27-7	4099799		HMDB29068	66793	30319	72315	81391	60567	176995	72204	115575	151291	307827	122486	161585	76346	138222	153250	227159	266475	72391	205705	69252	160651	198317	282850	170574	313584	198035
397	thymidine	Nucleotide	Pyrimidine Metabolism, Thymine containing	2183	LC/MS Neg	872	1963.7	241.083	50-89-5	5789	C00214	HMDB00273	1590490	1012637	721202	958836	380688	461524	403081	546537	632017	950331	472525	577780	559333	262377	453574	268152	336144	346459	215031	434112	196674	162392	169209	156152	215480	108215
398	thymidine 5'-monophosphate	Nucleotide	Pyrimidine Metabolism, Thymine containing	12023	LC/MS Neg	1248	883	321.049	33430-62-5	9700	C00364	HMDB01227	1482051	1323065	818811	855768	458493	786267	434499	503876	656755	1346565	498536	666891	616553	168885	599296	418878	365194	278326	421036	455923	204962	202179	187458	138199	204823	76993
399	trehalose	Carbohydrate	Disaccharides and Oligosaccharides	15573	LC/MS Polar	915	3495	387.114	6138-23-4	7427	C01083	HMDB00975	1120077696	1008462976	1874671232	1655836160	1612912896	1339819392	1303062528	1429239552	1177708800	953946496	1015510720	643206592	291573920	405225920	25395936	17371676	13682261	7736674	13064416	8439889	9455838	7551596	7749605	6679163	5.84975e+06	4.01851e+06
400	trehalose 6-phosphate	Carbohydrate	Disaccharides and Oligosaccharides	36828	LC/MS Polar	100000296	5000	421.075	136632-28-5	122336	C00689	HMDB01124	2183995	1609599	1431382	2147880	1091406	1804323	1426019	1414680	930275	1990514	1086335	1235213	936298	549929	275926	182776	246452	193027	133252	183828	67323
401	tryptophan	Amino Acid	Tryptophan Metabolism	54	LC/MS Pos Early	565	2986	205.097	73-22-3	6305	C00078	HMDB00929	84157040	87338496	159763792	152859072	146052304	154545328	136677088	141918848	180668896	106799688	148123040	101039584	80159792	149203136	62648324	58372832	90733536	21096380	42129264	19098550	62925428	62371956	54167976	48245284	51067512	42108160
402	tryptophylglycine	Peptide	Dipeptide	43028	LC/MS Pos Early	100003609	2930	262.119	7360-09-0	263471		HMDB29083	59960	91694	116494	178764	94387	91621	118229	99916	219540	131209	206751	154256	161162	247998	275603	199722	328756		236937		338816	387535	311076	247366	402257	255813
403	tyrosine	Amino Acid	Phenylalanine and Tyrosine Metabolism	1299	LC/MS Pos Early	815	2430	182.081	60-18-4	6057	C00082	HMDB00158	193261392	196962928	323107008	304204128	284643584	263578688	290574112	290272224	371797408	231797152	319164000	186727600	172498752	304083232	144118368	137237568	190319024	57178216	99884752	51802784	155408848	131257816	152301040	113647128	127783192	108299696
404	tyrosol	Xenobiotics	Food Component/Plant	41515	LC/MS Neg	100003493	2716	137.061	501-94-0	10393	C06044	HMDB04284	256721	224160	195690	129417	155175	239235	216183	239071	296881	307279	254016	93074	48474	78996			94299	144915	163057	118391	185624	162250	139340	118771	169618	88881
405	UDP-glucose/UDP-galactose	Carbohydrate	Nucleotide Sugar	38670	LC/MS Neg	100002997	645	565.05			C00029	HMDB00286	9074387	12522794	14496687	11453709	11969820	13144803	10995584	10418697	10049718	6668512	6642730	6747198	11387719	7811252	9275986	6122882	7.72223e+06	2953815	5431604	6619492	6564859	5382007	6369510	5580898	5711325	3684587
406	UDP-N-acetylglucosamine/galactosamine	Carbohydrate	Nucleotide Sugar	46148	LC/MS Polar	100002957	3657	606.074					20905134	18031942	18160586	23353244	16337997	24281764	22698552	31185848	23696866	40399208	26698212	31303556	35154672	19292052	34258464	22122304	28629474	16285085	17897680	19939448	18159662	15291943	16973296	15923791	17058710	11583123
407	uridine 5'-monophosphate (UMP)	Nucleotide	Pyrimidine Metabolism, Uracil containing	2856	LC/MS Pos Early	869	590	325.043	3387-36-8	6030	C00105	HMDB00288	15534763	16314885	20493412	21939832	19005150	19638496	17815292	17758520	18355476	29345588	13499335	17625436	18650860	3408600	14162239	6104002	6996812	4985261	5340768	10829853	4848714	3132162	2508449	3445061	4029831	1446296
408	uracil	Nucleotide	Pyrimidine Metabolism, Uracil containing	605	LC/MS Polar	825	1089.7	111.02	66-22-8	1174	C00106	HMDB00300	407734	561792	583133	544712	360484	361383	478270	369229	689732	491858	340470	236809	386920	453227	442619		200757				252896		265269		226729
409	uridine	Nucleotide	Pyrimidine Metabolism, Uracil containing	606	LC/MS Neg	535	1457.6	243.062	58-96-8	6029	C00299	HMDB00296	54626432	46725560	38217472	50186636	29157406	25076128	29617714	29249304	37238944	53625536	24088200	27333354	21219544	12695104	17644640	8858089	8652612	5892374	8.34554e+06	14731339	7974467	5409010	4965435	4409515	5446924	2627518
410	uridine 3'-monophosphate (3'-UMP)	Nucleotide	Pyrimidine Metabolism, Uracil containing	39764	LC/MS Neg	106	750	323.029	35170-0-7;35170-03-7	101543	C01368		4753112	4321269	1241885	2504611	418507	727902	945587	894990	864034	750287	432951	333554	450488	581736	299549	138388	100867		40270	145042			179077			66144
411	uridine-2',3'-cyclic monophosphate	Nucleotide	Pyrimidine Metabolism, Uracil containing	37137	LC/MS Neg	75	1090	305.018	40632-52-8	439715	C02355	HMDB11640	8.22609e+06	8844210	3356969	4.01212e+06	1.80226e+06	2050360	1454428	1537991	1905951	1696374	984241	681600	697706	1241324	584885	392491	318331		140486	184830	206810	202431	433776	185612	105833	144300
412	valine	Amino Acid	Leucine, Isoleucine and Valine Metabolism	1649	LC/MS Pos Early	566	2479	118.086	72-18-4	6287	C00183	HMDB00883	491655296	596484480	999441600	828890944	1025796672	576156096	450050944	469814016	516279456	314302848	456186912	328172576	429362048	1350172032	417522848	230792704	606315456	116913560	214234208	119205864	644953280	632961920	517631872	486784096	555630528	548206336
413	valylglutamine	Peptide	Dipeptide	42079	LC/MS Pos Early	100003640	2295	246.145	42854-54-6	5253209		HMDB29125	1149245	1151629	1490394	1601709	1314714	2571974	1345866	1883789	1942334	2247070	2086259	3394023	2536837	3640515	3830558	3562794	5642979	1562934	2643025	1895784	3676043	3962295	3485914	2983522	4628073	3345285
414	valylglycine	Peptide	Dipeptide	40475	LC/MS Pos Early	100003641	2444	175.108	686-43-1	136487		HMDB29127			787031	557813	665954	1209672	990668	615586	1616971	1025813	1585128	1937257	2444740	5628165	3943719	3194045	6415021	785982	3128780	829920	8773355	8582706	7926824	6743639	9477027	7486108
415	valylleucine	Peptide	Dipeptide	39994	LC/MS Pos Early	100003210	3138	231.17	22906-55-4	352039		HMDB29131	542274	538730	521352	928746	431814	1846844	1140736	1804365	1466507	2523398	1236961	1552616	1201235	833588	910189	1294746	1384641	651478	933215	720675	1073071	1294753	1242246	848060	1455085	923758
416	xanthine	Nucleotide	Purine Metabolism, (Hypo)Xanthine/Inosine containing	3147	LC/MS Neg	1004	910	151.026	69-89-6	1188	C00385	HMDB00292	223824	198730	230633	152287	192426	115141	86802	115822	94428	112731	91493	35079	40737	40424
417	xanthosine	Nucleotide	Purine Metabolism, (Hypo)Xanthine/Inosine containing	15136	LC/MS Neg	100000299	1075	283.068	146-80-5	64959	C01762	HMDB00299	41727	95489	112610	75186	55143	148518	96407	109784	183577	261270	122254	202016	239082	160070	203845	167511	262292	100396	251493	229996	232446	166615	221675	215967	298500	153537
418	xanthurenate	Amino Acid	Tryptophan Metabolism	15679	LC/MS Neg	100000015	1476	204.03	59-007	5699	C02470	HMDB00881	1848683	1851000	1249207	1390998	1581881	4821622	3390940	3901624	4878478	8788899	6063786	7.78489e+06	8953879	5171386	10809167	9062862	9792595	18131860	6270633	12259428	1687615	1874689	1543994	1084601	1122516	558978
419	glyceraldehyde 3-phosphate	Calculate by Keq=0.039 taken from Canelas, et al, 2011, Met. Eng., 13:294-306											109832	109507	149575	303559	406735	287397	433661	327375	399812	226895	335528	349049	287475	280180	459976	213749	278809	69858.5	170109	177926	284140	276466	241998	227550	390072	294321
420	D-fructose 6-phosphate	Calculate by Keq=0.259 taken from Canelas, et al, 2011, Met. Eng., 13:294-306											2.13724e+07	1.77959e+07	3.17045e+07	2.862e+07	2.43404e+07	2.66605e+07	2.32347e+07	2.09184e+07	2.13009e+07	3.78865e+07	1.76159e+07	2.15035e+07	2.54755e+07	1.56667e+07	2.24745e+07	1.84897e+07	2.54842e+07	9.1143e+06	1.47014e+07	1.01084e+07	1.8496e+07	1.24263e+07	1.42509e+07	1.31466e+07	1.42088e+07	7.77457e+06
421	ATP	Calculate by linear equation between ATP conc and specific growth rate, that got from Suarez-Mendez, 2016, Met. Eng. Comm., 3,52-63											8.00427	8.00427	8.4171	8.4171	8.4171	9.82557	9.82557	9.82557	11.0398	11.0398	11.0398	12.5454	12.5454	12.5454	13.5167	13.5167	13.5167	14.2453	14.2453	14.2453	15.4595	15.4595	15.4595	16.5522	16.5522	16.5522
	PROTEIN	For normalization to protein											3.893	3.435	4.102	4.647	2.534	4.083	3.972	5.566	3.703	5.571	3.306	4.132	4.092	3.207	4.433	3.783	4.314	3.604	4.162	5.003	3.902	3.475	2.841	2.345	3.059	1.453
	TOTAL_PROTEIN_CONTENT	Measured through experiment											0.29537	0.30202	0.314304	0.309654	0.311141	0.371282	0.378817	0.362436	0.387958	0.421287	0.446418	0.253589	0.366815	0.338398	0.367665	0.383703	0.384122	0.380627	0.403016	0.389126	0.426285	0.420143	0.409285	0.38597	0.314984	0.472806

## Sheet: Enzyme
EnzymeOrderId	Majority protein IDs	Gene names	Name	Mol. weight [kDa]	S1	S2	S3	S4	S5	S6	S7	S8	S9	S10	S11	S12	S13	S14	S15	S16	S17	S18	S19	S20	S21	S22	S23	S24	S25	S26	S27
1	P19097	FAS2	FAS2	206.94	82452.3	79779.5	84618.6	118521	117489	117160	138977	144139	136448	125723	148611	162258	76841.7	102979	105007	83597.9	90792.7	91209.6	85063.3	93305.7	88758.9	78471.5	81948.1	72495.6	62546.1	56921.7	74664.1
2	Q00955	ACC1	ACC1	250.35	80980	79181.5	83903.3	86035.3	79691.7	85331.1	67574.9	70916.7	68569.9	55942.4	66497.6	69310.6	34151.6	47097.6	49287	43879.9	47422.1	47966.8	50902.5	56970.9	53373.6	50524.9	51604	46928	40988.6	36394.4	48429.1
3	P07259	URA2	URA2	245.04	39354.8	38889.6	40467.6	42649.7	41779.6	41948.5	50886	52430.9	49829.5	47359.2	55812.3	60319.2	30892.4	43232.1	44807.2	40583.5	42159.7	44787.3	42549.3	52366.8	44115	52879	53874.2	50732	44877.3	41946	59242.8
4	P07149	FAS1	FAS1	228.69	70992.1	68074.7	71888.3	99290.4	98498.2	98328.5	116102	121263	114972	104024	124851	135125	63434.2	84290.6	87000	70126	74303.7	75095.9	70537.9	75996.3	72702.3	65449.9	68052.1	58567.9	51500.3	47162.5	59724.9
5	P06105	SCP160	SCP160	134.81	15866.6	15589	16002	17532.3	16867.3	16872.1	22262.7	23154.9	21791.5	23585.2	26497.2	28712.6	15929.4	22234.4	22374.8	23560.6	24384.9	25720	25762.3	28125.2	25499	30447.9	30838.1	30500	28210.8	23627.6	35529.3
6	P47169	MET5	MET5	161.22	20952.1	20588.2	21518.6	29175	30060.3	29814.3	43192.7	44949.8	41976	43433.1	51852	55842.7	30819.3	43928.2	44102.2	45505.7	47177.3	50884.3	51254.8	56176.4	52096.1	57857.2	57826	54824.7	49759.3	44786.7	67630.1
7	Q05022	RRP5	RRP5	193.13	4359.08	4399.46	4834.54	5186.6	5019.38	5003.14	6902.53	7178.12	6948.74	7284.79	8959.54	9264.53	5201.36	7387.68	7948.4	7988.35	8230.43	8949.38	8330.4	9116.09	8722.48	9738.57	9737.31	9376.22	8640.71	7961.24	12122.5
8	Q12680	GLT1	GLT1	238.1	8772.1	8700.59	9114.97	10594.7	10897.8	10735.9	16892.7	16655.1	15500	16449.1	19192.3	21941.2	11864.9	16190	16170.7	14590.5	15467.6	15859.3	15520.4	16450.1	15998.1	14899	15061.8	13749	12113	10721.9	14904.9
9	P38249	RPG1	RPG1	110.34	17910.7	17530.3	18108.4	19638.5	19911.8	19298.7	25637.4	26413.1	24757.2	27652	31389.5	33828.2	19535.4	28243.1	27503.5	29337.5	30590.6	30950.6	31630.9	33464.2	31737.5	33812	33925.3	32175.1	30208.4	24924.1	37231.5
10	P22147	XRN1	XRN1	175.46	4305.24	3893.8	4260.29	4598.97	4297.8	4344.66	5852.98	6271.47	5334.12	5455.57	5940.99	6753.44	3815.7	5104.64	5543.93	4694.12	5158.44	5676.68	5472.54	5641.65	5195.16	5567.57	5659.11	5337.23	5059.97	4298.35	5853.72
11	P10964	RPA190	RPA190	186.43	5329.56	5125.2	5359.67	6075.16	6111.16	6081.65	7999.92	8279.47	7408.36	7855.54	9260.94	10106	5675.12	8078.46	8028.03	8051.66	8541.28	8670.68	8786.26	9753.15	8915.4	9314.65	9773.13	9033.38	8561.22	7935.76	11733.8
12	Q03690	CLU1	CLU1	145.16	13518.2	13669.4	13768.5	15157.4	14480.7	14709.4	23355.5	24317.6	20979.6	24799.3	30664.4	32015.4	19014.2	27958.8	27618.8	30408.4	32367.5	34081	40596.3	45626.4	40233.5	41183.9	42091.4	38286.1	34899.1	29809.3	42270.5
13	P05694	MET6	MET6	85.859	140782	135205	141008	198847	202299	204050	342178	343749	319371	385870	433502	459201	269941	394242	383155	458219	462712	493245	549065	610468	552809	642455	628506	607484	554600	466989	698136
14	P31539	HSP104	HSP104	102.03	378453	375739	366486	325833	300339	311643	195694	199268	209426	145514	146096	156575	54910.2	58841.5	58860.7	37404.8	38295	36196.6	33882.2	39861	34153.6	40379.4	40319.5	37913.4	34136	26483.7	37925.7
15	P32589	SSE1	SSE1	77.365	180355	183836	181652	181906	171485	173356	167215	167781	158056	168751	190382	201772	107651	154065	146340	154570	166127	162703	164666	164920	165077	171551	168018	163141	152342	126969	190011
16	Q12019	MDN1	MDN1	559.3	585.506	621.963	571.212	646.043	639.941	628.587	864.282	712.849	747.147	600.939	565.153	872.84	468.065	720.751	331.476	748.986	430.318	639.567	682.301	474.466	745.694	467.886	683.124	644.858	395.416	494.455	548.628
17	P08566	ARO1	ARO1	174.75	13780	13059.8	13274.9	15796.4	15648.4	15240.6	18813	19210.8	17528.4	18323.6	19806.8	22791.4	11575	14792.5	15116.2	13820.6	14718.4	15419.3	16420.8	18457.5	16902.6	18303.8	18020.6	17438.5	15242.8	13898.7	20014.2
18	P22137	CHC1	CHC1	187.23	18735.5	18373.5	19373.9	19206.1	18038.6	19166.1	19709.1	19918.5	18496.6	17404.9	20445.4	22303.1	11426	15203.6	15922.4	13914.8	14661	15249.9	13578.6	15241.6	14158.2	13558.5	14276.6	12951.4	10963.9	9872.64	12284.5
19	P16521	YEF3	YEF3	115.94	74638.3	70167.4	75141.4	91540.7	90517.7	100381	171439	168256	160589	183770	219734	245350	139530	207174	208217	227488	240113	238960	252313	287211	257015	326446	317599	314174	289836	255631	389852
20	P33416	HSP78	HSP78	91.335	75650.9	76178.4	73131.8	67874.2	63109.6	66059.9	48372.9	49943.1	50331.3	39594.2	40900.1	44230.4	20669.3	26433.8	26383.4	23028.5	23917.3	23148.4	21706	24609.6	21879.9	21074.5	21346.3	19961.5	16585.5	12535.3	17380.7
21	P07806-2:P07806	VAS1	VAS1	120.12	23822.4	23040	23700.2	27387.3	26438.2	27297.8	36100.5	37568.3	34781	34268.2	41454.3	44523.8	24254.8	33183.2	33067.9	31595.7	34447.6	34686.7	35798.5	40607.6	37637.1	41925.7	43111	40161.5	36591.6	34607.6	48151.8
22	P36775	PIM1	PIM1	127.11	7402.58	7527.83	7565.55	7282.2	7323.96	7280.77	8972.04	9295.16	8285.41	8989.56	10255.5	10855.1	6462.38	9333.35	8923.1	9433.09	10081.2	9952.59	10869.7	12432.2	11701.3	11877.5	11929.9	11718.8	10465	8202.02	11642
23	P39692	MET10	MET10	114.83	9036.82	8908.2	9557	14214.5	14891.5	14611.1	26053.2	26933.9	23862.7	27521	32564.1	35816.8	20039.6	28957.8	28769.9	29949.5	31474.5	32753.7	34338.1	37217.3	33830.2	37138.4	37346.6	35164.7	33304.1	29742.8	43776.8
24	P07702	LYS2	LYS2	155.34	10188.2	10114.4	10457.3	12627.3	12166.5	12629.6	16201.6	16690.1	15347.5	14170.7	16584.2	18447.6	8756.97	11556.3	11589.3	10200.8	11015.3	10965.7	11044.9	13057.5	11610.6	15116.3	15713.4	14827.1	14241.1	13991.8	20852.5
25	P17255	VMA1	VMA1	118.64	41338	38507.8	41602.3	39524.7	41373.1	39999.4	49705.4	50417.4	47828.7	52760.4	55430.9	59197.7	34994.1	49756.1	47172.4	49585.6	51147.7	51164.3	47965.6	53447	49161.4	59710.3	58784.4	56889.7	54044	43456.5	67043.8
26	P19524	MYO2	MYO2	180.68	1871.99	1824.94	1737.97	1968.55	1807.52	1976.27	2735.05	2725.55	2450.6	2438.89	2863.23	2967.32	1615.01	2378.78	2395.06	2369.26	2424.35	2693.96	2411.19	2560.05	2557	2568.12	2676.84	2380.65	2181.81	2082.66	2717.4
27	P40825-2:P40825	ALA1	ALA1	107.28	17948.8	17266.4	18591.4	21269.9	21485.1	21478.1	28782.1	29843.6	27936.3	30030.4	34272.7	36942.2	21173.4	29935.3	29164.1	30594.3	32090.8	31578.2	32453.8	36076.6	32465.8	37829.5	37331.7	35830.1	32903.9	27677.9	40558.3
28	P07245	ADE3	ADE3	102.2	27346.4	26205.4	28459.6	32511.6	34344.6	33644.6	49261.7	51685.6	47048.3	51581	60039.4	63359.8	35229.8	49966	48568.6	49975.6	54067.1	53750.4	54389.9	58718.5	54683.9	60586.5	61276.5	59898.4	56806.2	48296.8	76946.9
29	P26637	CDC60	CDC60	124.14	19282.4	19334.6	19680.3	20926.3	20195.1	20534.5	26447.9	28199.7	25757.6	26772.6	30914.3	32356.6	18397.8	26203.2	26656.6	27479.5	27580.2	29744	29386.3	33007.8	29198.1	36781.1	36464.1	35200.7	33056.3	29222.1	45943.9
30	P09436	ILS1	ILS1	122.98	16792.6	15836.3	16357	18845.2	18037.2	18454.6	23956.2	24406	22863.4	21935.6	27263.7	28657.9	14862.1	20814.1	20134.5	18810.5	20459.7	20681.8	20649.7	24254.7	21439.8	26188.2	26257.4	24657.3	22714.8	22098.6	32965.6
31	P32454	APE2	APE2	107.75	23591.7	22559.6	23553.9	21445.8	19696.5	21960.3	20422.7	20628.9	19771.3	17732.2	20511.9	23014.4	11523.3	14266.7	15031.4	12583.3	12825.2	13878.3	12242.6	11572.9	12347.8	11350	10911.5	9898.26	9618.77	7564.72	11602.2
32	P22515	UBA1	UBA1	114.26	26459.9	25986.6	27187.3	28782.4	28557.2	28431.5	32707.7	32486.4	30611.5	30955.2	34316.6	36952.5	19549.9	26084.4	28051.2	25309.8	26247.4	27048.1	25136.7	26785.2	24753.7	27824.7	27526.5	26798.8	24112.3	19353.9	30657.7
33	Q02207	FOX2	FOX2	98.702	51606.5	56511.5	52386.1	57096.3	57050.4	57672.2	42868.2	46739.7	41068.1	37744.1	39973.8	44222.7	22622.4	30696.7	29661.7	25537.5	26915.2	26514.5	19149	10017.2	19200.4	3745.95	4160.95	3210.54	2116.54	1207.77	1331.02
34	Q05050	EIS1	EIS1	93.344	21150.3	22039.2	22874.3	24307	21790	23823.3	21417.6	19504.5	21192.1	19078.8	17754.3	21627.4	10188.5	13067	13958.7	11626.1	12252.8	12158.5	9566.61	9726.07	10126.1	9582.5	9491.97	9308.31	8061.37	6097.83	7908.29
35	Q08972	NEW1	NEW1	134.33	7117.9	7002.29	7395.43	7562.85	7298.48	7249.03	8437.44	8453.84	7859.5	8030.54	9275.1	9701.14	5660.68	7771.41	7508.79	7695.46	8253.09	8722.28	8492.76	9863.78	8485.57	11953.8	11825.7	11526.6	11244.2	10040.1	16181.9
36	P15108	HSC82	HSC82	80.899	469677	469251	491394	437620	418994	417949	362891	364592	356527	352530	389886	440743	220878	302644	307211	324765	321525	346454	329645	318190	323676	331026	312165	319909	295666	230486	372835
37	P32324	EFT1	EFT1	93.288	214726	214464	218610	222597	217058	207614	250694	259060	238942	265912	309225	325107	178777	254935	247754	259451	277265	278399	307970	354364	304681	367750	377219	356405	338224	286867	408888
38	P33892	GCN1	GCN1	296.69	2242	2463.05	2340.52	2735.33	2426.18	2444.87	3301.96	3406.7	3216.87	3068.94	3503.8	4550.84	2262.6	2936.2	3361.12	2783.43	2691.93	3248.23	2939.8	3425.95	2991.59	3308.9	3569.37	3393.15	3089.32	2551.76	3875.12
39	Q02455	MLP1	MLP1	218.45	2423.46	2345.27	2706.24	2879.42	2785.07	2673.78	3121.87	3379.75	3235.92	3667.89	5281.89	5329.79	2235.51	2208.3	3042.27	2294.08	2628.74	2819.31	2037.74	2288.85	2032.7	2480.6	1990.99	2588.83	2052.76	1722.53	2357.51
40	P10592	SSA2	SSA2	69.469	148892	154643	156732	154536	145300	151679	122706	125364	128098	113275	121083	129104	65751.3	88971.1	83994.6	83925.2	85832.5	87432.2	84610.4	90709.1	86260	95015.3	94341.4	92464	84945.5	69212.2	103570
41	P16861	PFK1	PFK1	107.97	55652.1	58440.4	56757	57050	55232.4	55823.3	55216.2	57074.3	55349.5	53163.3	60584.1	65373.5	34804.1	48849.9	48972	49800.2	52126.8	53638	55463	62601.9	56194.5	62224.2	62226.9	59984.7	54828.5	46019	69447.2
42	P46655	GUS1	GUS1	80.842	40534.6	39767.7	40938.8	43269.7	43968.6	44588.9	53552.7	55060.6	52146.9	56993.1	65959.8	67701.3	41140	60519.4	57887.2	63228.3	64548	65052.8	62824.4	69770.4	63572.6	73292.5	71797.8	69188.7	63422.1	51901	77367.4
43	Q07653	HBT1	HBT1	113.61	14256	15145.2	14263	13261.7	11736.3	13686.3	9138.96	9968.1	10247.4	6882.25	6175.13	6872.93	1641.29	1196.65	1437.85	808.825	1211.57	1238.37	1018.24	947.826	1082.27	594.392	1198.78	2583.42	887.118	679.969	1777.3
44	P10591	SSA1	SSA1	69.656	1.28748e+06	1.34412e+06	1.39528e+06	1.46606e+06	1.31733e+06	1.23077e+06	1.02555e+06	1.06184e+06	1.03655e+06	914139	937375	1.01901e+06	495782	629293	625948	524762	564530	509873	486482	536893	500962	484725	489499	453878	387484	289673	373600
45	P15705	STI1	STI1	66.264	233937	247764	241837	221268	204911	212718	146629	149646	149405	128356	133685	139513	63626.5	88797.8	84143.2	80700.9	84816.7	83047.2	80787.7	74673	79936.7	70978.2	70411.4	67384	62162	50361.5	74858
46	P38972	ADE6	ADE6	148.9	19247.8	19283.8	19371.5	22314.3	21928.6	23312.7	28171.2	28637.9	26065.8	28186	33373.1	35920.7	18838.1	26472.8	26402.5	26702.7	28515.9	30537.6	30160.4	33986.6	30786.1	33591.4	32094.4	31342.1	28371.3	26421.7	40405.4
47	P39730	FUN12	FUN12	112.27	13842.4	13837.7	14032.4	14804	14712.4	14296.1	19889.3	20381	18044	20601.6	25064.7	25827.1	15009.4	22245.8	20688.8	22156.9	24511.3	24496.9	25182.1	25884.9	25572.4	26310.3	26935.1	25822.1	24598	20298.9	30117.6
48	Q00402	NUM1	NUM1	313.03	2609.64	2510.82	2679.16	2969.95	2622.73	2669.45	3083.3	3045.64	3101.26	3065.69	3713.42	4082.3	2228.84	2875.95	3200.26	3065.53	3086.29	3253.46	3088.67	3156.81	3167.06	2833.62	2953.56	2512.53	2206.37	1942.25	2651.39
49	P07213	TOM70	TOM70	70.122	23473.9	22866.4	23783.4	25513	25280.2	26425.7	36090.6	37134.9	34708	38871.1	44153.7	46963.5	28557.7	42836.9	40039.3	46171.4	46914	47590.5	52435.6	57715.8	54207.9	60006.2	59414	56046.1	52217.9	41978	58481.5
50	P32590	SSE2	SSE2	77.62	42358.5	43132.7	44059.7	40556.2	36940.6	40983.6	23672.7	23474.4	24177.1	17461.3	16610.2	17286.5	5310.62	4870.14	4962.7	2290.39	2396.61	2346.63	2121.04	1640.23	2137.28	971.769	1209.12	1376.77	1218.63	609.913	3014.58
51	P04801	THS1	THS1	84.519	35199.3	34557.5	36533	34225.1	33829.6	33003.2	45205.7	43861.6	42136.7	46372.5	51059.3	55678.1	32868.4	44727.4	44194.7	47433.8	48299.5	50402	48384.9	50541.5	51702.6	52087.3	52030.8	51293	46626.9	38221.9	58965.3
52	P16474	KAR2	KAR2	74.467	67551.8	66717.3	65235	66139.5	60506.7	63078	65629.4	65976.7	65339.2	66789	71132.7	73262.7	38730	52753.2	50162	47829.9	49119.8	48207.3	49428.1	54275.6	49838.3	57840.3	56399.8	55242	52489.8	41979.3	64360.8
53	P19414	ACO1	ACO1	85.367	111209	108157	120966	123320	118213	117933	157535	163141	150849	166840	195761	196957	116419	172802	169484	199016	212135	220159	244925	289799	243882	271046	272901	249980	216345	167104	213545
54	P38088	GRS1	GRS1	78.183
55	P38088-2		GRS1	75.338	1542.65	1507.19	1620.94	1613.54	1665.06	1719.89	2284.78	2305.76	2142.71	2462.08	2725.98	2855.87	1734.66	2556.14	2429.3	2651.6	2757.57	2728.72	2815.71	3013.61	2860.77	2985.18	3087.35	2944.3	2662.99	2195.35	3159.48
56	P02829	HSP82	HSP82	81.405	70899.4	71980.3	70605	60928.8	52204.8	54993.7	37937	36547.2	38166.8	29790.2	31713.3	35622.8	15196.3	19049.4	20100	18893.8	17846.3	18842.1	21393.4	19923.3	20376.9	20794.1	19612.5	21073.1	19022.4	13694.7	22881.5
57	P03965	CPA2	CPA2	123.91	34585.1	33169.6	36421.1	51608.5	52907.2	55816	74325.7	80198.8	76598.8	64073.5	70705.1	75215.3	32859.9	40277	43322.9	28899.5	28896.1	30971.8	27023.8	29789	28334.4	33513.8	31841.4	31807.6	28614.4	25974.8	41330.6
58	P22855	AMS1	AMS1	124.5	19516.8	13095.3	15829.9	15488.4	11645.1	13118	11166.5	8922.65	10788.6	7729.2	6351.5	8712.54	3061.18	3324.8	3978.02	2379.57	2170.89	2325.62	1735.13	1451.47	1905.68	1003.35	1341.07	1279.77	771.743	577.762	985.688
59	P30624	FAA1	FAA1	77.865	36192.5	34023.8	35006.5	35898.7	32288.1	33703.7	37304.4	37104.9	35880.6	32127.7	36490.7	40078.1	20890.4	26705.2	25846.3	21222.4	22821.5	20679.6	13915.1	11222	13725.7	13144.4	13060	12835.6	14365.7	13108.5	19608.4
60	P32565	RPN2	RPN2	104.23	13823.5	14191	13478.9	14152.3	13523.6	13460	14536.4	14023.7	13026.9	12855	15180.5	16426	8126.29	10810.4	10898.7	9918.83	10442.2	10347.2	9963.76	10390.9	9773.36	10406.7	10553.2	9139.1	9007.79	8313.03	11529.7
61	P04050	RPO21	RPO21	191.61	5360.97	5218.76	5695.5	6000.03	5905.01	5528.82	7789.28	8033.61	6904.08	7007.55	8274.05	9170.63	4928.86	6829.71	7111.24	6453.76	6893.69	7055.77	6856.74	7516.5	7120.2	7365.72	7367.27	7013.31	6418.24	5789.29	7441.12
62	P07264	LEU1	LEU1	85.793	40071.1	37574.4	40102.8	44419.7	43274.5	44741.8	54946.5	57345	54597.7	60261	68670	73366.9	43890.1	63863.1	62978.4	70339.8	71323.2	72708.1	76476.5	77010	77942.1	74123.3	75140.5	71444.5	65585.8	52381.2	78444.6
63	P21576	VPS1	VPS1	78.736	22293.6	21687	23342	22571.1	22010.2	21087.3	23828.1	23397	22180.4	22983	25381.5	26632.6	15090.9	19793.5	19815.1	18605.5	18933.7	19902.8	18834.8	18680.7	18972.3	16833	17832.6	16632.8	15357.4	12221.2	17134.6
64	P33327	GDH2	GDH2	124.33	16165.9	14484.3	16016.6	15352.8	15144.5	15044.5	19314.9	19712.2	18509.4	18140.3	18615.2	22706	12103.1	15280.9	16748.1	14770.3	14249.2	15707	10222.8	5020.37	10219.4	2705.63	2759.63	2568.96	2008.55	1270.47	1858.73
65	P00560	PGK1	PGK1	44.738	1.14581e+06	1.16903e+06	1.16584e+06	1.16679e+06	1.10153e+06	1.15285e+06	816001	814978	854570	702903	728989	789593	347593	445374	439122	396939	418699	412952	449648	495313	452362	461265	456060	436091	390186	300448	466365
66	P11154	PYC1	PYC1	130.1	67275.8	68220.1	68857.6	73518.8	74857.6	77048.6	94942.8	100332	92242.4	89806.9	107017	109415	61038.1	87061.2	88634.1	95699.3	98412.7	104519	107598	115001	109221	117854	117402	108650	95647.4	81835.8	108937
67	P46367	ALD4	ALD4	56.723	1.47983e+06	1.3534e+06	1.45444e+06	1.39389e+06	1.39785e+06	1.5025e+06	1.35295e+06	1.50586e+06	1.41558e+06	1.33348e+06	1.46455e+06	1.58528e+06	873297	1.13074e+06	1.21499e+06	1.17173e+06	1.11823e+06	1.14716e+06	691654	287587	668430	142463	142430	123519	93343.4	64810.5	69871.9
68	P53278	YGR130C	YGR130C	92.697	24569.8	26695.2	24981.9	25429.8	25252.5	26069.2	23115.6	23934.7	23408.5	22261.4	21913.5	22533.8	11966.8	15496.7	14679.3	13390	13630.6	13348.8	10889.8	10494.2	10918.2	10330.7	10046.6	9251.6	8743.83	6499.03	8677.58
69	P53622	COP1	COP1	135.61	13767.4	14066.4	14483	14054	13900	14176.2	16379.5	17134.9	15305.1	15327.9	19436.2	19826.2	10448.5	14327.2	13936.8	13578.4	14360.7	15543.9	14150.8	15389.7	14523.3	15018.6	14968.4	14323.2	12819.1	11037.7	16406.4
70	P00958	MES1	MES1	85.677	5099.55	5321.4	5545.95	5845	5781.66	5709.33	8167.04	9105.28	7878.23	8952.93	10041.1	10524.3	6442.36	8983.2	9069.93	9483.59	9266.27	10183.9	9638.12	10708.9	10028.9	11929	12152.9	11746.6	11793.9	9717.5	15719.1
71	P32499	NUP2	NUP2	77.88	4224.14	4562.06	4601.62	4141.37	4322.86	3883.21	5134.41	5428.69	4755.04	5128.98	5457.23	5626.43	3156.87	4944.52	4131.34	4592.76	4980.11	4454.74	4516.35	4916.85	4555.6	4935.91	4944.27	4569.24	4634.91	3876.24	5564.01
72	P38708	YHR020W	YHR020W	77.385	15672.2	15406.7	15829.9	17048.5	17030.9	18116.5	24375.3	25781.9	24645.1	26209.3	29952	32195	18473.5	26758.8	25807.3	27787.8	28366.4	28891.6	29713.4	32283.7	31618.8	35963.6	35701.7	35596.6	33538.1	28267.4	44562.3
73	P38934	BFR1	BFR1	54.639	31387.9	34767.3	33462.8	34770.4	35543.4	35943.1	46783.9	48655.5	47427.4	53120.8	57138.2	59974.8	33747.6	49455.7	46450.8	47323.4	48343.6	49019.2	51352.9	52093.6	53661.1	47627.4	48032.2	44724.3	42830	34428.9	49002.9
74	P53852		YNL247W	87.529	5477.36	5244.62	5846.35	6184.44	6462.68	6189.21	9492.05	9960.59	8778.78	10279.5	11891.2	12447.3	7555.9	10649.2	10119.5	11170.4	11620.4	11556.7	11945.3	12793.2	12492	13771.5	13432.6	13140.6	12650.4	10482.8	14707.6
75	Q06685	VIP1	VIP1	129.75	3019.44	3216.29	3053.84	2914.35	3004.51	2682.49	3525.17	3437.15	3267.74	3275.4	3947.45	4389.37	2250.61	3120.24	3113.55	3027.54	3207.88	3327.27	2965.07	3001.28	3027.06	3370.84	3377.23	3115.67	3097.88	2323.01	3516.78
76	P00925	ENO2	ENO2	46.914	778879	819346	772489	927278	841446	869203	913026	826198	856831	825321	819715	950198	431735	583263	544496	595686	614137	633071	675105	700644	678252	780650	769045	779122	750812	631643	1.01595e+06
77	P0CS90	SSC1	SSC1	70.627	155948	155840	157869	145702	144224	142082	162367	166839	155889	173185	199212	203683	119504	183909	173618	199170	205172	208869	234655	283866	239494	283593	283321	266607	238636	186373	254958
78	P13188	GLN4	GLN4	93.132	14054.7	13718.4	14488.4	13452.6	13180.5	13264.8	15990.6	16209.3	15206.6	16474.9	18649.2	19924.5	11690.2	16924.4	17105.8	18056.6	18897.4	19256.6	19633.7	21430	20532.8	22665.2	22998.9	22002.4	20457.3	17257.4	26023.9
79	P19882	HSP60	HSP60	60.751	153281	146249	150288	131186	125913	126965	146559	148239	140096	152506	171119	176652	105761	162171	150123	173888	176717	178683	201848	224022	210374	216431	215732	199213	178938	137273	188073
80	P32191	GUT2	GUT2	72.388	152023	145389	154508	132671	134631	130773	111256	115212	109043	105669	119300	123003	66548.4	97175.1	90017.7	93578.6	96012.7	91321.1	80260.5	80797.2	80848.3	65242.7	69382	62843.8	47315.2	33364	32957.9
81	P32327	PYC2	PYC2	130.17	9032.84	8812.34	8823.56	13060.7	12251.7	12209.6	15745.6	15654.9	14750.7	14464.1	15975.4	17694.8	8844.31	13399.4	12603.1	11674.4	12938.8	13167.3	12049.8	12485.2	12448.2	13692.7	12088.4	12518.6	11524.6	10434.4	13841.8
82	P38144	ISW1	ISW1	131.1	1134.83	1179.96	1204.21	1397.85	1298.51	1313.77	1899.76	2040.6	1756.29	1901.17	2264.98	2454.87	1285.13	1958.61	1824.38	1845.33	1825.63	1876.72	2056.46	1937.73	1886.07	2107.75	2146.88	1938.01	1837.21	1551.83	2228.74
83	Q03640	TCB3	TCB3	171.07	1671.67	1689.35	1675.56	1755.14	1828.34	1824.04	1963.07	1972.42	2077.07	1891.69	1939.37	2354.11	1277.54	1638.16	1485.59	1548.75	1512.83	1847.64	1592.74	1702.08	1415.26	1738.1	1629.11	1370.61	1427.42	1231.22	1657.3
84	P09440	MIS1	MIS1	106.22	4275.27	4051.17	4590.12	5182.1	5047.87	5010.88	8068.14	8513.48	7606.44	8019.19	10109.6	10024.9	6293.62	9187.38	8540.09	9723.09	10282.4	10504.1	11061.7	11917.6	11897.7	12775.2	12579.3	12486.6	12426.9	10004.2	16041.4
85	P12945	NAT1	NAT1	98.904	4565.81	4237.07	4790.14	4532.26	4769.55	4180.57	6162.39	6425.41	5502.75	6297.56	7124.97	7534.25	4203.76	5902.91	5702.37	5966.86	5984.72	6360.46	6640.26	6967.29	6740.65	6895.23	6768.99	6300.51	6294.27	5223.4	7554.67
86	P13711	POX1	POX1	84.041	25123	19093.6	24107.5	27171.9	25197.8	26195.6	19354.3	21334.6	21641.8	17171.9	16622.5	18522	11068.3	14406.7	14306.7	13588.8	13481.4	15960.6	10806.3	6320.67	11335.8	3134.64	3575.02	2329.18	1868.4	1925.44	3731.06
87	P14126	RPL3	RPL3	43.757	240877	248267	261091	267092	271571	286320	355717	372002	352134	401819	445802	474796	282206	401942	407957	432841	446106	455779	450593	491084	460345	539238	531604	522903	480326	402142	613474
88	P25694	CDC48	CDC48	91.995	86878.1	88858.2	92263.8	85706.7	85326.5	82770.5	80634.9	85128.5	82150.5	80718.5	88119.4	91537.7	49610.4	65638.5	64177.3	60622.8	60739.4	61038.4	58922.3	59191.8	59871.7	59134.7	58603.9	56275.1	51734.3	41725.8	63347.4
89	P31688	TPS2	TPS2	102.98	12399.3	12424.7	13160	14051.1	14171.4	13963.4	18069.1	18647.4	16823.3	15823	16336	17360.5	8231.39	9297.07	9665.97	6728.94	6976	7035.4	6292.75	6578.73	6496	5966.34	6249.27	5776.04	4892.54	3531.81	4628.76
90	P38764	RPN1	RPN1	109.49	20793.4	20725.3	20857.5	21798.5	19970.7	20175.5	22218.4	22801.5	21416.8	20438.6	23741.6	26402.4	13642.8	18162.1	19055.2	16067.7	16934	17664.7	16815.1	18052.5	16876.3	17733.9	17459.6	16245.7	15974.3	13304.6	18822.1
91	P47047	MTR4	MTR4	122.05	2215.59	2197.65	2354.87	2431.14	2092.12	2247.07	2927.37	3030.02	2355.53	2855.95	3159.35	3463.4	2063.68	3088.42	2836.57	2650.91	2998.16	3094.89	3037.75	3360.72	3361.19	3929.8	3786.22	3616.46	3133.09	2761.79	4470.12
92	P00359	TDH3	TDH3	35.746	1.96733e+06	2.07094e+06	1.99028e+06	2.02012e+06	1.85048e+06	1.96245e+06	1.556e+06	1.53897e+06	1.5882e+06	1.38456e+06	1.44754e+06	1.564e+06	740662	973348	907518	937944	942786	964431	997913	1.08469e+06	998538	1.12343e+06	1.1158e+06	1.08358e+06	1.01341e+06	787205	1.2784e+06
93	P04147	PAB1	PAB1	64.343	63299.8	64126	64396.6	64700.9	66799.3	67220	84265.6	85886.2	83514.2	90336.3	102591	106954	63300.8	92555.8	86118.2	92173.2	97239.9	97035.1	97876.4	105052	99757.2	108126	107804	103673	98609.1	79708.8	118089
94	P23615	SPT6	SPT6	168.29	2995.34	2770.01	3112.74	3234.19	3147.06	3240.74	4076.7	4024.94	4204.08	3615.95	4446.76	4775.66	2954.06	3441.21	3674.59	3646.44	3751.54	4228.58	3531.54	4123.59	4002.87	3800.22	4229.32	3906.13	3060.31	2746.25	4096.51
95	P39935	TIF4631	TIF4631	107.1	9442.87	9718.44	9633.77	9532.88	9690.05	9248.12	12542.3	13511.4	11558.2	14171.4	16087.7	16344	9964.58	15131.8	13366.5	14411.8	16140.5	15550.8	17669.1	18631.9	17666.8	19527.4	19864.7	18559.6	18613.8	15443.5	22026.2
96	Q12112	TY1B-NL1	TY1B-NL1	199
97	P00815	HIS4	HIS4	87.72	38187.9	37532.7	39126.7	53447.6	53754.6	56909.7	78338.4	82240.6	77944.5	78747.4	84891	91623.8	45016.9	61564	59374.4	53232.6	54267.6	56535.9	58131.1	72849.2	59832.4	84058	81429.5	81147.1	78128.5	65044.7	102523
98	P09624	LPD1	LPD1	54.009	71935.3	71968.9	75339.1	78631.6	78543.9	80118.3	92964.5	95630.4	93340.9	97345.8	105479	110112	62104.4	92045.4	86294.8	87054.1	92405.7	89723.2	89575.3	99671.9	88758.2	88576.3	91727.5	83451.9	74094.5	55658.5	73905.5
99	P20967	KGD1	KGD1	114.41	70939.6	66346	72151.4	68919.9	67946.6	70308.3	73821.8	75553	71060.7	72264.4	79989.3	87147.8	48006.7	68952.5	69854.8	68411.5	70932.8	72455.3	80250	103819	82619.9	79783.7	84578.7	73748.6	61156.8	46335	59577.8
100	P32898	CYM1	CYM1	112.18	2495.23	2071.59	2440.62	2343.71	2256.99	2149.77	3155.51	3039.35	2702.87	3304.03	3739.2	3996.42	2194.36	3102.52	3232.86	3507.6	3594.7	3775.1	4041.07	4230.14	4171.15	4192.84	4047.81	3821.88	3720.9	2957.44	4465.18
101	P40053	AIM9	AIM9	72.413	8769.46	9039.7	8592.69	8446.83	8208.76	9046.86	10097.1	9767.05	9445.23	10184.8	11150.1	11319.4	6849.72	9805.45	8872.81	9499	9788.05	9951.52	9197.78	9766.54	10529.9	9442.18	9447.54	8826.34	8347.71	6175.18	8621.08
102	P47068	BBC1	BBC1	128.29	7340.62	7366.87	7450.05	7382.14	7496.13	7090.9	7826.11	8564.59	8106.15	7289.87	7755.78	8331.08	4953.5	6141.07	5821.42	5374.86	5581.83	5441.78	5098.16	4967.29	5156.07	4733	4658.43	4214.08	4087.22	3138.6	4516.89
103	Q03104	MSC1	MSC1	59.588	111223	109766	104360	109823	102141	114291	77930.1	76385.5	81074.3	53326.2	52822.6	54263.9	15050.6	12580.1	13311.6	3648.34	3607.22	3224.34	2172.11	2193	3761.83	2291.54	2663.08	5162.94	1973.44	2782.89	3544.85
104	Q05506		YDR341C	69.524	25255.4	24138.3	24599.8	25126.3	24614.9	22363.6	26781.2	26554.2	26122.3	28056.2	29322.8	31228.9	18095.3	23011.1	23155.9	23618.7	23136.1	24708	24965.9	23914.5	23740.2	24737.8	23045.4	22499.4	20733.5	15938.4	27378.6
105	Q06440	CRN1	CRN1	72.552	11375.1	10944.1	11851	10628.1	10859	10725.1	14915.6	15409	14567.1	15419.4	17410.4	17435.3	10349.9	14121.3	13887.6	14039.6	14807.7	13501.1	13974.8	14909	14217.8	15699.4	14766.7	14684.8	13370.9	10223.3	15098.9
106	Q12496		YOL098C	118.39	3047.42	3043.37	3027	3000.11	3104.17	3084.84	3500.03	3763.07	3056.26	3089.74	4380.63	4466.86	2103.06	3029.06	3334.68	2844.67	2632.91	3237.44	2633.41	3162.1	3232.97	3212.4	3297.53	3085.04	2804.03	2386.05	3906.48
107	P00175	CYB2	CYB2	65.539	61945.6	58988.1	61588.8	70699.4	75193	77132.8	78165.9	77642	76810.7	81527.7	88950.5	95932.8	57873.3	89322.4	84223.4	94057.7	95432.5	90104.8	89839.9	76952.5	89969.6	65995.2	67116.1	60608.1	52305.3	39670.7	48773.5
108	P00931	TRP5	TRP5	76.625	38429.9	40517	41257.2	53841	51786.5	54331.9	77099.5	77745.9	76222.1	75551.2	80125.3	87102.2	45164.7	61526.4	58060.8	52468.4	53504	54839.7	49193.1	53989.8	51093.7	62255.7	60762.6	62015.7	58020.8	48278.2	74344.6
109	P05453	SUP35	SUP35	76.55	30186.4	31137.9	30894.7	28681.6	27885.2	26205.6	28642.1	29716.4	27222.6	27077.8	33539.8	35871.1	18807.5	26377.6	27209.6	26636.3	26668.6	26928.5	26888.6	28558.6	27260.5	28543.8	29135	27747.7	26847.5	21863.6	31438.4
110	P08518	RPB2	RPB2	138.75	6062.5	5638.46	6065.79	6469.88	6125.32	6503.61	7472.37	7936.6	7311.82	7139.29	8257.29	9824.86	4906.28	6805.89	7097.73	6936.79	6911.28	7218.58	6977.77	7591.1	7039.76	8131.5	7943.77	7637.8	6992.68	6108.36	9371.91
111	P11484	SSB1	SSB1	66.601	157636	160135	154949	183924	173194	175725	240435	252729	256439	274147	322244	356162	210617	317270	290686	342389	352954	354175	392007	435816	420066	467003	478396	474055	443407	375368	550218
112	P32582	CYS4	CYS4	56.021	40996.4	41344.3	40855.8	46835.7	46013.2	46460.2	54072.5	55301.8	54099.3	57783.9	63832	65254.5	39466.3	57870.8	51832	59839.3	62166.5	60891.5	62307.9	67839.2	62627.2	70528.2	69920	67790.3	65780.2	53143.2	82983
113	P33338	SLA2	SLA2	108.91	6549.54	6526.32	6567.19	6894.32	6802.83	5681.74	7559.88	8190.76	7521.37	6676.08	9000.84	9099.59	4778.06	6802.37	6122.98	6175.08	7195.58	6579.95	6264.45	7017.76	6686.94	7292.69	6730.42	6140.85	6242.9	5112.76	6950.13
114	P37012	PGM2	PGM2	63.088	59392.1	56763.8	57480.6	53352.2	55695.1	56470.4	41155.6	38782.1	38107.9	31645.5	31088.5	31997	14086	15245.8	15765.9	7937.69	7427.67	7140.69	5436.49	6630.12	5369.25	6372.09	6562.01	5942.53	4505.92	2983.35	4067.97
115	P38205	NCL1	NCL1	77.878	10748.1	10384.9	10589.3	10974.4	11250.6	10722.5	13465.8	13898.9	13455.2	13895.9	16017.8	16456.8	9197.4	13709.7	12999	13247.7	14417.1	14304.6	13782.8	14020.9	13991.6	14605.5	14162.5	13486.3	13070.2	10468.5	15732.9
116	P38968	SEC31	SEC31	138.72	18601.6	18269.6	19341.6	17947.1	17095.3	17565.9	17977.7	19229.5	18879.9	18163.7	20746.9	22902.6	12567.4	16984.9	16796.5	16894.3	17871.1	18209.7	16949.7	19440.4	17636.1	20233.1	20100.1	19182.1	17275.6	15479.3	21891.9
117	P40150	SSB2	SSB2	66.594	3672.44	3556.67	3782.9	4239.04	4300.17	4030.02	5610.68	5642.52	5331.35	6105.56	7436.11	7363.72	4387.26	6520.88	6143.28	7458.92	7546.04	7348.49	7667.53	8719.14	7983.94	9275.71	9042.73	8745.05	8208.33	6803.78	10020.9
118	P41810	SEC26	SEC26	109.02	6071.47	5804.62	5968.53	6111.8	6007.52	6242.7	7631.39	7571.39	7205.65	7165.12	8654.67	9260.75	4585.53	6385.43	6684.52	5924.81	6486.01	6349.23	5739.15	6375.39	6307.99	6172.2	6120.79	5734.38	5409.91	4573.05	6724.09
119	P54115	ALD6	ALD6	54.414	210496	197268	212747	264714	277581	279750	423471	431263	405676	486479	629490	680097	351963	493023	506380	490243	495894	450273	467650	364986	482743	294252	295469	284154	263566	210609	323053
120	Q02892	NOG1	NOG1	74.409	4765.57	4826.08	5004.61	5978.8	6421.58	6403	10229.3	11353.7	9423.51	11927.4	14400	14617.7	9457	13800.5	13194.3	14831.6	14742.7	15601.2	14761.2	17183.1	16202.6	19314.5	18811.6	18963.2	17162	15081	23149.5
121	P00358	TDH2	TDH2	35.846	132978	134125	141716	128616	132722	141815	97903.5	90064.8	97498.4	77440.2	68024.4	66251	31510	37857.5	38089.5	31532.2	33175.7	32053	46080.3	56597.8	48310	61861.4	58589.9	60129.6	47452.2	47349.7	74838.6
122	P00817	IPP1	IPP1	32.299	157809	160184	162088	173218	170286	176794	191547	206572	196447	204627	223458	222544	125243	188376	179376	181410	189413	193376	188617	208365	192551	214749	213531	198789	184889	145835	210264
123	P04806	HXK1	HXK1	53.738	452935	450639	458710	312724	303053	313552	188597	182607	177417	177268	186552	198328	104553	143581	131310	142582	148017	137519	145463	151711	150028	137838	143872	133488	122112	90531.6	125246
124	P06103	PRT1	PRT1	88.129	17900.8	17441.5	17365.1	19074.8	19341.3	19731.9	25434.3	26663.5	24388.8	27738.7	31027.7	31947.9	19663	28613.1	26263.5	29622.3	30341.7	30325.2	30740	33691.2	32334.2	34187	34631.8	32691.3	31046	24268.8	37773.6
125	P22138	RPA135	RPA135	135.74	4032.79	4307.23	4314.42	4575.89	4856.06	4776.65	6238.51	6581.61	5862.56	6381.52	7362.99	7823.93	4285.13	6060.6	6599.5	5804.77	6572.34	7153.52	6403.21	7352.46	7043.96	7378.73	7674.3	7207.86	6944.4	6199.66	9633.63
126	P24276	SSD1	SSD1	139.95	4396.2	3734.62	4125.59	3962.32	3893.89	3810.2	4255.8	4463.61	3948.24	4093.39	4390.44	4769.75	2387.72	3204.41	3355.38	2857.24	2987.99	2887.58	2791.64	3123.74	2948.44	3043.88	3091.58	3310.34	2641.28	2226.01	3255.41
127	P32528	DUR1,2	DUR1,2	201.83	190.231	168.029											112.738	123.054
128	P32558	SPT16	SPT16	118.63	8900.08	9054.79	8957.35	9993.66	9520.56	9344.77	10949.3	11398.8	10737.4	10846.5	12088.7	13827.3	7347.61	9535.12	9800.79	9142.62	9480.73	10155.1	9667.28	10068.3	9932.8	10272.4	9640.15	8836.29	8224.8	7257.4	10468.6
129	P40413	CCT5	CCT5	61.913	17404.9	16963.7	17163.8	17848.6	17863.5	17755.2	21753.5	22982.2	20270.9	23127.7	25288.4	27425.6	14889.4	21606.4	21110.9	22065.3	22704.7	22689.7	21978.7	22025.3	22949.5	23290.7	23373.6	22184.2	21337.6	17370.6	26252.9
130	P42945	UTP10	UTP10	200.08	338.144	347.818	343.199	424.376	379.773	420.201	483.181	515.972	533.317	495.572		724.715	364.485	487.782		543.01	128.752	586.494	546.327	553.738	595.564	580.201	581.887	585.661	578.857	541.311	636.392
131	P53978	HEF3	HEF3	115.87	4456.69	3643.13	3504.23	4941.31	4172.41	3250.16	2018.83	2018.86	3322.65	1540.95	1480.51	1491.96	676.659
132	Q08179	MDM38	MDM38	65.004	7720.88	8001.87	7844.71	9426.74	8890.41	8860.9	12717.1	12816.1	11277.6	12188.7	13978.9	14461.8	8302.64	11213.4	11014.7	10957	11883.4	12180.9	12361	12111.9	11851.1	11490.7	12266.9	10980.3	10875	8843.87	12356.6
133	Q12460	NOP56	NOP56	56.863	34185.4	33450.1	33913.1	35398.9	34071.6	33899.7	44529.4	45117.4	42941.6	48778.8	50020.2	55663	34094.7	48871.3	46041.3	52147.1	52391.2	54635.4	55966.6	56911.6	56755	62687.7	59993.3	59776	56462.6	45521.8	72691.3
134	P02994	TEF1	TEF1	50.032	1.09711e+06	1.08127e+06	1.14997e+06	1.09937e+06	1.08732e+06	1.10025e+06	1.33683e+06	1.40129e+06	1.30541e+06	1.4137e+06	1.55708e+06	1.60905e+06	928366	1.36324e+06	1.2994e+06	1.42586e+06	1.47653e+06	1.47586e+06	1.49997e+06	1.54229e+06	1.50503e+06	1.57971e+06	1.54183e+06	1.46185e+06	1.39803e+06	1.10444e+06	1.64644e+06
135	P09435	SSA3	SSA3	70.546	120328	130218	126633	131135	96791.8	124294	63517	51807.5	66428.1	35469.8	32224.7	38879.9	6551.27	3207.88	4275.84	971.15	640.382	1383.46	818.633	731.792	1207.2	854.906	1638.66	1224.68	491.036	558.599	1104.07
136	P14907	NSP1	NSP1	86.515	5560.17	5473.31	5488.77	5938.04	5354.49	5333.15	6306.7	6593.15	6118.4	6661.75	7104.96	7354.3	4349.75	6190.81	5958.22	5743.38	6071.2	6419.85	5466.76	5951.86	5809.41	6010.15	5555.21	5400.26	5492.15	4051.62	6154.77
137	P25582	SPB1	SPB1	96.484	1145.18	1157.95	1230.02	1192.34	1204.24	1121.9	1772.09	1708.45	1392.97	1765.89	1924.42	1975.28	1182.53	1642.06	1753.76	1915.06	1816.66	1908.64	2234.15	2126.21	2200.34	2410.38	2200.62	2308.76	2172.88	2001.77	2868.63
138	P37291	SHM2	SHM2	52.218	137996	135486	143649	167768	166070	161090	219993	226133	213632	236859	263877	293767	162070	240006	229488	249495	255051	252616	264342	304888	276494	345355	337861	333814	321131	273663	429291
139	P38009	ADE17	ADE17	65.262	57726.7	56174	57565.4	73077.5	78636.3	71885.6	103562	107231	98055.2	113955	134722	133947	79862.1	118273	109246	121684	128268	131948	133491	156641	133984	158869	158887	153299	143489	116544	176897
140	P39533	ACO2	ACO2	86.582	13918	12580.9	14049.8	18341.2	18917.4	19325.1	27674.6	29421.1	26933	29259.9	33197.5	33300.5	19773.7	28874.1	26987.6	29457.9	29653.8	29835.7	28210.9	33037	29310.3	37908.9	37715.2	37187	34773.3	29943.5	48629.3
141	P39683	NPT1	NPT1	49.018	8935.83	9022.5	9458.18	8786.46	8973.2	9056.2	10275.1	10802	10788.2	10883	12045.9	12555.6	7086.02	9951.78	9690.35	10020.8	9621.06	10185.2	9139.31	10482.2	9952.88	10940.8	10731.1	10641.6	10412.3	7926.95	12249.8
142	P39744	NOC2	NOC2	81.6	2136.01	2099.01	2125.48	2438.81	2590.28	2393.89	3533.24	3330.19	2977.26	2956.25	3953.01	3805.53	2109.16	2910.27	3036.79	3054.15	3235.67	3176.32	3151.86	3383.98	3521.85	3089.83	3355.84	2548.08	2806.27	2514.8	3480.06
143	P53914	KRE33	KRE33	119.35	3722.35	3591.64	3609.57	4091.34	4109.96	3676.35	4954.79	5270.68	4389.62	4754.07	5894.77	6229.16	3469.24	4790.17	4959.76	4798.05	4695.02	5117.5	5098.14	5106.4	4498.18	5826.27	5544.97	5415.34	5223.67	4929.5	6601.94
144	P54114	ALD3	ALD3	55.385	20812.2	20352.9	19580.9	17180.8	17131	19846.1	11481.2	10630.1	12106.4	7380.56	7146.2	8522.39	2430.33	1935.57	1943.59	1181.55	1555.12	1874.11	870.431	2705.58	1255.47	2493.84	1578	1458.23	3427.67	1329.88	2694.49
145	Q01574	ACS1	ACS1	79.14	296430	286079	301747	273442	273096	272268	213121	212733	223115	182023	196559	210273	109874	139448	140903	106005	112078	109317	55474.7	11197.7	56770.3	3438.7	3230.8	5757.2	2357.32	1697.75	8009.25
146	P00360	TDH1	TDH1	35.75	210832	191176	188979	272538	231021	225878	181997	162295	165932	141350	124521	135990	46054.3	40540.5	41925.9	20860.6	19005.4	18576.4	19357.8	16304.4	17987.6	13814.6	13906.1	11768.8	8716.82	5261.89	7056.8
147	P06169	PDC1	PDC1	61.495	408816	411112	413290	403450	386121	390080	352621	342241	351510	306047	315688	368537	169655	217714	212162	212306	207557	225355	246852	275048	251647	327735	312723	335003	340326	298769	597113
148	P11412	ZWF1	ZWF1	57.521	47892.5	48159.2	46090.9	46433.8	46212.7	47076.6	52267.6	54979.2	48904	52552.3	56394.8	59735.8	32644.5	47569	46911.6	45663.2	47299.1	45870.3	48065.3	52415.6	50194.7	56020	55933.8	55000.6	51212.2	41966.2	66673.6
149	P14540	FBA1	FBA1	39.62	862079	897318	894785	969648	928152	970510	925041	925823	917552	892675	990738	1.05178e+06	509062	721439	709399	708872	735797	705229	686824	666454	700380	645109	642966	617612	562876	456862	667447
150	P15625	FRS2	FRS2	57.511	17815.6	17640.3	18095.8	18125.1	18940.1	18515.3	25014.2	26438.3	25485	28493.4	32744.8	32425.5	19958.2	29210.7	27195.4	30875.5	30897.6	31857.6	31525.4	33199.8	32546.6	36122.2	33920.2	34105	30749.3	25384.8	39160.1
151	P16120	THR4	THR4	57.474	42603.8	42104.6	43656.5	48697.6	47086.3	47671.9	60331.1	63039.6	61967.7	62565.5	67953.4	74110.3	39525.9	54576	53676.4	51978.3	53650.9	55375.4	53868.9	53096	52528.8	53241.6	53769.8	51951.1	49387.5	38025.7	56142.6
152	P22202	SSA4	SSA4	69.65	90255	91983.6	88796.2	84861.5	73339.2	81914.8	41419.8	42251.7	41670.1	29669.8	27101.5	28601.5	7621.78	6042.03	6495.14	2714.64	3196.16	3715.37	2763.89	2378.89	3178.59	3512.35	3226.23	3428.89	2402.81	2195.61	3009.36
153	P25375	PRD1	PRD1	81.933	6420.91	6698.62	6905.27	7363.12	6591.03	7233.74	8338.3	8336.84	8429.24	7910.19	8764.11	9445.85	5096.12	7127.74	8123.69	7142.46	7452.97	7743.44	7533.74	8141.2	7878.71	9169.37	8836.74	8689.12	8315.31	6682.06	10080.9
154	P29453	RPL8B	RPL8B	28.111	204361	201206	202935	207501	214924	210049	279070	279143	280507	314955	342806	359287	211077	316246	287890	331686	340684	351048	340031	369211	348942	411512	410020	408720	382955	320210	487264
155	P30822	CRM1	CRM1	124.1	3325.53	3558.87	3361.37	3194.83	3594.34	3363.51	3441.17	4111.43	3393.38	3212.16	4423.99	4287.05	2077.06	2776.91	2631.41	2528.3	2571.4	2699.98	2553.7	3097.24	2697.28	2533.94	2657.1	2509.95	2355.66	2127.23	2668.08
156	P33734	HIS7	HIS7	61.067	11768.7	11481.8	11897.3	13723.5	14201	14850.2	21720.3	22816.1	21403.9	22751.5	24112.3	25496.9	13733	19780.5	18532.3	17363.7	18795.3	18587.3	17790.3	18015.4	18216	18237.2	18512.4	17839.3	17108.8	13993.4	22332.6
157	P38853	KEL1	KEL1	131.09	1446.93	1398.91	1715.09	1377.37	1329.59	1297.64	1429.75	1403.61	1459.89	1368.42	1937.34	1621.97	829.768	1332.59	1334.55	1247.42	1383.73	1180.26	1178.21	1180.02	1538.49	1737.93	1185.01	1403.52	914.181	944.271	1161.75
158	P39986	SPF1	SPF1	135.27	3206.85	3160.31	3310.62	3865.21	3790.52	3664.21	5564.99	6072.62	5054.15	5188.94	7009.21	7199.51	3876.51	4907.69	5316.85	4817.48	5345.51	5694.12	4989.96	5564.51	5289.56	5417.02	5737.48	4988.97	4377.02	4694.32	5589.54
159	P40010	NUG1	NUG1	57.708	4614	4607.92	4811.93	5445.75	5780.49	5228.85	8298.88	8722.32	7635.67	8876.72	10341.1	10141.4	6577.88	9707.39	9146.09	9308.26	10192.4	10062.3	9975.29	9809.3	9938.62	10220.4	10189.7	9665.38	9543.07	8310.81	11790.9
160	P40069	KAP123	KAP123	122.6	16833.5	17117.5	17760.7	20389.3	19556.7	20228.2	27361.4	29047	26698.1	26971.3	34193.8	36584.1	19199.2	26548.8	28462.9	26124.4	28809	30312.5	28472.9	33863.9	29839	34469.9	34358.2	32316.5	28676	26950.6	36367.3
161	P40215	NDE1	NDE1	62.773	21002.7	19977.3	19770.9	25204	23779.9	21952.2	31342.2	31594.6	28590.4	29419.1	36926.5	38648.2	23817.1	32288.4	34819	32298.6	33794.4	36638.6	37880.7	38632.5	37192.7	37120.6	37226.3	35447.1	31746.1	25764	41263
162	P49095	GCV2	GCV2	114.45	6368.21	5946.51	6947.7	8945.22	9871.58	10940	17398.5	18340.9	16650	18161.4	20777.3	23075.7	11851	16376.8	16766.7	15825.1	16474.7	17074.7	15097	14270.1	15556.1	15102.7	14685.5	14688.7	13030.1	11891	17819.3
163	P49367	LYS4	LYS4	75.15	20464.1	19882.8	20974.5	23246.1	24639.7	24100.6	31641	31733.2	29464.9	30263	33314.5	35027.7	20483.4	28863.8	28151.6	28375.5	29569.2	28899.9	28989.8	30726	29268.5	32449.3	32040.6	31998.9	29713.5	24305.2	38445.2
164	P80210	ADE12	ADE12	48.279	34382.4	33613.3	34441.5	40618.8	43425.3	41381.8	60044.2	60903.1	57235	65365.1	72145.9	78798.2	45949.6	69609.1	64158.2	75036.6	76442.8	75113.8	79290.6	85506.7	84032.8	87434.1	86200.5	84012	75808.5	60479.3	93280.1
165	Q01217	ARG5,6	ARG5,6	94.868	23127.7	23317	23744.7	43833.5	44110.1	47771.4	75101	72828.4	71664.5	69320.1	72978.6	78138.6	36774.1	47615.3	46153.7	39201.8	42003.7	41104	38450.4	38783.8	39190.1	40508.8	42228.8	42457.4	38234.6	31169	49741.6
166	Q12451	OSH2	OSH2	145.79	1333.08	1294.82	1604.66	1565.49	2029.55	1613.14	1535.8	1458.89	1547.13	1832	1843.3	1270.37	906.012	1281.3	985.028	912.644	1301.69	1167.66	939.627	1323.62	1237.33	1163.82	1333.5	945.425	981.486	931.028	1037.88
167	Q12754	RRP12	RRP12	137.51	1365.71	1411.76	1575.79	1783.72	1846.96	1821.55	2405.86	2428.88	2229.24	2340.22	2767.28	3223.05	1921.05	2715.76	1814.11	2317.68	2994.95	2698.53	2483.14	2937.74	2702.82	2972.82	2858.29	2588.93	2355.16	2276.01	3075.75
168	P00924	ENO1	ENO1	46.816	923524	1.03655e+06	960067	970868	937971	985044	651296	619268	632548	473785	468612	509792	161814	169660	158538	89106.7	91703.9	82068.1	94954.1	109993	96264.9	110263	111446	104638	90754.5	68359.6	100629
169	P05030	PMA1	PMA1	99.618	137059	139041	137226	192144	168573	172428	224242	232835	204147	180117	240099	238801	113297	143204	150408	127233	131034	138975	139018	197056	143844	206776	212495	192664	177123	172486	224616
170	P12385	SUP45	SUP45	49.005	12646.4	13281.1	13251.1	12305.5	12961.8	12607.6	15909.1	15768.9	15372.6	17112.2	18969.9	19816.5	12047.9	17006.3	16503.6	17651.2	18734.9	18729.4	17779.2	18662.7	18523.5	19446.9	19568.9	18761.9	17248.2	14318.3	20580.1
171	P15424	MSS116	MSS116	76.268	7534.49	7186.24	7966.97	8090.73	8211.37	8384.63	13891	14120.5	12369.8	15801.9	18860	20595.8	12728.4	19127.8	17662.6	22209.6	21427.8	21565.8	26545.8	29265	26786.2	32030.1	31155.4	29190.1	27313.4	22252.7	33211.4
172	P17076	RPL8A	RPL8A	28.124	32433.1	31867.6	32145.3	40200.8	42939.4	43278.6	53475.5	57160.6	55739.8	65888.9	68473.3	72731.1	41964.1	66287.1	59561.7	65939.6	71261.9	70809.5	70435.4	76797	68684.5	76873.9	75679.7	75052	67882.5	56539.5	82083.1
173	P17967	PDI1	PDI1	58.226	71109.2	72594.4	75517.7	74439	73741	76951.5	87435.6	90847.1	89103.5	89882.9	97803.4	98840.1	53277.3	73873.5	73136.9	68936.8	72168.6	70005.7	66104.6	67351.8	68733.1	69847	69016.7	67665.7	63533	50789.5	78274.9
174	P27692	SPT5	SPT5	115.65	4048.24	3743.43	3900.11	4164.72	3957.91	3809.68	5082.73	5317.9	4867.43	5206.84	6079.08	6253.04	3582.74	4893.63	5043.18	5294.34	5570.95	5125.41	5148.82	5497.94	5035.27	6066.87	6575.46	5870.4	5482.21	4670.77	6887.84
175	P32316	ACH1	ACH1	58.711	89102.4	87469.2	88931.8	107306	106947	111142	120608	122949	124981	123318	134322	143743	85879.8	129205	124393	139045	146645	146979	151743	174145	159424	127570	131924	118265	89323.2	64719.8	76843.9
176	P32481	GCD11	GCD11	57.865	16005.1	15634.6	16290.1	16925.1	16455.4	18003.8	23274.4	22612.4	22340.5	25134.3	29267.1	29907.4	18421.2	26956.8	25862.3	28773	29777.2	30357.1	31175.9	31205.4	31899.3	33219.3	32042.7	32035.3	29554.2	24071.1	36216.7
177	P34216	EDE1	EDE1	150.78	8049.45	7588.35	8448.62	8181.09	7944.89	8267.49	9526.09	9886.76	8794.87	8788.13	10041.7	10578.2	6003.44	8215.21	8454.51	8151.13	8453.27	8757.9	7952.8	8493.91	8128.23	8098.63	8484.74	7747.68	7059.39	5764.04	8432.08
178	P38811	TRA1	TRA1	433.17	237.802			225.036	179.125		348.055	306.495		275.571	123.17		174.46	264.836			217.448		198.449				309.86		189.764
179	P39522	ILV3	ILV3	62.86	51393.1	52784.4	54206	63029.9	64024.2	65208.7	89340.5	92262.9	86159.5	93578	102796	109753	58900.5	84941.1	81238.7	81238.9	83447	78061.1	75975.5	87962.9	79207.2	100690	98765	95368	93594.5	80439.5	116231
180	P43593	UBP6	UBP6	57.11	9940.37	10666.2	10644.5	10741.2	9684.32	10852.1	11224.6	11525.6	10713.5	11030.1	11405.9	12517.2	6771.67	8865.4	8475.96	7935.38	8382.17	8212.44	7622.36	7708.7	7790.55	7404.65	7450.25	6757.72	6677.56	4990.56	7423.62
181	P47035	NET1	NET1	128.53	1162.09	1304.94	1116.42	1380.35	1242.69	1318.3	1692.92	1901.75	1603.02	1827.81	2001.96	2165.03	1272.04	1615.8	1790.75	1606.8	1729.48	1859.83	1567.44	1797.81	1642.83	2041.01	1882.3	1787.57	1600.44	1334.32	1972.63
182	P54861	DNM1	DNM1	84.971	8135.6	7328.24	7741.28	8007.64	7925.28	7465.51	11390.2	11482.4	10458.8	12367.5	12870.7	14229.4	8655.89	12808.7	12591	13670.1	14217.3	14518.7	16188.7	17054.5	15742	16525.3	15732.1	15900.7	13230.5	9476.35	13752.8
183	Q01163	RSM23	RSM23	50.866	2899.72	2900.38	2955.91	3377.89	3789.72	3231.85	6185.97	6345.96	5845.1	6743.44	7635.35	7473.06	4662.35	6796.8	6111.79	6967.69	7773.43	7181.43	8079.69	9068.38	7803.18	9840.42	9466.04	8811.28	8597.61	6743.92	9558.19
184	Q08208	NOP12	NOP12	51.941	2377.81	2321.05	2312.55	2820.16	2837.73	2656.01	3865.94	4022.57	3575.35	4454.34	4834.75	4790.77	3098.35	4603.35	4197.74	4849.69	4986.72	4794.89	4827.01	4996.94	4821.13	5236.4	4997.55	4938.46	4845.15	4022.2	5908.68
185	Q08965	BMS1	BMS1	135.57	1451.32	1141.28	1238.21	1537.98	1499.02	1277.95	2082.73	2227.54	1762.68	2192.42	2549.52	2804.68	1663.86	2469	2298.53	2510.45	2721.28	2958.86	2621.87	3190.83	2749.82	3329.95	3107.98	3357.88	3217.36	2925.69	3553.08
186	P04051	RPO31	RPO31	162.3	553.61	597.321	595.818	625.056	600.09	548.63	784.844	806.903	734.719	918.413	988.337	1079.71	577.795	777.726	796.824	793.08	722.802	907.026	1015.47	935.254	981.368	917.724	959.789	867.225	745.571	779.578	1320.98
187	P06101	CDC37	CDC37	58.384	26007.6	25880.3	27116.4	22928.3	22899.4	23981.7	20444.4	20523.1	19991.9	20023.9	19723	22335.3	12132.5	16606.3	15423.7	15234	15126.8	14516.7	13982.8	13599.7	14198.5	13529.6	13936.8	13439.9	11423	9149.18	13526.2
188	P15624	FRS1	FRS1	67.364	20197.2	19338.6	20734.2	19907	20405.7	21303	28367.6	28837.4	27366.3	30214.3	32758.4	35243	21350.9	30481	30440.2	34258.7	33025.3	33731.5	34189.4	35355.4	34286	38171.7	38435.3	37006.7	34085.1	27268.7	43015.9
189	P15891	ABP1	ABP1	65.575	17444.8	18825.1	19340.1	19831.1	18419.4	19041.8	22561.5	22709.2	20904.1	22665.3	25763.7	24987.7	15454.5	22601.3	20267.3	21764.5	23331.9	21837	19934.8	21906.4	20619.2	21136.4	21374.2	18835.7	17498.7	13955.5	18099.9
190	P21954	IDP1	IDP1	48.19	37221.8	36002	37793.2	36355.1	37855.5	39524.4	49250.2	50219.9	47966.6	54205.5	58076.6	61237.9	36173.6	54394.7	50706.3	54309	57078	58251.6	57986.6	63949.3	60026.1	63466.9	63021.7	60262.7	55725	43677	66942.1
191	P25039	MEF1	MEF1	84.573	4454.21	4039.54	4459.32	4427.27	4451.1	4403.32	8249.77	8447.61	7734.8	8867.49	9888.43	10896.9	6504.23	9454.47	9515.82	11286	11290.2	11878.8	12662.2	12675.4	12779.7	13777.3	13057.9	12820.1	11092.5	9534.34	14015.8
192	P32266	MGM1	MGM1	99.177	1671.75	1640.55	1715.14	1729.32	1818.11	1555.86	2007.99	1828.87	1903.78	2072.97	2334.58	2280.48	1396.58	1837.74	2117.93	2026.97	2057.63	2007.77	2199.8	2769.2	2267.63	2424.47	2512.46	2434.89	2484.23	1828.38	2413.92
193	P32597	STH1	STH1	156.74	1264.29	983.501	1078.19	1163.47	1088.25	1094.05	1462.62	1336.65	1478.08	1509.22	1518.43	1962.28	1018.18	1307.62	1429.64	1472.23	1596.86	1686.4	1558.86	1785.28	1494.07	1596.87	1572.6	1530.72	1350.21	1129.64	1644.27
194	P32796-2:P32796	CAT2	CAT2	74.69	23400.3	24309.8	23596.5	24417.1	22163.2	23586	19712.3	20031.4	19011.7	18305.9	19662.5	19911.1	11219.5	15036.6	14680.8	13435.3	14490.8	13779.9	10264.8	5671.44	10221	3044.47	2696.06	3380.88	1812.15	1575.08	2224.3
195	P32891	DLD1	DLD1	65.292	22005.8	21853.4	21958.4	23184.4	23522.7	23396.5	30568.2	33276.9	29948.5	32662.4	37583.3	40870.8	25721.4	37424.7	35383.6	40008.8	39975.7	43512.3	44287.2	44139.7	47596.7	38682	40087.9	38161.5	33138.1	25370.1	35535.7
196	P36008	TEF4	TEF4	46.52	49115.8	46660.1	48370.5	53691.7	55547.7	55102.9	83592.7	84746.5	78845.1	91631.9	106875	110278	65569	98502.6	95466.6	109186	109155	111759	118750	128468	117948	136258	134030	128871	123485	98844	150957
197	P38219	OLA1	OLA1	44.174	117100	119486	118586	98623.5	94956.4	94712.2	73881.2	75779.2	73550.3	73955.7	81295.1	84215.2	45843.3	72010.2	68405	73489.1	76189.8	75982.4	77389.7	84529.1	80923.8	93019.5	92887	91703.5	85037	70966.5	110876
198	P38687	SRP68	SRP68	69.005	4324.06	4213.07	4651.67	4255.92	4671.92	4138.33	5895.27	5920.06	5930.2	5724.6	6272.2	7120.56	3702.64	5342.73	5182.34	5358.32	4767.18	5863.44	5424.45	5263.93	5860.67	5204.54	4977.33	4771.02	4461.46	4021.03	5522.43
199	P38720	GND1	GND1	53.543	132618	130872	141646	140279	164327	135495	191711	195348	184092	198492	217494	239230	139333	206199	196910	219139	224106	227469	229696	221637	236359	175702	166945	173880	164951	132190	233353
200	P38788	SSZ1	SSZ1	58.237	37152.1	35352.8	36298.4	37658.6	39271.2	37518.9	51659.8	52726.6	49269.3	57923.8	63380.3	66083.4	39299.4	58208.5	54779.7	58395.6	61868.8	61003.3	60708	62148.7	60486	66966.4	65117	63323.4	59199.7	48461	73436
201	P38999	LYS9	LYS9	48.917	62092.8	57187.2	58985	81055.9	76035.8	74621.3	103478	103086	97547.5	108937	122730	132918	76476.5	111441	100024	111818	117963	121089	114538	113871	118710	109977	109667	105765	97206.3	80167.9	122073
202	P40563	AIM21	AIM21	74.762	1925.31	1716.87	1470.57	1567.13	1357.01	938.53	1535.02	1570.41	1536.79	1779.63	2014.79	1880	1412.46	1841.14	1505.43	1876.83	1516.96	1892.87	1768.4	1688.57	1563.93	1742.11	1525	1267.09	1476.55	1049.41	1254
203	P41811	SEC27	SEC27	99.444	11220.9	10610.5	11550.3	11976.7	11650.4	11908.9	14382.5	15544.6	14059.7	14130.3	15731.9	18597.5	9895.64	13785.5	14152.6	14203.1	14400.8	14060.8	12832.7	15522.1	13938.4	17021.7	16211.3	15082.8	13189.8	10908.8	17235.9
204	P53312	LSC2	LSC2	46.9	52187	52446.2	54134.3	58153.7	58820	58271.1	67644.4	69214.7	67648.2	72500.5	77370.9	81964.6	48397.8	69591.4	67218.4	73783.1	72781.1	73629.4	65678.8	66904.4	69528.1	56194.4	56843.8	51545.6	43569.7	32626.5	41658.8
205	Q08818	MSC6	MSC6	79.946	1860.17	2059.64	1965.34	2018.85	2563.66	2348.76	3422.47	3216.43	3254.59	3407.59	4919.93	4637.6	2682.87	3788.52	4049.46	3756.69	4392.95	4634.69	5080.63	5790.5	5377.44	5663.5	5515.53	5540.9	5095.02	4113.11	5410.21
206	Q12018	CDC53	CDC53	93.943	2513.59	3177.61	3155.44	2953.83	2654.92	2621.35	2978.3	2950.36	2721.19	2708.97	2951.03	3609.68	1593.13	2221.68	2140.57	1935.6	2050.57	2101.43	1895.52	2136.87	2198.47	2246.01	2172.04	1876.7	1929.34	1684.3	2632.16
207	Q12176	MAK21	MAK21	116.68	881.588	910.402	1249.37	1074.29	1222.06	1231.5	1621.54	1638.99	1433.13	1504.27	1838.46	1919.64	1081.41	1458.95	1376.92	1454.35	1528.11	1705.77	1428.96	1592.5	1698.26	1725.58	1574.49	1452.66	1304.14	1288.52	2012.91
208	Q12466	TCB1	TCB1	133.57	3027.77	2795.77	3155.87	3116.57	3086.81	2967.48	3349.33	3375.95	2869.98	2451.73	3892.92	3784.72	1819.85	2553.2	2115.71	2088.4	2436.26	2585.76	2305.93	2404.3	2401.14	2626.96	2388.25	2053.37	1703.1	1704.15	2131.89
209	P04802	DPS1	DPS1	63.515	77645.6	73938.2	76361.2	69866.1	69315.6	71366.8	80637.5	80084.4	78003.1	78045.2	80843.5	88795.6	47535	66269.6	64317.4	59143.6	60735.1	62218.4	61934.2	61310.5	61868.7	64442.7	63541.2	61883.2	57570.4	45197.8	71378.3
210	P10869	HOM3	HOM3	58.109	29714	29683.1	29863.8	37119.7	35945.4	36447.3	40230.2	38943.4	37999.9	35954.6	36437.3	39871.5	20173.1	24836.6	25085.7	23403	23538.8	25541.5	30228.1	34613.8	29066.8	40536.6	42431.5	40268	40884.5	32743	50997
211	P15180	KRS1	KRS1	67.958	39129.1	37980.6	39969.5	42779.9	45518	45051.2	54120.1	57136.3	54072	57664.4	62639.5	66225	37858.8	54329.1	51759.1	52641.8	53197.2	55549.8	55829.4	58157.9	59518	63179.7	60564.8	61373.8	57122.7	47350.1	75004.5
212	P16547	OM45	OM45	44.58	164383	158563	161125	164875	179739	175272	142367	139310	144362	121904	117431	123908	55300.2	67697.3	63783.9	40357	40089.7	39011.8	29979.8	30080.2	31708.8	19627.9	20275	18638.1	12921.2	8695.42	11571
213	P16862	PFK2	PFK2	104.62	59087	60658.8	62266	59894.8	58359.6	61656.7	60057.6	61076.2	59106.5	57941.7	63980.4	71790.4	38335.2	53121.9	52757.6	55020.1	53340.5	56233.5	58589.5	64063.7	58469.7	64436.1	64368.6	61168.2	55124.2	46086.5	69124.9
214	P18759	SEC18	SEC18	84.055	6249.26	6180.56	5572.21	5597.9	5623.52	5848.5	7704.36	8579.45	7760.28	8667.28	10022.2	9860.36	5662.53	8032.81	8480.01	8528.01	8617.05	8692.56	8841.96	8993.94	9366.54	8901.29	9840	8928.68	8001.35	6509.18	9549.46
215	P19358	SAM2	SAM2	42.255	219595	207889	220572	206141	223692	211516	245036	255461	249454	280693	323349	334907	195757	286513	286095	328696	342677	318839	348138	380840	365555	382821	376418	364989	336410	275517	410035
216	P21538	REB1	REB1	91.873	3236.92	3248.04	3010.73	3576.58	3930.24	3822.68	5764.89	5894.35	5350.66	6170.24	7023.61	6755.1	3954.78	5846.91	5631.47	5765.68	6333.33	5698.53	5335.07	5607.52	5264.66	5393.52	5634.09	5129.03	5405.46	4084.4	5476.93
217	P22276	RET1	RET1	129.46	829.21	809.231	919.727	883.514	1034.31	839.754	1170.76	896.485	1085.27	1139.62	1634.96	1665.5	911.861	1247.77	1287.28	1212.59	1157.24	1385.19	1531.85	1474.51	1326.9	1336.43	1501.81	1418.55	1401.42	1153.22	1756.16
218	P25655	CDC39	CDC39	240.28	1134.2	1233.66	1160.19	1380.54	1492.48	1329.85	1698.97	1614.95	1522.27	1621.02	2036.4	2071.89	1146.1	1422.2	1668.1	1415.68	1263.55	1488.59	1510.89	1519.31	1487.16	1374.8	1460.29	1328.56	1202.25	1021.47	1299.46
219	P28240	ICL1	ICL1	62.408	29259.9	29275.3	29616.9	42745.3	46755.1	45535.8	52915.7	54898.7	55071.8	60396.9	59762	67446.2	38588.7	51502	51727.7	37230.5	36617.4	37041.5	32597.7	35282.6	34142.5	17294.8	18203.2	16326.2	8849.92	6816.64	7416.64
220	P28274	URA7	URA7	64.71	6011.03	5852.44	6146.39	6895.21	7011.52	6755.38	9234.58	9674.78	8865.65	10355.6	11010	12043.6	6996.63	10161.8	9459.78	10473.8	10542	11053.9	11286.4	12171.4	11758.6	13752.6	12716.2	12939.8	12190.7	10089	16826.9
221	P32340	NDI1	NDI1	57.249	50479.6	48490.3	49079.4	58566.1	57504.7	58565.3	71862.3	73296.8	66583.5	67764	84906.4	86038.6	54069.1	77664.1	73538.9	70955.1	82918.8	83341.8	86369.6	98314.8	85460.8	73329	83352.2	69523.8	59128.9	47767.2	52962.8
222	P35732	DEF1	DEF1	83.972	15549.7	15901.6	16350.3	16113.7	16947.6	15740.1	19953.5	20352.5	19605.6	22420.1	23799.4	24233.9	15107	22397.6	20750.1	22535.2	23144.7	22639.5	22749.2	24447.5	22873.6	23604.5	23700.7	21740.4	20848.1	17105.7	23302.9
223	P36421	TYS1	TYS1	44.019	24121.9	22734.9	22009.4	27091.1	26392.9	25180.5	40456.1	38964.2	36247	42579.8	44315.5	48497.2	28051.3	40031	36923.1	37602.3	39383.1	40838	42384.6	41036	40605.2	41638.1	42351.8	41452.7	39408.6	30175.1	49964.1
224	P38081		YBR056W	57.821	10462.4	10131.5	9867.23	10251.7	9312.46	9920.64	9015.52	8517.88	9516.44	7484.41	8322.63	8753.85	3735.78	4179.82	3891.38	2983.31	2830.76	2664.44	2686.82	2540.64	2815.96	2524.89	2638.99	2254.26	2118.49	1608.6	1798.73
225	P38625	GUA1	GUA1	58.482	20406	19655.7	21909.6	23472.6	23250.1	23350.3	32246	33492.1	31113.6	34974.7	39934.9	40153.2	26575.5	38251.5	35803.6	39999.3	42285.2	43871.6	44010.3	46340.8	44472.2	50471.8	49183.3	48184	47414.8	38412	59026.4
226	P39936	TIF4632	TIF4632	103.9	11476.3	9513.94	11813.1	12339.4	12045.6	13140.5	19914	22124.6	18014.5	22297	28371.5	29740.3	16446	25015.8	21306.6	21392.1	25826.5	23250.6	25534.1	25491.4	23947.7	26988.5	27964.8	27228.7	23492.5	20423.4	28685.5
227	P40047	ALD5	ALD5	56.692	11635.5	11193.5	11334.7	17673.2	17970.1	18485.6	27101.9	27594.1	26924.9	27566.8	29935.1	31388.3	16671.9	22818.6	21748.9	22298.1	22640.9	22891.3	18866.5	15784.9	19073	19043.4	18341.5	18020.8	18114.1	15667.5	24254.9
228	P41921-2:P41921	GLR1	GLR1	51.577	27802.1	29062.1	28508.6	24516.2	22385.3	23911.5	22479.1	22737.2	20723.6	20604.6	23307.2	24484.5	13593.2	19319.4	19203.1	18593	18688.1	17770.8	17742.1	19031.7	17693	20454.2	20352.2	18938.2	18480.2	14732.1	22262.8
229	P47079	CCT8	CCT8	61.662	21551.5	20389.2	21034.3	22366.4	21407.8	22674.5	25828.4	27558.2	25390.7	28554.7	29114.4	32041.2	19634.2	26477.1	27182.2	28332.3	28309.5	29758.8	28557.9	28127.6	29549.6	30034.7	29587.6	28681	26909.5	21901.5	32342.2
230	Q03195	RLI1	RLI1	68.34	24367.9	23745.7	24017	23687.7	23563.4	22759.9	28136.5	28713.7	26147.5	27945.3	32009.6	34765.3	20945.4	28583.8	28596.6	29033.8	29981.3	30169.5	31154.1	32012.9	31905.3	31958.2	31008	30191.6	28979.1	23734.9	36234.7
231	Q08647	PUS7	PUS7	77.001	1869.65	1854.53	1880.79	2075.47	1924.84	2002.03	2717.58	2723.85	2383.29	2841.01	3046.07	3376.89	1961.15	2798.23	2645.94	2914.73	2962.75	3139.62	2880.15	2925.73	3070.38	3211.12	2997.87	2916.8	2948.13	2451.46	3740.31
232	Q08822	CIR2	CIR2	69.633	8177.84	8030.91	9005.91	9669.77	9027.92	10153	11545.7	11626.5	11166.2	13115.1	12386.5	13971.4	8641.37	12403.1	12310	13508.4	13830.7	14417.6	12736.2	12135.1	12015	12170.8	10915.3	11128.4	9536.89	7527.24	10820
233	P06738	GPH1	GPH1	103.27	18360.8	18087.3	19051.7	17268.8	17746.4	17679.6	13485.4	13592	13413.2	10713.6	11954.7	12725.4	5575.82	6878.12	6399.66	4927.44	5527.71	4721.81	4089.96	5430.22	3848.84	5839.41	5603.86	5126.47	4246.31	3155.35	3466.73
234	P06786	TOP2	TOP2	164.21	424.897	431.338	450.849	547.245	598.537	542.277	813.118	902.628	736.416	776.023	1065.56	1207.3	602.531	831.809	835.156	787.543	900.778	816.038	787.681	812.743	846.751	766.398	727.175	717.237	625.626	552.998	782.649
235	P10659	SAM1	SAM1	41.818	25443.6	22377.4	25396	26784.5	28606.5	28780.8	45175.5	48088	45747.3	54792.5	62085.2	66494.1	39123.5	64355.7	59942.2	74804.8	82263.8	83273.6	90367.8	99290.9	89999.9	110401	109795	108686	103740	86421.6	130442
236	P15019	TAL1	TAL1	37.036	180321	169511	165351	174598	165504	161045	166989	166968	171500	166809	166969	190753	108415	142423	143361	142622	139499	151410	149795	145732	153686	116938	115303	112435	101147	78193.8	124304
237	P28273	OXP1	OXP1	140.43	1614.1	1910.12	2073.31	2108.82	1908.17	1756.89	1974.32	2232.46	2103.36	1656.56	1963.93	2290.73	1170.26	1498.49	1623.54	1192.52	1421.88	1680.89	1542.45	1507.78	1504.85	1446.34	1423.12	1165.8	1041.2	946.153	1188
238	P32190	GUT1	GUT1	79.823	6821.64	6368.33	6414.15	8362.87	9617.81	7377.86	10586.2	10825.5	9215.44	10764.4	12704.1	14110.1	9245.52	14224.6	13172.4	16690.8	14405.3	16179.9	14885	11865.1	12143.9	10182.6	10285	8841.73	7090.07	4892.82	5163.52
239	P32527	ZUO1	ZUO1	49.019	49263.8	48519.7	49427.9	53509.8	50692.2	52692	70750.6	70315.8	67520.3	76784.2	86265.4	88533.8	51907.6	77321.8	72204.7	80913.4	84187.5	82445.7	80527.5	83381.9	83735.5	88751.3	86941.3	83678.2	80402.4	64668.9	104205
240	P35844	KES1	KES1	49.491	18317.1	18296.6	16917.8	18839.6	17373.8	16758.4	21057	20584.6	19391.8	21371	22339.6	25334.6	14320.9	20077.1	20099.6	19213.6	19384.6	20009.5	19435.5	22046.6	19345.8	22979.1	21967.3	21730	20324.5	15961.1	25250.4
241	P38707	DED81	DED81	62.206	20355.7	19264.9	20205.8	21008.5	23149.6	22495	34647.7	35427.3	34066.2	34530.1	37641	41881.2	23510.1	33125.7	30731.7	31585.8	31376.4	33647	33966.6	34827.3	32944.4	36774.6	36473.1	36057.1	33827.6	27974.9	42709.5
242	P39077	CCT3	CCT3	58.814	21516.4	21719.4	22599.2	22991	22490	22500.8	28662.3	28231.2	25925.4	28958.1	30431.4	32348.5	19509.8	27041.2	26578.7	27397.4	28862.5	28819.5	28659.6	29128.3	28697.1	30272.3	29561.5	27550.1	27396.5	22019.2	34495.2
243	P39518	FAA2	FAA2	83.437	14124	13700.9	13002.1	14972.9	15389.7	14392	14847.3	15860.3	14778.9	14105.8	17509.8	17324.4	10261.1	13809.9	14450.9	13073.1	13150.8	13702.7	10193.5	6670.69	9779.55	3635.15	4115.88	3476.36	2761.79	1833.78	2158.69
244	P40477	NUP159	NUP159	158.91	1123.67	1025.05	1061.97	1137.25	1075.81	1023.75	1126.74	1126.08	1220.74	1129.88	1355.28	1371.81	694.296	1092.25	864.429	985.514	1114.64	1114.23	991.278	1124.47	958.715	1043.43	842.54	1072.82	958.103	770.973	995.077
245	P41807	VMA13	VMA13	54.415	11746.8	11181.4	11821	12504.4	12601.8	13027.9	15164	15786.1	14385.6	14552.6	18027.5	18177.1	9868.18	13052	14310	11591	12322.8	13503.3	12317.9	13244.5	12701	14323	13313.2	13125.3	12263.4	11257.4	15754.1
246	P46672	ARC1	ARC1	42.083	25174	25490.5	25702.1	25249.4	25486.1	23431.1	30243.8	28943.4	28342.4	31504.3	34065.7	36011	21251.2	31535.9	30770.4	32664.6	33321.4	33938.7	33342.3	35846.7	32751.1	37761.4	38298.1	36726.7	32735.7	26259.8	39914.2
247	P47771	ALD2	ALD2	55.187	4233.45	4361.03	3498.74	3420.19	3515.05	2925.88	2173.32	2230.31	1982.73	1716.14	2054.74	1541.66	778.343	905.428	875.487	721.542	540.208	529.885	679.085	601.982	638.55		493.073	471.273	463.021		510.425
248	P49723	RNR4	RNR4	40.054	185003	181319	180868	180275	170674	180154	166900	166992	161671	145522	153749	160714	69514.1	87838.5	83957.5	74757	79129.2	75414.2	65280.7	56027.3	65556.2	55873.3	56547.1	55541.8	52082.2	41979.7	63311.3
249	P53254	UTP22	UTP22	140.48	1249.25	1193.85	1321.45	1525.55	1553.28	1654.83	1933.35	2070.06	1905.96	2009.38	2343.42	2278.23	1351.99	1790.56	1733.11	1776.09	1041.41	1912.28	1922.76	2324.97	2081.21	2145.65	2102.01	2123.56	1829.17	1406.42	1934.62
250	P53261	NOP7	NOP7	69.876	5647.11	5884.69	5343.09	6900.7	6545.46	6464.36	9158.55	8662.28	8245.74	8703.95	10560.9	11354.7	6457.1	8530.31	9107.71	8943.63	9071.77	10609.4	10039	10682.7	10374.5	10923.8	10379.9	10306	9771.92	8797.7	12268.7
251	P53883	NOP13	NOP13	45.609	3601.11	3698.37	4305.97	3964.39	4432.24	4159.88	6699.87	6778.04	6169.69	7901.67	9049.48	8686.75	5338.82	8373.19	8117.18	8824.2	9223.06	9347.3	9716.07	9629.86	9775.46	10124.9	9488.96	9233.86	9821.25	7934.89	11183.8
252	Q04439	MYO5	MYO5	136.9	2016.69	1950.12	1964.43	1955.76	1800.54	1978.65	2239.24	2390.54	2095.78	1922.22	2307.74	2481.73	1214.29	1682.91	1716.18	1699.31	1675.79	1756.18	1651.69	1650.43	1863.33	1529.48	1591.4	1704.2	1420.55	1169.05	1977.91
253	Q06625	GDB1	GDB1	174.97	2685.2	2450.26	2854.4	2351.7	2368.85	2776.87	2057.28	2060.47	1972.81	1281.99	664.724	1724.88	470.003	715.563	1138.88	426.735		568.353	614.389				447.95			402.358	578.378
254	Q08977	YPL260W	YPL260W	62.779	24498.9	24273.2	25143.2	24510.2	23785.4	22952.7	28062.2	26981	25949.2	27880.6	29372.8	30276	18591.4	25768.9	23364.4	22123.6	25196.2	25260.7	25745.2	24997.3	25337	23094.1	24841.8	21255.1	20705.9	15899.4	22886.8
255	Q12031	ICL2	ICL2	64.975	24274.2	21846.3	22586.6	23044.9	23199.1	24189.2	25101.9	25682.7	23773.2	25833.7	29841.9	30432.4	19926.4	29315.9	30138.3	35131.5	32956.9	34476.4	26783.6	12184.4	26805.7	5664.25	5916.09	4907.18	3124.26	1984.74	1978.46
256	P07257	QCR2	QCR2	40.478	153520	147457	153647	164833	170435	172757	211008	210149	207243	234506	266293	277980	162151	246045	230867	255948	261985	262842	267564	311391	277490	292418	294483	271476	240526	181955	248369
257	P07262	GDH1	GDH1	49.569	74034.2	66013.5	79496.1	112224	136270	123326	280287	309267	277943	351364	406947	437898	277504	421390	394561	415490	418363	411135	384409	373511	400038	385215	382394	370336	348485	284455	423031
258	P12709	PGI1	PGI1	61.298	225111	219658	215106	220411	212989	204048	189448	193906	180126	168374	182476	206079	104126	140552	138232	134678	134763	142007	144032	146870	143195	142344	139131	133917	119947	93098.9	144223
259	P19657	PMA2	PMA2	102.17	3834.37	3577.38	3413.57	3886.81	3293.02	3849.27	2290.44	2121.11	1981.08		1307.48	1344.28
260	P20447	DBP3	DBP3	58.826	4014.5	4073.56	4280.32	4151.85	4660.67	4226.49	6799.64	7375.85	6316.34	8146.44	8939.24	9755.69	6945.13	10680.3	9376.25	11249.8	11741.7	11810.7	12353.2	13400.1	12453.9	14816.5	15250.5	14068.9	14724.6	11503.6	17097.8
261	P21524	RNR1	RNR1	99.56	3334.27	3178.71	3683.49	4635.28	4912.35	4606.24	8135.05	8168.46	7249.22	7912.3	9218.19	10291.3	5749.52	8257.2	8586.93	9107.61	9706.01	9684.35	8965.13	9901.62	8634.47	12076.5	11638.6	11140.8	10928.2	9347.19	14474.9
262	P23254	TKL1	TKL1	73.805	41599.1	39371.1	42513.8	54137	55200.5	53267.7	92582.6	98826.6	91137.8	103605	120522	128566	77138.6	111232	110752	114123	119016	119527	121359	131040	124560	116045	115559	110099	100556	84914.6	126389
263	P32497	NIP1	NIP1	93.203	9714.45	9783.33	10153.4	11442.6	10623.8	11038.6	14556.6	14279.8	13424.8	13804	16870.5	17742.2	9937.27	14235.4	14593.4	14090.3	14914.7	15647.6	15736.9	17251	15754.2	16822.8	16722.9	15057.9	14678.8	13189	17956.3
264	P37898	AAP1	AAP1	97.661	3337.49	3084.62	3446.93	3542.56	3487.12	3724.75	4563.33	4827.06	3930.02	4265.6	4970.72	5325.18	2809.53	3792.08	3947.37	3485.36	3999.86	3856.85	3879.65	4095.76	3872.13	4517.71	4016.12	3940.17	3839.25	2966.49	4402.44
265	P38431:P38431-2	TIF5	TIF5	45.261	14002.7	14589.9	14431.7	14812.6	15971.4	16547.5	20768.6	21340.6	20448.9	23316	24978.9	26302.8	15550.4	23279.8	22677.4	23888.8	26025.7	24861.1	23960.1	25535.9	24272.7	26625.5	26758.5	26042	24521.1	20057.2	30509
266	P39002	FAA3	FAA3	77.946	1909.95	1837.71	2849.45	2508.62	2252.95	2416.59	3683.44	3836.5	2981.2	3801.96	4845.15	5620.09	3019.6	4868.12	4762.22	4178.39	4829.92	4721.01	4141.16	4085.3	3782.07	3966.08	3994.38	3578.96	3480.74	3168.91	4356.43
267	P43123	QRI1	QRI1	53.475	8374.29	8723.79	8739.93	7030.17	7943.7	7640.85	8263.24	8583.91	7803.68	8423.54	9050	9444.55	5423.04	7668.68	7008.03	6704.33	7836.56	6852.69	6529	6712.68	6824.79	6279.21	6266.21	5931.99	5442.68	4554.53	6368.21
268	P43609	RSC8	RSC8	63.167	2966.14	2988.41	3369.83	2954.19	2940.65	3014.34	4232.93	4265.95	3952.6	4445.91	4648.41	4850.84	2957.63	4138.79	4008	3941.1	3802.25	4014.69	3848.61	3947.35	4007.85	4092.25	4433.33	4218.31	3872.48	2957.46	4456.35
269	P47037	SMC3	SMC3	141.33	614.136	693.793	691.404	702.297	713.398		710.692	887.663	700.159	806.648	944.048	778.969	518.526	755.842		656.39	780.368	1000.71	734.431	922.385	802.762	744.645	748.915	700.974	535.378	502.412	1106
270	P53742	NOG2	NOG2	55.488	1230.92	1192.12	1362.84	1439.63	1770.96	1516.27	2731.13	2979.64	2383.48	3306.71	4095.78	4360.37	2588.77	4339.08	3332.29	4777.75	4543.66	4478.48	4537.75	5303.04	4948.99	6130.34	6351.31	6031.89	5761.88	4687.86	7675.76
271	P54113	ADE16	ADE16	65.282	18797	18575.4	20009.1	18033.2	15947.3	17495.2	16956.9	16810.2	17158.3	15809.8	17506.9	17678	9522.51	13419.7	13762.5	13608.4	13554.7	13179.6	11982.9	12917.3	13296	13366.6	12867.4	13018.8	11625.2	10180.8	14252.2
272	Q04373	PUF6	PUF6	75.105	7282.19	7176.35	7481.13	7033.63	7263.63	7087.31	8871.1	8902.2	8487.68	9062.29	10266.1	11483.1	6728.84	9529.56	9237.92	9781.16	10065.2	10256.7	9714.52	9821.45	9983.5	9854.72	9733.05	9742.68	8796.2	7433.92	11041.9
273	Q05911	ADE13	ADE13	54.51	69629.1	63698.1	66759.8	65098.5	68331.2	62051.3	88226.5	84889.9	79152.3	97414.2	102449	107625	66230.9	100576	89863.7	95585.9	106090	106025	113797	107690	105151	99783.3	108244	96141.3	99214	77739.8	121236
274	Q08245	ZEO1	ZEO1	12.589	142082	153283	146164	150532	149328	150698	159818	159553	154663	155557	165504	158435	94058.4	135439	119501	124733	129769	122543	131315	134516	121540	126586	122408	104336	105310	79596.2	110560
275	Q12250	RPN5	RPN5	51.768	22237.6	21796.9	22767.4	21274.1	20532.2	21590.6	21013.1	21509.5	20659.9	19960.1	22298.7	24107	12269.4	16147.5	17130.7	15242.1	15938.6	16413.7	15519.5	15007.6	15944.5	13528.9	13398.9	12956.8	12051.5	9790.07	14592.7
276	P06106	MET17	MET17	48.671	386356	372202	403581	391721	417354	431238	514870	544604	503459	553592	621478	649290	381521	566776	522341	570088	599106	595711	604699	616995	622718	553307	555612	529445	473647	359898	522567
277	P07170	ADK1	ADK1	24.254	124163	122501	126254	118238	122972	122262	131363	133857	130744	138349	145649	152204	96368	137108	133074	147780	149909	150726	166624	199533	175419	192135	192619	182229	164946	128702	181740
278	P11075	SEC7	SEC7	226.88	1327.6	1155.65	1299.17	1399.11	1391.05	1577.69	1492.55	1780.36	1558	1401.64	1727	1730.95	936.229	1552.58	746.678	1305.73	1504.97	1445.67	1297.64	1418.17	1365.62	1286.2	1222.58	1065.62	989.17	968.056	1324.14
279	P12612	TCP1	TCP1	60.48	21630.9	20473.5	20988.3	21290.1	22268.2	22108.1	25509.5	27541.7	24589.5	27186.1	28542.4	31697.1	18006.7	25352.4	25384.5	25831.9	26328.7	26936.6	25946	25887.3	26339.9	27415.6	27666.3	26029.5	24703.7	19539.3	30424.7
280	P12687	MRP7	MRP7	43.226	2732.04	2752.95	2724.57	2942.52	2889.26	3070.56	5253.16	5496.3	4856	5649.21	6667	6623.19	3874.07	6075.73	6090.48	7077.86	7013.62	6759.17	7359.02	8239.55	7251.35	7301.5	7650.45	6967.49	6623	5246.92	7490.67
281	P14742	GFA1	GFA1	80.046	37426.8	36503	36938.1	35896.3	33010.4	33815	32625.7	31909.7	31971.1	30971.6	32674.6	35580.5	19872.4	24597.7	24088.1	24035.4	22898.5	24411.1	24196	24027.3	24276.4	20993.6	21167.3	20096.4	18796.7	13938.1	21435.4
282	P22579	SIN3	SIN3	174.84	1429.89	1506.15	1540.76	1641.27	1397.21	1484.89	1958.27	2016.77	1952.55	1932.85	1491.13	2822.82	1179.27	1342.7	1737.21	1607.84	1725.94	1597.82	1308.24	1841	1656.75	1668.56	1667.06	1577.64	1466.44	948.737	1671.31
283	P26263	PDC6	PDC6	61.58	1042.33	1167.34	1034.32	1222.31	789.996	900.181	236.114	608.724	247.063	280.577	152.726
284	P26785	RPL16B	RPL16B	22.249	113167	112900	115207	121317	126738	128340	168070	173589	159679	182729	206853	230723	129863	192646	183078	211376	210704	217019	206847	232297	215226	247105	244202	239441	224429	188338	280785
285	P32657	CHD1	CHD1	168.24	252.564	249.633	240.346	298.72	294.566	316.315	383.546	482.142	414.643	460.402	536.122	595.456	301.788	449.455	405.474	466.595	430.833	520.559	420.322	456.673	480.193	377.662	503.675	539.182	411.645	384.4	398.907
286	P32790	SLA1	SLA1	135.85	2185.01	2098.82	2051.51	2374.7	2097.18	2183.49	2793.41	2865.02	2648.17	2698.23	3043.5	3183.73	1663.1	2373.95	2191.65	2408.71	2334.89	2218.07	2205.58	2290.21	2043.42	2322.94	2200.68	1896.54	1911.27	1694.12	2375.14
287	P32861	UGP1	UGP1	55.987	32574.5	31588	30818.2	31110.2	30958.4	30487.2	32010.4	33050	30595	31942.6	33888.7	35167.2	18993.9	26149.2	25053.2	23604	24119.9	23168.7	20783.4	22251.2	21275.6	22193.9	22155.9	20014.8	19200.6	14684.4	22123.4
288	P33322	CBF5	CBF5	54.704	24107.9	24860	23165.6	24304.8	23560.3	25304.7	27617.2	30133.4	27853.6	29343.8	33292.9	35452.5	20290.6	30787	30266.4	30965.7	31139.2	32483.7	33519.1	34137.8	34183.6	36377.7	34906.3	33496.1	32636.8	26748.6	40347.6
289	P33330	SER1	SER1	43.415	32868.4	32752.6	32591.2	34552.1	32816.7	32398.7	41394	41900.4	40482.2	44353.9	47401.1	52042.9	28592.2	39174	38709.2	40871.9	41556.7	42464.6	45495.2	45503.6	45003.5	46514.6	44124.6	44666.3	41886.4	34159.9	56727.3
290	P36049	EBP2	EBP2	49.734	6343.6	6523.02	6527.03	7296.03	7769.03	6852.49	10106.8	10836.1	9561.24	11427.6	12319.1	12489	7711.67	11322.8	10336.6	11286.3	11887.4	11895.8	11811.5	11594.2	12109	12665.5	11858.1	11451.2	11199.9	9205.65	13828.1
291	P37292	SHM1	SHM1	53.686	30069.4	30140.7	31936.1	30542.7	31422.4	32360.4	44079.4	43812.3	43426.7	46873	52138.7	53828.4	32024.1	46491.2	42728.4	45088.2	47638.8	46455.4	42620.9	40908.4	43418.6	40187.7	40285	37903.9	34992.9	28445.5	42373.8
292	P38427	TSL1	TSL1	123.02	7647.57	7764.64	7727.94	9676.31	8458.13	8901.66	9840.96	9555.01	8782.19	7146.06	7935.68	8463.81	3348.43	3707.52	2995.29	2003.94	2031	2313.99	1685.32	2621.42	1624.9	2091.8	2313.89	2197.7	1605.76	1107.68	1634.38
293	P38791	DYS1	DYS1	42.892	10041.2	9643.46	10552.6	9807.32	9903.04	10269.3	14320.1	15483	13831.5	15620.7	18553.1	18761	10950.9	16325.2	14781.4	17033	17521.6	18003.1	17873	18912.9	18081.1	23090.3	23169	23594.7	24425	19885.2	32430.1
294	P39015	STM1	STM1	29.995	70984.5	73448.5	73898.2	69703.4	72701.5	74365.6	96075.8	98651.9	95425.7	106012	116034	119646	73160.1	110260	104734	118260	123522	121601	123925	138146	129765	151544	149569	145125	138156	113365	167719
295	P39676	YHB1	YHB1	44.646	84091.5	75218.4	85964.8	103152	116469	113940	190228	187298	169923	246761	269039	293977	201099	303096	285637	328810	328653	317085	366177	399786	383341	377693	391698	351316	305231	232702	320646
296	P40462	TMA108	TMA108	107.72	1524.08	1434.75	1498.58	1395.08	1406.61	1233.97	1923.24	1856.55	1757.4	2023.46	2236.34	2387.39	1356.83	1669.98	1774.14	1721.78	1583.93	1945.37	1977.56	1894.01	1935.39	2379.26	2300.98	2114.02	2107.59	1591.82	2485.77
297	P41939	IDP2	IDP2	46.562	96548.9	94173.5	95843.2	89966.8	89197.8	91746.3	86723.4	90337.8	87868.1	86885	89104.9	94696.7	57365.3	84268.1	78049.3	75995.6	72513.5	75358.8	71121	79207.7	74868.9	36900.7	39798.3	31361.6	21759	12674.5	11093.5
298	P43535	GCN20	GCN20	85.026	5832.02	5798.48	5511.76	5541.69	5756.85	5612.96	7880.09	7903.22	7573.52	8659.07	8278.29	9533.72	5528.54	7654.78	7541.38	7283.08	7848.76	8365.61	8274.43	9097.16	8361.77	10456.4	9925.45	9843.3	8540.26	7422.34	11053.2
299	P43616	DUG1	DUG1	52.871	44114.3	46451.2	47445.7	38646.6	39897.9	45253	43514.3	43653.4	41815.3	43799.3	47620.3	50850.2	27759.2	39346.6	38060.7	37851.6	40189.7	39235.7	37386.1	41816.2	38375.7	41067.1	40773.3	38406.5	34655.6	27386.5	38039.1
300	P48582	BRO1	BRO1	97.275	2670.95	2852.96	2211.77	2821.57	2978.94	2327.14	2658.37	2694.88	1707.66	2521.46	1938.72	3358.6	1695.82	2018.86	1458.47	1813.3	1674.21	1433.45	1701.01	1757.6	1390.81	2490	1700.22	1259.33	1433.61	2847.16	1602.31
301	P52910	ACS2	ACS2	75.491	34247.6	29189.5	34345.1	38577.1	41693.7	41322.6	78952.3	80217.1	74464.1	87272.2	102166	112023	64800.8	92004.9	91923.7	89057.3	92315.9	94792.2	106109	125272	110273	123999	123526	117166	106067	85956.5	121712
302	P54838	DAK1	DAK1	62.206	20152.9	20684.8	20905	19092.5	20109.8	19739.2	19697.8	20048.3	18387.5	18280.5	19614.8	20746.9	11678.7	14869.3	14733.4	13389.8	13513.5	13367.1	12205.2	12453.2	12099.7	12471.9	12538.4	12364.8	11564	8897.24	13272.4
303	P89105	CTR9	CTR9	124.71	1523.39	1268.07	1173.4	1548.91	1534.25	1136.23	1838.07	1863.47	1772.64	1704.46	1919.36	2207.34	1260.54	1688.47	1653.15	1388.48	1630.1	1972.25	1614.44	1703.93	1588	1872.34	1920.88	1632.79	1487.78	1398.12	1943.9
304	Q01477	UBP3	UBP3	101.92	1004.24	1057.95	1118.64	1048.2	1022.44	1135.54	1427.56	1657.81	1264.14	1512.43	1794.73	1858.74	999.118	1465.69	1396.15	1598.17	1638.08	1555.56	1538.78	1816.05	1794.85	2040.06	2010.82	2002.69	1853.02	1582.44	2394.41
305	Q02776	TIM50	TIM50	55.098	5423.86	4849.88	4828.59	6162.17	6305.87	6553.75	11109.2	10656.7	9853.23	11457.1	14236.7	14350.4	8633.35	12572.8	12797.9	13456.1	13926.5	13805.5	14357.3	14863	14407.3	16144.4	15107.9	14638.1	14234.7	11927.8	15751.8
306	Q04660	ERB1	ERB1	91.704	4062.69	3844.62	4006.21	4258.96	4362.15	4331.29	5741.11	6709.62	5390.53	6345.77	7328.75	7289.79	4556.1	6336.96	5954.42	6171.2	6846.91	6548.41	6749.38	6451.66	6415.43	6443.46	6476.15	6652.03	6182.95	5402.32	8040.95
307	Q04728	ARG7	ARG7	47.848	16235.6	15462.6	17170.3	24393.3	24950.6	25689.1	34105	34957.5	35825.6	31005	33642.8	33966.2	14845.6	19115	18616	13127.4	13864	13569	12193.2	12819.2	12689.4	16263.2	15324.3	15309.6	14910.2	13113.7	21322.2
308	Q07551		YDL124W	35.56	70472.7	63588.1	75323.2	67597.2	64067.6	68086.1	51610.1	51793.1	53879.7	43277.1	41762.4	44503.2	18157.9	20977.1	20822.9	14822.7	14815.3	14060.5	12817.6	13645.8	12565.6	9951.85	10082	8901.17	8002.93	5638.98	8877.86
309	Q07878	VPS13	VPS13	357.85	443.292	285.205	461.583	292.802	280.3	491.004	421.636	348.119	527.392	187.251	381.028	339.115	269.521	112.233		111.771	284.909	448.721		413.37		124.016	73.8394	171.85
310	Q12428	PDH1	PDH1	57.683	48228.4	47745.1	47124.8	43143.5	44833.5	43009.8	52793.5	55076.5	49673.8	61631.5	66108.8	74230.9	47073.5	72487.5	68604.2	86244.8	90811.2	94588.9	86822	62842.9	88060.8	40399	39994.7	35940.9	28236.2	21442	25560.1
311	Q12499	NOP58	NOP58	56.956	23972.2	22249.6	23225.3	24516.7	23781.9	23688.5	31349.1	31334.9	30377.7	34384.6	36698.8	37715.2	23506.1	34057.3	33666	36811.7	35917.1	37274	38530.6	39675.3	38906.8	42380.5	43321.3	38585.3	39287	30907.2	45463.1
312	Q99287	SEY1	SEY1	89.431	2531.08	2539.92	2828.5	3045.37	2742.9	2826.69	3165.52	3810.2	3158.12	3176.02	3471.11	4666.42	2274.43	2965.79	2305.23	2416.32	2433.36	3145.23	2970.54	2972.75	2760.02	2860.59	2633.63	2399.42	2314.4	2234.46	2571.31
313	P00331	ADH2	ADH2	36.731	748229	505010	906325	721856	524084	605750	592890	501848	734974	538326	843210	819768	298642	440871	606930	463301	464735	407198	189676	86999.8	185999	95713.9	93264	89713	76800.2	49116.5	33586.4
314	P00549	CDC19	CDC19	54.544	346542	370282	360610	368083	338092	370964	319753	334655	338472	292060	312902	354607	156262	205480	211003	197281	210351	203026	209747	221425	220290	224433	221494	222021	212967	178387	306327
315	P00890	CIT1	CIT1	53.359	164382	147332	142013	169582	154281	143646	189984	178757	162295	199724	207676	231283	147153	208285	218453	266633	257096	281129	337779	350899	327239	299558	282534	269575	219171	145915	203622
316	P00937	TRP3	TRP3	53.489	8875.44	8483.38	8873.11	11678.9	11682.8	11805.3	19518.5	20156.3	18970.2	20927.4	21147	22488.3	11648.3	16094.6	15140.8	13016.5	14705.9	13154.5	13490.7	14024.7	13076.9	14342.1	13991	12910.3	12868.5	10466.1	15882.2
317	P04173	LEU2	LEU2	38.952	103264	100016	102799	98557.6	100057	97246.8	106093	111424	107873	116295	126254	133141	80407.8	119276	111197	123123	129885	132208	138640	137139	138333	119611	120839	112794	102940	79672.8	115401
318	P07244	ADE5,7	ADE5,7	86.067	31816.1	32962.5	33184.9	39448.8	38896.4	38991.9	53600.3	56468.2	49798.9	58347.3	63998.8	71490.6	41488.7	60346.7	60235.9	63193	64986.2	67462.3	67565.1	70244.8	68185	71633.1	68934.9	70016.3	62222.3	52744.3	84557.8
319	P07278	BCY1	BCY1	47.218	50096.4	51502.8	52115.5	40274.1	37970.8	43159.8	31269.1	32248	32029.5	29283.4	28733.8	31094.2	15976.3	20709	21096.1	18207.5	18379.3	18655	16843	15528.2	17094.6	14387.8	14398.6	13629.1	11710.2	8959.26	12143.3
320	P07284	SES1	SES1	53.309	43892.5	43475.8	46768.9	39857	39197	40577	43255.1	43079	42383.8	46962.5	52656.6	56117.7	33160.9	49946.7	45746.6	51815	55706.1	55154.7	57050	58293.7	58452.7	58217.6	58514.1	56973.1	51307.9	40592.7	62302
321	P25087	ERG6	ERG6	43.43	87798.4	83440.5	89001.9	141857	147796	144272	225682	231352	227321	218176	238231	263532	123979	160359	152787	125675	124863	117231	85968.2	68108	86868	63149.4	62142.8	57798.1	55147.9	44185	63031.6
322	P25386	USO1	USO1	206.45	503.346	450.45		560.012	464.765	384.164	735.351	427.695	361.171	643.79	466.4	742.366		364.858	542.829	578.974	738.874	263.013	446.505	580.752	372.055	718.398		516.637	274.048	426.885	542.464
323	P26784	RPL16A	RPL16A	22.201	58045.8	61995.6	69037.7	56755.1	63201.3	61896.8	75975.4	82225.1	79026.4	91545.3	107139	100201	60182.7	95600.8	87079.5	92308.8	101072	96086.6	99129.9	106957	102316	119108	113601	113685	107321	89329.2	136343
324	P26786	RPS7A	RPS7A	21.622	191222	194052	194914	213318	206928	219883	289987	291165	278597	324563	335156	376310	208960	302418	292236	325201	338972	334976	338957	372010	346427	404461	394505	380217	367264	305011	448212
325	P27929	NAM9	NAM9	56.355	3026.59	2753.65	2894.59	3274.94	3437.01	3580.17	6110.59	6415.57	5598.02	6727.94	7868.38	7475.27	4710.92	7440.27	6707.13	7988.25	8149.88	8328.6	8451.65	10032.6	8883.22	10420	9672.05	10075.7	9217.18	7334.5	10322.6
326	P32457	CDC3	CDC3	60.054	9594.99	10157.8	10266.4	9855.9	9356.01	10156.8	12260.7	12953.8	12378.5	13269	13390	14642.2	8210.03	11802.9	11073.6	11350.7	11690.1	11816.5	10148.1	11696.4	11730.9	10993.3	11659.3	11181	10227.2	8078.05	12302.4
327	P36037	DOA1	DOA1	79.505	2802.57	3375.52	3248.75	3304.91	3185.78	2731.47	4154.72	3890.41	3194.22	3925.85	4160.59	4013.98	2724.95	3449.8	3582.5	2665.94	3255.47	2705.18	3322.79	2908.43	3389.41	3538.68	3778.49	2729.7	2585.75	2181.77	3241.33
328	P36046	MIA40	MIA40	44.536	6893.94	7353.71	7262.91	7078.32	7706.39	7542.02	9225.16	9835.63	9065.78	9878.39	10970	11028	6493.76	9700.73	9177.71	9847.73	10631.4	10122.4	10974.6	11940.1	11701.6	10851.1	10977.1	10095.4	9234.93	7093.01	9356.84
329	P38230	ZTA1	ZTA1	37.018	9615.66	9021.63	9714.47	10771.8	10411.1	12048.1	11900.9	12100.8	11994.6	10448.1	11639.1	11947.1	5322.39	6629.58	6394.79	4803.27	4912.19	4284.81	3010.46	2398.78	3131.02	1472.73	2045.16	1474.3	1240.34
330	P38250	IST2	IST2	105.85	4259.96	3879.91	3770.94	4153.29	3803.92	3404.58	3714.81	4548.64	3501.76	3119.47	4191.02	3780.03	1963.54	2764.35	2489.53	2559.77	2713.91	2558.75	2475.35	2845.77	1975.34	2435.98	2298.53	2039.97	1884.75	1974.52	2291.67
331	P38254	PBY1	PBY1	86.352	2621.43	2172.71	2122.93	2549.82	2071.68	2278.46	2342.74	1980.82	2228.53	2260.69	2203.28	2676.02	1283.43	1985.69		1182.79	2046.05	2124.53	1876.01	2054.7	1360.4	1726.16	1761.04	1946.52	1829.29	1424.36	1812.98
332	P38682	GLO3	GLO3	55.093	11340	11562.2	11543.2	11171.7	11677.7	11280.3	13112.5	14024.7	12171.2	14585.1	15991.7	15881.8	9236.41	14161.3	13148.8	13683.2	14236.2	13095.6	13011.1	13982.8	13341	14870.7	14623.7	13199.8	14059.9	10939.1	15753.8
333	P38737	ECM29	ECM29	210.43	880.991	792.796	923.801	1089.76	837.442	830.493	1047.83	1355.23	1265.14	982.764	1284.72	1434.95	801.139	913.67		1028.67	1195.5	866.887	1027.78	1172.12	950.788	963.623			1009.62		1044.63
334	P39960	BEM2	BEM2	245.43	637.571	846.38	780.62	798.853	856.294	695.096	877.929	1017.58	799.616	823.706	1166.91	1147.25	596.069	752.825	892.804	774.679	942.593	976.581	706.432	972.902	798.282		959.781	813.095	683.521	570.26	795.529
335	P39976	DLD3	DLD3	55.224	8653.69	8017.41	8746.09	10214.4	12150.4	11547.4	25678	25865.6	24198	35495.7	39822.1	43452.8	27515.3	41158.4	40807.7	45904.5	45670.7	49038.6	58061.5	57472	61075.2	59662.9	58733	58607	59409.1	49848	86243.5
336	P40016	RPN3	RPN3	60.392	20897.5	20139.4	21350.2	21663.9	19332.3	21848.8	20566.3	21590	21668	18303.1	23346.6	24123.7	12003.8	16478.3	17091.9	13631.5	15184	15841.1	15085.7	16188.3	15441.7	14732	15136	13865.4	12380.7	12071.2	15604.1
337	P40327	RPT2	RPT2	48.828	19559.6	20191.5	19826.2	19803.8	20167.2	20881.3	20051.7	22341.3	20797.8	20668.1	21918.6	24102.8	12330.5	18094.5	17002.4	16281	17136.4	17110.8	16855	16724	17484.3	16844.9	17186.5	17727.9	15062	12797.8	19680
338	P47912	FAA4	FAA4	77.266	17059.8	16704.8	17899	16886.8	16047.1	15803.6	14399.7	13728.9	14193.5	13026.2	13241.4	16752.6	8716.73	11160.4	12050	10961.4	10676.6	11058.2	9971.16	8755.79	9371.7	6607.64	7305.15	6406.04	6109.99	5334.36	7123.44
339	P49089	ASN1	ASN1	64.47	28324.9	28244.1	28510.8	36978.5	36262.1	38972.4	56691.6	58566.7	55954.1	57127.2	63813.1	66341	33637.8	46423.5	45968.4	41583.2	42451.9	43412.4	41252.9	39187.5	44217.1	45828.7	45533.1	45856.1	43734.1	38443.2	64255
340	P50101	UBP15	UBP15	143.56	2677.62	2690.06	3664.19	2486.86	2520.81	2798.51	2387.09	2732.32	2552.81	1872.67	2594.3	2322.27	1228.71	1678.98	1694.94		1355.88	1292.42	1035.91	859.835	917.131		895.181	946.497	942.802	858.377	1367.07
341	P53326	YGR266W	YGR266W	81.19	3287.98	3412.2	3655.98	3196.15	2932.54	3082.88	3697.6	3264.41	3240.8	3098.69	3894.72	4012.89	2254.26	3027.91	3298.23	3265.81	3337.15	3380.11	2976.28	2893.31	3076.56	2371.34	2446.19	2420.1	1947.11	1654.14	2407.06
342	P54839	ERG13	ERG13	55.013	48826.3	46028	49356.9	52563	59142.8	55349.3	87772.8	88293.4	82898.9	94631.3	100170	116189	58054.2	80320.5	74172.1	71999.1	72434.7	70325.5	68715.9	72349.3	71820.6	70877.9	68608.4	65897.7	60535.5	49207.3	71992.6
343	Q01476	UBP2	UBP2	146.35	1343.88	1113	1339.69	1503.2	1377.5	1189.23	1479.58	1347.08	1582.85	1426.77	1682.39	1734.53	806.371	1059.59	1096.89	1100.09	1023.1	1151.39	1029.27	1148.04	1226.23	1133.67	1043.04	1057.89	905.455	964.302	1198.89
344	Q02959	HOS3	HOS3	79.199	505.721	482.656	497.632	506.013	527.865	483.974	741.104	819.865	737.112	768.262	945.798	939.902	638.157	786.031	978.173	880.231	877.387	771.395	832.071	829.019	847.243	951.606	874.517	723.95	624.999	584.816	857.582
345	Q06010	STE23	STE23	117.58	2452.93	2467.96	2816.31	2656	2609.21	2482.41	2926.54	2815.22	2504.72	3073.09		3377.82	1687.98	2309.94	2296.39	2683.32	2917.71	2773.53	2498.39	2714.02	2920.56		3071.97	2790.69	2410.97	2155.3	3108.65
346	Q06106	MRD1	MRD1	101.12	603.529	555.6	908.486	847.289	877.345	856.816	1459.93	1355.21	1420.95	1647.7	1921.86	2307.95	1206.63	2014.21	1756.04	1851.04	2107.58	2216.44	2184.42	1888.12	2293.77	2088.93	2140.99	1959.63	1887.89	1712.59	2847.59
347	Q08911:P0CF35	FDH1:FDH2	FDH1	41.714	106171	103162	105424	118039	125774	116650	57089.9	55475.9	60602	43175.5	40796.8	41177.9	19248.6	23306.9	21150.3	14587.9	16406.2	14887.6	6219.38	5160.9	6296.31	13165	9804.43	12369.4	5346.46	6793.53	8599.57
348	P00830	ATP2	ATP2	54.793	327640	308625	315105	374062	423268	397305	524352	513273	528016	565971	705666	698013	384544	564092	521576	607187	632280	618553	605143	660685	617903	631393	631149	582812	513071	388353	523228
349	P00950	GPM1	GPM1	27.608	875548	914915	872775	1.02166e+06	923612	900733	741824	751622	703639	617972	611005	717983	294158	355186	330680	318106	320212	329851	358457	356385	342568	335518	337486	322749	313327	254916	413952
350	P07251	ATP1	ATP1	58.607	266770	265701	269925	320661	335447	339942	440767	438363	428969	462613	510306	549696	322346	471419	469592	500752	516567	515714	526389	592319	529309	551119	554632	508520	443549	343044	445872
351	P0CX38:P0CX37	RPS6B:RPS6A	RPS6B	26.996	187594	195663	214105	202392	208729	221477	274611	285755	275340	298039	340723	362359	206156	301618	286186	320703	331842	345427	341765	370674	339895	419722	410777	404011	388356	320732	478916
352	P13663	HOM2	HOM2	39.543	100118	90509.8	96290.1	112369	104951	110125	140210	140647	135463	133373	136112	153535	75867.5	97369.2	104412	89855.3	88916.2	97980.8	94842.1	103409	97348.3	110487	103084	107482	95928.4	71143.6	122626
353	P14904	LAP4	LAP4	57.092	27920.7	26535.4	27784.8	26944.2	25727.2	25954.5	28229.3	29783.2	25790.9	23589	22862.7	25823.4	11627	14385.4	14019.9	10921.2	10794.2	11500.1	10379.3	10549.4	9658.05	11920	11132.3	10273.1	8836.49	7536.88	10446.8
354	P16387	PDA1	PDA1	46.343	48299.9	49099.5	51025.9	50890.9	51293.7	52925.3	59834.4	63430.1	60636.7	63714.2	76656.5	77839.2	43051.3	64256.4	60158.9	63221.4	66664.6	64208.9	55504	56309.2	58705.9	53294.7	53793.3	49842	44284.2	35639.7	51523.7
355	P16467	PDC5	PDC5	61.911		5280.81	2517.66	3488.67		2529.81	2137.88		2388.09				1279.6					1601.73		2434.8	1725.48		2551.48	2386.95	2116.35		4663.03
356	P17555	SRV2	SRV2	57.521	15029.8	14387.8	14999.4	15022.7	13603.9	15845.3	16892.3	18432.6	16845.8	17531.8	18943.2	19360.1	10500.4	14946.8	14951.2	13873.1	14121.2	13870.9	13902.9	12911.4	13592.4	12888.8	13357	11633.5	10638.8	8634.99	12435.4
357	P21264	ADE2	ADE2	62.339	19925.5	19780.4	20219.2	22512.5	22650.9	22928.2	30203.3	30593.3	27791.9	31956.5	33897.2	36144.6	21666.4	29714.1	29616.2	29078.4	31449.2	31195.6	30518.6	31384.4	31203.1	31975.4	32628.9	31127.1	30000.4	24218.5	38660.2
358	P22336	RFA1	RFA1	70.347	5876.18	5674.47	6384.81	6027.78	6270.09	6057.21	7249.61	7461.45	6818.43	7192.86	7869.24	8450.78	4949.33	6818.88	6489.4	6484.03	6540.92	6628.54	6251.77	6025.02	6376.45	6029.22	5933.99	5671.51	5188.34	3963.39	5955.75
359	P22768	ARG1	ARG1	46.927	130257	118084	124240	182080	169794	179010	262143	260546	256720	248102	253516	293798	123112	144998	152469	101943	99877.2	103906	103045	113610	104547	127747	121198	128516	115658	90452.5	164183
360	P23248	RPS1B	RPS1B	28.812	24444.2	25248.9	24515.4	26251.9	28327.8	26303.2	35048.5	36896.3	33796.6	38958	45676.6	45953.3	25525.7	39731.2	37516.5	41643.1	45127.4	41914.5	43276.1	50133.7	44925.4	56088.1	54491.6	52361.9	51983.1	42364.7	62390.9
361	P23542	AAT2	AAT2	46.057	31315.2	29937.8	31378.6	34816.7	35873.4	36744.6	52854.2	55429.6	53423.9	56349.4	62177.1	64491.7	37033.1	52159.4	48514.5	50068.2	51924.2	52283.2	55373	61912.4	56329.3	66044.5	66540.2	62710.8	58159.3	46626.7	66452.1
362	P31116	HOM6	HOM6	38.502	91866.3	90359.2	85302.9	101629	95290.7	89027.6	127307	124062	114543	133232	135944	152257	88930.3	110346	120664	121303	118829	134200	130682	123589	123905	126399	111357	123642	107167	76583	144243
363	P32074	SEC21	SEC21	104.83	6733.61	5849.92	7346.75	7744.57	6813.56	6951.53	8275.71	8789.73	8382.28	7834.38	9710.92	10801.8	4985.65	7356.36	7328.56	6353	7258.67	7246.25	6489.51	7436.81	7046.32	7369.73	7876.63	7242.87	6120.44	5448.05	8264.6
364	P32521	PAN1	PAN1	160.27	3437.92	3443.88	3700.78	3243.39	3011.18	2849.75	3153.54	3558.77	3286.7	3330.52	4208.42	4621.58	2292.12	3086.6	3482.31	3347.06	3601.72	3455.68	3598.05	3715.21	3357.13	3421.88	3693.78	3085.4	3005.65	2433.38	3762.9
365	P32599	SAC6	SAC6	71.772	31518.2	29970.3	30143.3	31302	29893.7	29485.7	31841.9	31271	29367.2	29152.2	31805	33718.8	18936.6	24696.3	25677.5	22412.6	24163.6	26727.9	24939.3	24323.7	24515.8	25505.7	27047.4	24198.3	23303.5	19601.7	28117.9
366	P32916	SRP101	SRP101	69.277	3063.28	2651.51	3010	2964.12	2886.44	2540.4	3237.45	3308.2	2829.47	3157.08	3515.91	3390.21	2089.32	2641.32	2537.51	2969.79	2773.14	3091.47	2652.55	2425.66	2884.25	2361.34	2434.86	2458.01	2274.4	1515.82	2767.33
367	P36112	FCJ1	FCJ1	61.081	12280.4	13469.1	12777.6	13395.6	14855.5	14524	19328	19588.2	19047.6	20785.9	24231.3	24484.7	14860	22055.4	21081.6	22656.2	24750.5	23674.3	25798.2	28754.7	26377.4	23916	24776.4	22290.3	19528.6	14736.4	18571.6
368	P38631	FKS1	FKS1	214.85	2918.26	2584.66	3665.64	4256.09	4452.29	3294.31	7053.62	8588.74	5377.61	6843.62	8597.16	7547.27	5166.73	6352.48	6996.24	7207.05	7182.53	7274.57	7393.73	8279.21	7117.01	8394.1	8585.52	7832.92	7919.62	7110.15	8875.51
369	P39078	CCT4	CCT4	57.603	22452.4	20604	20891.9	22142.6	22200.3	21294.4	25430.7	26392.6	25667.4	27026.7	28729.7	30263.4	18135	24876.8	24386.7	24988.7	26250	26017.1	25068.9	26472.5	26376.9	26721.4	26226.4	26442	24145.8	19377	30959
370	P39101	CAJ1	CAJ1	44.854	9762.3	10072	10588.8	8845.56	9370.02	9021.24	10181.4	10036.5	9900.44	10098.7	10517.1	11441.7	6356.58	9561.68	8366.77	9302.28	9567.37	9862.33	9225.48	9343.39	9332.85	9301.04	8976.9	8310.35	7932.35	6231.18	9113.04
371	P40032	TPA1	TPA1	74.041	3262.34	2963.84	3402.91	3457.18	3476.05	3690.15	4407.47	4644.47	4230.56	4843.08	5090.31	5353.91	2989.29	4170.25	4375.51	4009.42	4008.14	4410.32	4451.95	5101.28	4544.16	4555.77	5133.69	5050.76	4967.83	3780.55	6472.86
372	P41805	RPL10	RPL10	25.361	174983	176071	183199	184716	188307	202987	253774	255804	255124	270989	316152	317373	186334	286772	271796	297100	305370	301668	305941	340594	315832	368100	353372	351154	332108	272947	417057
373	P42943	CCT7	CCT7	59.735	12600.2	12215.5	12688	13767.1	12867.5	12963	15177.7	15963.9	14656.6	17116	18449.2	18804.5	11467.5	16025	15323.3	15528.5	16512.4	15497.3	15633.1	15091.9	16806.8	16084.9	15510.4	14812.9	13689	11666.3	17154.1
374	P47008	SFH5	SFH5	34.388	9387.58	9899.57	8804.26	7494.39	7910.17	7179.12	8358.83	8743.08	8062.78	9289.47	9990.87	9901.16	6461.44	8737.53	8780.33	8727.91	8830.24	9064.03	8558.82	8169.69	8828.77	8735.43	7765.95	7944.99	6856.31	5666.45	8331.2
375	P53228	NQM1	NQM1	37.253	79579.2	88039.8	79143.2	63778.4	54889.4	70971.3	37410.2	32457	38154.2	21477.5	25704.6	26350	8127.13	7688.58	7608.94	2132.64	2031.19	2358.41	1611.45	2271.64	1627.68	846.761	941.909	847.041	1359.69	729.934	1789.55
376	P53235	YGR054W	YGR054W	71.304	7349.33	7646.5	7253.69	8638.21	8485.59	8367.99	11933.2	12421	11978.7	13568.4	15542.6	16267.2	9835.98	14310.4	14155.5	15843.9	15885.9	16912.2	17196.8	19317.5	17181.4	20727.4	19171	19096.2	17594.4	14890.8	21276.3
377	P53885	MDG1	MDG1	40.278	5633.87	5708.08	5704.1	5299.02	5258.79	5031.01	4618.53	4913.57	5216.14	5096.65	5420.48	5794.53	3104.67	4673.84	4773.66	4742.44	4641.05	4779	4056.98	4285.02	4319.12	4370.46	4079.94	3961.24	3233.97	2499.96	3817.48
378	P54781	ERG5	ERG5	61.334	3537.21	3253.62	3351.25	5123.84	4892.45	4644.06	9865.6	9498.63	8610.73	8469.81	9711.51	11309.3	4909.61	5325.44	6100.8	4515.51	4893.92	4654.95	4416.88	4743.88	4327.61	4960.8	4940.84	4644.47	4509.6	4350.52	4968.52
379	Q01852	TIM44	TIM44	48.854	13200.3	11862.2	13535.3	11916.2	12748.6	13305.7	17886.7	19412.6	17760.7	20325.9	21554.8	22887.4	13922.5	20426.7	19777.2	21417.3	23450.9	21926	24621.3	24083.8	24520.6	23763.7	22509.5	20418.5	19618.3	15645.9	22198.4
380	Q03280	TOM1	TOM1	374.18	333.205	356.152	308.752	288.308	346.953	298.388	359.816	332.163	324.028	267.83	389.582	357.476	189.919	288.675	361.718	206.632	262.291	271.553	273.889	288.686	266.948	315.317	348.292	206.315	198.971	142.993	210.134
381	Q04279		SEG1	105.87	1282.45	1298.1	1428.51	1335.87	1435.09	1148.34	1754.67	1492.24	1902.83	1572.13	1812.06	1919.61	997.584	1395.05	941.2	1378	1294.99	1483.72	1359.05	1414.73	1348.21	1594.58	1603.57	1490.34	1448.57	1127.34	1627.86
382	Q07527	TRM3	TRM3	165.05	456.637	395.296	458.686	506.432	493.228	434.416	530.187	675.76	469.137	434.442	599.267	787.474	420.068	657.541	324.911	408.964	330.495	511.625	419.558	398.919	493.105	341.786	526.133	480.622	366.38	293.302	466.959
383	Q12109	WRS1	WRS1	49.35	7966.42	7835.38	7498.78	8241.6	8075.08	8222.54	11678	12445.2	11560.5	13057.7	14610.3	15128.6	8844.75	12937	11637.1	13283.6	13632.6	13737.6	13515.8	15017.8	13858.5	16564.5	16220.8	16349.5	15751.5	12598.2	19268.7
384	Q12220	DIP2	DIP2	106.34	832.002	1090.31	887.245	949.509		763.403	1152.08	1499.01	1005.24	1209.07	1238.81	293.053	828.217	1187.54		1148.49	1289.09	1232.1	1339.63	1640.45	1256.84	1470.92	1551.94	1373.43	1331.15	1241.09
385	Q12449	AHA1	AHA1	39.435	47817.4	50559.2	51879.8	44199.8	41470.1	40311.5	30521.6	31754	32045.3	27506.9	29436.4	30527.3	15967.8	22251.4	21142.7	21308.6	21498.9	21235.4	21929.3	22292	21625	21688.4	20960.5	20467.1	19157.5	14724.2	22594
386	P00330	ADH1	ADH1	36.849	218532	238473	242895	256659	251282	253265	344942	350099	337777	402559	461957	493641	271713	404461	392377	503118	524663	486257	485358	450492	483010	399942	410311	387220	349501	266959	405405
387	P04807	HXK2	HXK2	53.942	46852.4	49510.7	48324.2	49736.8	49183.6	47929.1	66827.2	65776.3	61724.1	73467.3	82774.5	91055.7	55999.7	79718.7	77025	91594.7	95040.8	95165.6	107531	130319	112692	135638	136840	130860	126735	103068	150981
388	P06115	CTT1	CTT1	64.583	10918.3	9095.85	9743.6	7519.77	6859.79	7168.18	3780.22	3529.51	3645.61	2156.42	2172.12	2194.58	473.146	382.738	692.403		1354.55	466.33							387.717		1589.39
389	P06168	ILV5	ILV5	44.368	316620	293856	318426	350953	369886	360062	518548	550089	516096	570823	610531	644566	367657	522268	516610	536760	554197	552575	511501	455452	518702	465950	456391	434735	406410	332187	475362
390	P08524	ERG20	ERG20	40.483	76977.7	77675.9	81379.7	92565.7	92653.4	92685.6	133919	134257	126879	127387	149826	159103	86953.2	114048	115292	108075	108376	117508	110907	110464	109039	106778	108478	105895	97691.5	78949.9	117324
391	P0CX36:P0CX35	RPS4B:RPS4A	RPS4B	29.41	336025	326752	330134	356347	353571	372358	462151	464850	444122	514909	568354	589613	343628	512504	483207	535347	551707	568516	571576	641904	574125	700688	691760	669153	636381	525029	801300
392	P14065	GCY1	GCY1	35.079	59864.8	63003.7	62432.5	61701.1	62670.8	65534.6	47098.1	46536.3	47682.8	35806.9	35478.8	36390.6	15226.4	18464.3	18860.5	13028.8	13461	13032.1	12818.2	9906.48	12340.3	4450.76	5546.29	4959.97	3076.08	1822.5	7946.41
393	P14743	NMT1	NMT1	52.837	2778.85	2736.59	2794.01	2224.28	2254.43	2392.39	2910.71	3381.45	2858.58	3233.4	3742.98	4432.61	2400.53	3538.05	3537.66	3363.86	3489.94	3715.48	3735	4094.73	4013.04	4624.98	4630.31	4291.82	4279.97	3269.69	5396.92
394	P15274	AMD1	AMD1	93.3	3694.13	3619.1	4242.32	3424.19	3424.26	3580.45	3799.44	3826.73	3305.79	4119.52	4703.51	4576.35	2764.28	3873.61	3613.56	4378.41	4237.6	4198.79	4519.8	4645	4608.09	4480.61	4248.08	4242.57	3817.11	3117.55	3980.7
395	P16140	VMA2	VMA2	57.749	47000.5	46151.3	50777.1	46358.6	48439.8	48016.5	60714.4	62917.5	58950.4	67312.5	72200.8	78255	43349.7	63747	60543.5	64317.8	68123	67568.2	62936.5	74345.9	63408	80614.9	81619.2	80074.4	76116.7	63259.1	93919.6
396	P16603	NCP1	NCP1	76.771	3606.25	3456.79	3720.88	4677.75	4535.59	4089.94	6581.38	6599.21	5973.59	5544.59	6522.65	7453.68	4139.62	4468.35	4348.18	3121.12	3640.76	3975.79	3050.93	3552.03	3602.17	3543.52	3400.86	3628.49	2913.23	2363.67	4222.98
397	P17536	TPM1	TPM1	23.54	34268.4	36192.2	32619.9	31070.9	33065.9	32614.6	34926.4	38180.6	34021.1	37342.3	37305.6	38466.6	21993.5	30116.1	30605.7	29055.2	30645.6	27687.6	28510	28143.6	28350	25958.4	26276	24323.4	23744.5	19718.4	26616
398	P17883	SKI3	SKI3	163.72	553.099	468.919	470.082	471.141	463.876	494.103	558.244	630.382	448.175	591.199		648.785	352.31	562.868	546.67	436.797	565.459	479.085	544.589	543.765	446.125	620.323	501.394	462.482	401.713		478.739
399	P31384	CCR4	CCR4	94.669	2680.95	2313.1	2579.92	2752.35	2764.18	2635.38	3031.43	3345.77	3079.11	3199.61	3252.84	4031.19	2112.64	2754.03	2966.33	2930.63	2589.32	3073.94	2820.07	3042.15	2835.86	2798.61	2745.31	2567.38	2509.76	1924.91	2671.6
400	P33442	RPS1A	RPS1A	28.743	287436	280731	260246	289348	284844	258423	338379	337838	335531	359158	384783	404551	227174	369599	316526	373521	377851	367266	370741	415920	387566	420529	431318	409188	398406	324308	490726
401	P33750	SOF1	SOF1	56.788	887.262	767.454		841.965	951.398		1183.94	1255.61	1090.43	1190.79	1619.11	1726.38	958.789	1555.82	1440.71	1503.77	1501.32	1759.3	1848.17	1953.28	1937.55	2087.92	2089.54	1860.88	2055.07	1655.97	2198.86
402	P35191	MDJ1	MDJ1	55.56	11868.4	12348	11108.4	10687.8	11474	10524.4	11568.6	11627.9	11318.8	12007.3	14249.2	14848.2	8785.81	12501.2	11520	13374.4	13966.3	13570.3	14859.3	15649.1	15252.2	14689.3	16189.4	15107	12913.8	11112.9	16031.2
403	P36013	MAE1	MAE1	74.375	8425.72	8250.36	8331.97	12308.9	12969.9	13285.9	17133	16635.2	16728.1	17210	18908.4	19909	11275	16653.1	14966.1	17062.6	17919.4	17627	18400.2	19677.7	19396.2	20220.2	20397.6	19436.1	18083	15549.3	24422.4
404	P36016	LHS1	LHS1	99.57	2385.16	2296.95	2300.57	1941.55	2449.61	1781.84	2307.65	2575.19	2447.65	2557.41	2985.7	3289.27	1497.32	2041.99	2434.32	2004.93	2283.32	1903.37	2302.36	2288.92	2041.74	1959.19	2154.24	2503.02	2069.78	1684.89	2548.06
405	P38713	OSH3	OSH3	113.76	1028.34	1619.03	1004.63	1358.82	1273.95	1715.78	1399.57	1430.66	1457.17	1367.84	1564.66	1992.91	1109.29	1225.36	1501.09	1322.31	1299.43	1363.98	1390.09	1015.91	1782.36	1528.94	1784.18	2195.38	1415.52	1069.23	4293.55
406	P38715	GRE3	GRE3	37.118	50026.8	49028.4	49151.8	46642.3	42957.5	45132	35525.2	34992.8	36827.3	30710.4	29899.2	32580.5	14420.2	17830.8	17970.3	13576.6	13714.2	13097.3	12779.2	15473.4	13199.2	14819.3	14329.4	14330	12763.5	10220.7	14755.2
407	P38779	CIC1	CIC1	42.529	3812.88	3956.96	3855.96	4499.99	4501.72	4130.56	6226.93	7350.31	6103.71	7605.89	8764.22	8632.4	5081.04	7712.6	7320.71	8023.4	8460.9	8403.07	8075.43	8615.02	8805.54	9206.55	8433.5	8909.86	8500.39	7083.58	10498.5
408	P38795	QNS1	QNS1	80.685	3605.36	3360.37	3637.74	3776.68	4138.65	3390.73	4263.75	4712.42	4214.27	4277.94	4614.47	4712.48	2825.27	3814.25	3547.05	3140.35	3159.93	3306.53	3121.63	3065.43	3117.99	2879.26	3253.72	2842.71	2727.31	2335.03	3221.05
409	P39958	GDI1	GDI1	51.206	27355.6	27589.3	27583.1	28773.3	30699	29201.6	33433.2	34798	34213.5	31037	34920.8	36849.7	21202.9	27201.9	25336.6	25814.3	26705.2	26443.2	23995.1	22540.8	24275.5	21351.7	21016.3	20562.2	17885	14306.1	20649.3
410	P39985	POL5	POL5	115.89	549.276	632.571	691.516	597.243	811.051	744.438	1083.21	1347.75	982.471	1352.65	1047.1		896.079	1407.09		695.683	1404.75	1496.19		1609.93	1210.86		1213.9	1392.52	1155.77
411	P40024	ARB1	ARB1	68.376	23897.8	24112	24159	24883.9	24462.7	25477.3	27236.2	27455.4	26461.6	27651.3	30404.5	32226.9	18857.5	27560.6	26101.9	27262.2	29424	28866.3	28142.8	27962.7	29432.4	29457.6	28554	27953.3	26450.9	22164.9	34202.6
412	P40341	YTA12	YTA12	93.275	1635.27	1494.57	1558.78	2097.54	2286.42	2006.48	2807.19	3256.28	2835.57	2863.73	3849.71	3415.4	1896.39	2889.88	3015.95	2755.62	3493.07	2892.2	3257.24	3912.16	3817.62	3811.7	3149.83	3150.9	3068.1	2667.89	2916.06
413	P40564	DJP1	DJP1	48.574	3225.65	3647.4	3357.33	3052.07	3408.3	3155.57	4940.92	4629.12	4184.38	4995.7	5659.14	5559.03	3409.24	5372.67	5275.19	5369.78	6365.22	5256.86	5550.34	5960.14	6029.72	5983.01	6211.34	5151.96	5041.32	4106.95	4968.68
414	P46680	AIP1	AIP1	67.325	15900.6	14717.5	16000.4	14817.3	15445.8	15220.8	17762.6	17704.6	17382.2	18029.5	19165.5	21006.5	11084.4	15251.5	14875.5	14698.3	14980.9	15204.3	13862.8	15522.6	14821.6	15120.6	15138.6	14449.4	13664.5	9885.53	14744.1
415	P49090	ASN2	ASN2	64.592	14564.4	15729.9	16226.5	20908	20945.9	22019.5	34400	36075.2	34258.1	35957.3	40644.6	41823.1	23433.9	34023.8	31621.8	33207.9	35189.4	34783.5	34697.4	38854.4	36502.7	44468.2	43540.3	42662.1	39855	32555.9	48665.1
416	P53140	RMD9	RMD9	74.595	1856.65	1581.22	1766.76	1976.85	2018.98	1398.21	3808.04	3781	3485.64	3996.89	4102.69	4421.06	2665.89	3852.08	3947.49	4387.39	4388.33	4859.07	5225.9	5437.23	5076.91	5023.9	4688.21	5188.66	4724.39	3859.74	5069.96
417	P53550	DCP2	DCP2	108.67	788.679	678.402	770.075	880.492	870.793	775.529	1123.45	1201.1	1004.16	1135.45	1186.91	1382.53	879.445	1129.8	1071.55	1036.11	1162.43	1157.92	1101.45	1109.77	1236.78	1130.92	1101.3	1176.78	1088.97	849.056	1337.95
418	P53981		YNL010W	27.48	20487.5	19417	19838.7	19265.5	19218.6	19551.3	24337.9	24268.2	24190.9	26727.9	28617.9	29093	17604.4	26621.7	24596.8	26650.4	29233.9	29425	28190.6	27795.5	28879	28527.6	27583.6	26057.9	25401.3	19682.4	30195.5
419	P54783	ALO1	ALO1	59.493	11063.6	10587	10457.1	13049.1	11112.7	12226.7	12721.9	12058.4	11967.6	11357.5	13912.1	14649.9	8536.19	11328.4	10649.5	10368.6	11107.7	11380.1	10346.2	10525.6	10218.4	10207.7	10737.6	9807.54	9363.07	7388.99	10762.1
420	Q03161		YMR099C	33.955	36315.3	35370.1	33504.6	34282.4	32233.5	31768.7	35999	37257.4	34764.8	36709.6	38348.1	41280.3	25756.5	31181.5	29317.4	30427.3	30332.7	31632.5	29210.4	27725.5	29863	25075.6	25349.4	23973	21617.1	17046.6	25402.3
421	Q03862	ARX1	ARX1	65.212	7874.52	7610.02	7827.81	8049.38	7921.48	7866.77	10366.7	10763.8	9898.23	11599	13152.9	13833.5	8380.9	11921.1	10952.3	12329.1	12841.6	12678.8	12848.5	12109.2	12607.9	13340.6	13254	12794.2	12458.1	9582.4	16157.7
422	Q03940	RVB1	RVB1	50.452	22980.9	22348.2	23428.8	22618.4	21969.3	21851	22237.6	23958.4	23219.5	24390.3	25888	26252	15187.8	22056.1	21019.3	20989.5	22644.4	21408.4	20653.5	20664.8	20745.7	20260.5	20046.5	18849.5	17525.1	14398	21806.6
423	Q04336		YMR196W	126.62	2845.1	2429.26	2350.71	2734.55	2176.07	2694.14	2554.97	2306.46	1908.22	1992.13	1628.64	2189.56	1154.27	1061.39	821.422	1047.49	782.867	1071.98	515.031	580.541	764.801		591.374			201.91
424	Q06218	DBP9	DBP9	68.059	2382.26	2197.53	2534.88	2579.39	2620.21	2687.4	3787.32	3936.59	3146.52	3319.72	4353.94	4784.61	2708.44	3711.97	3568.02	3619.84	3924.64	4002.28	3965.06	4084.26	4183.49	3997.7	4047.1	4032.37	3778.02	3148.01	4571.38
425	Q06706	IKI3	IKI3	152.99	1678.89	1461.9	1686.18	1452.3	1300.72	1407.17	1623.07	1769.34	1637.22	1374.44	2066.44	2397.14	1151.78	1640.73		1562.75	444.185	1591.63	1543.18	1795.02	1514.03	1900.25	1863.19	1900.13	1561.72	1243.48	613.854
426	Q12118	SGT2	SGT2	37.218	84224.6	91479.8	89081	92956.1	89279.7	91585.5	92094.9	95834.7	92093.7	95970.5	100500	106219	58155.6	82823.8	76547.3	80168.2	84771.4	83213.5	81619.9	79894.6	81574.9	80771.4	78246.6	77336.8	71042.2	58267.1	86089.9
427	Q12211	PUS1	PUS1	62.142	4549.11	4809.8	5522.87	5838.26	6113.75	5694.46	8566.31	8804.81	7434.91	8556.75	9173.25	9646.57	5113.77	7435.35	7092.92	7163.17	7249.71	7004.38	6970.46	7334.35	7214.62	8183.75	7439.13	7713.52	7245.53	6437.18	9794.93
428	Q12263	GIN4	GIN4	129.86	705.08	713.529	839.902	834.298	879.869	785.296	1445.1	1409.65	1295.49	1630.49	2244.41	2015.36	1205.22	1868.67	1723.74	1705.21	1676.68	2100.18	1822.61	1703.25	1968.74	1490.7	1311.87	1553.04	1283.28	1130.16	1686.17
429	Q12377	RPN6	RPN6	49.773	38294.4	37549.5	36310.5	36213.5	35227.4	36219.2	37237.8	37291.1	39063.7	39127.3	39962.3	43414.1	22981.9	30158	31192.1	29493.4	28649.3	30986	29005.8	27528.7	29647.5	27398.2	25810.2	26633.8	22928.5	16493.1	29701.6
430	Q12389	DBP10	DBP10	112.94	1217.88	1114.21	1108.14	1362.16	1320.5	1344.34	1800.84	1833.95	1841.02	1927.76	2268.2	2293.71	1398.14	1965.19	1728.24	1944.28	1998.55	2036.17	1989.08	2167.39	2089.18	2057.46	2096.52	1957.84	1901.9	1603.19	2381.07
431	P00927	ILV1	ILV1	63.83	15092.3	14577	15328.7	18362.1	17796	18133.2	24923.4	24527.5	23617.4	24618.4	26083.3	28092.5	14813.6	19808.3	19754.4	18942.4	18809.5	18867	18021.4	19468.4	18897.8	21329	20870.3	20531.4	19321.5	15260.1	25502
432	P05755	RPS9B	RPS9B	22.298	262776	266653	271366	276361	282133	273946	380827	410294	364675	410062	452961	483831	280336	417586	383239	439832	445557	449749	462258	507604	459467	551105	555146	527670	511818	424971	640161
433	P07275	PUT2	PUT2	64.434	18412.4	17364.8	17817.2	17859.7	18572.8	18525.5	20553.9	21239.2	20166.6	21275.3	24667.1	24234.5	14842.1	21410.1	20566.2	23737.7	23136.1	23182.8	22150.2	24805.9	24240.9	23936.2	22999.4	21555.1	18950.1	15733.7	21030
434	P07342	ILV2	ILV2	74.936	63354.6	60400	66305.1	79251.6	81082.8	83474.2	113518	114061	112739	112730	125036	133769	69781.1	101783	96004.4	96997.7	97391.4	96454.4	96861.1	101681	98718.6	102540	104593	96427.4	89537.7	73621.5	105656
435	P11325	NAM2	NAM2	101.92	701.976		718.463	786.003	796.512	518.615	1093.75	988.711	856.054	1272.81	1083.16	1189.16	945.848	1267.03	1108.12	1574.33	834.87	2191.11	1310.36	1260.67	1621.71	1765.08	1324.48	1735.38	1480.88	1221.62
436	P11986	INO1	INO1	59.641	34292.6	32019.4	33724.5	48092.5	47811.8	45839.9	52325.7	52037.6	47627.1	53404.2	51700.2	59174.9	37605.7	48651.9	48936.4	48733.6	48364.7	54007.8	66942.9	74127.5	68723.8	61144	57769.4	54500.3	45373	28218.6	34663
437	P14906	SEC63	SEC63	75.344	2689.97	2573.56	2603.41	2936.64	2666.29	2684.53	3681.7	3667.18	3304.65	3599.76	4149.21	4124.11	2788.43	3126.18	3284.28	3748.13	3402.93	3264.06	3469.08	3276.13	3344.51	3459.4	3351.86	3025.16	2557.12	2657.19	3200.4
438	P16451	PDX1	PDX1	45.361	8327.48	8388.99	8287.23	8159.51	8515.35	8129.4	8302.88	8980.49	8577.43	8668.28	10437.1	10253.5	5771.48	7964.69	7770.88	7473.15	7476.62	7352.6	7253.09	7529.21	7546.12	6433.81	6580.21	6264.51	5726.96	4566.71	6250.68
439	P17709	GLK1	GLK1	55.377	195128	197904	195984	217627	207837	219001	187964	193725	191120	166323	174279	177019	84220	108740	102625	84509	86489.2	81502.2	67749.2	72619.9	69107.9	59855.1	63000.1	54327.7	45560.6	29696.6	37778.8
440	P18544	ARG8	ARG8	46.681	18436.8	18620.3	18799.9	28193.6	27224.4	29372.2	45268.5	40576.1	43454	40380.8	44115.8	47034.4	22432.4	29278.3	28624.5	22123.6	23299.2	21722.5	19031.8	15665.8	19022.4	19010.1	18291.9	19021.8	17260.7	14387.4	23508.4
441	P20459	SUI2	SUI2	34.717	30087.5	32392.8	30761.1	29679.4	29606.5	30055.6	34721	35830	34835.7	37589.8	40296.8	43202.8	25598.3	37019.8	34573	35950.5	37149.3	37510	36233.8	35741.1	37908.1	33532.5	34213.9	32011.3	30428	24648.3	36162.6
442	P22213	SLY1	SLY1	74.678	2555.47	2313.31	2874.49	2445.21	2356.39	2327.79	2650.35	2717.44	2367.51	2554.05	2911.51	2954.65	1677.65	2237.94	2462.75	2277.07	2137.8	2488.11	2002.25	1810.56	2118.71	2097.82	1946.14	2072.27	1766.97	1352	2480.63
443	P25623	SYP1	SYP1	96.136	6586.79	7641.88	6947.53	6349.28	7321.84	7169.86	7850.89	8248.41	7156.47	7445.3	7743.5	8296.13	3983.35	6185.32	5669.75	5268.7	6018.82	5548.84	5069.11	4939.73	5436.94	5047.45	4856.94	4659	4506.28	3583	5318.66
444	P32614		FRD1	50.843	13767.5	12195.3	13486.3	10824.2	10653.6	12387.8	10598	10860	10806.9	11545.1	12216.8	12301.9	7727.02	9948.18	10892.2	9660.39	9887.7	10940.8	9847.13	8765.94	11262.2	8878.74	8248.95	8460.48	7351.05	5621.25	7663.42
445	P32775	GLC3	GLC3	81.115	9157.95	10112.2	11142	10192.6	9090.71	10131.3	8798.01	8005.8	7926.14	6354.93	5735.47	6746.98	3016.34	3472.71	4117.26	2042.01	1912.71	2014.05	1556.37	1932.78	1622.99	1785.45	1872.2	1690.69	1515.4	1167.64	1114.74
446	P33297	RPT5	RPT5	48.255	34587.8	35188.5	34776.7	35380.7	35156.3	35301.9	35336.9	36791.6	36015.4	37037.8	39830.2	41026.6	22539.7	32371.6	30104.3	30465.5	32277.7	31213.6	28550.4	28690.7	29585.3	27988.6	29638.2	27388.6	25936.9	19361.6	30903.6
447	P33313	CNS1	CNS1	44.112	2241.72	2515.6	2579.81	2260.19	2283.18	2542.96	2980.3	2725.42	2871.1	3116.67	2945.64	3168.42	2020.96	2673.3	2861.73	2884.31	2955.96	3199.05	3153	2749.67	3048.15	2938.08	2929.66	3119.89	2776.21	2615.02	3916.58
448	P36006	MYO3	MYO3	142.45	453.174	415.952	357.459	408.164	378.116	213.308	77.3913	476.328	295.456	270.09	285.389	183.642	165.809	252.657	89.8888		232.246	95.6705		207.229			187.746	90.3467		124.675
449	P36060	MCR1	MCR1	34.137	134744	132933	134248	134283	134966	142148	122284	124312	125445	116691	123491	135220	66562.5	93284.1	89846	83138	81771.4	81697.5	79577.4	99353.2	89604.6	90297	91370.1	83313.5	70362.4	54505.8	65356.2
450	P36148	GPT2	GPT2	83.644	3886.8	2708.86	3925.04	4332.37	3171.3	3889.53	3777.2	3330.38	3777.08	3242.87	2244.69	4988.41	1840.31	2529.29	3565.96	2456.96	2745.98	3384.05	2277.65	1952.86	3015.27	1805.06	1635.81	1471.14	1239	1103.05	1019.19
451	P38011	ASC1	ASC1	34.805	232246	230515	235497	242149	255658	256098	324178	337808	317150	362504	422501	441909	240512	353180	342738	398489	393979	395958	394646	456335	407187	483678	478307	475170	449716	369741	555111
452	P38339	RGD1	RGD1	74.618	457.715	499.609	473.636	426.602	354.592	327.062	424.036	539.893	392.832	438.651	724.388	417.904	247.178	445.892		312.036	436.577	394.195	389.554	399.864	360.409	339.044	315.345	366.286	343.633	297.087
453	P38628	PCM1	PCM1	62.066	8364.56	9242.66	8533.94	9146.09	8394.38	8031.09	10854	9633.11	9797.72	10163	11261.1	12065	6945.65	8544.98	8994.7	8995.23	8735.17	10042.3	9656.12	9283.38	9309.55	9254.6	9094.7	8699.99	8173.23	6680.43	10023.3
454	P40469	MET18	MET18	117.88	212.097	222.509	236.701	168.755		118.805	243.893	166.319	342.219	197.195	221.029	296.656	133.859	167.861		153.913		223.238	152.101	183.021	251.616	184.782	318.554		141.039		201.423
455	P40991	NOP2	NOP2	69.811	11945.3	12377.6	11746.1	13276.4	13799	12750.7	18290.2	18815	16437.5	18820.3	22117.2	22151.8	13452.3	19464.1	19405.9	20312.1	20780.6	20897.5	20593	20904.6	20421.4	20872.5	20097.5	19143.8	18756.8	14899.7	22371.7
456	P41895	TFG1	TFG1	82.193	1507.46	1635.82	1836.53	1796.5	1929.09	1680.82	2419.11	2627.22	2189.5	2684.26	2964.34	2842.18	1603.98	2452.36	2123.19	2258.3	2453.43	2416.64	2177.3	2242.81	2405.15	2518.53	2261.76	2168.68	2527.18	1821.7	2610.43
457	P41940	PSA1	PSA1	39.565	69861.2	60745.3	67533.9	61711.5	62025.1	64074.3	72082.4	72975.6	69547.8	75678	80979.7	94574.4	51862.5	71310.9	69138.3	76122.1	77890.3	79737.2	77830.6	93602.8	80816.9	107835	106144	104166	99819.6	79054	118700
458	P48015	GCV1	GCV1	44.468	23663.5	23258.4	24664.8	24367.9	24633.1	26297.9	33144.3	34188.9	32578.3	35930.7	38402.8	38762.7	21651.2	28138.3	28338.6	29227	29176.5	29100.1	28043.7	28246.2	28888.9	30999.2	30512.7	29215.4	28383	22442.4	33584.3
459	P48164	RPS7B	RPS7B	21.634	38322.6	35938.7	37983.7	48064	45056.5	42180.2	51540.9	53324.6	47317.4	52061.5	64125.9	65890.1	36901.7	56132.8	49818.4	53766.1	59935.7	57117.8	54915.6	67774.3	58942.6	73525.2	76279.8	71474.4	67729.2	58789	90520.2
460	P48570	LYS20	LYS20	47.098	49445.9	48221.7	54615.3	55281.5	57158.3	63399.4	87456.8	86949.7	85914.5	89948.6	88556.9	97220.7	52861.4	77462	75028.9	71990.9	69848.9	77548	74646.6	86680.2	81881.4	100647	100056	104878	99154.8	84616.9	141983
461	P49687	NUP145	NUP145	145.66	971.091	988.257	848.182	864.56	704.384	933.81	908.806	991.204	1155.86	930.812	983.844	1727.01	740.052	1061.45		822.848	1035.77	866.552	1028.12	932.387	1043.23		873.223	826.511	691.543	609.971	832.142
462	P53091	MCM6	MCM6	112.98	1688.48	1776.66	1741.95	1668.71	1623.15	1673.8	1873.48	2328.48	2152.43	2112.24	2879.54	2535.88	1327.63	2398.68	2174.4	2000.3	2311.68	2155.82	2162.37	2236.79	2001.07	2061.43	2130.26	2282.28	1925.68	1788.72	2424.94
463	P53297	PBP1	PBP1	78.78	5994.61	5818.6	5682.97	6678.53	6528.44	6176.53	8219.1	8439.5	7961.43	9552.93	9838.58	9735.28	5704.61	8924.98	7976.92	8989.86	9446.63	8679.19	9218.1	9502.74	8355.19	10386.8	10275.4	9581	9131.84	7449.97	10507.8
464	P53319	GND2	GND2	53.922	46885	46816.5	38309.3	44753	39494	38384.4	25907.4	24136.2	27097.2	16714	16172.5	18185.7	4447.65	3289.26	3507.8	651.104	1403.77	1023.14	795.526	687.574	950.149		1180.82	909.551	441.684	414.646	2179.9
465	Q00711	SDH1	SDH1	70.229	68925.7	62936.9	68761.3	81230.4	88862.9	87127	118144	118045	114303	130561	142296	154163	95877.5	146882	138743	155053	160239	155680	162496	194717	168765	163265	169357	153370	129157	96201.7	119365
466	Q01532-2:Q01532	LAP3	LAP3	52.088	29774.9	31755.6	32657	33745.9	33604.3	32183.7	43507.4	43001.4	42480.8	42980.8	44577	49647.4	28081.3	39795.4	39194.9	37463.9	34952.5	37836.6	32945.1	25628.9	33375.6	22601.5	22459	20720.8	18312.9	13568.1	19420.4
467	Q02046	MTD1	MTD1	36.239	18308.8	18221.6	19064.6	20447.2	21396	22394.3	26240.2	26399.9	25871.4	28413.3	30350.3	32034.5	17707	24953	22948.5	23743.5	24287.8	24795.1	22685.1	24495.7	23878.1	27322.1	26671.7	27554.9	25640.2	21020.4	33889.4
468	Q04947	RTN1	RTN1	32.916	55933.4	50426.9	53233.8	58713.1	53366.8	53802.8	55113.8	54667.7	50977.5	44537.3	56207.9	55042.9	27643	34522.1	35984	30292.9	32546	33889	32035.7	33601.8	31746.6	29382.7	30421.5	25841.8	22792	22430.2	27922.6
469	Q05543	RTT103	RTT103	46.488	3842.33	3434.7	4077.98	3590.44	3482.79	3492.08	3293.32	3293.78	3636	3548.29	3586.86	2954.83	1974.92	2846.61	2414.08	2551.78	2693.62	2580.97	2617.36	2378.8	2446.77	2216.9	2331.26	2063.42	1898.68	1502.15	1884.35
470	Q06336	GGA1	GGA1	62.319	3871.87	3409.55	3681.86	3054.75	3186.68	3909.69	3900.73	3657.17	1960.64	3571.59	2847.9	1928.78	1287.68	2193.21		1830.79		1858.88	1775.7	1754.4	1765.93	1934.92	2446.05	1838.96	1240.27	1455.53	2099.18
471	Q06523	YPR148C	YPR148C	49.279	7573.69	7271.65	7034.16	8570.11	8359.78	7805.1	10972.6	10768	9917.23	10456.4	10745.7	11382.7	5841.2	7815.15	6936.72	7109.67	7320.07	7163.1	7267.35	6121.31	7037.67	5951.3	5433.75	5285.69	4903.79	3860.93	5688.5
472	Q06704	IMH1	IMH1	105.22	6312.25	4192.8	3587.34	2976.47	8325.91		5496.83	6066.17	5536.74	4620.49	6797.54	5999.38	3355.34	4273.07	4991.68	5284.01	6147.36	5272.52	6322.19	5112.34	5811.42	5865.32	5319.24	5272.39	4801.48	3875.08	5000.97
473	Q08220	GSH2	GSH2	55.815	6663.84	6652.35	6720.6	6981.37	7015.95	6980.75	8530.75	8135.19	7944.52	8340.91	9463.16	9872.64	5497.56	7374.2	7112.48	7442.76	7605.89	7107.73	6912.25	7669.51	7470.2	7018.73	7557.69	7157.13	6815.36	5175.44	7802.28
474	Q08225		YOL057W	80.509	4368.77	3962.82	3644.67	3956.29	3960.61	4021.81	4449.73	4603.52	4280.56	4298.27	4730.17	4266.77	2634.41	3595.51	3165.88	2946.65	3489.44	3366.96	3151.86	3373.01	2848.42	2899.39	3061.19	3050.11	2523.02	2077.39	2838.25
475	O13516	RPS9A	RPS9A	22.443	9784.71	9908.34	10301.9	9745.98	9893.55	9288.54	9817.95	8941.33	9933.56	11096.9	11278.7	11826.3	7200.47	10334.8	9248.1	10609.3	10654.8	10591.1	10607.6	11860.1	10531.1	11883.3	12328.7	11535.2	9875.89	8214.27	10947.1
476	P04840	POR1	POR1	30.428	204464	202889	207194	225620	231893	228560	286136	293945	279619	283905	322635	327058	186040	274317	254137	281551	280326	280001	281549	336564	273097	327738	323629	298190	261359	204140	281193
477	P05374	CHO2	CHO2	101.2	1056.46	1246.68	1084.44	1221.07	1269.57	1247.27	1937.79	2131.23	1891.8	1930.4	2992.39	2964.81	1552.78	2561.63	2643.91	2927.4	3483.08	3456.58	3697.6	3878.5	3965.42	3864.24	3957.86	3638.94	3225.83	3086.19	3702.91
478	P05739	RPL6B	RPL6B	19.986	228963	219931	233243	223977	241471	218834	307331	309998	303577	339556	381993	413380	225326	359349	324720	366597	388970	392802	384132	427924	397423	443727	445576	432894	410936	339107	512203
479	P06634	DED1	DED1	65.552	20785.3	20346.5	21409.2	25035.2	26453.3	25990.5	43338.2	42198.1	39983.1	49553.7	56185	56494.8	36644.5	52402.7	52912.1	55881.3	59822.1	60485.6	60159.8	67952.4	61816.7	76666.9	73553	74390.5	70624.3	58860.6	86472.4
480	P07256	COR1	COR1	50.227	96232.2	98360.4	92644	105338	109470	109876	138683	145315	126624	147994	160478	163474	96207.2	161177	149386	156114	169058	155751	171091	199024	171597	191553	190764	173621	153603	119431	154063
481	P08417	FUM1	FUM1	53.151	58039.5	56752.3	54459.4	66448.4	67569	65351.4	99909.5	94648.4	91284.3	107914	116547	127702	78005.8	114490	113369	132208	130943	139392	151993	168759	151462	155528	153173	144671	121789	87607.7	112524
482	P0CX44:P0CX43	RPL1B:RPL1A	RPL1B	24.485	139225	132395	129278	147012	131872	123525	189857	165715	150726	201711	186668	218554	149126	148996	179380	184258	161598	221249	237203	191173	207579	221636	188987	223001	178194	135341	304108
483	P0CX46:P0CX45	RPL2B:RPL2A	RPL2B	27.408	258187	256884	267340	269239	270390	281938	354450	364491	355081	404520	436667	462449	276510	420364	394150	434063	460250	448236	458132	494105	465956	542657	528488	512627	487011	399562	607041
484	P10664	RPL4A	RPL4A	39.092	285389	265248	292792	320088	310526	303711	409696	421761	374213	430231	459106	514604	309838	447206	404125	461628	481390	498487	485123	523939	494588	564944	552251	535177	505746	423608	624462
485	P10963	PCK1	PCK1	60.983	2772.22	3794.08	2651.24	4210.97	3618.55	4138.11	4499.71	4928.42	5151.45	5670.4	7614.38	7375.07	5263.22	7360.28	7072.78	10434.4	10550.5	11370.7	13218.5	14432.6	13792.9	5017.12	4485.32	3717.38	2329.53	1518.01	2911.94
486	P12683	HMG1	HMG1	115.62	7677.35	7773.58	7692.03	10726.2	10421.7	9379.39	12086.9	10984.9	10686.8	8989.8	12001.1	12872.1	5705.43	6647.65	7290.93	5197.11	5769.65	5679.89	4561.07	5110.28	4888.81	3723.79	4095.85	3575.63	3312.16	3216.91	3729.21
487	P15646	NOP1	NOP1	34.465	50875.7	48883.7	49294.9	51966.5	52333.5	55901.8	64087	65264.9	62776.6	70340.5	78737.2	80154.4	49725	74248.1	68850.6	74331.3	79944.8	80221.9	77910.5	87695	81584.3	90547.8	91448.9	88291.1	82533.8	68411.1	102224
488	P16649	TUP1	TUP1	78.307	7516.3	7386.35	7996.52	8032.76	7919.06	8324.67	9526.01	10473.6	10075.5	10914.4	12638.2	13570.1	6707.93	9809.73	10851.2	9337.4	9833.46	10256.8	9831.7	10581.2	9610.21	10865.9	10630.8	10022.5	8387.35	7399.01	10836.8
489	P17649	UGA1	UGA1	52.946	20557	21138.9	21577	19275.6	19800.4	18826.1	17708.4	17958.2	16692.2	14856	15726	16237.5	7521.77	8541.88	8328.67	6644.32	6943.82	6736.9	6604.7	5312.41	6340.58	4617.29	4250.16	4121.04	3429.39	3312.49	3374.45
490	P18239	PET9	PET9	34.426	189835	186478	179209	257612	241279	242137	389144	379589	335283	391164	431754	460904	284737	325704	370526	348656	348838	435550	447354	391232	412694	405622	375488	359196	313026	252576	391019
491	P20448	HCA4	HCA4	87.192	1044.97	980.223	801.682	2626.65	1105.12	2019.22	1678.67	1595.71	1529.43	1875.29	2890.76	2293.28	1404.15	1905.06	1869.53	2029.01	1853.27	2571.82	2064.5	2039.11	2298.93	2037.3	2072.21	2030.24	1926.94	1742.62	2463.41
492	P20485	CKI1	CKI1	66.316	2485.74	2541.76	2626.58	2287.36	2485.3	2142.53	3066.11	2926.4	2922.16	2961.91	3643.27	3590.22	2117	3325.54	2941.99	2902.2	3400.3	3293.87	3658.68	3749.56	3362.07	4000.57	3949.4	3587.96	3672.95	2790.73	5086.93
493	P21560	CBP3	CBP3	39.083	7006.98	6840.67	6951.84	7385.78	7949.09	6935.47	10409.1	10657.2	9483.24	10332.3	13638.3	11920.5	6618.2	10874.2	9861	11316.7	12834.5	11685.3	13900.1	16921.3	14651.3	15397.4	15491.4	14315.8	14677.7	11599.8	15238.8
494	P24280	SEC14	SEC14	34.9	22126.9	21596.9	22684.6	23845	23763.8	25220.1	33904.2	33651.5	32554.4	35443	37529.9	39061.9	22650.7	30796.5	28827.9	29818.6	31648.3	31221	28680.5	28595.6	28645.1	30978.4	30446.6	29287.5	28495.9	23135	36248.6
495	P28777	ARO2	ARO2	40.838	16231.3	16607.9	16170	20404.6	20846.7	21879.8	32795	34163.9	33033.7	34946.8	38806.4	40250.3	21936.8	31218.8	30763.8	29981.8	32622.1	30315.5	31620.4	34160.4	32195.7	38796.7	38042.4	36983.7	34741.2	29788	45179
496	P31412	VMA5	VMA5	44.188	15436.8	16148.8	15045.3	16426.1	15078	14236.1	18835.2	18803.6	16715.2	18944.4	20165.9	21623.5	12529.2	16949.2	16900.9	17225	16575.5	17900.4	16847.6	17342.1	17330.4	19188.7	18535.5	19119.4	19198.5	15166.3	24571.7
497	P32356	NTH1	NTH1	85.878	5044.13	4718.53	4168.54	5149.22	4954.26	5413.08	4666.08	5367.67	4857.82	3525.8	3625.08	2347.87	1654.52	2023.77	1777.6	1530.27	933.021	1510.44	1475.74	1360.35	1501.89	1535.96	1641.47	1564.47	1327.47		1207.55
498	P32449	ARO4	ARO4	39.749	50018.7	52958.7	52388.7	62044.5	63755.8	65985	81932.9	84980.2	80244.5	82857.1	88474.1	93453.3	46312.4	66228	63364.9	56953.6	60729.2	58320.2	61238.9	62250.8	62590.3	64794.8	65307.9	63999.7	59583.6	48246.4	71417.1
499	P32471	EFB1	EFB1	22.627	116762	119428	112443	118544	119593	117325	148131	150160	147436	159078	176894	184117	110912	163113	152924	173505	170653	178570	174331	193381	189451	204065	201485	197245	181991	147848	219596
500	P32843	YME2	YME2	96.687	3544.11	3350.07	3772.4	3653.2	3524.53	3378.5	3545.8	3755.56	3391.11	3152.6	3664.65	4041.97	2134.37	2786.66	2948.73	2249.15	2693.95	2934.81	2705.24	2783.62	2750.11	2359.6	2506.34	2273.98	1964.07	1589.21	1838.75
501	P32908	SMC1	SMC1	141.28	1062.07	1191.47	788.023	1093.52			1161.7	1099.22	984.473	1161.58		967.649	777.388	1154.45	879.2	1079.38		1054.86	1037.67	950.249	1019.07		915.471	781.083	647.399	482.825	791.573
502	P33315	TKL2	TKL2	75.028	19889.2	22567.1	19973.7	21170.1	15811.3	15719.9	12629.3	8703.39	7729.55	6583.15	4075.15	7230.31	1792.49	1378.51	1899.26									303.753			327.86
503	P33401	PGM1	PGM1	63.111	1977.83	2197.81	2064.68	2188.93	2174.45	1861.65	3122.54	3558.59	2750.67	3433.58	3490.11	4156.31	2365.87	3315.25	3263.85	3409.61	3540.79	3714.1	3710.18	3849.27	3530.84	3939.31	3861.66	3423.98	3313.36	2835.52	4462.1
504	P35817	BDF1	BDF1	76.977	1835.49	1932.94	1940.02	1599.91	1833.86	2046.53	2945.62	2631.29	3023.19	2838.15	2761.07	2725.02	1552.28	2325.25	2003.17	2352.6	1839.52	2146.94	2011.98	2253.18	1950.6	3578.69	2183.77	2038.71	2160.73	1607.2	2004.92
505	P36041	EAP1	EAP1	69.761	1852.59	1840.69	1892.75	2055.78	2039.74	1772.94	2588.61	2736.8	2295.41	2688.72	2806.56	2972.46	1679.46	2606.37	2320.34	2984.44	2459.71	2973.54	2575.62	2704.76	2797.24	2573.21	2368.69	2424.03	2303.93	1819.99	2236.69
506	P36516	MRPL3	MRPL3	43.999	4841.89	4355.51	4749.11	5191.19	5198.95	4679.61	9171.2	9329.26	8326.89	9308.44	10725.6	10681.6	6717.79	9805.16	9052.11	10686.3	10400.5	11139.5	11091.4	12369.9	11521.4	14330.9	13239.8	13334.1	12313.2	10016.1	14987
507	P36528	MRPL17	MRPL17	32.212	3276.87	3580.59	3543.01	3484.3	3777.65	3747.61	6584.35	6404.33	5647.13	6823.41	7913.49	7935.36	4820.87	7425.18	7071.06	7968.25	8213.34	7973.96	8790.23	9157.46	8683.48	9340.73	8517.27	8364.16	7781.4	6289.65	9119.42
508	P37838	NOP4	NOP4	77.824	2754.67	636.456		1912.43	1081.28			1813.35		1826.2	2062.53	2097.06	2457.32	1976.61	3676.23	2461.93	2498.73	2552.13	3438.06	2622.63	2318.48	3330.95	2833.22	2711.2	2860.66	2335.52	3571.34
509	P38426	TPS3	TPS3	118.83	2713.16	2481.92	2524.22	2826.16	2937.82	3179.39	3062.07	4100.72	3240.54	3697.51	3978.84	4285.72	2203.89	3229.16	3481.9	2574.71	3262.53	3138.34	2852.1	3230.9	2902.79	3681.36	3764.68	4267.84	3114.93	2517.43	3874.26
510	P38630	RFC1	RFC1	94.902	1414.32	1379.91	1286.61	1342.33	1438.8	1288.57	1385.14	1377.77	1286.22	1526.51	1176.69	1530.98	898.982	1230.68	1008.11		1278.46	1286.78	1171.8		1037.94	1081.69	986.823	952.455	1124.1	716.402
511	P38755	OSH7	OSH7	49.804	13040.3	12280.3	13332.9	11355.9	11781.7	12230.3	13972.8	13434.5	13373.4	13114.8	13672.3	15416.5	9340.96	12040.8	13333.2	12473.5	12694.8	12673.3	12308	12920.4	12865.7	13260.4	12088.9	12174.9	10625.7	8090.94	11790.4
512	P38793	TRM5	TRM5	56.514		1594.86	1777.78		2429.19	1648.66	3231.44	2166.94	1837.52	2682.12	2921.4	2852.64	1519.07	2454.21	2027.7	1927.26	2457.06		2085.45	2142.74	2608.03	2538.13	2416.47	2477.99		1701.52	2702.06
513	P38821	APE4	APE4	54.173	15051.8	14896.2	14871	12475.9	11247.3	12377.1	11467.8	11808.3	11740.4	10971.8	11534.5	12550.6	7021.82	9930.02	9462.88	9280.23	8740.55	8563.94	8353.84	8207.37	8777.1	7451.41	7465.92	7221.51	6482.16	4860.41	7013.88
514	P39708	GDH3	GDH3	49.627	4423.01	3995.43	4858.53	3001.84	2954.01	3711	2310.92	2278.47	2037.9	2006.16		2365.31	1502	1993.97	2040.61	3123.64	2326.65	2262.25	2085.8	1604.65	1842.05
515	P40055	UTP7	UTP7	62.316	1369.85	1305.79	1334.64	1546.64	1751.87	1384.89	1956.55	2200.34	1864.06	2385.66	3029.22	2699.45	1624.91	2420.69	2285.31	2682.86	2576.89	2581.74	2568.78	1533.14	2783.54	2473.17	3275.3	2729.39	2369.38	2079.94	2899.41
516	P47077	NOP9	NOP9	77.721	1063.66	952.516	852.946	1199.23	1191.53	1203.23	1891.33	1042.43	1320.15	1477.35	1871.62	1649.37	639.536	1244.14	1496.95	1113.15	1453.03	1347.35	1166.37	1353.22	1340.59	1310.44	1155.12	1157.61	939.408	895.237	1433.01
517	P49626	RPL4B	RPL4B	39.062	25866.4	25090.7	26154.4	25643.6	24974.8	25505	28334.4	29022.8	26247.4	28875.3	32615.9	32029	20741.2	28702.7	26042.9	32633	32909.5	31230.8	32672.1	34727.7	32388.4	36848.9	37315	35691.9	33083.2	27923.5	42891.3
518	P53090	ARO8	ARO8	56.177	33463.9	31437.9	33090.1	50584.5	52608.5	51657.8	85529.9	85743.9	80467.7	87918.1	96212.2	100864	52527.1	75367	73245.5	64676.1	67555.6	66005.5	66391.6	68916.7	65844.1	73936.8	71961.7	71011.4	65989	54703.9	83610.2
519	P53316	YGR250C	YGR250C	89.512	1397.5	1456.34	1613.46	1476.04	1382.24	1245.57	2053.67	2317.6	1801.5	1718.13	2156.65	1873.21	1217	1825.61	985.744	1646.39	1049.92	1214.66	1325.66	1608.62	1395.57	961.595	1377.27	1146.47	1077.18	806.579	722.132
520	P54885	PRO2	PRO2	49.74	19698.3	19381.4	19704	20974.7	21331.3	21601.2	29634.7	30145.2	28605.1	31543.4	33727.7	35248.5	19214.7	28217.3	26890.3	26181.8	27606.3	27729.4	26611.9	28797.4	27949.6	29528.9	29195.1	28680.4	28210.7	22536.3	34567.3
521	Q02354	UTP6	UTP6	52.418	863.95	790.271	767.237	873.789	921.411	822.684	1256.16	1295.78	1130.41	1396.44	1307.85	1658.95	984.195	1427.79		1140.3	1501.39	1499.01	1440.45	1563.07	1498.78	1831.74	1550.06	1500.97	1641	1015.4	1849.06
522	Q02486	ABF2	ABF2	21.561	182540	184518	188959	177567	165277	170169	141766	157350	154625	141600	148549	153644	78352.3	111972	101215	93526.3	97137.1	96824.6	85325	90714.4	92947	80328.2	82332.4	76756.9	67186.8	53148.4	73486.9
523	Q03532	HAS1	HAS1	56.717	4771.91	4645.08	4981.11	5657.08	5930.02	5822.15	9473.44	9285.15	8327.36	9796.01	11866.7	12956.6	7648.23	11154.1	11173.2	12140.5	12572.6	12866.8	13515.3	14328.1	13044.6	14901.4	14544.6	15038.3	14632.9	12130.2	19319.8
524	Q04458	HFD1	HFD1	59.978	15877.1	15646.6	14656.8	14653.9	13426.6	13607.8	12693.5	11585.3	11482.7	10590.9	10469.2	11208.6	5793.57	6597.39	6465.85	4559.19	5244.61	5165.93	4594.17	3968.63	4127.74	3118.8	3257.85	2973.92	2669.02	2018.21	2500.55
525	Q05946	UTP13	UTP13	91.031	1190.38	1152.38	1255.94	1291.23	1403.93	1219.09	1684.95	1772.32	1722.47	1880.83	2145.14	2353.5	1330.62	1931.22	1903.65	2037.54	2122.53	2027.14	2133.25	2325.45	2223.14	2430.67	2344.3	2297.63	2138.96	1886.49	2695.72
526	Q06344	ESF1	ESF1	72.409	1060.26	1089.17	1189.56	1051.74	1226.83	1326.15	1452.14	1498.49	1750.35	1566.75	1466.2	1819.62	900.466	1305.46	870.124	1349.94	1235.25	1502.21	1284.13	1803.96	1318.27	2611.96	2779.46	2859.12	2927.6	2185.77	4204.43
527	Q06678	MRPL35	MRPL35	42.825	3804.42	3930.66	3890.73	4036.67	4341.88	3951.95	6833.49	7022	6243.68	7927.92	7821.37	8528.41	5529.58	7372.72	7555.48	8618.25	8822.72	9031.33	10068.3	10511.4	9928.08	10224.1	9298.35	9441.9	8776.06	6774.93	10809.4
528	Q08645	MET7	MET7	62.151	3353.97	3132.01	3577.83	3465.13	3347.87	3296.12	4426.83	4480.43	4082.7	4101.86	4307.15	5051.19	2566.31	3591.07	4521.72	3539.7	3876.05	4033.78	3707.58	3908.23	3910.15	3811.93	3863.98	3821.07	3928.13	3022.78	4926.44
529	Q10740	LAP2	LAP2	77.352	5511.92	5298.84	5426.65	4980.39	4883.64	5188.67	4986.36	4839.56	4435.08	4331.2	4511.19	5302.3	2671.16	3710.32	3519.84	3329.54	3337.27	3424.84	2892.05	3272.7	3287.42	3146.66	3261.17	3271.13	2711.8	2388.45	3118.52
530	Q12122	LYS21	LYS21	48.594	18192.4	17642.5	17462.4	19865.9	20214.4	19291.7	24476.1	25761.6	23573.6	25766.3	26394.7	28099.5	15021.5	20956.4	20624.4	17847.8	18651.1	18789.1	18309	22029.7	18518.9	24929.6	23614.9	24626	23582.8	19003.8	32177.3
531	Q12363	WTM1	WTM1	48.382	188233	180701	189226	181026	170941	172039	153247	149628	155652	142392	139041	150430	66493.3	79973.7	78520.1	56163.3	60520.5	54585.7	44688	44023.3	43622.4	46027.1	45772.6	44025.8	40176.1	31358.3	43764.3
532	Q12532	TAE2	TAE2	119.07	1430.14	1110.85	1437.13	1311.27	1339.61	1361.88	1397.9	1660.89	1591.6	1495.51	2008.69	1824.33	962.699	1415.62	1166.76	1007.44	1441.96	1352.57	1339.97	1524.8	1394.26	1373.3	1329.75	1411.88	1419.49	1218.28	1765.95
533	O13297	CET1	CET1	61.849	1004.28	1416.75	1069.14	1304.02	1081.61	990.297	1235.55	1355	1229.17	1309.08	1455.75	1406.45	703.238	1175.95	960.404	1118.29	1069.47	1179.1	986.405	1055.62	1001.56	889.283	1124.89	1073.2	858.702	765.221	1016.74
534	P00899	TRP2	TRP2	56.767	15678.3	15274.6	15157.6	19032.4	19825.6	20238.9	32526.8	33872.6	32652.3	32304.3	34729.3	36468.6	19214.9	26725.9	26026	23417	24387.6	23614.8	22563.3	23289	23414.9	25670.4	25470.5	24976.1	23695.4	18252.4	30599.4
535	P04786	TOP1	TOP1	89.994	750.817	1209.39		1065.22			1818.1	1784.34		2111.78	2258.49	2026.56	1304.48	1903.34	2097.71	1917	2175.79	2001.21	1704.71	1808.89	2205.66	2111.86		2799.13	2077.18	1629.45	2113.38
536	P05737	RPL7A	RPL7A	27.638	213492	211220	215217	238282	226229	227168	329169	307209	295245	343205	384996	429161	237186	347148	327393	370864	367756	385206	401058	417600	395809	455231	425573	434326	406005	318104	516721
537	P05748	RPL15A	RPL15A	24.422	221227	207919	213630	210687	222369	243257	311872	319548	311175	333336	366962	423791	228731	352191	329454	366661	379369	385297	377770	407284	392711	444678	431920	424896	404373	330464	495997
538	P06102	NOT3	NOT3	94.402	1834.98	1888.41	1520.21	1757.74	1911.69	1783.24	2382.07	2421.77	1968.99	2289.77	2152.82	2873.42	1520.91	2152.41	784.068	2174.79	2137.48	2399.71	2096.53	2419.51	2411.5	2245.08	2206.94	2223.24	2147	1291.41	2317.68
539	P07991	CAR2	CAR2	46.085	47583.8	46157.2	45718	40758.8	40066.7	41336.2	34601.5	34282.7	34374.6	27319	27758.4	28936.6	14693.6	18845.3	17401.4	15256.1	15161.9	14601.2	8566.1	4512.08	8654.29	3661.35	3716.07	3510.7	2748.93	2046.76	4590.91
540	P12695	LAT1	LAT1	51.817	51552.3	49915.3	52921.2	52939.5	53504.2	54791.6	59016.4	61793	59638.4	61080.3	64066.7	66825.7	38282.4	53478.4	50391.5	50862.7	53664.7	53430	49679.1	51643.6	50396	48797.5	48246.6	45431.6	41238.6	31010.1	46174.9
541	P20449	DBP5	DBP5	53.873	12911.8	13109.5	13795.3	12344.2	12042.6	12363.3	13028.9	12588	13031.6	13318.4	14980.6	15931.6	8799.69	11845.5	11398.2	12732.2	12522.9	12802.2	13113.4	13310.7	12417	15413.4	13424.6	13740.2	12854.9	10800.6	15559.2
542	P20676	NUP1	NUP1	113.58	734.131	1050.81	845.469	748.292	732.635		673.655	944.328	798.073	855.05	1241.96	1677.13	537.549	981.791	1172.74	1448.08	818.863	998.225	801.366	858.853	739.662	1367.22	1030.14	621.543	754	816.401	728.774
543	P27616	ADE1	ADE1	34.603	44114.3	44406.4	45807.5	49660.7	53713.7	53439.8	65596.6	66289.3	62879.5	73775.8	80013.7	83138.8	50212.2	73841.5	70056.9	76435.7	78203	78236	79053.2	77295.8	77927.1	66660.7	67070.9	63512	59387.2	48179.2	73091.8
544	P29952	PMI40	PMI40	48.188	32352.4	33310.8	32319.9	35478.1	34883.9	35884.5	42457.4	42470.2	41068.6	43131.4	46447.6	50016.9	28019.6	40434	37316.4	38676.3	39711.2	38951.6	37458.9	40047.7	38271.7	42390.2	42740.4	41719.6	38422.4	31710	46179.9
545	P30665	MCM4	MCM4	105	893.736	1134.37	1276.05	1170.97	1057.49	1110.69	997.708	1330.58	1192.81	1324.14	1364.33	1570.07	969.673	1351.9	1447.59	1353.75	1557	1437.13	1170.85	1452.35	1174.3	1517.84	1398.42	1476.28	1369.33	826.497	1402.15
546	P32386	YBT1	YBT1	189.16	672.135	671.052	686.294	752.885	759.256	691.055	896.623	993.361	857.639	789.931	956.067	1028.02	512.536	640.697	533.47	650.347	769.924	704.187	694.895	722.275	636.726	785.85	717.337	710.403	611.192	604.695	798.954
547	P32769	HBS1	HBS1	68.729	2434.06	2018.53	2245.52	2664.05	2669.42	2319.19	3499.39	3660.93	3454.73	3700.6	4188	3806.85	2474.98	3618.87	3440.04	2911.23	3386.95	3268.13	3618.17	3738.68	3284.89	3629.02	3888.2	3621.62	3837.62	2663.21	3612.34
548	P32892	DRS1	DRS1	84.842	1314.3	1436.03	1352.62	1462.75	1485.47	1333.22	2156.57	2187.74	2028.07	2235.07	2667.78	2594.75	1618.99	2464.38	2357.05	2871.73	2732.92	2624.35	2661.46	2824.95	2840.85	3123.24	3117.64	3065.33	2947.49	2478.29	3808.72
549	P34077	NIC96	NIC96	96.173	1628.33	1719.46	1325.33	1621.17	1370.11	1442.99	1732.41	1722.17	1510.58	1751.27	1609	2026.52	1149.92	1269.17	1543.91	1369.44	1434.49	1274.95	1247.96	1203.3	1306.56	1426.8	1533.04	1243.44	1088.01	1200.86	1548.4
550	P34160	STO1	STO1	100.02	1719.08	1957.03	1916.35	2102.54	1753.64	1947.36	1915.29	2094.06	2191.87	1754.79	2479.25	2571.8	1312.03	1785.66	1810.63	1877.57	1609.76	2150.94	1697.27	1785.45	1818.99	1746.03	1794.65	1764.73	1297.61	1412.53	1802.48
551	P35197	GCS1	GCS1	39.296	3853.19	3660.51	4079.14	3875.07	4019.87	3721.86	4562.64	4861.41	4587.97	5168.3	5694.82	6210.71	3362.03	5387.91	4723.94	5214.2	5410.08	5391.08	4984.54	4936.97	4968.81	5522.46	5206.81	5726.31	4998.82	4251.84	5835.26
552	P35207	SKI2	SKI2	146.06	848.437	991.275	1105.03	928.032	1009.81	664.952	979.39	1182.36	836.125	979.076	1119.36	1440.89	669.274	1016.44		748.635	1169.59	881.578	1042.02	1272.11	930.79	1009.44	956.923	881.703	687.128	790.137
553	P35719	MRP8	MRP8	25.097	24228.8	24477.2	23842.5	24548.7	24445.8	25904.9	25580.9	25397.8	25616.7	22726.4	24410.9	25779.9	11838.7	16150.4	15374.4	13509.1	13005.8	13194.7	11985.6	10964.8	11526.5	9675.42	10444.4	9601.99	8529.93	6545.13	8990.9
554	P36139	PET10	PET10	31.246	50951.9	58389	50789.7	43588.8	36535.5	37558.8	30268.4	29146.3	25670.2	27856.2	24320.4	22410.8	11863.8	11963.5	9100.49	7256.7	9592.83	8855.26	10828.5	8360.76	10093.5	7474.42	10107.8	8330.67	9496.7	7702.47	11419.7
555	P38181	NUP170	NUP170	169.47	590.899	512.872	586.822	683.03	773.983	594.745	851.581	1046.74	705.929	738.605	861.826	954.859	466.077			607.797	683.402	718.488	578.779	608.593	682.998		520.054		692.506	551.434
556	P38688	SRP72	SRP72	73.54	1558.06	1435.76	1605.47	1563.69	1686.48	1525.54	1988.74	1733.01	1776.29	1812.92	2171.53	2432.88	1218.19	1625.76	1718.8	1533.3	1781.45	1724.04	1430.88	1633.88	1733.06	1536.38	1590.03	1384.61	1220.08	1224.64	1619.55
557	P38845	CRP1	CRP1	51.115	25156.8	28397.1	26590.7	22000.8	18267.4	21549.4	17417.7	16041.3	17873.2	15989.4	17119.5	19956	9143.81	11877.5	10906.4	10784	11573	10714.6	9235.18	10058.5	9676.99	9612.09	9526.69	8931.26	8189.53	5825.65	10159.5
558	P38929	PMC1	PMC1	130.86	1029.04	1111.16	992.224	1303.32	1111.53	1151.94	1226.78	1266.14	1455.73	1082.02	1490.18	1773.55	718.809	899.86	955.387	708.228	707.365		521.57	682.328	544.37	566.215	610.962	486.851	526.591	438.844	470.08
559	P39685	POM152	POM152	151.65	973.772	971.037	1032.89	1128.14	1036.31	993.567	1251.93	1163.3	1039.05	951.975	1186.57	1342.72	792.611	921.068	1000.19	1101.01	990.825	950.962	980.588	947.068	867.613	1048.54	1021.06	932.769	838.111	695.588	958.35
560	P39705	NUP60	NUP60	59.039	1029.35	1157.95	1063.43	987.222	1013.63	1127.27	1344.35	1340.14	1004.21	1492.97	1412.4	1433.72	801.565	1177.02	997.013	1022.81	1060.06	1071.35	1007.92	1132.53	1111.42	1077.51	1223.51	1220.62	1268.43	891.406	1381.71
561	P39954	SAH1	SAH1	49.125	139941	135688	140087	176000	166617	161359	308396	320602	310311	339185	395475	434118	260408	374162	373878	449255	460707	458930	469722	476690	503243	442716	454130	444188	391493	322164	465915
562	P40017	YAT2	YAT2	103.33	5743.74	5552.35	5965	6001.41	5896.5	6622.8	8197.06	7394.4	6633.67	7267.39	7652.78	8850.32	4735.51	7059.26	6124.77	6078.27	6267.78	6153.12	5949.54	4325.47	5950.26	2391.86	2829.73	2406.76	1872.12	1334.43	1726.14
563	P40495	LYS12	LYS12	40.068	43864.4	40610	42786.4	39754	42784.2	42247.9	53840.5	54806.3	54144.2	58134.8	61987.6	68005.8	38879.7	58251.7	56502.1	60209	60943.6	62312.3	60475	67498.6	64209	74092.8	70990.4	68816.6	64957.1	52022.7	77409.3
564	P40531	GVP36	GVP36	36.67	78187.9	78403.8	79810.3	64674.9	66324.9	66384.4	69236.1	67786.2	67135	70226.2	74588.9	76321.1	43029.3	59899.7	55974.5	56250.5	59926.5	57813.6	55027	56127.5	56874.2	53291.8	54458.1	51797.1	47596.4	38240.9	52382.6
565	P40989	GSC2	GSC2	216.99	378.358	349.056		343.924	360.774	471.41	516.942		569.702	348.098			271.764	290.754					218.197		236.042		146.904
566	P41338	ERG10	ERG10	41.728	38983.1	38796.7	40564.9	42985.8	43085.9	43743.6	58859.3	58707.3	57222.7	58785.3	59542.3	63205.8	32231.2	43949.9	43604.5	37672	37939	38226	34337.6	37928.1	35494.8	36464.5	35335.1	33968.2	30170.5	24596.1	36702.5
567	P42842	EMW1	EMW1	102.34	1097.14	1081.33	1010.87	1176.07	1284.39	1182.42	1575.29	1793.69	1785.35	1571.81	2057.66	2054.79	1157.66	1522.84	1655.88	1588.53	1702.22	1644.07	1537.51	1817.45	1553.32	1517.27	1473.39	1439.3	1578.53	1218.98	1581.32
568	P42935	ELP2	ELP2	89.409	1272.39	1279.87	1496.67	1528.88	1171.64	1351.33	1791.61	1563.58	1615.63	1652.47	1645.89	2055.13	1150.09	1706.05	1698.6	1784.82	1694.01	1868.29	1867.39	2062.56	1828.03	2293.35	2114.17	3095.84	2385.59	1578.41	2743.25
569	P43583	BLM10	BLM10	245.99	128.993	95.5642		100.457		124.077					53.9877		93.0347	111.961		98.9947				197.168	126.865			104.85
570	P43597	YFR016C	YFR016C	137.7	287.955	274.016	268.47	493.593	306.012	321.94	366.159	325.42	317.501	380.756		451.365	285.841	433.075			418.596	372.522	553.162	355.613	461.383	456.071	398.891	435.027	352.788	253.158
571	P47075	VTC4	VTC4	83.154	1749.72	2620.51	2606.81	2171.18	2440.3	2277.63	3376.29	3654.73	3200.22	2996.4	3408.91	3778.24	2609.83	2741.2	3733.16	2936.12	2977.18	2942.54	3402.12	3806.74	3406.8	4043.79	4012.17	3654.31	3174.8	3116.78	3973.12
572	P50095	IMD3	IMD3	56.584	49695.1	46308.2	49261.7	41521.9	42695.2	44930.3	54588.2	54377.4	52205.8	58462	63212.6	67501.7	43583.6	70187.7	66111.2	77125	82096.9	80606.3	78688.6	85490.4	84164.4	85393.7	87110.3	85603.9	77766.6	61600	91190.5
573	P53075	SHE10	SHE10	66.862	8177.32	8581.01	8236.33	8977.87	8002.77	8681.49	10046.5	9919.89	10043	9141.82	10369.9	10255.5	5361.86	7828.07	7862.05	6287.69	7076.95	6997.24	7013.74	6424.44	6299.74	5646.16	5993.11	5701.71	5874.23	4460.47	6473.86
574	P53598	LSC1	LSC1	35.032	51669.1	49229.1	53829.6	57431	59408.5	61063.9	81535	84551.9	80305.7	88793.5	97447.7	99485.8	58608.1	86084.1	81931.8	85615.7	85408.6	83928.5	69713.4	64627.5	74236.4	50797.9	53053.5	47097.3	41127.1	31260.5	40126.7
575	P53691	CPR6	CPR6	42.071	60146.6	62427.7	63838.2	52164	47718.3	49590.1	37548	39690.2	41454.2	36373.9	37327.3	39109.5	19406	28552	25668.7	25850.2	28024.3	27481.5	25236.4	23577	26535	23842.8	23530.7	22727.2	20818.5	17446.9	26788
576	P53741	BRE5	BRE5	57.673	2673.15	2872.64	2577.02	2575.88	2968.65	2492.48	3515.94	3415.34	3071.89	3597.61	4020.46	3775.21	2262.31	3416.69	2991.99	3446.47	3780.84	3335.47	3744.34	4241.81	3595.76	4490.07	4908.24	3864.49	4449.65	3704.35	5179.38
577	P53946	ARP5	ARP5	87.559	2104.25	1958.38	2736.77	2180.34	2089.77	2183.16	2861.51	2678.16	2926.05	2689.65	3013.39	2782.45	1626.21	2570.08	2415.29	2317.43	2723.74	2407	2527.88	2579.14	2486.81	2789.25	2481.49	2383.06	2309.83	1899.7	2620.17
578	P54780	RPL15B	RPL15B	24.422	52255.6	45652.8	42193.4	44943.2	54854.4	64702.1	65684	69714.3	57830.3	66875.9	73250.7	74355.2	45121.9	72655.8	65813.3	65513	75613.3	72911.8	66523.7	84836.5	79055.9	87762.4	85545.3	77653.4	80935.6	65713.4	100122
579	Q02785	PDR12	PDR12	171.06	2749.89	2630.76	2670	2577.57	2300.01	2485.83	3751.49	4012.41	3914.43	3193.58	5017.85	5342.23	2814.22	4348.16	5090.15	5940.19	6370.67	6734.55	6416.47	5267.35	6985.01	3470.03	3322.95	3166.11	2054.54	1979.18	2006.81
580	Q02931	NAN1	NAN1	101.24	2475.14	2393.06	2232.11	2636.68	2663.09	2334.89	3849.72	2966.32	2590.82	2764.69	3852.63	4440.81	2057.47	2916.4		3456.54	3221.87	3322.75	3270.37	4484.22	3199.25	3851.87	3774.01	3744.4	2853.11	3276.7	4927.16
581	Q03497	STE20	STE20	102.36	661.375	800.396	749.041	765.284	713.456	678.86	951.773	1112.73	836.825	938.097	1202.21		484.208	904.14		1112.89	1095.4	971.631	1018.2	1163.51	1064.08	1201.04	1158.98	1200.9	930.257	231.654
582	Q04264	PDS5	PDS5	147.04	226.331	231.372		308.721	322.179		463.894	418.841	608.279	496.183	524.023	603.267	481.949	519.295	626.92	440.876	486.408	578.587	551.782	728.041	478.272	553.388		441.274	303.268	394.014
583	Q04697	GSF2	GSF2	45.869	27848.2	26515	27774.7	27068.3	26092.7	25568.5	30072.5	31184.4	27635.2	27253.5	34794.6	35531.3	19622.9	25642.3	27696.5	24344.5	25665.7	27192.4	23196	22839.8	23871.8	19537.5	22069.5	19572.6	16579.3	16109.6	20492.2
584	Q04894	ADH6	ADH6	39.617	22723.4	21907.5	24747.2	29158	32888.4	31120.7	56802.4	54916.5	52776	63116.7	72746.8	75226.6	45498.9	66420.6	61075.7	68139.8	73116	69943.1	71726.5	64532.4	71825.3	57810.4	57626.3	56555.1	53068.6	44372.9	66518.5
585	Q05016		YMR226C	29.158	42186.3	45288.5	42579.3	41246.3	43785.8	41099.1	47927.8	47609.4	43076.1	48035.4	54293.1	52661.7	32320.4	46040	42071.7	43682	44207.2	41824.5	42940.2	48910.3	43739.2	53403.3	50322.1	50946.7	47945.7	38367	58798.6
586	Q06103	RPN7	RPN7	48.958	16441.7	16167.8	16243.6	15684.2	16119	15053.5	17438.3	17102.4	15779.9	15822	17531.7	18846.2	10208.3	14267.5	13422.6	12874.2	13258.6	13057.3	13362	12945.6	13287.2	12255	12309.1	11755.9	11327.3	8886.38	13787.4
587	Q07381	TSR1	TSR1	90.746	1416.05	1214.4	1456.7	1236.21	1413.65	1279	1648.07	1570.67	1594.96	1682.89	1859.88	2024.61	1206.46	1819.17	1758.32	1798.93	1977.86	1879.15	1999.04	2087.38	2022.36	2048.9	1963.77	1885.06	1955.04	1539.78	2363.11
588	Q07457	BRE1	BRE1	80.691	1405.09	1904.21	1594.5	1622.48	2040.75	2991.55	1735.45	1609.91	1850.67	1774.92	2399.1	2352.34	1436.38	1821.46	1715.07	2227.36	1669.04	1833.24	2103.83	1515.14	1473.63	1530.97	1845.14	1991.27	1498.19	150.296	1981.41
589	Q07478	SUB2	SUB2	50.308	43663.3	41117.6	44372.1	42324.8	43230.2	43520.6	48450.5	50767.4	47267.8	51481.3	54929.8	58231.5	32582.3	46844	45272.5	46732.8	49553.8	47763.2	45510.5	49415.3	47079.2	52734.4	52755.3	50829	48181.3	38347.3	59196.9
590	Q08162	DIS3	DIS3	113.71	1660.6	1675.7	1451.54	1562.39	1545.83	1579.03	1761.24	1989.61	1597.06	1662.37	2366.49	2214.29	1106.68	1870.32	1555.48	1598.16		1994.21	1657.73	1784.71	1710.09	1757.45	1976.77	1719.77	1667.48	1564	1380.32
591	Q12166	LEU9	LEU9	67.199	13890.8	5308.26	6175.1	10710	7730.27	6585.9	11120.4	13797.7	11115.8	11281.6	12649.2	13188	7619.11	13114	10000.2	14127.9	11063.8	9877.71	11826.4	12816.7	11789.4	15918.4	15121.1	16407.3	15037.3	13022.5	22630.3
592	Q12213	RPL7B	RPL7B	27.696	40861.9	39820.7	37796.9	39474.2	39111.4	38838.8	46520.4	40249.2	38341.1	41712.9	41843.1	46875.4	25174.6	35078.9	37521.9	38087.8	36482.3	39882.1	40300.7	36409.1	39073.1	36063.2	35609.4	36112.8	32120.5	26213.1	42198.6
593	Q12271	INP53	INP53	124.58	536.074	552.541	658.233	565.245	574.188	598.915	612.747	610.66	777.901	239.95	240.643	806.886	453.256	598.94	829.717	179.825	580.73	531.511	382.285	344.553	537.541	419.063	308.335	615.986	162.824	196.335	931.294
594	P04076	ARG4	ARG4	51.989	24755	22563.8	24634.3	39713.1	38038.5	40543.7	61438.8	62154.5	60493.6	52860.2	58911.5	64636.1	27374.9	34168.1	34678.5	21102.4	23252.2	24859.8	22927.7	27989.3	24683.6	31593.8	33749.9	33163.3	30477.9	26415.1	42218.9
595	P05150	ARG3	ARG3	37.845	40930.9	40851.1	40958.1	56183.9	55811.6	61246.9	80479.1	81994.4	79896.2	83095.8	87178.4	93857.7	49778.1	66748.4	63934	67489	69650.4	69556.9	71114.8	65523.8	70697.3	65998.7	66062.1	63400.2	56475.9	45907.9	70237
596	P09032	GCD1	GCD1	65.699	2678.22	3273.02	3389.16	3182.01	3481.32	2911.58	3529.13	4352.02	3533.31	3017.59	4251.74	4488.67	2891.76	4149.38	4369.66	3945.62	3783.56	3309.8	3786.54	3943.08	4080.84	4848.21	4164.39	4053.25	4317.93	3314.69	5028.15
597	P09880	TRL1	TRL1	95.336	857.31	732.448	947.037		858.212	820.068	970.063	961.017	947.529	1133.18	1177.17	1238.87	711.669	1000.82	1121.1	750.933	980.909	1172.44	1181.2	1027.68	1126.7	1052.76		1104.59	1099.01	748.988	975.326
598	P09938	RNR2	RNR2	46.147	171348	164442	181531	170308	160516	169513	149263	147781	148301	130902	133621	155186	65350.4	78961.6	80628.5	69166.6	69211.5	71098.7	53909.2	41240.4	52788.1	40226.5	39979.2	39328	36362.6	28357.6	45730.8
599	P0CX40:P0CX39	RPS8B:RPS8A	RPS8B	22.489	210079	218427	219172	234245	232643	245929	304579	309750	302820	337096	366315	396196	225151	337650	322433	355614	361430	372475	374967	414355	372853	466763	460539	444368	423373	356001	535166
600	P0CX83:P0CX82	RPL19B:RPL19A	RPL19B	21.704	201094	229807	225264	244420	233688	264933	321329	324625	327153	351206	389313	413523	246335	373466	341226	400571	410405	418298	410790	429183	408850	473108	467399	456902	430661	353951	536642
601	P13433	RPO41	RPO41	153.05																127.911		295.461	363.295	192.568	336.885	301.213	299.394	494.757	250.996	264.396	499.889
602	P20424	SRP54	SRP54	59.624	2882.2	2331.59	2696.59	2890.12	2843.11	3223.66	3558.56	3918.7	3361.89	3869.7	4892.97	3917.32	2668.45	3798.26	3298.28	4100.79	4227.43	3940.71	3943.47	4058.87	3788.58	4428.11	4335.64	4112.33	4087.7	3306.62	4822.84
603	P21304	PWP1	PWP1	63.803	6587.75	5786.66	6125.91	6146.96	6056.96	6373.3	7940.76	7558.45	7570.55	8082.61	7604.68	8774.21	5477.32	8010.59	6663.77	7451.33	8300.65	8530.87	8332.7	7851.05	7908.83	8885.58	8231.77	7784.12	8218.14	6204.17	9753.07
604	P25298	RNA14	RNA14	79.959	527.785	531.49	636.058	611.935		497.764	938.096	556.181			859.996	1171.27	681.477	535.558		946.625		893.117	791.377		915.2		602.995		1070.29	891.45
605	P25491	YDJ1	YDJ1	44.67	62665	63737.8	60970.4	57956.8	56946.6	58683.3	50812	52062.1	51293.2	51259.7	55779.1	55087.7	32159.8	47435	43864.8	45876	48885	50227.3	49989	49627.4	49507	48138	48586.9	46624.4	44733.9	35246	55692.8
606	P25644	PAT1	PAT1	88.51	3340.85	3326.97	3720	3489.22	4158.88	3844.24	5085	4610.43	4495.29	4543.94	4804.39	5903.75	3470.93	4229.1	4935.31	3977.06	3804.55	4493.38	4418.77	4576.76	4468.43	3936.82	4469.98	3953	3648.57	3197.52	4209.18
607	P29547	CAM1	CAM1	47.087	33999.3	33728.1	33186.7	32132.8	30669.8	29589.9	30954.2	29480.3	30023.4	29234.2	31823.2	33528.5	17553.2	24333.7	24317.2	22840.6	23538.1	23668.1	22272.4	24601.3	21915.2	25315.8	25343.1	24116.8	21151.8	16256	26290
608	P30902	ATP7	ATP7	19.809	67929.6	70207.6	71396.8	82860.7	89983.5	86210.6	117249	122615	115975	132010	147933	149297	89055.3	132784	117406	135299	141364	137720	139331	148205	136392	133411	134598	123432	110970	87360.1	117495
609	P30952	MLS1	MLS1	62.79	28965	29189.4	29657.3	42604.5	39187.3	44206.3	50226.5	48622.2	50868	56232.5	58856.3	63638.9	41055.4	52906.7	53721.2	61012.8	59333.1	65709.1	70945.5	70882.3	71676.7	37531	38159.4	30040.7	16319	11748.4	14977.5
610	P31383	TPD3	TPD3	70.907	8690.21	9086.52	8888.48	8614.1	9116.91	9103.5	8628.52	9523.39	9124.94	7666.58	9740.57	10112.5	4742.48	6333.22	6897.28	5110.9	5706.54	5971.5	4893.71	5589.86	5570.57	5197.83	5198.43	4784.31	3980.7	3739.89	4981.86
611	P32288	GLN1	GLN1	41.766	20370.2	20530.1	20780.9	26730.2	28825.8	29019.4	49439.1	51184.3	47801.4	61093.8	71831.5	69923	46163.6	70917.1	66436.5	70414.9	73553.4	75167.7	75416.8	87365.2	79751.9	91653.1	92165.2	92540.7	83634.6	66626.1	98290.4
612	P35845	SWH1	SWH1	135.1	2251.68	2327.42	2405.31	1888.77	2303.39	2048.3	2117.27	2058.08	2085.01	1989.59	1757.54	2030.11	1267.07	1514.97		1520.33	1483.93	1782.05	1444.75	1638.27	1937.58	1499.08	1331	1379.63	989.081	953.765	1217.35
613	P36114	YKR018C	YKR018C	81.753	4837.89	5107.55	5536.56	4340.33	4213.25	4497.56	3996.22	3987.92	3884.66	3609.26	4248.75	4595.27	2061.11	2469.78	2921.68	2255.11	2942.05	2543.87	2535.43	2729.52	2432.81	2346.24	2901.64	2281.69	2157.35	1969.08	2431.19
614	P36161	NUP133	NUP133	133.32	697.367	664.666	703.039	806.949	474.072	711.602	732.505	830.8	859.143	619.694	770.014	987.62	437.411	674.255	531.896	596.261	594.671	751.708	677.81	694.903	718.495	740.019	692.948	786.662	535.742	518.246	689.597
615	P37302	APE3	APE3	60.137	38115.1	36749.4	38268	36871	34115.7	38664.5	37563.5	36254.5	38397.8	34069.5	35805.9	41311.6	19827.8	25482.8	25148.1	21743.6	22366.9	22562	18547.7	17390.3	19819.8	17394.2	17786.9	16489.9	14589	11372.6	16199.9
616	P38137	PCS60	PCS60	60.488	10344.7	9936.5	10573.3	15976.8	15490.7	16187.1	16656.8	17342.9	16045.9	15138.3	14415.2	17948.5	8051.84	9443.19	9592.27	7025.25	7164.68	7122.88	6767.35	6934.96	7005.35	6575.53	6325.71	5981.14	4952.21	4054.62	5466.14
617	P53341:P38158	MAL12:MAL32	MAL12	68.093	8994.17	8572.32	9177.09	8493.93	8422.35	8855.43	6132.89	6679.79	5901.2	5143.55	5935.92	6435.03	4060.58	5972.07	5845.33	7104.4	7652.15	7924.91	9632.65	13057.4	10366.6	13627.5	14112.3	13437.4	11886.3	8934.32	11170.1
618	P38167	ECM21	ECM21	123.61	921.123	883.679	926.396	1067.22	961.383	1044.9	1557.42	1697.12	1678.49	1557.1	1515.44	1881.02	657.448	1077.93	1030.08	805.05	1192.9	866.348	631.384	742.497	855.096	598.801	526.185	517.178		344.391
619	P38295	EHT1	EHT1	51.255	11201.8	10816.5	10756.4	13789.7	14811.7	14583.2	23921.7	24691	22491.5	24851.3	26847.2	29700.6	16439.5	22963.3	21635.5	20701	22148.4	22418.9	23985.1	34057.7	25619.2	33511.9	34906.1	32326.6	29619.6	22000.9	33441.2
620	P38333	ENP1	ENP1	55.136	1915.23	2043.4	2047.01	2616.52	2410	2165.16	3155.22	3252.4	3133.36	3480.8	4277.96	4204.79	2627.13	3687.92	2772.33	4235.83	3653.92	4053.79	4165.49	4376.94	4323.09	4321.99	4220.31	4770.23	4319.46	3435.55	5626.01
621	P38810	SFB3	SFB3	103.95	1878.97	1818.08	1956.64	1991.04	2145.83	2035.68	3006.58	3174.08	2788.94	2707.38	3146.09	3136.3	1969.01	2599.41	2567.33	2712.47	2805.59	2822.87	2686.02	3145.43	2895.07	3287.05	3361.27	3141.88	2804.09	2252.36	3364.24
622	P38891	BAT1	BAT1	43.596	35893.6	34313.9	36980.4	39601.4	39473.1	39472.3	45663.1	48415	46797.4	49277.6	52889	54751.9	32513.4	46959.1	45185.7	46579.8	49852.3	48758.8	49762.9	52434.6	50728.1	58914.9	57903.4	56813.6	57007.8	46772.8	71772.4
623	P39076	CCT2	CCT2	57.203	21918.9	20981.1	21175.2	21171.5	23092.7	21301.6	27833.9	27555.3	27385.1	28858.3	28016.2	32503.9	18833.6	28391.9	25152	28462	29379.5	28283.8	27756.4	27689.3	27677.3	29410.8	29313.1	27144	26571.2	20755.4	33890.4
624	P39079	CCT6	CCT6	59.923	16078	16371.6	15962.4	16569.3	17018.6	16738.2	19827.6	20310.6	19466.9	20873	22738.6	24443.8	13901.1	19551.7	19213	19916.3	20308.2	20459.1	20397.7	20353.3	20356.3	20802.8	20481.6	20827.4	18638.9	15111.6	23361.3
625	P39517	DHH1	DHH1	57.543	7064.24	6367.86	6564.13	5967.53	6957.95	6873.41	8227.37	9077.84	8791.01	9393.33	10652.3	10772.6	6722.8	9428.34	8521.21	8918.53	9342.07	9150.92	8771.78	9650.45	9049.28	10373.1	10850.2	10027.8	9849.5	8102.4	12666.9
626	P40414	TPM2	TPM2	19.093	25761.5	22624	27873.7	21663.6	22520.1	22931.8	22674.9	23423.1	24280.4	24452.5	22287.7	25961.1	15240.6	21055	21276.9	18440.2	22169.3	19703.3	19392.6	18411.9	20180.1	16602.6	14669.3	15062.4	12449.7	10172.3	14464.7
627	P40510	SER33	SER33	51.188	32020.4	30751.4	31674.9	32663	32937.4	35560.1	41125.5	41486.8	39343.4	41980.8	46282.4	52215.3	28574.6	40775.9	41633.3	42456.2	42760.8	45527.9	46765.7	47475.5	49590.2	48308.5	45928.2	46745.7	42648.9	34813.5	59616.1
628	P47018	MTC1	MTC1	53.477	4661.14	4359.46	4927.45	4783.54	4873.96	4211.61	6049.43	6585.6	5703.06	6714.61	6876.37	7384.97	3631.27	5400.13	5465.43	4768.36	5515.5	5105	4534.77	5230.01	5171.51	4179.09	4950.49	4478	3903.05	3336.45	5440.59
629	P47166	SGM1	SGM1	81.17	1122.41	1030.87	1456.69	923.19	980.025		997.059	1176.05	1291.31	844.686	1174.95	1148.38	744.48	924.429		891.586	1081.36		838.377	3722.76		700.345	692.143		684.567	653.219	753.13
630	P48415	SEC16	SEC16	241.69			412.474				652.966	720.328		671.809				575.828		357.418	638.974			495.682	866.319				319.847
631	P52893	ALT1	ALT1	66.421	14768.8	13391.9	14494	12209.7	11339.7	14603.4	15501.4	15092.4	14678.5	15731	19562.4	19333.4	11929	15630.1	16194.6	16657.9	14916.1	14324.8	10415.7	8849.31	11430.8	9199.84	8553.24	7514.15	7414.85	5948.48	8814.82
632	P53101	STR3	STR3	51.828	7824.43	7579.34	7814.24	12457.5	12590.9	13131.9	16725.5	17358.2	17182.8	14116.3	14391.6	16667.9	7132.03	9498.87	8632.87	6221.42	5512.68	6536.15	5471.09	5019.88	5748.82	5720.26	5555.18	5663.48	6010.69	4095.53	6900.57
633	P53303	ZPR1	ZPR1	55.071	18532.3	17682.6	18335	16946.4	14471.1	15930.9	12181	12580.9	12103.2	12003.6	12680.8	13696.7	7241.66	10224.2	9826.26	10693.4	10442.2	10934.4	10758	10552.8	11411.3	11678.9	11676.3	11334.5	10974.4	9141.43	15269.7
634	P53881	MRPL22	MRPL22	34.897	3710.61	3564.27	3736.47	4645.77	4434.73	4117.6	7479.99	7758.83	7680.82	7935.36	9825.65	9797.23	6153.81	9071.85	7490.21	10170.3	10259.8	10321.1	11790.9	12659.3	11582.5	12786.8	12689.8	10886.6	11260	8697.34	13364.6
635	P53982	IDP3	IDP3	47.856	609.031	766.365	844.047	808.515	704.68	732.711	823.521	1101.35	1054.05	711.532	819.811	766.848	455.335	321.676			502.422	329.212	394.759
636	Q00055	GPD1	GPD1	42.868	66278.6	66404.8	64796.1	61313.7	58910	62281.2	51685.2	52567.8	53502.7	44212.6	42831.5	46328.5	20130.5	23603.9	24443	15724.1	15081.4	14735.3	12886.1	16223	14013.4	18673.1	18327.9	17903.3	16687.1	12842.4	20483.4
637	Q01939	RPT6	RPT6	45.271	40479.4	41353.1	41700.8	39792.8	39990.1	40163.4	41382.5	43363.4	41797.5	42427	45199.4	48210.8	25918.6	37507	34916.4	33883.8	33563.3	34502.2	33282.2	33497.6	32978.9	33451	33761	32226.4	30636.8	24131.4	36317
638	Q02792	RAT1	RAT1	115.93	879.477	611.468	809.076	826.553	912.452		1131.24	1314.84		1204.97	1436.52	1415.81	835.202	1120.34	714.593	1101.47	1249.52	1207.21	1160.69	1588.01	1001.49	1385.09	1361.02		1207.5	1032.15
639	Q03834	MSH6	MSH6	140.08	132.477	156.389	256.277					202.537	80.0666	519.165	325.009			191.335				352.152	194.867	203.834	266.699		146.67		179.713
640	Q04062	RPN9	RPN9	45.782	36418.8	35174.4	34543.7	36016.8	32802.5	35318.1	36175.1	33281.1	31597.2	33480.8	33346.5	37066.4	21349	26573.5	26861.7	22062.6	24617.6	25754.8	25997.1	21817.9	24407.3	19695.8	21766.3	20132.2	21059.3	15626	25149
641	Q05567	DPL1	DPL1	65.565	4636.42	4256.14	7012.88	4885.31	5069.2	5868.3	5031.02	6165.05	5099.77	4409.26	5546.79	5973.98	2389.05	4316.07	4743.85	4314.67	4675.02	4248.7	3528.84	3341.41	3934.29	2904.23	2809.76	2709.44	2272.37	2084.79	2998.54
642	Q06839	YPR097W	YPR097W	123.08				263.513		167.404	300.036	270.085	228.61	282.517	256.197		84.8361	240.425			186.979	319.41	168.654		163.765	180.483	151.276		179.275		168.26
643	Q08968	FMP40	FMP40	78.312	709.469	884.487	767.987	1018.21	690.355	959.679	556.182	532.943		457.902		288.402	226.036	286.211		229.404		284.372	203.645			160.163
644	Q12114	CHS5	CHS5	73.638	4409.08	4151.15	4458.23	3772.93	3723.13	4004.78	4295.76	4489.37	4110.51	4281.49	4610.68	4624.18	2676.56	3626.29	3625.96	3736.09	3707.58	3754.47	3554.94	3677.39	3477.98	3467.5	3236.68	3439.56	3191.04	2340.63	3582.51
645	Q12386	ARP8	ARP8	100.21	1695.33	2034.37	1891.73	1650.72	2025.67	2031.39	2295.61	2535.06	1937.2	2093.43	2090.99	2400.23	1555.28	2247.72		2100.91	2108.17	2181.26	2024.96	2170.71	1877.34	1335.18	1807.81		1533.05	1423.63
646	Q99297	ODC2	ODC2	34.007	5687.44	4729.49	4562.73	9077.26	7962.15	8509.57	11706.9	11166.8	10042.6	11865.5	10529.9	12848	7021.41	7303.49	8676.32	8241.51	7207.29	9052.21	10384	10460.2	9811.05	11989.3	9123.42	11873.2	10051.6	6168	15493.4
647	P00724-2:P00724	SUC2	SUC2	58.544	60369.4	68097	69355.2	39282.8	38643.3	37241.6	19503.4	20872.3	20591.6	19919.9	19286.8	21630.9	12350.5	16245.4	15200	13202.7	14335.4	13071.2	14770.5	11880.1	15235	12079	12089.7	11444.2	11549.5	8504.36	12227
648	P02381	VAR1	VAR1	47.123	1763.55	1980.04	1799.86	2181.89	2198.14	2523.24	3585	3931.73	3484.69	4401.22	4556.67	4417.82	2344.7	3858.72	3795.45	4339.51	4183.91	4673.58	4598.35	5164.37	4824.32	5383.82	5149.17	5768.23	4874.59	3729.19	5723.09
649	P02992	TUF1	TUF1	47.972	25900.2	24243.2	26311.7	32485.1	30866.5	33566.7	57020.9	58122.6	54536	61799.5	67595.1	71999.1	41964.1	64881.7	60516.7	69520.3	75903.1	75664.2	81114.7	93233	81448	94638.7	94577.8	90550.2	82236.9	65090.4	92311.8
650	P05626	ATP4	ATP4	26.925	76460.1	73024.1	73775	91403.3	89783.9	92549.8	122813	120642	116435	124591	138500	150114	91966.3	116327	119406	133923	120794	142556	141899	146398	138798	136405	119200	130319	111988	70615	125364
651	P07246	ADH3	ADH3	40.369	62377.6	62387.6	68909.8	60957.7	63244	65059	66938	68472.8	66881.6	73806.1	80378.2	86901	50810.3	77076.9	72941.9	81954.9	85496.8	86062.9	90220.2	93795.4	89304.2	92741.8	92326.4	85735.7	77341.4	60551.1	90222.4
652	P07273	DST1	DST1	34.843	3258.44	3537.16	3815.73	3895.87	3611.07	3952.45	5507.59	5850.59	5385.47	6138.07	6436.68	7231.69	3988.24	5518.53	5698.63	5692.26	6212.25	5648.75	5683.57	5958.21	6038.72	6183.63	5854.32	6016.55	5638.67	4396	6980.19
653	P09064	SUI3	SUI3	31.574	9380.76	9950.72	10260.7	9482.59	10316.7	11675.5	14149.4	14909.9	14315.1	15150.6	18113.2	18226.4	11019.1	17299.2	15007.9	16791.5	18659.4	19007.3	18983.1	21628.7	20059.3	21074	21158.7	20250.6	20422.4	14710.9	24119.9
654	P0CX30:P0CX29	RPS23B:RPS23A	RPS23B	16.038	151952	152752	164006	154303	158555	168885	205494	210023	218806	227580	248127	261133	153729	224651	219337	239389	241053	263544	261003	287790	255279	313937	303302	304303	287959	237391	360651
655	P0CX52:P0CX51	RPS16B:RPS16A	RPS16B	15.847	208193	206646	210161	211093	220890	223166	290150	289472	276208	317642	347731	363771	215007	323882	286033	331823	345850	346556	358700	390989	354553	438938	429824	416357	400895	331039	499008
656	P10080	SBP1	SBP1	32.989	78171.5	82502.8	84052.2	78204	75756.1	80342.2	79876.9	77672.4	78218.4	76637	84151.7	86896.6	49915.7	72144.5	65865.6	65987	68813.3	68966.7	66113.1	68418.2	66602.1	67502.8	67693.4	62936.5	59670.4	46341.1	65849.9
657	P10081	TIF1	TIF1	44.697	148041	147891	150328	148730	153044	156689	191552	210201	187359	200704	232813	246246	139639	207680	191401	205375	214772	221373	221772	236672	230118	250482	250286	246572	233685	186484	285044
658	P10614	ERG11	ERG11	60.719	8542.21	7619.29	8677.08	12195.9	11700.8	12243.8	28474.2	29218.3	26501.4	25722.3	33417	38616.1	16807.3	20385.4	22287.1	16614.6	17446.5	18208.6	16753.3	15537.4	17589.6	15451.4	14762.8	13744.7	11457	11535.2	14027.1
659	P10662	MRP1	MRP1	36.728	3853.96	3896.59	4349.39	3983.99	4140.6	5007.54	6682.14	7609.17	6337.46	7881.23	9140.52	8655.34	5743.1	9231.87	8240.82	9884.75	10528.1	10339.9	11627.2	13460	12365.6	13233	12082.3	11975.6	11553.6	9391.83	12113.6
660	P11914	MAS2	MAS2	53.337	6622.19	6562.97	7741.26	6600.82	7153.2	6869.38	10487.4	10843.1	10299.3	11608.1	13467.1	14459.4	8731.84	13538.3	12879.5	14238.8	15433.4	15509.1	17077	20868	18681.8	22376.5	22623.3	20794.4	19188.5	14438.7	21458.6
661	P11938	RAP1	RAP1	92.412	2301.54	2008.12	2178.46	2524.99	2504.12	2455.12	3602.02	3663.35	3596.95	3705.74	4373.09	4608.47	2714.1	3709.55	3851.21	3650.77	3798.88	3848.03	3406.21	3666.88	3125.47	4320.65	3774.89	3863.95	3742.46	2874.83	4088.28
662	P15303	SEC23	SEC23	85.384	9229.31	10061.6	9920.85	9794.56	9342.85	9514.54	11519.1	12134.2	11419.2	11762.4	13532.4	15112.8	7674.17	10766.7	13086.8	10491.4	10992.8	11759.2	11242.9	11791.1	11077.5	11744	10943.4	10724.7	9434.22	8561	12277.2
663	P18899	DDR48	DDR48	46.233	24175.2	26718.9	25275.4	28085.9	28697.6	29792.6	23592.3	24529.9	24441.7	18748	18956.8	19092.7	8146.49	9249.76	10665.1	4168.36	4388.39	4077.4	3515.13	3993.92	3315	3904.75	4204.74	3935.46	3496.4	2717.57	4135.17
664	P21182	SPE2	SPE2	46.232	2339.83	2168.08	2382.14	2207.48	2240.91	2098.52	3387.13	3158.15	2922.05	3671.41	4646.08	3828.67	2432.52	3212.38	3552.55	3531.99	3566.81	4040.14	4072.32	3888.93	4206.6	3728.01	3518.62	3799.61	3449.43	2411.84	4881.56
665	P21951	POL2	POL2	255.67	55.7122						6.05724												35.9518	59.9228				33.9786	43.5585
666	P21965	MCK1	MCK1	43.135	15731.2	15915.9	17424.6	15875.5	17371.4	15735.6	18674.1	20936.5	18469.9	20305	23385.9	23948.1	13125.1	19825	18393.5	19288.1	19898.9	17787	17944.3	17831.5	17692.8	17686	16991	15315.4	14131.7	11578.2	16211.2
667	P22203	VMA4	VMA4	26.471	49633.6	54396.2	52653.3	50445.6	53138.2	55850.3	66857.2	68102.8	68229.6	73392.8	77945.7	77309	46364.2	67262.7	59701.4	65141	68994.4	65485.1	62297.2	69657.6	65029.7	76614.4	73554.8	71943.1	70149.8	56911.2	88403.6
668	P27614	CPS1	CPS1	64.596	20577.9	19039	19791.8	17808.4	16240.4	16599.7	18033.5	17582.9	16011.2	17819.3	18720.9	19458.2	10667.1	13419.1	15471.5	14404.9	13361.7	13744.9	11170.1	9214.36	11071.9	8653.51	8140.09	9244.36	6930.58	5255.61	8890.26
669	P28834	IDH1	IDH1	39.324	55923.8	55623.1	58501.4	60212.7	67694.1	68319.3	97297.8	102247	98286.8	116276	128365	134401	87425.9	135945	131545	157500	168932	171522	202493	242410	203718	224320	220652	208750	176997	130927	169106
670	P30771	NAM7	NAM7	109.43	1708.02		1949.21	2015.07	1520.47	1344	1753.07	2114.14	2113.54	2317.11	2260.31	2361.19	1421.25	2263.14		2177.53	1970.98	1893.5	2098.29	2076.34			2576.19	3233.39	2068.98	1489.97	1960.66
671	P32179	MET22	MET22	39.149	16941	16830.5	17387.4	18589.6	19733.6	20665.1	24767.5	24982	23899.6	24316.5	26633.8	29999.7	15165.7	19843.6	19932.4	19589.8	19444.4	19127.8	19413.8	19818.6	19547.9	23149.7	23013.8	23183.4	22696.8	17912.6	30304.3
672	P32368	SAC1	SAC1	71.124	3470.99	3432.17	3570.27	3923.83	3685.74	3930.66	4892.32	5170.22	4720.83	4632.33	6098.17	6909.74	3518.35	4683.03	4753.09	4611.71	5305.62	5377.59	4703.42	5166.19	5037.77	4990.02	5111.46	4576.19	4231.79	3897.49	5235.42
673	P32419	MDH3	MDH3	37.186	57574	53962.2	57589.2	49839.1	53745.9	51719.5	50695.3	52649.3	48346.9	52038	53813.2	56437.9	34082.5	48572.5	46945.1	43784.3	47392.8	45443.1	41465.5	39171.5	39566.4	33740.3	33479.4	31257.8	26929.3	19416.4	27859.3
674	P32468	CDC12	CDC12	46.667	9813.19	10803.1	11383.9	11044.7	10300.8	11002.8	13226.3	14132.7	13043.3	14875.3	15762.1	15885	8974.3	12849.6	12299.7	12305.2	13218	13408.8	12560	10863.3	11766.6	10772.8	10545.8	10398.1	9174.61	7381.5	11223.4
675	P32795	YME1	YME1	81.771	2069.77	2028.06	2374.55	2300.52	2662.22	2206.13	3323.22	3616.93	3049.41	2543.23	4497.37	4650.38	2774.57	3909.39	4291.81	4504.11	4767.55	4821.68	4636.04	5562.53	5078.2	5586.2	5485.25	5275	4626.15	3777.99	5951.31
676	P34237	COY1	COY1	77.513	4033.75	5295.06	3701.06	6889.6	4978.36	2512.48		2731.4	2389.48	2171.72	1697.56								1470.02
677	P38069	MNN2	MNN2	67.773	2679.54	2317.07	2712.19	2743.53	2730.2	2550.15	3221.13	3883.32	2805.01	3457.51	3669.26		1935.92	2675.9	3255.17	2617.51	3074.04	2954.57	2833.47	3333.91	2245.49	3530.02	2993.51	2579.33	2741.29	2080.69	2977.32
678	P38071	ETR1	ETR1	42.066	70807.2	74843.8	75028.1	71203.5	67217.4	72913.5	52686.1	55998.2	52538.6	45713.4	43992.3	47186.9	21935.7	28822.7	26214.8	21351.9	22669.6	20305.8	15110.1	12362.8	15187.4	9570.94	9258.46	7589.03	6689.16	6552.71	6327.86
679	P38627	URA8	URA8	64.51	8269.01	7262.17	7658.58	6743.04	4886.41	7836.81	5801.46	5500.8	6347.38	4836.62	4525.84	6385.07	3004.69	4451.38	4320.78	3620.82	3088.74	4224.64	4078.77	3984.17	3814.44	3280.96	3808.01	3227.92	2754.96	2420.33	3121.05
680	P38697	IMD2	IMD2	56.529	1889.39	1762.47	2008.96					1427.55		1603.6			1634.35	2957.98	2740.81	4000.95	4279.88	4377.15	4758.45	4896.73	5281.09	5194.99	5556.49	5559.17	4973.78	3463.52	4479.24
681	P38789	SSF1	SSF1	51.763	2620.13	2601.04	3502.14	3647.91	3502.19	3426.3	4574.58	4822.69	4840.55	5503.81	5597.8	6321.99	3743.45	4701.44	4608.03	5365.51	5710.94	5424.95	5158.56	5680.2	5964.01	6226.81	4857.03	6742.25	5947.5	3598.99	7359.05
[truncated: 2,345 more rows]

## Sheet: Fluxes
Rxn_name	D1	D2	D3	D4	D5	D6	D7	D8	D9
r_0001	0	0	0	0	0	0	0	0	0
[truncated: 3,492 more rows]

## Sheet: FVA_Fluxes
Rxn_name	D1_min	D1_max	D2_min	D2_max	D3_min	D3_max	D4_min	D4_max	D5_min	D5_max	D6_min	D6_max	D7_min	D7_max	D8_min	D8_max	D9_min	D9_max
[truncated: 3,493 more rows]

[truncated: 1 more sheets: Result]
