# Supplementary material for: Proteome allocations change linearly with the specific growth rate of Saccharomyces cerevisiae under glucose limitation
Source: Nat Commun. 2022 May 20;13:2819. doi: 10.1038/s41467-022-30513-2 (PMC9122918; doi:10.1038/s41467-022-30513-2)
Supplement: Supplementary file 10 — Source Data [file 41467_2022_30513_MOESM10_ESM.xlsx]

## Sheet: Fig.1B
mu	mu-std	qGluc	qGluc-std	qEthanol	qEthanol-std	qO2	qO2-std	qCO2	qCO2-std
[h-1]	[h-1]	[mmol/gDW/h]	[mmol/gDW/h]	[mmol/gDW/h]	[mmol/gDW/h]	[mmol/gDW/h]	[mmol/gDW/h]	[mmol/gDW/h]	[mmol/gDW/h]
0.027	0.00163299	0.325917	0.0213375	0	0	0.840845	0.154564	0.957021	0.181066
0.044	0.00141421	0.494145	0.0106182	0	0	1.54277	0.353845	1.56485	0.0767059
0.10225	0.000957427	1.14418	0.0578844	0	0	2.42077	0.191363	2.68609	0.118861
0.152	0.00264575	1.60321	0.00948196	0	0	4.05761	0.396641	3.87969	0.115603
0.21425	0.0109962	2.37362	0.135015	0	0	5.62833	0.379876	5.9231	0.409005
0.254	0.00294392	2.71217	0.0341933	0	0	5.90541	0.305708	6.81313	0.0419193
0.28425	0.0129968	3.1427	0.237696	0	0	7.98407	0.631333	8.5407	0.50331
0.33375	0.00877021	4.88135	0.215575	2.19329	0.438982	9.64295	0.295363	12.2395	0.618956
0.3785	0.0106301	6.70691	0.60597	5.83139	1.75881	9.59226	0.646897	14.3855	0.943423

## Sheet: Fig1C
Growth rate		Glycolysis		Chaperon		Lipid
mean	sd	mean	sd	mean	sd	mean	sd
0.027	0.00163299	0.0967106	0.00282699	0.134471	0.00361866	0.0884553	0.0040677
0.044	0.00141421	0.095461	0.00189922	0.120068	0.00493318	0.0932855	0.00100115
0.10225	0.000957427	0.0716447	0.00181373	0.0838236	0.00232082	0.0941519	0.00154859
0.152	0.00264575	0.0623044	0.00134793	0.0706084	0.00138167	0.0938039	0.00423044
0.21425	0.0109962	0.0492418	0.00179076	0.0574659	0.00171415	0.0887338	0.00408357
0.254	0.00294392	0.0453211	0.000502621	0.0526461	0.000925005	0.0806525	0.00218519
0.28425	0.0129968	0.0473834	0.000311202	0.0535507	0.000533252	0.06178	0.00685655
0.33375	0.00877021	0.048655	0.000486217	0.0541739	0.000349617	0.0462968	0.00111776
0.3785	0.0106301	0.0504775	0.00186629	0.0526082	0.000789094	0.0428808	0.00195717

## Sheet: Fig1D
Growth rate		Translation		Amino acid		Mitochondial
mean	sd	mean	sd	mean	sd	mean	sd
0.027	0.00163299	0.13754	0.000876671	0.0830495	0.00131737	0.112327	0.000988134
0.044	0.00141421	0.142098	0.0027103	0.0927663	0.00159148	0.118159	0.0024548
0.10225	0.000957427	0.167357	0.000876715	0.112844	0.000857562	0.12905	0.00156329
0.152	0.00264575	0.183249	0.000764472	0.118466	0.000515174	0.134392	0.00132523
0.21425	0.0109962	0.201473	0.00545625	0.12344	0.00231445	0.142776	0.00120979
0.254	0.00294392	0.216755	0.00136128	0.126854	6.37654e-05	0.148626	0.000185696
0.28425	0.0129968	0.225725	0.00375153	0.132124	0.00052133	0.151668	0.00221386
0.33375	0.00877021	0.24879	0.00171043	0.134208	0.00113375	0.144049	0.00254497
0.3785	0.0106301	0.260735	0.00522982	0.134048	0.000827134	0.132853	0.00563383

## Sheet: FIg2A
CTA1		GPX1		HYR1
protein	mRNA	protein	mRNA	protein	mRNA
42344.6	44.69	2547.46	38.7679	96391.7	43.7208
37348.6	38.4341	3220.56	40.5053	77803.3	39.4369
31997	23.4842	2345.37	28.1483	62739.9	30.5093
26373.5	16.5646	1810.68	19.3859	60411.8	24.0635
21201.2	15.0597	#DIV/0!	7.89147	38862.4	15.4992
17304.9	11.3559	#DIV/0!	4.20398	37426.7	12.3757
9763.62	11.012	456.506	3.8783	35944.2	11.3041
1990.47	2.27092	#DIV/0!	2.41683	32384.9	10.0172
979.777	1.35937	#DIV/0!	1.84754	26951.6	9.3761

## Sheet: Fig2B
Fig2B was generated using a python script which was deposited to github, and can be accessed through following URL:
https://github.com/bioexplore/multiomcispaperdata/tree/main/ResponsesToReviewers/Reviewer1/Q3_correlation_analysis_between_prteins_and_mRNAs

## Sheet: Fig2C
mu(h-1)	0.027	0.044	0.102	0.152	0.214	0.254	0.284	0.334	0.379
glycolysis	0.038933	0.0420539	0.0351999	0.028823	0.0180426	0.0147043	0.0131934	0.0134551	0.0141059
chaperon	0.0534659	0.0514505	0.0402592	0.0311871	0.0201898	0.0169579	0.0176461	0.0174299	0.0171696
lipids	0.0467274	0.0541964	0.0602642	0.0563566	0.0487998	0.0403055	0.0371565	0.0308703	0.0296806

## Sheet: Fig2D
mu(h-1)	0.027	0.044	0.102	0.152	0.214	0.254	0.284	0.334	0.379
traslations	0.0852905	0.0885346	0.0911227	0.101586	0.111831	0.127204	0.113827	0.130257	0.139006
amino acids	0.046058	0.0493581	0.0564143	0.0609671	0.065575	0.0662223	0.0671199	0.0643692	0.0648216
mitochondira	0.138834	0.136188	0.138913	0.146017	0.166059	0.172515	0.18822	0.17983	0.171066

## Sheet: Fig3A
Fig2B was generated using a python script which was deposited to github, and can be accessed through following URL:
https://github.com/bioexplore/multiomcispaperdata/tree/main/2-Protein_vs_flux%20and%20mRNA_vs_flux%20correlation%20analysis

## Sheet: Fig3B
Positive correlation coefficient
Term	Count	Percent	P-Value	Benjamini
Metabolic pathways	55	76.4	3.3e-16	1.2e-14
Biosynthesis of secondary metabolites	30	41.7	2.5e-09	4.7e-08
Purine metabolism	16	22.2	1.2e-07	1.5e-06
Oxidative phosphorylation	12	16.7	9.1e-06	8.5e-05
Biosynthesis of antibiotics	20	27.8	1.8e-05	0.00013
Cysteine and methionine metabolism	7	9.7	0.00074	0.0045
Citrate cycle (TCA cycle)	6	8.3	0.0028	0.015
Biosynthesis of amino acids	11	15.3	0.0044	0.02
Ala, asp and glu metabolism	5	6.9	0.013	0.055
Porphyrin and chlorophyll metabolism	4	5.6	0.015	0.055
Negative correlation coefficient
Term	Count	Percent	P-Value	Benjamini
Metabolic pathways	31	77.5	2.5e-11	1.1e-09
Biosynthesis of secondary metabolites	21	52.5	1.1e-09	2.3e-08
Biosynthesis of antibiotics	17	42.5	3.4e-08	4.7e-07
Starch and sucrose metabolism	8	20	1.9e-06	1.9e-05
Carbon metabolism	11	27.5	6.2e-06	5.2e-05
Amino sugar and nucleotide sugar metabolism	6	15	0.00012	0.00081
Glycolysis / Gluconeogenesis	6	15	0.002	0.011
2-Oxocarboxylic acid metabolism	5	12.5	0.002	0.011
Biosynthesis of amino acids	8	20	0.0027	0.013
Glutathione metabolism	4	10	0.0061	0.025

## Sheet: Fig3C
	mu( h-1)	0.027	0.044	0.102	0.152	0.214	0.254	0.284	0.334	0.379
mRNA	HXK2	0	0.0899111	0.261357	0.543812	1.01661	1.22539	1.23523	1.53122	1.66235
	PGI1	0	0.0480381	-0.214472	-0.472088	-1.01395	-1.23546	-1.42321	-1.46324	-1.40586
	PFK1	0	0.0662555	-0.0157314	-0.111621	-0.164901	-0.250378	-0.352147	-0.264987	-0.168038
	PFK2	0	0.0834162	0.120392	-0.0536753	-0.194926	-0.289838	-0.488788	-0.414695	-0.354053
	FBA1	0	0.281915	0.193716	-0.026949	-0.525991	-0.691777	-0.855117	-1.07997	-0.990567
	PGK1	0	0.265384	-0.0623166	-0.387624	-1.39144	-1.90323	-2.23673	-2.08627	-2.12565
	GPM1	0	0.278718	0.0485499	-0.353271	-1.37615	-1.82376	-1.99479	-1.86728	-1.67217
	ENO1	0	0.216178	-0.0563758	-0.505838	-2.06326	-3.57694	-3.90581	-3.55532	-3.5845
	CDC19	0	0.213848	0.0765309	-0.303682	-1.14553	-1.66104	-1.78532	-1.81302	-1.42409
Proteins	HXK2	0	0.0951915	0.437344	0.696992	0.85961	0.986202	1.27305	1.45257	1.58859
	PGI1	0	0.0238196	-0.216105	-0.320494	-0.476965	-0.656865	-0.605266	-0.694386	-0.697859
	PFK1	0	0.0503542	-0.0152087	-0.00790732	-0.0616455	-0.111086	0.02589	0.083896	0.184658
	PFK2	0	0.0573276	-0.00169358	0.0138992	-0.0302536	-0.119814	-0.00893819	0.0354028	0.0946417
	FBA1	0	0.185772	0.0733031	0.0706521	-0.148805	-0.279113	-0.370294	-0.504378	-0.460698
	PGK1	0	0.0489101	-0.472667	-0.720626	-1.18474	-1.4779	-1.31882	-1.3893	-1.40169
	GPM1	0	0.169059	-0.265932	-0.525938	-1.12097	-1.43529	-1.33358	-1.44595	-1.25706
	ENO1	0	0.0604434	-0.60528	-1.07944	-2.23886	-3.44849	-3.28047	-3.1885	-3.29864
	CDC19	0	0.0731932	-0.105272	-0.242681	-0.602165	-0.794826	-0.727369	-0.715974	-0.450854
Protein phosphorylation	HXK2	0			-1.8829		-0.6497			-1.2265
	PFK1	0			-0.9448		-2.4265			-2.8144
	PFK2	0			-1.6707		-4.0707			-4.2431
	FBA1	0			-1.3501		-1.8423			-0.0809
	PGK1	0			-0.9945		-1.395			-4.0746
	GPM1	0			-2.6851		-1.6906			NA
Fluxes	HXK	0	0.634062	1.79692	2.32021	2.87777	3.0862	3.2495	3.95737	4.36764
	PGI	0	0.15401	1.92074	2.47141	3.04588	3.13473	3.25477	4.46011	5.14177
	PFK	0	-0.0112914	2.25404	2.68498	3.30017	3.46655	3.31824	4.65372	5.39497
	FBA	0	-0.0112914	2.25404	2.68498	3.30017	3.46655	3.31824	4.65372	5.39497
	TPI	0	-0.594897	2.92999	3.07467	3.89057	4.14107	3.65358	5.16122	5.90497
	TDH	0	0.477104	2.07027	2.48042	3.11697	3.3421	3.3344	4.38311	5.00321
	PGK	0	0.477104	2.07027	2.48042	3.11697	3.3421	3.3344	4.38311	5.00321
	GPM	0	-0.742462	3.196	3.38579	4.12878	4.41201	3.61641	5.23183	6.05563
	ENO	0	-0.742462	3.196	3.38579	4.12878	4.41201	3.61641	5.23183	6.05563
	CDC	0	-1.06829	3.30634	3.47962	4.23245	4.52018	3.65707	5.35634	6.20746
	All data are fold change compared to the lowest specific growth rate conditions

[truncated: 16 more sheets: Fig4A, Fig.4B, Fig4C, Fig.4D, SupplementaryFig1-4, SupplementaryFig5, SupplementaryFig6, SupplementaryFig7, SupplementaryFig8, SupplementaryFig9, SupplementaryFig10, SupplementaryFig11, SupplementaryFig12, SupplementaryFig13, SupplementaryFig14, SupplementaryFig15]
